# Supplementary material for: RNA-seq analysis and gene expression dynamics in the salivary glands of the argasid tick Ornithodoros erraticus along the trophogonic cycle
Source: Parasit Vectors. 2021 Mar 20;14:170. doi: 10.1186/s13071-021-04671-z (PMC7980729; doi:10.1186/s13071-021-04671-z)
Supplement: Supplementary file 1 — Additional file 1: Table S1. Metrics for de novo assembled transcriptomes of each salivary gland sample, for consensus transcriptomes at 0, 7 and 14 days after feeding and for the merged transcriptome. [file 13071_2021_4671_MOESM1_ESM.xlsx]

## Sheet: Assembly metrics
Table S1. Metrics for de novo assembled transcriptomes of each salivary gland sample, for consensus transcriptomes at 0, 7 and 14 days after feeding, and for the merged transcriptome.
	OE0_1	OE0_2	OE7_1	OE07_2	OE14_1	OE14_2	0 days	7 days	14 days	merged
Number of scaffolds	82838	88590	61373	53779	73236	77721	106223	75491	93846	103041
Total size of scaffolds	100,233,729	101674928	78563319	53919791	92483290	91153308	130120686	93400441	118099223	123061068
Longest scaffold	15027	17265	17471	11036	26653	16375	17265	17479	26653	26653
Shortest scaffold	100	101	101	100	100	100	100	100	100	100
Number of scaffolds > 1K nt	33563 40,52%	33409 37,71%	26097 42,52%	17830 33,15%	30253 41,31%	29633 38,13%	43887 41,32%	30826 40,83%	38963 41,52%	41183 39,97%
Number of scaffolds > 10K nt	48 0,06%	43 0,05%	69 0,11%	3 0,01%	105 0,14%	57 0,07%	68 0,06%	74 0,10%	132 0,14%	134 0,13%
Number of scaffolds > 100K nt	0 0,00%	0 0,00%	0 0,00%	0 0,00%	0 0,00%	0 0,00%	0 0,00%	0 0,00%	0 0,00%	0 0,00%
Number of scaffolds > 1M nt	0 0,00%	0 0,00%	0 0,00%	0 0,00%	0 0,00%	0 0,00%	0 0,00%	0 0,00%	0 0,00%	0 0,00%
Number of scaffolds > 10M nt	0 0,00%	0 0,00%	0 0,00%	0 0,00%	0 0,00%	0 0,00%	0 0,00%	0 0,00%	0 0,00%	0 0,00%
Mean scaffold size	1209	1147	1280	1002	1262	1172	1224	1237	1258	1194
Median scaffold size	802	747	832	657	815	746	815	797	817	780
N50 scaffold length	1844	1763	2009	1572	1981	1842	1875	1979	1978	1884
L50 scaffold count	15585	16317	11243	10171	13173	13891	19869	13592	16813	18414
scaffold %A	26.15	26.17	25.88	26.02	25.96	26.01	26.26	25.96	26.08	26.21
scaffold %C	23.94	23.88	24.14	24.03	24.12	24.06	23.81	24.05	24.01	23.81
scaffold %G	23.48	23.42	23.63	23.44	23.65	23.57	23.4	23.56	23.57	23.47
scaffold %T	26.42	26.53	26.36	26.51	26.27	26.36	26.48	26.39	26.29	26.4
scaffold %N	0	0	0	0	0	0	0.05	0.05	0.05	0.11
scaffold %non-ACGTN	0	0	0	0	0	0	0	0	0	0
Number of scaffold non-ACGTN nt	0	0	0	0	0	0	0	0	0	0
Percentage of assembly in scaffolded contigs	1	1	1	1	1	1	1	1	1	1
Percentage of assembly in unscaffolded contigs	0	0	0	0	0	0	0	0	0	0
Average number of contigs per scaffold	1.0	1.0	1.0	1.0	1.0	1.0	1.0	1.0	1.0	1.0
Average length of break (>25 Ns) between contigs in scaffold	0	0	0	0	0	0	0	0	0	0
Number of contigs	82838	88590	61373	53779	73236	77721	106223	75491	93846	103041
Number of contigs in scaffolds	0	0	0	0	0	0	0	0	0	0
Number of contigs not in scaffolds	82838	88590	61373	53779	73236	77721	106223	75491	93846	103041
Total size of contigs	100233729	101674928	78563319	53919791	92483290	91153308	130120686	93400441	118099223	123061068
Longest contig	15027	17265	17471	11036	26653	16375	17265	17479	26653	26653
Shortest contig	0	0	0	0	0	0	0	0	0	0
Number of contigs > 1K nt	33563 40,52%	33409 37,71%	26097 42,52%	17830 33,15%	30253 41,31%	29633 38,13%	43887 41,32%	30826 40,83%	38963 41,52%	41183 39,97%
Number of contigs > 10K nt	0 0,00%	0 0,00%	0 0,00%	0 0,00%	0 0,00%	0 0,00%	0 0,00%	0 0,00%	0 0,00%	0 0,00%
Number of contigs > 100K nt	0 0,00%	0 0,00%	0 0,00%	0 0,00%	0 0,00%	0 0,00%	0 0,00%	0 0,00%	0 0,00%	0 0,00%
Number of contigs > 1M nt	0 0,00%	0 0,00%	0 0,00%	0 0,00%	0 0,00%	0 0,00%	0 0,00%	0 0,00%	0 0,00%	0 0,00%
Number of contigs > 10M nt	0 0,00%	0 0,00%	0 0,00%	0 0,00%	0 0,00%	0 0,00%	0 0,00%	0 0,00%	0 0,00%	0 0,00%
Mean contig size	1209	1147	1280	1002	1262	1172	1224	1237	1258	1194
Median contig size	802	747	832	657	815	746	815	797	817	780
N50 contig length	1844	1763	2009	1572	1981	1842	1875	1979	1978	1884
L50 contig count	15585	16317	11243	10171	13173	13891	19869	13592	16813	18414
contig %A	26.15	26.17	25.88	26.02	25.96	26.01	26.26	25.96	26.08	26.21
contig %C	23.94	23.88	24.14	24.03	24.12	24.06	23.81	24.05	24.01	23.81
contig %G	23.48	23.42	23.63	23.44	23.65	23.57	23.4	23.56	23.57	23.47
contig %T	26.42	26.53	26.36	26.51	26.27	26.36	26.48	26.39	26.29	26.4
contig %N	0	0	0	0	0	0	0.05	0.05	0.05	0.11
contig %non-ACGTN	0	0	0	0	0	0	0	0	0	0
Number of contig non-ACGTN nt	0	0	0	0	0	0	0	0	0	0
