# Supplementary material for: RNA-seq analysis and gene expression dynamics in the salivary glands of the argasid tick Ornithodoros erraticus along the trophogonic cycle
Source: Parasit Vectors. 2021 Mar 20;14:170. doi: 10.1186/s13071-021-04671-z (PMC7980729; doi:10.1186/s13071-021-04671-z)
Supplement: Supplementary file 2 — Additional file 2: Table S2. Annotated sialotranscriptome of O. erraticus. [file 13071_2021_4671_MOESM2_ESM.xlsx]

## Sheet: Annotated transcriptome
Table S2. Annotated sialotranscriptome of Ornithodoros erraticus.
Database	Sequence	Subject mapping	Description	Accession	Species	RPKM OE0_1	RPKM OE0_2	RPKM OE7_1	RPKM OE7_2	RPKM OE14_1	RPKM OE14_2	GO#	GO	EC	InterPro	PFAM	Score	e-value	Query-from	Query-to	Subject-from	Subject-to	Query frame	Subject frame	Identities	Positives	Query length	Hit length	Align length	Similarity %	Hsp/Query	Hsp/Hit	Antigenicity	Transmembrane	GPI anchor	Signal Peptide	Pathway (clusters)	PathwayId (clusters)
DB_oleaga	OE_37727	KFM58543.1 14-3-3 protein epsilon, partial	14-3-3 protein epsilon, partial	KFM58543.1	Stegodyphus mimosarum	46.9048	45.7614	35.891	36.0883	39.1362	35.5172	1	[F]GO:0019904: protein domain specific binding		IPR030796 Islet cell autoantigen 1	PF00244 14-3-3 protein	225.71	2e-67	1730	2068	2	114	-3		111	113	2379	134	113	100	4.75	84.33	Yes	Yes	No	No
DB_oleaga	OE_16210	XP_013774746.1 14-3-3 protein zeta-like	14-3-3 protein zeta-like	XP_013774746.1	Limulus polyphemus	76.9881	65.5378	68.8515	59.2611	64.358	67.4232	0					448.74	5.94e-155	718	1413	1	232	-1		227	232	1635	245	232	100	14.19	94.69	Yes	No	No	No
DB_oleaga	OE_30384	XP_013774746.1 14-3-3 protein zeta-like	14-3-3 protein zeta-like	XP_013774746.1	Limulus polyphemus	37.1623	34.3706	35.9828	30.4667	33.1529	39.8685	0					436.8	4.75e-149	223	903	1	227	1		222	227	1888	245	227	100	12.02	92.65	No	No	No	No
DB_oleaga	OE_12613	XP_023028377.1 14-3-3 protein zeta-like, partial	14-3-3 protein zeta-like, partial	XP_023028377.1	Leptinotarsa decemlineata	45.8779	54.3493	32.3253	46.9371	31.4551	30.529	0					80.88	3.94e-16	1343	1459	63	101	-1		39	39	1459	104	39	100	2.67	37.5	No	Yes	No	No
DB_oleaga	OE_20904	AEW70345.1 14-3-3 zeta, partial	14-3-3 zeta, partial	AEW70345.1	Pogonomyrmex barbatus	17.1666	14.7056	13.5426	11.6747	14.2284	10.8415	1	[F]GO:0019904: protein domain specific binding		IPR030796 Islet cell autoantigen 1		180.26	1.66e-51	1611	1886	1	92	-2		88	92	2064	105	92	100	4.46	87.62	Yes	No	No	No
DB_oleaga	OE_13586	ABR23449.1 25-kDa subunit RNA polymerase	25-kDa subunit RNA polymerase	ABR23449.1	Ornithodoros parkeri	12.5225	13.8746	7.66998	11.4527	8.89478	11.3333	4	[F]GO:0003677: DNA binding;[F]GO:0003899: DNA-directed 5'-3' RNA polymerase activity;[P]GO:0006351: transcription, DNA-templated;[C]GO:0005634: nucleus	EC:2.7.7.6	IPR042839 Forkhead box protein M1;IPR039747 DNA-directed RNA polymerases I, II, and III subunit RPABC4;IPR037258 PB2, C-terminal;IPR040418 Protein crowded nuclei		422.17	3.23e-149	96	725	1	210	-1		210	210	845	210	210	100	24.85	100	No	No	No	No	Purine metabolism;Pyrimidine metabolism	map00230;map00240
DB_oleaga	OE_72509	ABR23449.1 25-kDa subunit RNA polymerase	25-kDa subunit RNA polymerase	ABR23449.1	Ornithodoros parkeri	9.42519	10.85	6.48617	8.24422	7.08923	8.07142	4	[F]GO:0003677: DNA binding;[F]GO:0003899: DNA-directed 5'-3' RNA polymerase activity;[P]GO:0006351: transcription, DNA-templated;[C]GO:0005634: nucleus	EC:2.7.7.6	IPR042839 Forkhead box protein M1;IPR039747 DNA-directed RNA polymerases I, II, and III subunit RPABC4;IPR037258 PB2, C-terminal;IPR040418 Protein crowded nuclei		384.8	1.52e-134	136	705	1	190	-1		190	190	825	210	190	100	23.03	90.48	No	No	No	No	Purine metabolism;Pyrimidine metabolism	map00230;map00240
DB_oleaga	OE_15437	EEC01542.1 26S proteasome regulatory complex, subunit RPN7/PSMD6, putative, partial	26S proteasome regulatory complex, subunit RPN7/PSMD6, putative, partial	EEC01542.1	Ixodes scapularis	1.00539	1.20745	1.24498	1.97578	1.18196	1.66833	3	[P]GO:0000338: protein deneddylation;[C]GO:0008180: COP9 signalosome;[C]GO:0000502: proteasome complex		IPR033859 COP9 signalosome subunit 6;IPR041481 COP9 signalosome complex subunit 7, helix I;IPR039334 26S proteasome non-ATPase regulatory subunit 10-like	PF01399 PCI domain;PF10602 26S proteasome subunit RPN7	55.84	8.58e-06	1017	1094	453	478	3		24	26	1495	478	26	100	1.74	5.44	Yes	No	No	No
DB_oleaga	OE_39456	XP_023244095.1 26S proteasome regulatory subunit 10B	26S proteasome regulatory subunit 10B	XP_023244095.1	Centruroides sculpturatus	15.9704	21.4481	6.96721	14.107	10.1297	14.3558	0					478.4	2.16e-166	471	1199	156	398	3		239	243	1226	398	243	100	19.82	61.06	No	No	No	No
DB_oleaga	OE_44900	ABR23482.1 40S ribosomal protein S12	40S ribosomal protein S12	ABR23482.1	Ornithodoros parkeri	1543.98	2001.68	1037.39	2368.4	1049.27	1383.26	3	[F]GO:0003735: structural constituent of ribosome;[P]GO:0006412: translation;[C]GO:0005840: ribosome		IPR042831 54S ribosomal protein L28, mitochondrial;IPR036967 Ribosomal protein S11 superfamily;IPR036967 Ribosomal protein S11 superfamily		200.29	1.67e-64	145	441	1	99	1		99	99	518	132	99	100	19.11	75	No	No	No	No
DB_oleaga	OE_45418	ABR23481.1 40S ribosomal protein S2	40S ribosomal protein S2	ABR23481.1	Ornithodoros parkeri	545.925	482.344	323.912	437.107	355.909	373.484	3	[F]GO:0003735: structural constituent of ribosome;[P]GO:0006412: translation;[C]GO:0005840: ribosome		IPR042831 54S ribosomal protein L28, mitochondrial;IPR036967 Ribosomal protein S11 superfamily;IPR036967 Ribosomal protein S11 superfamily		132.49	2.7e-41	125	325	13	79	2		67	67	519	165	67	100	12.91	40.61	No	No	No	No
DB_oleaga	OE_94097	ABR23466.1 40s ribosomal protein S27	40s ribosomal protein S27	ABR23466.1	Ornithodoros parkeri	52.1357	52.8242	20.0846	35.7281	26.5252	31.9293	4	[F]GO:0046872: metal ion binding;[F]GO:0003735: structural constituent of ribosome;[P]GO:0006412: translation;[C]GO:0005840: ribosome		IPR040409 Phytochelatin synthase;IPR042831 54S ribosomal protein L28, mitochondrial;IPR036967 Ribosomal protein S11 superfamily;IPR036967 Ribosomal protein S11 superfamily		180.26	1.16e-51	3	254	1	84	3		84	84	2143	84	84	100	3.92	100	No	No	No	No
DB_oleaga	OE_30102	ABR23466.1 40s ribosomal protein S27	40s ribosomal protein S27	ABR23466.1	Ornithodoros parkeri	47.4887	47.735	17.4142	32.9615	25.2489	29.1532	4	[F]GO:0046872: metal ion binding;[F]GO:0003735: structural constituent of ribosome;[P]GO:0006412: translation;[C]GO:0005840: ribosome		IPR040409 Phytochelatin synthase;IPR042831 54S ribosomal protein L28, mitochondrial;IPR036967 Ribosomal protein S11 superfamily;IPR036967 Ribosomal protein S11 superfamily		175.64	4.5e-50	1587	1832	3	84	-2		82	82	2067	84	82	100	3.97	97.62	No	No	No	No
DB_oleaga	OE_93774	ABI52667.1 40S ribosomal protein S3a, partial	40S ribosomal protein S3a, partial	ABI52667.1	Argas monolakensis	747.046	961.2	437.303	777.377	485.599	688.557	4	[F]GO:0003735: structural constituent of ribosome;[P]GO:0006412: translation;[C]GO:0005737: cytoplasm;[C]GO:0005840: ribosome		IPR042831 54S ribosomal protein L28, mitochondrial;IPR036967 Ribosomal protein S11 superfamily;IPR037296 Staphostatin A/B;IPR036967 Ribosomal protein S11 superfamily		144.05	1.56e-72	327	542	26	97	-3		72	72	604	255	72	100	11.92	28.24	No	No	No	No
DB_oleaga	OE_76334	ABR23370.1 60S ribosomal protein L22	60S ribosomal protein L22	ABR23370.1	Ornithodoros parkeri	27.56	43.1228	15.307	43.4969	25.1683	34.9726	3	[F]GO:0003735: structural constituent of ribosome;[P]GO:0006412: translation;[C]GO:0005840: ribosome		IPR042831 54S ribosomal protein L28, mitochondrial;IPR036967 Ribosomal protein S11 superfamily;IPR036967 Ribosomal protein S11 superfamily		122.09	3.94e-33	220	399	30	89	-1		56	60	621	137	60	100	9.66	43.8	Yes	Yes	No	Yes
DB_oleaga	OE_76333	ABR23370.1 60S ribosomal protein L22	60S ribosomal protein L22	ABR23370.1	Ornithodoros parkeri	20.9274	34.2549	11.5446	34.3943	19.6294	25.7682	3	[F]GO:0003735: structural constituent of ribosome;[P]GO:0006412: translation;[C]GO:0005840: ribosome		IPR042831 54S ribosomal protein L28, mitochondrial;IPR036967 Ribosomal protein S11 superfamily;IPR036967 Ribosomal protein S11 superfamily		122.09	5.3e-32	220	399	30	89	-2		56	60	904	137	60	100	6.64	43.8	Yes	Yes	No	Yes
DB_oleaga	OE_25222	ABR23370.1 60S ribosomal protein L22	60S ribosomal protein L22	ABR23370.1	Ornithodoros parkeri	8.66539	9.45112	4.8078	9.89973	5.51756	6.80735	3	[F]GO:0003735: structural constituent of ribosome;[P]GO:0006412: translation;[C]GO:0005840: ribosome		IPR042831 54S ribosomal protein L28, mitochondrial;IPR036967 Ribosomal protein S11 superfamily;IPR036967 Ribosomal protein S11 superfamily		80.88	4.09e-22	225	347	49	89	3		37	41	636	137	41	100	6.45	29.93	Yes	No	No	No
DB_oleaga	OE_85625	ABR23370.1 60S ribosomal protein L22	60S ribosomal protein L22	ABR23370.1	Ornithodoros parkeri	1.85894	2.72558	4.2188	9.26576	4.29308	4.40345	3	[F]GO:0003735: structural constituent of ribosome;[P]GO:0006412: translation;[C]GO:0005840: ribosome		IPR042831 54S ribosomal protein L28, mitochondrial;IPR036967 Ribosomal protein S11 superfamily;IPR036967 Ribosomal protein S11 superfamily		63.16	5.39e-20	99	182	30	57	-1		28	28	1229	137	28	100	2.28	20.44	Yes	Yes	No	No
DB_oleaga	OE_19021	ABR23370.1 60S ribosomal protein L22	60S ribosomal protein L22	ABR23370.1	Ornithodoros parkeri	4.59202	6.86212	2.72348	8.66957	4.60744	7.42669	3	[F]GO:0003735: structural constituent of ribosome;[P]GO:0006412: translation;[C]GO:0005840: ribosome		IPR042831 54S ribosomal protein L28, mitochondrial;IPR036967 Ribosomal protein S11 superfamily;IPR036967 Ribosomal protein S11 superfamily		68.55	2.22e-12	45	134	28	57	-1		30	30	659	137	30	100	4.55	21.9	Yes	Yes	No	No
DB_oleaga	OE_24473	XP_023231209.1 60S ribosomal protein L23	60S ribosomal protein L23	XP_023231209.1	Centruroides sculpturatus	953.644	890.295	463.571	837.249	606.206	634.017	0					239.2	3.22e-80	55	411	13	131	-2		117	119	439	140	119	100	27.11	85	Yes	No	No	No
DB_oleaga	OE_85954	ABR23351.1 60s ribosomal protein L24	60s ribosomal protein L24	ABR23351.1	Ornithodoros parkeri	183.398	168.894	109.048	196.493	140.162	153.442	1	[C]GO:0005840: ribosome		IPR036967 Ribosomal protein S11 superfamily		217.62	1.12e-67	757	1077	2	108	-1		105	107	1203	154	107	100	8.89	69.48	No	No	No	No
DB_oleaga	OE_84962	XP_026481870.1 60S ribosomal protein L24	60S ribosomal protein L24	XP_026481870.1	Ctenocephalides felis	3.12283	2.6183	8.69883	14.8759	7.41737	6.79907	0					49.29	3.89e-05	2	73	82	105	2		24	24	661	154	24	100	3.63	15.58	No	No	No	No
DB_oleaga	OE_44650	AAT92160.1 60S ribosomal protein L37	60S ribosomal protein L37	AAT92160.1	Ixodes pacificus	1.57446	2.65255	1.23098	3.6641	1.08936	2.48238	5	[F]GO:0046872: metal ion binding;[F]GO:0019843: rRNA binding;[F]GO:0003735: structural constituent of ribosome;[P]GO:0006412: translation;[C]GO:0005840: ribosome		IPR040409 Phytochelatin synthase;IPR039770 Ribosome biogenesis protein Rpf2;IPR042831 54S ribosomal protein L28, mitochondrial;IPR036967 Ribosomal protein S11 superfamily;IPR036967 Ribosomal protein S11 superfamily		101.29	1.53e-24	638	772	2	46	-3		44	45	891	100	45	100	5.05	45	No	No	No	No
DB_oleaga	OE_76260	ABR23416.1 60S ribosomal protein L44	60S ribosomal protein L44	ABR23416.1	Ornithodoros parkeri	416.336	604.438	219.008	542.366	270.679	389.169	3	[F]GO:0003735: structural constituent of ribosome;[P]GO:0006412: translation;[C]GO:0005840: ribosome		IPR042831 54S ribosomal protein L28, mitochondrial;IPR036967 Ribosomal protein S11 superfamily;IPR036967 Ribosomal protein S11 superfamily		222.25	5.31e-73	108	419	2	105	-2		104	104	621	105	104	100	16.75	99.05	Yes	No	No	No
DB_oleaga	OE_19001	ABR23416.1 60S ribosomal protein L44	60S ribosomal protein L44	ABR23416.1	Ornithodoros parkeri	71.9834	112.442	49.8856	105.735	52.462	81.0276	3	[F]GO:0003735: structural constituent of ribosome;[P]GO:0006412: translation;[C]GO:0005840: ribosome		IPR042831 54S ribosomal protein L28, mitochondrial;IPR036967 Ribosomal protein S11 superfamily;IPR036967 Ribosomal protein S11 superfamily		212.23	2.56e-62	628	924	1	99	1		99	99	2705	105	99	100	3.66	94.29	No	No	No	No
DB_oleaga	OE_43032	AJQ18907.1 acidic ribosomal protein P0	acidic ribosomal protein P0	AJQ18907.1	Amblyomma cajennense	10.5386	11.3338	5.35965	7.72582	6.61317	6.89665	2	[P]GO:0042254: ribosome biogenesis;[C]GO:0005840: ribosome		IPR040309 H/ACA ribonucleoprotein complex non-core subunit Naf1;IPR036967 Ribosomal protein S11 superfamily		130.18	3.8e-46	1272	1469	146	211	-3		65	66	1972	318	66	100	3.35	20.75	Yes	Yes	No	No
DB_oleaga	OE_82671	KFM77038.1 Actin, clone 403, partial	Actin, clone 403, partial	KFM77038.1	Stegodyphus mimosarum	60.9682	49.9629	47.846	30.054	60.6575	51.115	0				PF00022 Actin	729.55	0	3	1085	1	361	-3		361	361	1729	372	361	100	20.88	97.04	Yes	No	No	No
DB_oleaga	OE_82377	KFM77038.1 Actin, clone 403, partial	Actin, clone 403, partial	KFM77038.1	Stegodyphus mimosarum	32.4352	27.2417	23.3971	18.2125	41.0024	28.8069	0				PF00022 Actin	729.55	0	3	1085	1	361	-1		361	361	1895	372	361	100	19.05	97.04	Yes	No	No	No
DB_oleaga	OE_39009	XP_017786298.1 PREDICTED: actin-1, partial	actin-1, partial	XP_017786298.1	Nicrophorus vespilloides	7.73805	8.21488	7.38991	6.15442	9.39363	17.2262	0					226.1	7.38e-73	2	319	1	106	-1		105	106	922	113	106	100	11.5	93.81	Yes	No	No	No
DB_oleaga	OE_12617	XP_013793579.1 actin-85C, partial	actin-85C, partial	XP_013793579.1	Limulus polyphemus	7.45973	5.85948	7.21498	5.77664	9.79934	13.897	0					328.18	2.13e-109	6	485	1	160	3		160	160	1534	160	160	100	10.43	100	No	No	No	No
DB_oleaga	OE_45143	ADO30541.1 alpha-tubulin, partial	alpha-tubulin, partial	ADO30541.1	Panonychus citri	8.99403	9.12686	11.1871	7.53197	7.4568	5.92994	5	[F]GO:0005525: GTP binding;[F]GO:0003924: GTPase activity;[F]GO:0005200: structural constituent of cytoskeleton;[P]GO:0007017: microtubule-based process;[C]GO:0005874: microtubule		IPR040385 Rab-like protein 6;IPR042734 Rho-related GTP-binding protein RhoG;IPR031392 Spindle pole component 29;IPR037177 Dynein light chain superfamily;IPR033337 MT-associated protein TORTIFOLIA1/SPIRAL2-like		364	1.49e-117	871	1401	80	256	-2		176	177	2353	320	177	100	7.52	55.31	No	No	No	No
DB_oleaga	OE_86940	PRD22540.1 Ap1m1	Ap1m1	PRD22540.1	Nephila clavipes	4.01905	4.7284	2.23186	2.82146	2.80043	3.33089	3	[P]GO:0006886: intracellular protein transport;[P]GO:0016192: vesicle-mediated transport;[C]GO:0030131: clathrin adaptor complex		IPR042476 Amyloid protein-binding protein 2;IPR042405 Protrudin;IPR018240 Clathrin adaptor, mu subunit, conserved site		331.26	1.06e-108	451	951	192	358	-2		160	167	1102	432	167	100	15.15	38.66	Yes	No	No	No
DB_oleaga	OE_55811	ADX01224.1 beta actin, partial	beta actin, partial	ADX01224.1	Ixodes ricinus	17.3358	18.0007	14.0695	10.1734	24.277	19.3916	0					256.14	1.38e-86	116	478	1	121	-3		121	121	489	144	121	100	24.74	84.03	Yes	No	No	No
DB_oleaga	OE_16224	RWR98854.1 beta tubulin-like protein, partial	beta tubulin-like protein, partial	RWR98854.1	Dinothrombium tinctorium	4.38159	6.66101	2.5142	4.30247	2.38775	1.56286	4	[F]GO:0005525: GTP binding;[F]GO:0005200: structural constituent of cytoskeleton;[P]GO:0007017: microtubule-based process;[C]GO:0005874: microtubule		IPR040385 Rab-like protein 6;IPR031392 Spindle pole component 29;IPR037177 Dynein light chain superfamily;IPR033337 MT-associated protein TORTIFOLIA1/SPIRAL2-like		159.84	2.31e-46	854	1084	9	85	-1		77	77	1084	105	77	100	7.1	73.33	Yes	No	No	No
DB_oleaga	OE_76392	ABP01547.2 beta-actin	beta-actin	ABP01547.2	Dermacentor variabilis	189.267	156.104	126.482	115.841	183.785	123.863	3	[F]GO:0005524: ATP binding;[C]GO:0005737: cytoplasm;[C]GO:0005856: cytoskeleton		IPR037219 Peptidase M41-like;IPR037296 Staphostatin A/B;IPR036753 Actin-related protein 2/3 complex subunit 3 superfamily		762.3	0	336	1463	1	376	-3		376	376	1594	376	376	100	23.59	100	Yes	No	No	No
DB_oleaga	OE_12577	ABP01547.2 beta-actin	beta-actin	ABP01547.2	Dermacentor variabilis	195.968	189.66	103.324	131.586	148.864	206.812	3	[F]GO:0005524: ATP binding;[C]GO:0005737: cytoplasm;[C]GO:0005856: cytoskeleton		IPR037219 Peptidase M41-like;IPR037296 Staphostatin A/B;IPR036753 Actin-related protein 2/3 complex subunit 3 superfamily		427.56	0	1902	2528	1	209	-1		209	209	3770	376	209	100	5.54	55.59	No	Yes	No	No
DB_oleaga	OE_15075	ABP01547.2 beta-actin	beta-actin	ABP01547.2	Dermacentor variabilis	53.064	44.8789	36.8766	32.4947	60.5714	41.9392	3	[F]GO:0005524: ATP binding;[C]GO:0005737: cytoplasm;[C]GO:0005856: cytoskeleton		IPR037219 Peptidase M41-like;IPR037296 Staphostatin A/B;IPR036753 Actin-related protein 2/3 complex subunit 3 superfamily		340.89	0	555	1055	43	209	-1		167	167	1397	376	167	100	11.95	44.41	Yes	No	No	No
DB_oleaga	OE_86005	AEI91060.1 beta-actin, partial	beta-actin, partial	AEI91060.1	Onthophagus binodis	52.2838	48.3904	36.6174	63.087	52.0574	79.5225	0					332.03	6.08e-115	210	698	13	175	-1		163	163	698	175	163	100	23.35	93.14	Yes	No	No	No
DB_oleaga	OE_25707	ISCW021202-PA pep scaffold:IscaW1:DS861946:144703:171122:-1 gene:ISCW021202 transcript:ISCW021202-RA gene_biotype:protein_coding transcript_biotype:protein_coding description:calponin, putative	calponin, putative	ISCW021202-PA	Ixodes scapularis	4.97734	4.54434	3.484	3.95832	3.57233	2.70473	0					112.46	3.56e-26	994	1164	134	190	1		53	57	1679	190	57	100	3.39	30	Yes	No	No	No
DB_oleaga	OE_11027	XP_015787825.1 cdc42 homolog	cdc42 homolog	XP_015787825.1	Tetranychus urticae	15.7252	14.6599	10.1177	14.3902	11.5089	11.3001	3	[F]GO:0005525: GTP binding;[F]GO:0003924: GTPase activity;[P]GO:0007264: small GTPase mediated signal transduction		IPR040385 Rab-like protein 6;IPR042734 Rho-related GTP-binding protein RhoG;IPR039767 RalA-binding protein 1	PF00071 Ras family	61.62	1.31e-08	892	981	162	191	-2		27	30	1291	191	30	100	2.32	15.71	Yes	Yes	No	No
DB_oleaga	OE_31874	ISCW019385-PA pep scaffold:IscaW1:DS811420:261336:273040:-1 gene:ISCW019385 transcript:ISCW019385-RA gene_biotype:protein_coding transcript_biotype:protein_coding description:CDK5 and ABL1 enzyme substrate 1, putative	CDK5 and ABL1 enzyme substrate 1, putative	ISCW019385-PA	Ixodes scapularis	2.62597	3.03716	1.8935	1.92765	2.13514	2.30251	0					98.6	1.85e-20	618	758	190	236	3		44	47	2984	236	47	100	1.58	19.92	Yes	No	No	No
DB_oleaga	OE_13999	ISCW005635-PA pep scaffold:IscaW1:DS761514:18834:40073:1 gene:ISCW005635 transcript:ISCW005635-RA gene_biotype:protein_coding transcript_biotype:protein_coding description:Class 2 transcription repressor NC2, beta subunit, putative	Class 2 transcription repressor NC2, beta subunit, putative	B7PPX7	Ixodes scapularis	24.4404	29.8787	18.9637	26.5824	18.8534	25.2895	11	[F]GO:0001047: core promoter binding;[F]GO:0003887: DNA-directed DNA polymerase activity;[F]GO:0046982: protein heterodimerization activity;[F]GO:0017025: TBP-class protein binding;[F]GO:0003714: transcription corepressor activity;[P]GO:0006338: chromatin remodeling;[P]GO:0000122: negative regulation of transcription by RNA polymerase II;[P]GO:0045944: positive regulation of transcription by RNA …	EC:2.7.7.7	IPR036745 DNA polymerase III-theta superfamily;IPR042974 Junctional adhesion molecule C;IPR013150 Transcription factor TFIIB, cyclin-like domain;IPR042225 Negative cofactor 2 complex subunit beta;IPR039723 Vps71/ZNHIT1;IPR042225 Negative cofactor 2 complex subunit beta;IPR042634 Homeobox protein MOX-1/MOX-2;IPR037829 Cysteine-rich protein 2-binding protein;IPR042225 Negative cofactor 2 complex su…	PF00808 Histone-like transcription factor (CBF/NF-Y) and archaeal histone	212.23	6.25e-67	217	543	15	123	1		104	109	829	178	109	100	13.15	61.24	Yes	No	No	No	Purine metabolism;Pyrimidine metabolism	map00230;map00240
DB_oleaga	OE_97160	ISCW011294-PA pep scaffold:IscaW1:DS880154:29020:33389:1 gene:ISCW011294 transcript:ISCW011294-RA gene_biotype:protein_coding transcript_biotype:protein_coding description:Clathrin adaptor complex, small subunit	Clathrin adaptor complex, small subunit	B7Q826	Ixodes scapularis	6.97476	7.20992	4.92624	8.71377	5.93009	8.23321	6	[F]GO:0035615: clathrin adaptor activity;[P]GO:0072583: clathrin-dependent endocytosis;[P]GO:0006886: intracellular protein transport;[P]GO:0016192: vesicle-mediated transport;[C]GO:0030122: AP-2 adaptor complex;[C]GO:0043231: intracellular membrane-bounded organelle		IPR027156 AP-2 complex subunit sigma;IPR037984 SGIP1, mu-homology domain;IPR042476 Amyloid protein-binding protein 2;IPR042405 Protrudin;IPR027156 AP-2 complex subunit sigma;IPR019610 Iron sulphur domain-containing, mitoNEET, N-terminal	PF01217 Clathrin adaptor complex small chain	291.2	2.31e-97	573	998	1	142	-3		142	142	1066	142	142	100	13.32	100	No	No	No	No
DB_oleaga	OE_41971	XP_002429185.1 conserved hypothetical protein	conserved hypothetical protein	XP_002429185.1	Pediculus humanus corporis	5.36525	5.21696	1.0974	1.7655	2.8002	4.34472	0				PF09783 Vacuolar import and degradation protein	65.08	1.84e-10	4671	4754	41	68	-2		28	28	4755	68	28	100	0.59	41.18	Yes	No	No	No
DB_oleaga	OE_44934	CFW94154.1 Csa-calmodulin 6, partial	Csa-calmodulin 6, partial	CFW94154.1	Cupiennius salei	106.296	107.606	80.2102	76.358	74.3155	73.4314	2	[F]GO:0005509: calcium ion binding;[P]GO:0019722: calcium-mediated signaling		IPR042798 EF-hand calcium-binding domain-containing protein 9;IPR039030 Calmodulin		298.52	2.97e-99	457	909	8	158	-3		150	151	1217	158	151	100	12.41	95.57	No	No	No	No
DB_oleaga	OE_86191	CFW94154.1 Csa-calmodulin 6, partial	Csa-calmodulin 6, partial	CFW94154.1	Cupiennius salei	25.6813	24.3123	20.8487	14.3366	19.1977	17.8338	2	[F]GO:0005509: calcium ion binding;[P]GO:0019722: calcium-mediated signaling		IPR042798 EF-hand calcium-binding domain-containing protein 9;IPR039030 Calmodulin		260.38	4.21e-85	1	396	8	139	-1		131	132	1041	158	132	100	12.68	83.54	No	No	No	No
DB_oleaga	OE_6817	XP_022249554.1 DNA-directed RNA polymerases I, II, and III subunit RPABC5	DNA-directed RNA polymerases I, II, and III subunit RPABC5	XP_022249554.1	Limulus polyphemus	42.6157	45.8	26.059	52.4761	37.5737	56.3524	0					146.36	9.42e-44	238	447	25	94	1		68	70	514	94	70	100	13.62	74.47	No	No	No	No
DB_oleaga	OE_14525	ISCW003606-PA pep scaffold:IscaW1:DS729379:132162:133310:-1 gene:ISCW003606 transcript:ISCW003606-RA gene_biotype:protein_coding transcript_biotype:protein_coding description:Dynein light chain	Dynein light chain	B7PJZ9	Ixodes scapularis	88.545	80.057	54.6274	65.7109	52.2312	97.723	8	[F]GO:0045505: dynein intermediate chain binding;[F]GO:0051959: dynein light intermediate chain binding;[F]GO:0003774: motor activity;[P]GO:0007017: microtubule-based process;[P]GO:2000582: positive regulation of ATP-dependent microtubule motor activity, plus-end-directed;[C]GO:0005737: cytoplasm;[C]GO:0030286: dynein complex;[C]GO:0005874: microtubule		IPR028558 Unconventional myosin-IXa;IPR037177 Dynein light chain superfamily;IPR037296 Staphostatin A/B;IPR037177 Dynein light chain superfamily;IPR033337 MT-associated protein TORTIFOLIA1/SPIRAL2-like	PF01221 Dynein light chain type 1	183.34	1.49e-57	299	565	1	89	-1		87	89	679	89	89	100	13.11	100	No	No	No	No
DB_oleaga	OE_32313	ABR23464.1 G protein beta subunit-like protein	G protein beta subunit-like protein	ABR23464.1	Ornithodoros parkeri	20.2614	17.8308	13.6533	19.9893	19.7073	20.6015	0					587.8	0	2	835	1	278	-2		275	278	908	318	278	100	30.62	87.42	No	No	No	No
DB_oleaga	OE_93802	ABR23464.1 G protein beta subunit-like protein	G protein beta subunit-like protein	ABR23464.1	Ornithodoros parkeri	2.0618	4.5337	1.50454	5.98179	2.29418	4.14434	0					72.4	2.08e-17	925	1017	229	259	-1		31	31	1215	318	31	100	2.55	9.75	Yes	No	No	No
DB_oleaga	OE_94522	ABR23417.1 G protein gamma subunit	G protein gamma subunit	ABR23417.1	Ornithodoros parkeri	35.985	34.4324	31.0428	46.0374	27.3783	32.2303	3	[F]GO:0003924: GTPase activity;[P]GO:0007186: G protein-coupled receptor signaling pathway;[C]GO:0005834: heterotrimeric G-protein complex		IPR042734 Rho-related GTP-binding protein RhoG;IPR041848 Guanine nucleotide-binding protein subunit gamma, fungal;IPR039227 Guanine nucleotide-binding protein G(I)/G(S)/G(O) subunit gamma-13		119.4	1.41e-30	689	862	9	66	2		58	58	1409	66	58	100	4.12	87.88	Yes	No	No	No
DB_oleaga	OE_46258	EDX09117.1 GD13313	GD13313	EDX09117.1	Drosophila simulans	33.4939	27.9432	37.904	23.9911	30.4567	19.8623	0				PF00240 Ubiquitin family	339.35	8e-118	122	646	13	187	-3		173	175	648	195	175	100	27.01	89.74	Yes	No	No	No
DB_oleaga	OE_38847	EEC10996.1 GTP cyclohydrolase I, putative	GTP cyclohydrolase I, putative	EEC10996.1	Ixodes scapularis	44.3774	42.3806	21.2641	15.2456	24.5027	7.38392	0					49.29	7.61e-05	1	75	131	155	1		23	25	905	156	25	100	2.76	16.03	Yes	No	No	No
DB_oleaga	OE_45898	ISCW006741-PA pep scaffold:IscaW1:DS734517:89001:89249:-1 gene:ISCW006741 transcript:ISCW006741-RA gene_biotype:protein_coding transcript_biotype:protein_coding description:GTPase Rho, putative	GTPase Rho, putative	B7PKK5	Ixodes scapularis	2.60052	2.5699	2.92798	1.85074	3.34799	2.29695	15	[F]GO:0005525: GTP binding;[F]GO:0003924: GTPase activity;[F]GO:0019901: protein kinase binding;[P]GO:0051017: actin filament bundle assembly;[P]GO:0007015: actin filament organization;[P]GO:0016477: cell migration;[P]GO:0030950: establishment or maintenance of actin cytoskeleton polarity;[P]GO:0032956: regulation of actin cytoskeleton organization;[P]GO:0030334: regulation of cell migration;[P]G…		IPR040385 Rab-like protein 6;IPR042734 Rho-related GTP-binding protein RhoG;IPR037746 Protein Dok-7;IPR039959 Fimbrin/Plastin;IPR039640 Stomatal closure-related actin-binding protein;IPR033232 Serine/threonine-protein kinase MRCK beta;IPR030493 Protein Shroom;IPR037311 Rho-associated protein kinase 2, HR1 domain;IPR033817 MIG-17 peptidase;IPR032907 Tubulin-like protein CetZ;IPR037803 Rho guanine …	PF00071 Ras family	108.61	9.84e-28	477	638	20	73	-2		52	54	840	82	54	100	6.43	65.85	No	No	No	No
DB_oleaga	OE_14426	ISCW023654-PA pep scaffold:IscaW1:DS945087:126498:132892:1 gene:ISCW023654 transcript:ISCW023654-RA gene_biotype:protein_coding transcript_biotype:protein_coding description:GTP-binding nuclear protein RAN1, putative	GTP-binding nuclear protein RAN1, putative	ISCW023654-PA	Ixodes scapularis	18.3687	22.8207	12.8388	20.7876	13.738	19.8457	0					372.86	2.19e-129	345	875	45	221	-1		177	177	875	221	177	100	20.23	80.09	Yes	No	No	No
DB_oleaga	OE_94186	ISCW023654-PA pep scaffold:IscaW1:DS945087:126498:132892:1 gene:ISCW023654 transcript:ISCW023654-RA gene_biotype:protein_coding transcript_biotype:protein_coding description:GTP-binding nuclear protein RAN1, putative	GTP-binding nuclear protein RAN1, putative	ISCW023654-PA	Ixodes scapularis	14.3313	15.9588	9.56471	14.0649	9.72513	13.8597	0					372.86	1.73e-128	289	819	45	221	1		177	177	1039	221	177	100	17.04	80.09	Yes	No	No	No
DB_oleaga	OE_76673	ISCW023654-PA pep scaffold:IscaW1:DS945087:126498:132892:1 gene:ISCW023654 transcript:ISCW023654-RA gene_biotype:protein_coding transcript_biotype:protein_coding description:GTP-binding nuclear protein RAN1, putative	GTP-binding nuclear protein RAN1, putative	ISCW023654-PA	Ixodes scapularis	6.47665	7.6496	3.88663	7.24426	5.22095	6.98722	0					372.86	1.4e-126	97	627	45	221	-2		177	177	1411	221	177	100	12.54	80.09	Yes	No	No	No
DB_oleaga	OE_37101	ISCW023654-PA pep scaffold:IscaW1:DS945087:126498:132892:1 gene:ISCW023654 transcript:ISCW023654-RA gene_biotype:protein_coding transcript_biotype:protein_coding description:GTP-binding nuclear protein RAN1, putative	GTP-binding nuclear protein RAN1, putative	ISCW023654-PA	Ixodes scapularis	3.46858	3.98139	2.34693	3.2933	2.69966	3.30887	0					372.86	2.41e-119	2702	3232	45	221	2		177	177	3328	221	177	100	5.32	80.09	Yes	No	No	No
DB_oleaga	OE_35117	ISCW023654-PA pep scaffold:IscaW1:DS945087:126498:132892:1 gene:ISCW023654 transcript:ISCW023654-RA gene_biotype:protein_coding transcript_biotype:protein_coding description:GTP-binding nuclear protein RAN1, putative	GTP-binding nuclear protein RAN1, putative	ISCW023654-PA	Ixodes scapularis	3.31927	3.53615	1.97949	2.90996	2.59747	2.86948	0					357.84	4.73e-119	1254	1763	45	214	3		170	170	1763	221	170	100	9.64	76.92	No	No	No	No
DB_oleaga	OE_7371	XP_023241764.1 histone H2A.V	histone H2A.V	XP_023241764.1	Centruroides sculpturatus	31.2499	35.0376	36.1941	39.3597	21.4077	24.2941	0					201.83	3.77e-64	181	489	26	128	1		102	103	708	128	103	100	14.55	80.47	Yes	No	No	No
DB_oleaga	OE_23662	XP_001865500.1 histone H3.3 type 2	histone H3.3 type 2	XP_001865500.1	Culex quinquefasciatus	3.66757	1.74339	3.54813	3.13296	4.06662	1.43537	4	[F]GO:0003677: DNA binding;[F]GO:0046982: protein heterodimerization activity;[C]GO:0000786: nucleosome;[C]GO:0005634: nucleus		IPR042839 Forkhead box protein M1;IPR042974 Junctional adhesion molecule C;IPR021171 Core histone macro-H2A;IPR040418 Protein crowded nuclei	PF00125 Core histone H2A/H2B/H3/H4	270.4	3.39e-92	26	445	19	158	2		139	140	459	158	140	100	30.5	88.61	No	No	No	No
DB_oleaga	OE_57137	XP_017008549.1 PREDICTED: histone H4-like, partial	histone H4-like, partial	XP_017008549.1	Drosophila takahashii	58.4916	64.219	55.6196	91.7843	56.3559	85.9833	0					162.54	1.65e-48	165	410	2	83	-2		82	82	885	83	82	100	9.27	98.8	No	No	No	No
DB_oleaga	OE_81291	RVE49217.1 hypothetical protein evm_006109	hypothetical protein evm_006109	RVE49217.1	Chilo suppressalis	15.5714	18.2144	11.7652	11.6941	10.2414	12.2438	2	[F]GO:0005509: calcium ion binding;[P]GO:0019722: calcium-mediated signaling		IPR042798 EF-hand calcium-binding domain-containing protein 9;IPR039030 Calmodulin		182.96	2.35e-55	468	740	1	91	3		90	91	1130	91	91	100	8.05	100	Yes	No	No	No
DB_oleaga	OE_85090	KDR02726.1 hypothetical protein L798_05095	hypothetical protein L798_05095	KDR02726.1	Zootermopsis nevadensis	3.54254	4.79339	1.2086	3.41546	2.16196	1.78256	0					53.14	1.87e-06	424	492	61	83	-1		23	23	990	117	23	100	2.32	19.66	Yes	No	No	No
DB_oleaga	OE_102151	KDQ71534.1 hypothetical protein L798_10644	hypothetical protein L798_10644	KDQ71534.1	Zootermopsis nevadensis	123.246	110.205	323.123	648.142	297.701	315.242	0					53.91	2.54e-07	1185	1253	1	23	3		22	23	1255	49	23	100	1.83	46.94	Yes	No	No	No
DB_oleaga	OE_93456	KDQ71534.1 hypothetical protein L798_10644	hypothetical protein L798_10644	KDQ71534.1	Zootermopsis nevadensis	3.21027	5.6253	11.0269	28.7324	10.0919	12.3642	0					53.91	3.03e-07	1422	1490	1	23	3		22	23	1492	49	23	100	1.54	46.94	Yes	No	No	No
DB_oleaga	OE_102150	KDQ71534.1 hypothetical protein L798_10644	hypothetical protein L798_10644	KDQ71534.1	Zootermopsis nevadensis	4.51586	9.18014	6.51777	24.6638	6.00215	10.8048	0					53.91	1.44e-07	751	819	1	23	1		22	23	821	49	23	100	2.8	46.94	Yes	No	No	No
DB_oleaga	OE_83169	KDQ71534.1 hypothetical protein L798_10644	hypothetical protein L798_10644	KDQ71534.1	Zootermopsis nevadensis	2.64664	4.56084	6.24636	20.3335	6.16267	9.15793	0					53.91	3.21e-07	1505	1573	1	23	2		22	23	1575	49	23	100	1.46	46.94	Yes	No	No	No
DB_oleaga	OE_39667	ISCW001255-PA pep scaffold:IscaW1:DS635119:936:6645:1 gene:ISCW001255 transcript:ISCW001255-RA gene_biotype:protein_coding transcript_biotype:protein_coding description:IFN-response element binding factor, putative	IFN-response element binding factor, putative	B7P4D0	Ixodes scapularis	7.66914	5.44421	10.7441	6.43846	13.0955	17.8547	5	[F]GO:0003723: RNA binding;[P]GO:0045292: mRNA cis splicing, via spliceosome;[P]GO:0000381: regulation of alternative mRNA splicing, via spliceosome;[C]GO:0016607: nuclear speck;[C]GO:0005634: nucleus		IPR042622 Zinc finger protein 106;IPR039726 Pre-mRNA-processing factor Prp40;IPR039929 Cotranscriptional regulator FAM172A;IPR019082 Neurogenic mastermind-like, N-terminal;IPR040418 Protein crowded nuclei	PF00076 RNA recognition motif. (a.k.a. RRM, RBD, or RNP domain)	194.9	7.26e-56	1699	1977	1	93	-1		91	93	1986	194	93	100	4.68	47.94	Yes	No	No	No
DB_oleaga	OE_11547	ISCW001255-PA pep scaffold:IscaW1:DS635119:936:6645:1 gene:ISCW001255 transcript:ISCW001255-RA gene_biotype:protein_coding transcript_biotype:protein_coding description:IFN-response element binding factor, putative	IFN-response element binding factor, putative	B7P4D0	Ixodes scapularis	9.54911	6.67106	12.1209	4.86251	17.1144	15.596	5	[F]GO:0003723: RNA binding;[P]GO:0045292: mRNA cis splicing, via spliceosome;[P]GO:0000381: regulation of alternative mRNA splicing, via spliceosome;[C]GO:0016607: nuclear speck;[C]GO:0005634: nucleus		IPR042622 Zinc finger protein 106;IPR039726 Pre-mRNA-processing factor Prp40;IPR039929 Cotranscriptional regulator FAM172A;IPR019082 Neurogenic mastermind-like, N-terminal;IPR040418 Protein crowded nuclei	PF00076 RNA recognition motif. (a.k.a. RRM, RBD, or RNP domain)	194.9	1.4e-58	727	1005	1	93	-3		91	93	1127	194	93	100	8.25	47.94	Yes	No	No	No
DB_oleaga	OE_11548	ISCW001255-PA pep scaffold:IscaW1:DS635119:936:6645:1 gene:ISCW001255 transcript:ISCW001255-RA gene_biotype:protein_coding transcript_biotype:protein_coding description:IFN-response element binding factor, putative	IFN-response element binding factor, putative	B7P4D0	Ixodes scapularis	5.99409	3.89931	9.94093	4.7584	10.4704	15.3127	5	[F]GO:0003723: RNA binding;[P]GO:0045292: mRNA cis splicing, via spliceosome;[P]GO:0000381: regulation of alternative mRNA splicing, via spliceosome;[C]GO:0016607: nuclear speck;[C]GO:0005634: nucleus		IPR042622 Zinc finger protein 106;IPR039726 Pre-mRNA-processing factor Prp40;IPR039929 Cotranscriptional regulator FAM172A;IPR019082 Neurogenic mastermind-like, N-terminal;IPR040418 Protein crowded nuclei	PF00076 RNA recognition motif. (a.k.a. RRM, RBD, or RNP domain)	194.9	3.2e-58	817	1095	1	93	-3		91	93	1217	194	93	100	7.64	47.94	Yes	No	No	No
DB_oleaga	OE_72019	ABR23352.1 microtubule-binding protein	microtubule-binding protein	ABR23352.1	Ornithodoros parkeri	12.4234	15.6905	4.11071	8.03105	8.89652	12.0665	0					53.53	1.07e-06	457	525	10	32	-1		23	23	663	148	23	100	3.47	15.54	No	No	No	No
DB_oleaga	OE_45093	ISCW010241-PA pep scaffold:IscaW1:DS847512:68385:85740:-1 gene:ISCW010241 transcript:ISCW010241-RA gene_biotype:protein_coding transcript_biotype:protein_coding description:Misexpression suppressor of KSR, putative	Misexpression suppressor of KSR, putative	B7Q304	Ixodes scapularis	154.518	131.473	147.065	75.5128	107.473	119.457	2	[P]GO:0007165: signal transduction;[C]GO:0005737: cytoplasm		IPR037607 Diacylglycerol kinase;IPR037296 Staphostatin A/B	PF03096 Ndr family	295.43	3.57e-96	1	441	1	147	-3		140	147	911	394	147	100	16.14	37.31	Yes	No	No	No
DB_oleaga	OE_45092	ISCW010241-PA pep scaffold:IscaW1:DS847512:68385:85740:-1 gene:ISCW010241 transcript:ISCW010241-RA gene_biotype:protein_coding transcript_biotype:protein_coding description:Misexpression suppressor of KSR, putative	Misexpression suppressor of KSR, putative	B7Q304	Ixodes scapularis	141.37	119.299	137.326	70.0296	99.0933	108.708	2	[P]GO:0007165: signal transduction;[C]GO:0005737: cytoplasm		IPR037607 Diacylglycerol kinase;IPR037296 Staphostatin A/B	PF03096 Ndr family	295.43	8.14e-96	1	441	1	147	-2		140	147	979	394	147	100	15.02	37.31	No	No	No	No
DB_oleaga	OE_23081	ISCW010241-PA pep scaffold:IscaW1:DS847512:68385:85740:-1 gene:ISCW010241 transcript:ISCW010241-RA gene_biotype:protein_coding transcript_biotype:protein_coding description:Misexpression suppressor of KSR, putative	Misexpression suppressor of KSR, putative	B7Q304	Ixodes scapularis	36.5427	39.7895	33.5852	20.3161	28.325	37.1458	2	[P]GO:0007165: signal transduction;[C]GO:0005737: cytoplasm		IPR037607 Diacylglycerol kinase;IPR037296 Staphostatin A/B	PF03096 Ndr family	295.43	4.87e-98	1	441	1	147	-3		140	147	572	394	147	100	25.7	37.31	No	No	No	No
DB_oleaga	OE_45094	ISCW010241-PA pep scaffold:IscaW1:DS847512:68385:85740:-1 gene:ISCW010241 transcript:ISCW010241-RA gene_biotype:protein_coding transcript_biotype:protein_coding description:Misexpression suppressor of KSR, putative	Misexpression suppressor of KSR, putative	B7Q304	Ixodes scapularis	31.332	28.4359	25.3931	17.7131	19.7854	27.0349	2	[P]GO:0007165: signal transduction;[C]GO:0005737: cytoplasm		IPR037607 Diacylglycerol kinase;IPR037296 Staphostatin A/B	PF03096 Ndr family	295.43	2e-97	1	441	1	147	-1		140	147	678	394	147	100	21.68	37.31	No	No	No	No
DB_oleaga	OE_81237	ISCW010241-PA pep scaffold:IscaW1:DS847512:68385:85740:-1 gene:ISCW010241 transcript:ISCW010241-RA gene_biotype:protein_coding transcript_biotype:protein_coding description:Misexpression suppressor of KSR, putative	Misexpression suppressor of KSR, putative	B7Q304	Ixodes scapularis	9.8609	8.08619	8.29897	5.56582	6.97587	7.34405	2	[P]GO:0007165: signal transduction;[C]GO:0005737: cytoplasm		IPR037607 Diacylglycerol kinase;IPR037296 Staphostatin A/B	PF03096 Ndr family	152.14	9.63e-73	213	440	1	76	-3		71	76	817	394	76	100	9.3	19.29	No	No	No	No
DB_oleaga	OE_7470	ISCW023875-PA pep scaffold:IscaW1:DS973353:4942:65323:-1 gene:ISCW023875 transcript:ISCW023875-RA gene_biotype:protein_coding transcript_biotype:protein_coding description:Munc13-3, putative (Fragment)	Munc13-3, putative (Fragment)	B7QMW4	Ixodes scapularis	7.40119	7.67817	5.38996	5.03571	7.55445	8.16069	19	[F]GO:0005509: calcium ion binding;[F]GO:0005516: calmodulin binding;[F]GO:0019992: diacylglycerol binding;[F]GO:0005543: phospholipid binding;[F]GO:0017075: syntaxin-1 binding;[P]GO:0061789: dense core granule priming;[P]GO:0007528: neuromuscular junction development;[P]GO:0099525: presynaptic dense core vesicle exocytosis;[P]GO:0035249: synaptic transmission, glutamatergic;[P]GO:0016081: synapt…		IPR042798 EF-hand calcium-binding domain-containing protein 9;IPR039830 Calmodulin-binding protein 25;IPR027082 Protein Unc-13 homologue A;IPR037777 RASA4, PH domain;IPR039077 Synaptosomal-associated protein 25;IPR030444 Liprin-beta;IPR027082 Protein Unc-13 homologue A;IPR031186 Syntaxin-3;IPR027082 Protein Unc-13 homologue A;IPR027082 Protein Unc-13 homologue A;IPR042425 Protein APCDD1;IPR030631…	PF00168 C2 domain;PF06292 Domain of Unknown Function (DUF1041);PF10540 Munc13 (mammalian uncoordinated) homology domain	513.07	2.2e-160	2797	3558	839	1092	-1		247	254	3558	1092	254	100	7.14	23.26	Yes	No	No	No
DB_oleaga	OE_94661	XP_023228448.1 nascent polypeptide-associated complex subunit alpha-like	nascent polypeptide-associated complex subunit alpha-like	XP_023228448.1	Centruroides sculpturatus	13.158	18.1482	4.27284	10.564	8.79869	9.5934	0					67.01	8.21e-11	827	931	132	166	-3		34	35	1089	166	35	100	3.21	21.08	No	No	No	No
DB_oleaga	OE_85640	XP_026749975.1 polyubiquitin-B	polyubiquitin-B	XP_026749975.1	Galleria mellonella	54.349	62.5682	66.0901	54.4758	64.8924	48.7831	0					400.59	0	578	1192	229	433	2		204	205	1215	434	205	100	16.87	47.24	Yes	No	No	No
DB_oleaga	OE_70778	XP_017852535.1 PREDICTED: polyubiquitin-B	polyubiquitin-B	XP_017852535.1	Drosophila busckii	35.8263	37.0953	37.36	31.0666	41.8802	30.5632	0					493.81	4.6e-174	3	764	1	254	-3		254	254	1201	305	254	100	21.15	83.28	No	No	No	No
DB_oleaga	OE_96977	KFM62658.1 Protein FAM89A, partial	Protein FAM89A, partial	KFM62658.1	Stegodyphus mimosarum	1.78003	1.53893	1.32335	1.01182	1.94376	1.69357	0				PF14854 Leucine rich adaptor protein	49.29	5.16e-05	339	410	19	42	-1		21	24	653	177	24	100	3.68	13.56	No	No	No	No
DB_oleaga	OE_26291	ISCW016134-PA pep scaffold:IscaW1:DS634072:15226:41587:1 gene:ISCW016134 transcript:ISCW016134-RA gene_biotype:protein_coding transcript_biotype:protein_coding description:Protein transport protein Sec24A, putative	Protein transport protein Sec24A, putative	B7P481	Ixodes scapularis	2.46325	3.0581	3.28591	3.32318	2.51038	2.24767	4	[F]GO:0008270: zinc ion binding;[P]GO:0006888: endoplasmic reticulum to Golgi vesicle-mediated transport;[P]GO:0006886: intracellular protein transport;[C]GO:0030127: COPII vesicle coat		IPR040204 E3 ubiquitin-protein ligase UBR7;IPR041742 Sec24-like, trunk domain;IPR042476 Amyloid protein-binding protein 2;IPR041742 Sec24-like, trunk domain	PF00626 Gelsolin repeat;PF04810 Sec23/Sec24 zinc finger;PF04811 Sec23/Sec24 trunk domain;PF04815 Sec23/Sec24 helical domain;PF08033 Sec23/Sec24 beta-sandwich domain	77.41	1.82e-12	746	859	699	736	2		36	38	1497	736	38	100	2.54	5.16	Yes	Yes	No	No
DB_oleaga	OE_1944	XP_023210802.1 protein YIPF4-like	protein YIPF4-like	XP_023210802.1	Centruroides sculpturatus	1.77814	2.1368	1.56122	3.65126	1.89645	1.10526	0					51.99	2.11e-05	288	365	167	192	-3		23	26	958	213	26	100	2.71	12.21	No	Yes	No	No
DB_oleaga	OE_86006	AAU88194.1 putative cytoplasmic actin, partial	putative cytoplasmic actin, partial	AAU88194.1	Trichoplusia ni	122.936	123.046	93.3848	161.94	125.986	208.929	0					364.77	1.75e-126	264	803	49	228	-2		180	180	804	228	180	100	22.39	78.95	Yes	No	No	No
DB_oleaga	OE_94724	ASL06789.1 putative diphosphomevalonate decarboxylase	putative diphosphomevalonate decarboxylase	ASL06789.1	Ornithodoros turicata	2.50508	3.46183	1.76651	1.26237	1.27378	1.45903	5	[F]GO:0005524: ATP binding;[F]GO:0004163: diphosphomevalonate decarboxylase activity;[P]GO:0006695: cholesterol biosynthetic process;[P]GO:0019287: isopentenyl diphosphate biosynthetic process, mevalonate pathway;[C]GO:0005829: cytosol	EC:4.1.1.33	IPR037219 Peptidase M41-like;IPR029765 Diphosphomevalonate decarboxylase;IPR042829 3-keto-steroid reductase;IPR029765 Diphosphomevalonate decarboxylase;IPR031264 Retinol-binding protein 1		290.43	1.45e-93	427	852	261	402	1		136	142	1016	402	142	100	13.98	35.32	No	No	No	No	Terpenoid backbone biosynthesis	map00900
DB_oleaga	OE_54505	ROT62940.1 putative histone H3.3-like isoform X2	putative histone H3.3-like isoform X2	ROT62940.1	Penaeus vannamei	29.4371	34.0373	26.7705	36.0138	27.3505	25.0583	4	[F]GO:0003677: DNA binding;[F]GO:0046982: protein heterodimerization activity;[C]GO:0000786: nucleosome;[C]GO:0005634: nucleus		IPR042839 Forkhead box protein M1;IPR042974 Junctional adhesion molecule C;IPR021171 Core histone macro-H2A;IPR040418 Protein crowded nuclei		187.96	2.37e-53	2502	2792	11	107	-3		96	97	2971	107	97	100	3.26	90.65	No	No	No	No
DB_oleaga	OE_2124	ISCW005907-PA pep scaffold:IscaW1:DS756691:11076:16837:-1 gene:ISCW005907 transcript:ISCW005907-RA gene_biotype:protein_coding transcript_biotype:protein_coding description:Putative uncharacterized protein	Putative uncharacterized protein	B7PPA2	Ixodes scapularis	21.6593	25.3139	23.3934	29.0994	21.3141	30.8602	1	[C]GO:0005730: nucleolus		IPR039191 Srp40/Nopp140	PF08555 Eukaryotic family of unknown function (DUF1754)	114.39	9.11e-30	217	381	60	114	1		55	55	780	114	55	100	7.05	48.25	Yes	No	No	No
DB_oleaga	OE_33400	ISCW021979-PA pep scaffold:IscaW1:DS928434:367227:375568:1 gene:ISCW021979 transcript:ISCW021979-RA gene_biotype:protein_coding transcript_biotype:protein_coding description:Putative uncharacterized protein	Putative uncharacterized protein	B7QFY6	Ixodes scapularis	6.04603	4.57389	4.38246	4.30474	7.42956	4.69106	3	[F]GO:0003677: DNA binding;[P]GO:0006355: regulation of transcription, DNA-templated;[C]GO:0005634: nucleus		IPR042839 Forkhead box protein M1;IPR040373 Transcription factor castor;IPR040418 Protein crowded nuclei	PF00505 HMG (high mobility group) box	88.2	4.75e-19	470	580	46	82	-3		37	37	948	133	37	100	3.9	27.82	Yes	No	No	No
DB_oleaga	OE_29433	ISCW004725-PA pep scaffold:IscaW1:DS727794:1251:4999:1 gene:ISCW004725 transcript:ISCW004725-RA gene_biotype:protein_coding transcript_biotype:protein_coding description:Putative uncharacterized protein (Fragment)	Putative uncharacterized protein (Fragment)	B7PJR1	Ixodes scapularis	5.36145	5.22932	4.6332	3.29134	4.46159	4.37342	0				PF00595 PDZ domain	250.75	4e-75	88	450	2	122	1		120	121	3637	122	121	100	3.33	99.18	No	No	No	No
DB_oleaga	OE_75968	XP_026686878.1 ras-related protein Rab-2A-like	ras-related protein Rab-2A-like	XP_026686878.1	Diaphorina citri	2.33694	2.88989	1.83387	2.12235	2.32172	2.18166	0					82.42	4.29e-17	1564	1680	1	39	-1		38	39	1758	60	39	100	2.22	65	Yes	No	No	No
DB_oleaga	OE_85749	Q4PM47.1 RecName: Full=40S ribosomal protein S29	RecName: Full=40S ribosomal protein S29	Q4PM47.1	Ixodes scapularis	199.642	238.601	120.666	291.106	138.649	182.131	0					129.8	5.13e-37	391	558	1	56	-2		55	56	655	56	56	100	8.55	100	No	No	No	No
DB_oleaga	OE_28604	Q09JW2.1 RecName: Full=60S ribosomal protein L17	RecName: Full=60S ribosomal protein L17	Q09JW2.1	Argas monolakensis	204.651	181.909	108.509	149.195	136.149	137.837	0					192.59	6.15e-87	414	692	14	106	-2		92	93	831	185	93	100	11.19	50.27	Yes	No	No	No
DB_oleaga	OE_53884	Q09JW2.1 RecName: Full=60S ribosomal protein L17	RecName: Full=60S ribosomal protein L17	Q09JW2.1	Argas monolakensis	97.2983	92.0154	48.2928	78.3474	68.4342	75.9188	0					192.59	6.81e-87	468	746	14	106	-3		92	93	883	185	93	100	10.53	50.27	Yes	No	No	No
DB_oleaga	OE_53885	Q09JW2.1 RecName: Full=60S ribosomal protein L17	RecName: Full=60S ribosomal protein L17	Q09JW2.1	Argas monolakensis	88.6947	85.4758	45.9958	71.999	63.547	68.2264	0					192.59	7.82e-87	541	819	14	106	-3		92	93	956	185	93	100	9.73	50.27	Yes	No	No	No
DB_oleaga	OE_41267	Q09JW2.1 RecName: Full=60S ribosomal protein L17	RecName: Full=60S ribosomal protein L17	Q09JW2.1	Argas monolakensis	85.1127	81.7521	42.011	65.6052	58.5608	63.8598	0					192.59	8.42e-87	585	863	14	106	-3		92	93	1000	185	93	100	9.3	50.27	Yes	No	No	No
DB_oleaga	OE_33500	Q09JW2.1 RecName: Full=60S ribosomal protein L17	RecName: Full=60S ribosomal protein L17	Q09JW2.1	Argas monolakensis	67.1534	61.1354	33.5204	56.1279	45.6384	49.3939	0					192.59	1.53e-86	138	416	14	106	3		92	93	1522	185	93	100	6.11	50.27	Yes	No	No	No
DB_oleaga	OE_12047	Q09JW2.1 RecName: Full=60S ribosomal protein L17	RecName: Full=60S ribosomal protein L17	Q09JW2.1	Argas monolakensis	12.0244	9.79101	7.66537	9.94399	9.37213	9.11513	0					351.67	2.15e-123	39	554	1	172	3		171	172	555	185	172	100	30.99	92.97	No	No	No	No
DB_oleaga	OE_8876	ISCW007807-PA pep scaffold:IscaW1:DS805547:59877:73344:-1 gene:ISCW007807 transcript:ISCW007807-RA gene_biotype:protein_coding transcript_biotype:protein_coding description:Requim, req/dpf2, putative (Fragment)	Requim, req/dpf2, putative (Fragment)	B7PW53	Ixodes scapularis	7.33373	5.91665	6.1867	4.62937	5.9176	4.72087	10	[F]GO:0004402: histone acetyltransferase activity;[F]GO:0042393: histone binding;[F]GO:0046872: metal ion binding;[P]GO:0045892: negative regulation of transcription, DNA-templated;[P]GO:0007399: nervous system development;[P]GO:0045944: positive regulation of transcription by RNA polymerase II;[C]GO:0000123: histone acetyltransferase complex;[C]GO:0071565: nBAF complex;[C]GO:0000790: nuclear chr…	EC:2.3.1.48	IPR039460 STAGA complex 65 subunit gamma;IPR037604 Scm-like with four MBT domains protein 1/2, SAM domain;IPR040409 Phytochelatin synthase;IPR042989 Zinc finger MYND domain-containing protein 15;IPR042382 Chondroitin sulfate proteoglycan 5;IPR042634 Homeobox protein MOX-1/MOX-2;IPR033317 Transcription-associated protein 1;IPR038047 Zinc finger protein DPF3;IPR033598 WW domain-binding protein 2;IP…	PF00628 PHD-finger;PF14051 N-terminal domain of DPF2/REQ.	273.48	1.81e-82	644	1003	248	367	-3		119	120	2208	379	120	100	5.43	31.66	Yes	No	No	No
DB_oleaga	OE_85107	BAF91724.1 retinoid X receptor	retinoid X receptor	BAF91724.1	Ornithodoros moubata	9.94597	10.7791	5.20159	6.91028	6.56927	6.7499	5	[F]GO:0003700: DNA-binding transcription factor activity;[F]GO:0043565: sequence-specific DNA binding;[F]GO:0003707: steroid hormone receptor activity;[F]GO:0008270: zinc ion binding;[C]GO:0005634: nucleus		IPR042988 Homeobox protein NOBOX;IPR042153 VDR, DNA-binding domain;IPR027289 Oestrogen-related receptor;IPR040204 E3 ubiquitin-protein ligase UBR7;IPR040418 Protein crowded nuclei		144.44	3.56e-34	2321	2530	381	450	-3		70	70	3099	453	70	100	2.26	15.45	No	Yes	No	No
DB_oleaga	OE_35054	KOB52120.1 Ribosomal protein L17/23	Ribosomal protein L17/23	KOB52120.1	Operophtera brumata	53.9593	64.6968	25.4346	56.7474	30.9636	37.2831	3	[F]GO:0003735: structural constituent of ribosome;[P]GO:0006412: translation;[C]GO:0005840: ribosome		IPR042831 54S ribosomal protein L28, mitochondrial;IPR036967 Ribosomal protein S11 superfamily;IPR036967 Ribosomal protein S11 superfamily	PF00238 Ribosomal protein L14p/L23e	75.49	1.74e-16	2	109	46	81	2		36	36	426	81	36	100	8.45	44.44	Yes	No	No	Yes
DB_oleaga	OE_70707	ACB70301.1 ribosomal protein L21	ribosomal protein L21	ACB70301.1	Ornithodoros coriaceus	34.8487	43.6061	26.1688	43.678	28.5388	35.6905	3	[F]GO:0003735: structural constituent of ribosome;[P]GO:0006412: translation;[C]GO:0005840: ribosome		IPR042831 54S ribosomal protein L28, mitochondrial;IPR036967 Ribosomal protein S11 superfamily;IPR036967 Ribosomal protein S11 superfamily		167.16	6.73e-50	197	439	1	81	2		78	81	743	161	81	100	10.9	50.31	Yes	No	No	No
DB_oleaga	OE_32504	ACF35537.1 ribosomal protein L31	ribosomal protein L31	ACF35537.1	Dermacentor variabilis	543.907	620.038	344.456	738.447	424.737	571.162	3	[F]GO:0003735: structural constituent of ribosome;[P]GO:0006412: translation;[C]GO:0005840: ribosome		IPR042831 54S ribosomal protein L28, mitochondrial;IPR036967 Ribosomal protein S11 superfamily;IPR036967 Ribosomal protein S11 superfamily		59.69	1.33e-11	312	401	89	118	-1		27	30	635	128	30	100	4.72	23.44	Yes	No	No	No
DB_oleaga	OE_12575	ABI52770.1 ribosomal protein L31	ribosomal protein L31	ABI52770.1	Argas monolakensis	2.6881	2.77232	2.75074	2.88386	2.31547	2.56517	3	[F]GO:0003735: structural constituent of ribosome;[P]GO:0006412: translation;[C]GO:0005840: ribosome		IPR042831 54S ribosomal protein L28, mitochondrial;IPR036967 Ribosomal protein S11 superfamily;IPR036967 Ribosomal protein S11 superfamily		60.46	1.32e-08	1669	1752	89	116	-1		28	28	1752	128	28	100	1.6	21.88	Yes	No	No	No
DB_oleaga	OE_56173	ABR23427.1 ribosomal protein L37A	ribosomal protein L37A	ABR23427.1	Ornithodoros parkeri	2.56594	4.08117	1.78949	4.69552	2.059	2.64188	3	[F]GO:0003735: structural constituent of ribosome;[P]GO:0006412: translation;[C]GO:0005840: ribosome		IPR042831 54S ribosomal protein L28, mitochondrial;IPR036967 Ribosomal protein S11 superfamily;IPR036967 Ribosomal protein S11 superfamily		90.51	1.18e-19	541	669	50	92	1		43	43	1523	92	43	100	2.82	46.74	Yes	No	No	No
DB_oleaga	OE_55957	ISCW020697-PA pep scaffold:IscaW1:DS816394:182323:184403:1 gene:ISCW020697 transcript:ISCW020697-RA gene_biotype:protein_coding transcript_biotype:protein_coding description:ribosomal protein L40, putative	ribosomal protein L40, putative	ISCW020697-PA	Ixodes scapularis	165.302	215.228	90.0622	210.826	117.799	159.852	0					71.63	5.43e-35	73	165	93	123	-3		30	31	596	123	31	100	5.2	25.2	Yes	No	No	No
DB_oleaga	OE_58166	ABR23395.1 ribosomal protein S18	ribosomal protein S18	ABR23395.1	Ornithodoros parkeri	209.145	220.976	132.193	218.184	149.805	171.104	4	[F]GO:0003723: RNA binding;[F]GO:0003735: structural constituent of ribosome;[P]GO:0006412: translation;[C]GO:0005840: ribosome		IPR042622 Zinc finger protein 106;IPR042831 54S ribosomal protein L28, mitochondrial;IPR036967 Ribosomal protein S11 superfamily;IPR036967 Ribosomal protein S11 superfamily		182.96	5.87e-56	362	634	30	120	-1		90	91	883	153	91	100	10.31	59.48	Yes	No	No	No
DB_oleaga	OE_8649	ISCW007471-PA pep scaffold:IscaW1:DS773447:35156:35768:1 gene:ISCW007471 transcript:ISCW007471-RA gene_biotype:protein_coding transcript_biotype:protein_coding description:RNA polymerase subunit K, putative	RNA polymerase subunit K, putative	B7PRL4	Ixodes scapularis	22.9975	29.989	10.2979	22.0451	12.9335	18.8624	8	[F]GO:0003677: DNA binding;[F]GO:0003899: DNA-directed 5'-3' RNA polymerase activity;[P]GO:0006360: transcription by RNA polymerase I;[P]GO:0006366: transcription by RNA polymerase II;[P]GO:0006383: transcription by RNA polymerase III;[C]GO:0005736: RNA polymerase I complex;[C]GO:0005665: RNA polymerase II, core complex;[C]GO:0005666: RNA polymerase III complex	EC:2.7.7.6	IPR042839 Forkhead box protein M1;IPR039747 DNA-directed RNA polymerases I, II, and III subunit RPABC4;IPR038801 TATA box-binding protein-associated factor RNA polymerase I subunit C;IPR039913 RNA polymerase II-associated protein RPAP1/Rba50;IPR042771 TFIIIC subunit GTF3C6-like;IPR037685 RNA polymerase RBP11;IPR039748 DNA-directed RNA polymerase III subunit RPC3	PF01192 RNA polymerase Rpb6	180.26	3.82e-56	106	372	41	129	-2		89	89	610	129	89	100	14.59	68.99	Yes	No	No	No	Purine metabolism;Pyrimidine metabolism	map00230;map00240
DB_oleaga	OE_14427	XP_022688970.1 RNA-binding protein Musashi homolog Rbp6-like isoform X5	RNA-binding protein Musashi homolog Rbp6-like isoform X5	XP_022688970.1	Varroa jacobsoni	14.4832	13.1346	12.1793	5.00396	12.2662	8.62232	0					223.4	1.55e-63	3105	3431	105	213	-3		107	109	3433	258	109	100	3.18	42.25	No	No	No	No
DB_oleaga	OE_24996	ISCW011438-PA pep scaffold:IscaW1:DS870721:144052:148319:-1 gene:ISCW011438 transcript:ISCW011438-RA gene_biotype:protein_coding transcript_biotype:protein_coding description:RNA-binding protein musashi, putative	RNA-binding protein musashi, putative	B7Q6Y7	Ixodes scapularis	65.1237	77.3727	19.0003	24.4467	27.8885	24.2638	1	[F]GO:0003729: mRNA binding		IPR040148 Fragile X mental retardation syndrome-related protein	PF00076 RNA recognition motif. (a.k.a. RRM, RBD, or RNP domain)	61.62	3.33e-08	1098	1184	131	159	-3		29	29	1186	275	29	100	2.45	10.55	Yes	No	No	No
DB_oleaga	OE_80964	ISCW011438-PA pep scaffold:IscaW1:DS870721:144052:148319:-1 gene:ISCW011438 transcript:ISCW011438-RA gene_biotype:protein_coding transcript_biotype:protein_coding description:RNA-binding protein musashi, putative	RNA-binding protein musashi, putative	B7Q6Y7	Ixodes scapularis	16.9428	15.8219	5.0848	5.79113	8.05133	6.71207	1	[F]GO:0003729: mRNA binding		IPR040148 Fragile X mental retardation syndrome-related protein	PF00076 RNA recognition motif. (a.k.a. RRM, RBD, or RNP domain)	61.62	3.69e-08	1167	1253	131	159	-3		29	29	1255	275	29	100	2.31	10.55	Yes	No	No	No
DB_oleaga	OE_55746	ISCW011438-PA pep scaffold:IscaW1:DS870721:144052:148319:-1 gene:ISCW011438 transcript:ISCW011438-RA gene_biotype:protein_coding transcript_biotype:protein_coding description:RNA-binding protein musashi, putative	RNA-binding protein musashi, putative	B7Q6Y7	Ixodes scapularis	5.54421	4.70919	3.00184	2.30854	4.11083	3.73336	1	[F]GO:0003729: mRNA binding		IPR040148 Fragile X mental retardation syndrome-related protein	PF00076 RNA recognition motif. (a.k.a. RRM, RBD, or RNP domain)	99.37	3.39e-21	957	1103	111	159	-1		47	49	1229	275	49	100	3.99	17.82	Yes	No	No	No
DB_oleaga	OE_55745	ISCW011438-PA pep scaffold:IscaW1:DS870721:144052:148319:-1 gene:ISCW011438 transcript:ISCW011438-RA gene_biotype:protein_coding transcript_biotype:protein_coding description:RNA-binding protein musashi, putative	RNA-binding protein musashi, putative	B7Q6Y7	Ixodes scapularis	3.84342	3.80072	1.24171	1.35521	3.06835	2.02186	1	[F]GO:0003729: mRNA binding		IPR040148 Fragile X mental retardation syndrome-related protein	PF00076 RNA recognition motif. (a.k.a. RRM, RBD, or RNP domain)	99.37	3.13e-22	531	677	111	159	-1		47	49	803	275	49	100	6.1	17.82	Yes	No	No	No
DB_oleaga	OE_94326	ISCW017610-PA pep scaffold:IscaW1:DS704057:2024658:2026336:1 gene:ISCW017610 transcript:ISCW017610-RA gene_biotype:protein_coding transcript_biotype:protein_coding gene_symbol:RpL5 description:60S ribosomal protein L5, putative	RpL5 description	B7PFS8	Ixodes scapularis	123.072	125.21	62.0982	129.368	88.309	93.8294	5	[F]GO:0008097: 5S rRNA binding;[F]GO:0003735: structural constituent of ribosome;[P]GO:0000027: ribosomal large subunit assembly;[P]GO:0006412: translation;[C]GO:0022625: cytosolic large ribosomal subunit		IPR029751 Ribosomal protein L25;IPR042831 54S ribosomal protein L28, mitochondrial;IPR039770 Ribosome biogenesis protein Rpf2;IPR036967 Ribosomal protein S11 superfamily;IPR039547 60S ribosomal protein L19	PF14204 Ribosomal L18 C-terminal region;PF17144 Ribosomal large subunit proteins 60S L5, and 50S L18	169.09	1.62e-92	90	338	28	110	3		80	83	1056	297	83	100	7.86	27.95	No	No	No	No
DB_oleaga	OE_31980	XP_013790625.1 serine/arginine-rich splicing factor 10-like isoform X1	serine/arginine-rich splicing factor 10-like isoform X1	XP_013790625.1	Limulus polyphemus	3.7764	3.32078	4.2465	6.04761	4.86741	6.19734	0					150.6	1.72e-40	761	988	22	97	2		67	76	1401	205	76	100	5.42	37.07	Yes	No	No	No
DB_oleaga	OE_25458	XP_013790625.1 serine/arginine-rich splicing factor 10-like isoform X1	serine/arginine-rich splicing factor 10-like isoform X1	XP_013790625.1	Limulus polyphemus	4.55731	5.07293	4.31551	5.82705	4.62405	4.15231	0					150.6	1.66e-40	632	859	22	97	2		67	76	1394	205	76	100	5.45	37.07	Yes	No	No	No
DB_oleaga	OE_96240	XP_013790625.1 serine/arginine-rich splicing factor 10-like isoform X1	serine/arginine-rich splicing factor 10-like isoform X1	XP_013790625.1	Limulus polyphemus	3.60313	3.98129	3.7753	5.20014	4.21444	3.24661	0					150.6	2.1e-40	762	989	22	97	3		67	76	1435	205	76	100	5.3	37.07	Yes	No	No	No
DB_oleaga	OE_83741	XP_013790625.1 serine/arginine-rich splicing factor 10-like isoform X1	serine/arginine-rich splicing factor 10-like isoform X1	XP_013790625.1	Limulus polyphemus	1.48449	1.57542	1.86846	2.41625	1.95876	2.67667	0					150.6	3.26e-40	762	989	22	97	3		67	76	1512	205	76	100	5.03	37.07	Yes	No	No	No
DB_oleaga	OE_3678	XP_013790625.1 serine/arginine-rich splicing factor 10-like isoform X1	serine/arginine-rich splicing factor 10-like isoform X1	XP_013790625.1	Limulus polyphemus	1.79767	1.65694	1.47963	2.71155	2.00094	2.42333	0					150.6	3.15e-40	666	893	22	97	3		67	76	1505	205	76	100	5.05	37.07	Yes	No	No	No
DB_oleaga	OE_81332	XP_013790625.1 serine/arginine-rich splicing factor 10-like isoform X1	serine/arginine-rich splicing factor 10-like isoform X1	XP_013790625.1	Limulus polyphemus	1.16545	1.57629	1.53367	1.47404	1.6833	2.32025	0					140.2	3.43e-36	632	844	22	92	2		62	71	1582	205	71	100	4.49	34.63	Yes	No	No	No
DB_oleaga	OE_25817	ISCW014549-PA pep scaffold:IscaW1:DS935429:53241:68927:1 gene:ISCW014549 transcript:ISCW014549-RA gene_biotype:protein_coding transcript_biotype:protein_coding description:serine/threonine protein phosphatase, putative	serine/threonine protein phosphatase, putative	ISCW014549-PA	Ixodes scapularis	38.921	34.8292	30.6465	25.4818	33.3823	31.1511	0					652.51	0	1240	2172	1	311	-3		308	311	2297	311	311	100	13.54	100	No	No	No	No
DB_oleaga	OE_23433	EFN71180.1 Serine/threonine-protein phosphatase 2B catalytic subunit 2	Serine/threonine-protein phosphatase 2B catalytic subunit 2	EFN71180.1	Camponotus floridanus	2.77325	1.91927	2.25627	1.16698	3.02162	2.15024	1	[F]GO:0016787: hydrolase activity	EC:3	IPR039666 Dolichyldiphosphatase 1		256.14	4.5e-84	9	377	35	157	-3		120	123	766	211	123	100	16.06	58.29	Yes	No	No	Yes
DB_oleaga	OE_69251	XP_013776160.1 serine/threonine-protein phosphatase PP1-beta catalytic subunit	serine/threonine-protein phosphatase PP1-beta catalytic subunit	XP_013776160.1	Limulus polyphemus	34.2368	29.6659	28.4352	26.7935	34.6134	35.7685	0					676.78	0	1580	2554	1	325	-2		323	325	2582	325	325	100	12.59	100	Yes	No	No	No
DB_oleaga	OE_16320	XP_013776160.1 serine/threonine-protein phosphatase PP1-beta catalytic subunit	serine/threonine-protein phosphatase PP1-beta catalytic subunit	XP_013776160.1	Limulus polyphemus	26.8286	25.8622	19.6103	22.1735	24.8037	27.2278	0					647.51	0	182	1105	18	325	2		307	308	2666	325	308	100	11.55	94.77	Yes	No	No	No
DB_oleaga	OE_95403	XP_013776160.1 serine/threonine-protein phosphatase PP1-beta catalytic subunit	serine/threonine-protein phosphatase PP1-beta catalytic subunit	XP_013776160.1	Limulus polyphemus	8.63567	6.77282	9.7216	7.18122	9.2472	10.0021	0					647.51	0	2	925	18	325	2		307	308	4465	325	308	100	6.9	94.77	No	Yes	No	No
DB_oleaga	OE_95404	XP_015905891.1 serine/threonine-protein phosphatase PP1-beta catalytic subunit	serine/threonine-protein phosphatase PP1-beta catalytic subunit	XP_015905891.1	Parasteatoda tepidariorum	5.08629	4.19006	6.9536	5.36278	6.42804	7.76511	0					582.41	0	333	1160	18	293	3		276	276	4015	325	276	100	6.87	84.92	No	Yes	No	No
DB_oleaga	OE_29528	ISCW008988-PA pep scaffold:IscaW1:DS849458:178688:180536:-1 gene:ISCW008988 transcript:ISCW008988-RA gene_biotype:protein_coding transcript_biotype:protein_coding description:signal recognition particle, subunit Srp9, putative	signal recognition particle, subunit Srp9, putative	ISCW008988-PA	Ixodes scapularis	15.7445	17.226	24.7112	26.392	15.9133	8.80544	0					152.91	3.84e-45	476	709	1	78	-3		70	78	807	78	78	100	9.67	100	Yes	No	No	No
DB_oleaga	OE_60236	ISCW008988-PA pep scaffold:IscaW1:DS849458:178688:180536:-1 gene:ISCW008988 transcript:ISCW008988-RA gene_biotype:protein_coding transcript_biotype:protein_coding description:signal recognition particle, subunit Srp9, putative	signal recognition particle, subunit Srp9, putative	ISCW008988-PA	Ixodes scapularis	5.33956	7.36229	8.08871	11.2518	5.655	3.9352	0					93.97	7.11e-27	637	777	1	47	-1		41	47	867	78	47	100	5.42	60.26	Yes	No	No	No
DB_oleaga	OE_86991	RWS31643.1 Single-stranded DNA-binding protein 3-like protein	Single-stranded DNA-binding protein 3-like protein	RWS31643.1	Leptotrombidium deliense	2.12821	2.41541	1.73209	2.33117	1.56619	1.20309	1	[F]GO:0003677: DNA binding		IPR042839 Forkhead box protein M1		83.96	3.53e-25	628	741	202	239	-1		35	38	1017	275	38	100	3.74	13.82	Yes	Yes	No	No
DB_oleaga	OE_3647	BAN21456.1 small nuclear ribonucleoprotein sm d1	small nuclear ribonucleoprotein sm d1	BAN21456.1	Riptortus pedestris	15.3819	18.5855	11.9134	13.7796	9.11472	9.4119	2	[P]GO:0000387: spliceosomal snRNP assembly;[C]GO:0005634: nucleus		IPR039173 Pre-mRNA-splicing factor Cwc2;IPR040418 Protein crowded nuclei		167.93	1.27e-50	425	679	1	85	-2		83	85	770	121	85	100	11.04	70.25	Yes	No	No	No
DB_oleaga	OE_8922	ISCW021571-PA pep scaffold:IscaW1:DS861322:32541:34529:1 gene:ISCW021571 transcript:ISCW021571-RA gene_biotype:protein_coding transcript_biotype:protein_coding description:Small nuclear ribonucleoprotein sm D2, putative	Small nuclear ribonucleoprotein sm D2, putative	B7Q5F5	Ixodes scapularis	14.9719	17.9295	10.3986	14.9439	9.02362	12.6593	6	[P]GO:0000387: spliceosomal snRNP assembly;[C]GO:0071013: catalytic step 2 spliceosome;[C]GO:0005685: U1 snRNP;[C]GO:0005686: U2 snRNP;[C]GO:0046540: U4/U6 x U5 tri-snRNP complex;[C]GO:0005682: U5 snRNP		IPR039173 Pre-mRNA-splicing factor Cwc2;IPR032847 Pre-mRNA-processing factor 17;IPR040252 U1 small nuclear ribonucleoprotein 70kDa;IPR034103 Sm-like protein Lsm8;IPR039905 CD2 antigen cytoplasmic tail-binding protein 2/Lin1	PF01423 LSM domain	229.95	1.66e-75	232	585	1	118	-1		112	118	684	118	118	100	17.25	100	Yes	No	No	No
DB_oleaga	OE_3689	ISCW011367-PA pep scaffold:IscaW1:DS861388:96237:102882:-1 gene:ISCW011367 transcript:ISCW011367-RA gene_biotype:protein_coding transcript_biotype:protein_coding description:Small nuclear ribonucleoprotein Sm D3, putative	Small nuclear ribonucleoprotein Sm D3, putative	B7Q5H5	Ixodes scapularis	8.57875	10.5778	9.00585	10.4625	6.48003	6.81179	11	[F]GO:0003723: RNA binding;[P]GO:0000387: spliceosomal snRNP assembly;[C]GO:0071013: catalytic step 2 spliceosome;[C]GO:0000243: commitment complex;[C]GO:0034715: pICln-Sm protein complex;[C]GO:0034719: SMN-Sm protein complex;[C]GO:0005685: U1 snRNP;[C]GO:0005689: U12-type spliceosomal complex;[C]GO:0005686: U2 snRNP;[C]GO:0005687: U4 snRNP;[C]GO:0005682: U5 snRNP		IPR042622 Zinc finger protein 106;IPR039173 Pre-mRNA-splicing factor Cwc2;IPR032847 Pre-mRNA-processing factor 17;IPR003521 ICln;IPR020338 SMN complex, gem-associated protein 7;IPR040252 U1 small nuclear ribonucleoprotein 70kDa;IPR039690 U11/U12 small nuclear ribonucleoprotein 25kDa protein;IPR039905 CD2 antigen cytoplasmic tail-binding protein 2/Lin1	PF01423 LSM domain	168.32	3.09e-49	193	441	1	83	1		82	83	1133	122	83	100	7.33	68.03	Yes	Yes	No	No
DB_oleaga	OE_83818	XP_023228211.1 spliceosome RNA helicase Ddx39b	spliceosome RNA helicase Ddx39b	XP_023228211.1	Centruroides sculpturatus	4.54124	4.47888	4.65452	6.72832	4.34353	3.74224	0					354.76	1.93e-116	876	1421	242	423	-1		176	182	1421	423	182	100	12.81	43.03	Yes	No	No	No
DB_oleaga	OE_2076	XP_023228211.1 spliceosome RNA helicase Ddx39b	spliceosome RNA helicase Ddx39b	XP_023228211.1	Centruroides sculpturatus	3.72686	4.41843	4.68422	5.02298	4.07518	3.38498	0					354.76	4.3e-115	763	1308	242	423	-1		176	182	1710	423	182	100	10.64	43.03	No	No	Probable	No
DB_oleaga	OE_32044	XP_023228211.1 spliceosome RNA helicase Ddx39b	spliceosome RNA helicase Ddx39b	XP_023228211.1	Centruroides sculpturatus	3.18142	4.37935	3.75281	3.93218	3.24139	2.84093	0					354.76	9.2e-115	594	1139	242	423	-3		176	182	1789	423	182	100	10.17	43.03	Yes	No	No	No
DB_oleaga	OE_1151	PRD18114.1 Srsf4	Srsf4	PRD18114.1	Nephila clavipes	3.32272	3.18238	3.37559	1.38324	3.41342	3.72759	0					49.29	2.47e-05	2232	2303	26	49	-2		18	24	2304	57	24	100	1.04	42.11	No	No	No	No
DB_oleaga	OE_28457	EFN85746.1 Tetraspanin-31-B	Tetraspanin-31-B	EFN85746.1	Harpegnathos saltator	6.45319	5.88746	7.22511	5.54527	7.55402	5.87783	1	[C]GO:0016021: integral component of membrane		IPR042473 V-type immunoglobulin domain-containing suppressor of T-cell activation	PF00335 Tetraspanin family	70.09	3.12e-11	6286	6384	108	140	-2		30	33	6385	140	33	100	0.52	23.57	No	No	No	No
DB_oleaga	OE_55306	DAA34568.1 TPA_exp: ADP/ATP translocase	TPA_exp: ADP/ATP translocase	DAA34568.1	Amblyomma variegatum	5.53536	5.10913	3.15222	2.19872	4.14105	3.95425	3	[F]GO:0022857: transmembrane transporter activity;[C]GO:0016021: integral component of membrane;[C]GO:0005743: mitochondrial inner membrane		IPR030371 ATP-binding cassette subfamily A member 12;IPR042473 V-type immunoglobulin domain-containing suppressor of T-cell activation;IPR036656 Cytochrome b-c1 complex subunit 9 superfamily		101.29	1.55e-23	3	158	1	52	-3		52	52	601	299	52	100	8.65	17.39	Yes	No	No	No
DB_oleaga	OE_24719	DAA34568.1 TPA_exp: ADP/ATP translocase	TPA_exp: ADP/ATP translocase	DAA34568.1	Amblyomma variegatum	4.58003	5.44562	2.49174	2.72576	3.79184	3.18662	3	[F]GO:0022857: transmembrane transporter activity;[C]GO:0016021: integral component of membrane;[C]GO:0005743: mitochondrial inner membrane		IPR030371 ATP-binding cassette subfamily A member 12;IPR042473 V-type immunoglobulin domain-containing suppressor of T-cell activation;IPR036656 Cytochrome b-c1 complex subunit 9 superfamily		103.61	1.53e-23	280	438	1	53	1		53	53	827	299	53	100	6.41	17.73	Yes	No	No	No
DB_oleaga	OE_72147	DAA34568.1 TPA_exp: ADP/ATP translocase	TPA_exp: ADP/ATP translocase	DAA34568.1	Amblyomma variegatum	2.4899	2.55177	2.46756	1.53107	1.84772	1.87169	3	[F]GO:0022857: transmembrane transporter activity;[C]GO:0016021: integral component of membrane;[C]GO:0005743: mitochondrial inner membrane		IPR030371 ATP-binding cassette subfamily A member 12;IPR042473 V-type immunoglobulin domain-containing suppressor of T-cell activation;IPR036656 Cytochrome b-c1 complex subunit 9 superfamily		103.61	2.27e-22	964	1122	1	53	-1		53	53	1320	299	53	100	4.02	17.73	Yes	No	No	No
DB_oleaga	OE_7164	DAA34568.1 TPA_exp: ADP/ATP translocase	TPA_exp: ADP/ATP translocase	DAA34568.1	Amblyomma variegatum	3.63432	3.74121	1.82543	1.93321	2.26955	2.53585	3	[F]GO:0022857: transmembrane transporter activity;[C]GO:0016021: integral component of membrane;[C]GO:0005743: mitochondrial inner membrane		IPR030371 ATP-binding cassette subfamily A member 12;IPR042473 V-type immunoglobulin domain-containing suppressor of T-cell activation;IPR036656 Cytochrome b-c1 complex subunit 9 superfamily		101.29	2.83e-22	3	158	1	52	-1		52	52	965	299	52	100	5.39	17.39	Yes	No	No	No
DB_oleaga	OE_1061	DAA34585.1 TPA_exp: mapmodulin-like protein	TPA_exp: mapmodulin-like protein	DAA34585.1	Amblyomma variegatum	27.8509	30.532	17.9384	18.325	22.9921	23.8926	0					287.73	9.13e-90	1278	1712	1	145	-3		142	145	2140	262	145	100	6.78	55.34	No	No	No	No
DB_oleaga	OE_95580	DAA34585.1 TPA_exp: mapmodulin-like protein	TPA_exp: mapmodulin-like protein	DAA34585.1	Amblyomma variegatum	25.3054	29.1299	13.9169	20.1379	20.8963	21.5661	0					257.3	7.17e-81	3	389	17	145	3		127	129	1378	262	129	100	9.36	49.24	Yes	Yes	No	No
DB_oleaga	OE_23123	DAA34585.1 TPA_exp: mapmodulin-like protein	TPA_exp: mapmodulin-like protein	DAA34585.1	Amblyomma variegatum	12.0142	18.6096	7.9276	9.76598	11.8407	13.3255	0					257.3	1.1e-83	209	595	17	145	-1		127	129	784	262	129	100	16.45	49.24	Yes	No	No	No
DB_oleaga	OE_68087	DAA34585.1 TPA_exp: mapmodulin-like protein	TPA_exp: mapmodulin-like protein	DAA34585.1	Amblyomma variegatum	8.6969	12.1389	6.89815	9.56799	7.49091	9.97848	0					257.3	4.7e-82	209	595	17	145	-3		127	129	1113	262	129	100	11.59	49.24	Yes	No	No	No
DB_oleaga	OE_84967	DAA34585.1 TPA_exp: mapmodulin-like protein	TPA_exp: mapmodulin-like protein	DAA34585.1	Amblyomma variegatum	2.18512	2.7441	1.62214	1.49328	2.3518	2.07687	0					182.19	1.96e-53	687	962	1	92	3		90	92	963	262	92	100	9.55	35.11	No	No	No	No
DB_oleaga	OE_95581	DAA34585.1 TPA_exp: mapmodulin-like protein	TPA_exp: mapmodulin-like protein	DAA34585.1	Amblyomma variegatum	1.81785	2.38796	1.17652	1.71972	1.21135	1.92611	0					88.2	1.64e-19	124	246	105	145	1		41	41	452	262	41	100	9.07	15.65	Yes	No	No	No
DB_oleaga	OE_84966	DAA34585.1 TPA_exp: mapmodulin-like protein	TPA_exp: mapmodulin-like protein	DAA34585.1	Amblyomma variegatum	2.29438	2.63057	1.20366	1.36211	2.18058	2.33648	0					182.19	6.64e-54	580	855	1	92	1		90	92	856	262	92	100	10.75	35.11	Yes	No	No	No
DB_oleaga	OE_36126	DAA34416.1 TPA_inf: alternative splicing factor ASF/SF2	TPA_inf: alternative splicing factor ASF/SF2	DAA34416.1	Amblyomma variegatum	4.60574	4.68333	5.17644	5.97933	4.49066	9.78731	1	[F]GO:0003723: RNA binding		IPR042622 Zinc finger protein 106		149.06	8.88e-41	617	826	110	179	-3		70	70	1053	222	70	100	6.65	31.53	Yes	No	No	No
DB_oleaga	OE_2525	DAA34784.1 TPA_inf: bladder cancer-related protein BC10	TPA_inf: bladder cancer-related protein BC10	DAA34784.1	Amblyomma variegatum	35.1074	34.596	29.7527	44.157	30.2851	39.1785	1	[C]GO:0016021: integral component of membrane		IPR042473 V-type immunoglobulin domain-containing suppressor of T-cell activation		176.02	4.81e-54	138	383	1	82	3		81	82	830	82	82	100	9.88	100	Yes	Yes	No	No
DB_oleaga	OE_70864	DAA34437.1 TPA_inf: G protein gamma subunit	TPA_inf: G protein gamma subunit	DAA34437.1	Amblyomma variegatum	9.94548	8.12309	11.741	7.71505	11.5541	10.4214	4	[F]GO:0003924: GTPase activity;[P]GO:0007200: phospholipase C-activating G protein-coupled receptor signaling pathway;[P]GO:0050909: sensory perception of taste;[C]GO:0005834: heterotrimeric G-protein complex		IPR042734 Rho-related GTP-binding protein RhoG;IPR039227 Guanine nucleotide-binding protein G(I)/G(S)/G(O) subunit gamma-13;IPR039227 Guanine nucleotide-binding protein G(I)/G(S)/G(O) subunit gamma-13;IPR039227 Guanine nucleotide-binding protein G(I)/G(S)/G(O) subunit gamma-13		132.49	9.27e-37	436	630	6	70	-2		61	65	937	70	65	100	6.94	92.86	Yes	No	No	No
DB_oleaga	OE_1629	DAA34437.1 TPA_inf: G protein gamma subunit	TPA_inf: G protein gamma subunit	DAA34437.1	Amblyomma variegatum	7.66051	7.5596	8.1934	8.59903	8.82801	8.36918	4	[F]GO:0003924: GTPase activity;[P]GO:0007200: phospholipase C-activating G protein-coupled receptor signaling pathway;[P]GO:0050909: sensory perception of taste;[C]GO:0005834: heterotrimeric G-protein complex		IPR042734 Rho-related GTP-binding protein RhoG;IPR039227 Guanine nucleotide-binding protein G(I)/G(S)/G(O) subunit gamma-13;IPR039227 Guanine nucleotide-binding protein G(I)/G(S)/G(O) subunit gamma-13;IPR039227 Guanine nucleotide-binding protein G(I)/G(S)/G(O) subunit gamma-13		132.49	2.69e-34	234	428	6	70	3		61	65	3087	70	65	100	2.11	92.86	No	No	No	No
DB_oleaga	OE_57960	DAA34437.1 TPA_inf: G protein gamma subunit	TPA_inf: G protein gamma subunit	DAA34437.1	Amblyomma variegatum	7.21678	7.6391	7.21078	8.27075	8.21723	8.14545	4	[F]GO:0003924: GTPase activity;[P]GO:0007200: phospholipase C-activating G protein-coupled receptor signaling pathway;[P]GO:0050909: sensory perception of taste;[C]GO:0005834: heterotrimeric G-protein complex		IPR042734 Rho-related GTP-binding protein RhoG;IPR039227 Guanine nucleotide-binding protein G(I)/G(S)/G(O) subunit gamma-13;IPR039227 Guanine nucleotide-binding protein G(I)/G(S)/G(O) subunit gamma-13;IPR039227 Guanine nucleotide-binding protein G(I)/G(S)/G(O) subunit gamma-13		132.49	2.94e-34	2947	3141	6	70	-3		61	65	3374	70	65	100	1.93	92.86	Yes	Yes	No	Yes
DB_oleaga	OE_28020	ISCW010050-PA pep scaffold:IscaW1:DS839047:50461:61851:-1 gene:ISCW010050 transcript:ISCW010050-RA gene_biotype:protein_coding transcript_biotype:protein_coding description:transcription initiation factor IIA gamma chain, putative	transcription initiation factor IIA gamma chain, putative	ISCW010050-PA	Ixodes scapularis	46.9015	47.3847	28.8862	41.1039	32.0978	44.4725	0					206.45	8e-67	109	417	1	103	1		101	103	573	118	103	100	17.98	87.29	Yes	No	No	No
DB_oleaga	OE_27303	ABI52768.1 transcriptional co-repressor component	transcriptional co-repressor component	ABI52768.1	Argas monolakensis	21.9215	26.3486	15.5964	25.1557	16.5515	17.9709	0					283.49	1.66e-96	114	527	14	151	3		138	138	618	155	138	100	22.33	89.03	Yes	No	No	No
DB_oleaga	OE_22510	ABR23384.1 translation initiation factor 5A	translation initiation factor 5A	ABR23384.1	Ornithodoros parkeri	144.116	148.978	77.0575	107.361	99.4308	108.893	6	[F]GO:0043022: ribosome binding;[F]GO:0003746: translation elongation factor activity;[F]GO:0003743: translation initiation factor activity;[P]GO:0045901: positive regulation of translational elongation;[P]GO:0045905: positive regulation of translational termination;[P]GO:0006452: translational frameshifting		IPR037653 Cytochrome B pre-mRNA-processing protein 6;IPR036433 Elongation factor EF1B gamma, C-terminal domain superfamily;IPR039757 Eukaryotic translation initiation factor 2D;IPR020189 Translation elongation factor, IF5A C-terminal;IPR020189 Translation elongation factor, IF5A C-terminal;IPR020189 Translation elongation factor, IF5A C-terminal		315.08	8.49e-104	989	1453	1	155	-2		154	155	1658	155	155	100	9.35	100	Yes	No	No	No
DB_oleaga	OE_44914	ABR23384.1 translation initiation factor 5A	translation initiation factor 5A	ABR23384.1	Ornithodoros parkeri	87.7593	83.6225	50.1246	57.2889	59.472	67.648	6	[F]GO:0043022: ribosome binding;[F]GO:0003746: translation elongation factor activity;[F]GO:0003743: translation initiation factor activity;[P]GO:0045901: positive regulation of translational elongation;[P]GO:0045905: positive regulation of translational termination;[P]GO:0006452: translational frameshifting		IPR037653 Cytochrome B pre-mRNA-processing protein 6;IPR036433 Elongation factor EF1B gamma, C-terminal domain superfamily;IPR039757 Eukaryotic translation initiation factor 2D;IPR020189 Translation elongation factor, IF5A C-terminal;IPR020189 Translation elongation factor, IF5A C-terminal;IPR020189 Translation elongation factor, IF5A C-terminal		315.08	9.69e-106	254	718	1	155	-2		154	155	1232	155	155	100	12.58	100	Yes	No	No	No
DB_oleaga	OE_44917	ABR23384.1 translation initiation factor 5A	translation initiation factor 5A	ABR23384.1	Ornithodoros parkeri	63.4657	56.7554	34.328	38.1863	41.7476	45.9254	6	[F]GO:0043022: ribosome binding;[F]GO:0003746: translation elongation factor activity;[F]GO:0003743: translation initiation factor activity;[P]GO:0045901: positive regulation of translational elongation;[P]GO:0045905: positive regulation of translational termination;[P]GO:0006452: translational frameshifting		IPR037653 Cytochrome B pre-mRNA-processing protein 6;IPR036433 Elongation factor EF1B gamma, C-terminal domain superfamily;IPR039757 Eukaryotic translation initiation factor 2D;IPR020189 Translation elongation factor, IF5A C-terminal;IPR020189 Translation elongation factor, IF5A C-terminal;IPR020189 Translation elongation factor, IF5A C-terminal		315.08	7.54e-103	1228	1692	1	155	-2		154	155	1888	155	155	100	8.21	100	Yes	No	No	No
DB_oleaga	OE_44918	ABR23384.1 translation initiation factor 5A	translation initiation factor 5A	ABR23384.1	Ornithodoros parkeri	60.8351	56.4813	32.28	39.0283	39.5781	43.8336	6	[F]GO:0043022: ribosome binding;[F]GO:0003746: translation elongation factor activity;[F]GO:0003743: translation initiation factor activity;[P]GO:0045901: positive regulation of translational elongation;[P]GO:0045905: positive regulation of translational termination;[P]GO:0006452: translational frameshifting		IPR037653 Cytochrome B pre-mRNA-processing protein 6;IPR036433 Elongation factor EF1B gamma, C-terminal domain superfamily;IPR039757 Eukaryotic translation initiation factor 2D;IPR020189 Translation elongation factor, IF5A C-terminal;IPR020189 Translation elongation factor, IF5A C-terminal;IPR020189 Translation elongation factor, IF5A C-terminal		315.08	9.12e-103	1251	1715	1	155	-2		154	155	1911	155	155	100	8.11	100	Yes	No	No	No
DB_oleaga	OE_57077	AGR44847.1 truncated actin-4	truncated actin-4	AGR44847.1	Bombyx mori	19.864	14.3205	16.5346	13.8526	21.9413	26.1969	3	[F]GO:0005524: ATP binding;[C]GO:0005737: cytoplasm;[C]GO:0005856: cytoskeleton		IPR037219 Peptidase M41-like;IPR037296 Staphostatin A/B;IPR036753 Actin-related protein 2/3 complex subunit 3 superfamily		346.67	2e-119	3	512	43	212	-1		170	170	794	225	170	100	21.41	75.56	No	No	No	No
DB_oleaga	OE_36012	AGR44847.1 truncated actin-4	truncated actin-4	AGR44847.1	Bombyx mori	20.3356	16.3228	15.0897	9.29457	27.9643	17.6084	3	[F]GO:0005524: ATP binding;[C]GO:0005737: cytoplasm;[C]GO:0005856: cytoskeleton		IPR037219 Peptidase M41-like;IPR037296 Staphostatin A/B;IPR036753 Actin-related protein 2/3 complex subunit 3 superfamily		417.16	3.12e-144	152	763	1	204	-3		203	204	1359	225	204	100	15.01	90.67	Yes	No	No	No
DB_oleaga	OE_45144	PRD17681.1 Tubulin alpha-8 chain, partial	Tubulin alpha-8 chain, partial	PRD17681.1	Nephila clavipes	33.5888	36.6656	36.6976	43.3625	23.7359	23.2575	4	[F]GO:0005525: GTP binding;[F]GO:0005200: structural constituent of cytoskeleton;[P]GO:0007017: microtubule-based process;[C]GO:0005874: microtubule		IPR040385 Rab-like protein 6;IPR031392 Spindle pole component 29;IPR037177 Dynein light chain superfamily;IPR033337 MT-associated protein TORTIFOLIA1/SPIRAL2-like		360.92	2.04e-126	87	605	11	183	-1		171	173	605	207	173	100	28.6	83.57	No	No	No	No
DB_oleaga	OE_83418	ABR23363.1 U2 snRNP splicing factor small subunit	U2 snRNP splicing factor small subunit	ABR23363.1	Ornithodoros parkeri	36.4806	40.1238	24.6107	43.0978	31.392	33.8214	4	[F]GO:0046872: metal ion binding;[F]GO:0003723: RNA binding;[P]GO:0000398: mRNA splicing, via spliceosome;[C]GO:0089701: U2AF		IPR040409 Phytochelatin synthase;IPR042622 Zinc finger protein 106;IPR040252 U1 small nuclear ribonucleoprotein 70kDa;IPR009145 U2 auxiliary factor small subunit		429.87	6.39e-150	470	1078	1	203	-1		203	203	1102	268	203	100	18.42	75.75	Yes	No	No	No
DB_oleaga	OE_28564	ABR23363.1 U2 snRNP splicing factor small subunit	U2 snRNP splicing factor small subunit	ABR23363.1	Ornithodoros parkeri	25.5728	30.1764	18.0537	30.8018	21.5413	26.526	4	[F]GO:0046872: metal ion binding;[F]GO:0003723: RNA binding;[P]GO:0000398: mRNA splicing, via spliceosome;[C]GO:0089701: U2AF		IPR040409 Phytochelatin synthase;IPR042622 Zinc finger protein 106;IPR040252 U1 small nuclear ribonucleoprotein 70kDa;IPR009145 U2 auxiliary factor small subunit		408.3	2.7e-141	524	1099	1	192	-1		192	192	1123	268	192	100	17.1	71.64	Yes	No	No	No
DB_oleaga	OE_1530	ISCW018551-PA pep scaffold:IscaW1:DS734834:71859:74198:1 gene:ISCW018551 transcript:ISCW018551-RA gene_biotype:protein_coding transcript_biotype:protein_coding description:Ubiquitin protein ligase	Ubiquitin protein ligase	B7PKN3	Ixodes scapularis	52.5176	49.6852	27.2722	25.236	29.1152	19.0011	6	[F]GO:0005524: ATP binding;[F]GO:0016874: ligase activity;[F]GO:0061631: ubiquitin conjugating enzyme activity;[F]GO:0031625: ubiquitin protein ligase binding;[P]GO:0006511: ubiquitin-dependent protein catabolic process;[C]GO:0000151: ubiquitin ligase complex	EC:6	IPR037219 Peptidase M41-like;IPR036615 Mur ligase, C-terminal domain superfamily;IPR037893 Calcyclin-binding Protein, CS domain;IPR036959 Peptidase C12, ubiquitin carboxyl-terminal hydrolase superfamily;IPR038036 E3 ubiquitin-protein ligase RING1	PF00179 Ubiquitin-conjugating enzyme	313.15	4.95e-104	853	1293	1	147	-3		146	147	1460	147	147	100	10.07	100	Yes	No	No	No
DB_oleaga	OE_97727	XP_013774337.1 ubiquitin-conjugating enzyme E2-17 kDa isoform X1	ubiquitin-conjugating enzyme E2-17 kDa isoform X1	XP_013774337.1	Limulus polyphemus	12.7997	11.9989	9.3402	9.74004	8.84089	6.84138	0					314.31	1.12e-107	311	751	1	147	-3		147	147	822	147	147	100	17.88	100	Yes	No	No	No
DB_oleaga	OE_97728	XP_013774337.1 ubiquitin-conjugating enzyme E2-17 kDa isoform X1	ubiquitin-conjugating enzyme E2-17 kDa isoform X1	XP_013774337.1	Limulus polyphemus	11.5251	11.3521	9.17004	8.55134	8.6629	7.03975	0					314.31	1.76e-107	348	788	1	147	-3		147	147	859	147	147	100	17.11	100	Yes	No	No	No
DB_oleaga	OE_16529	XP_013774337.1 ubiquitin-conjugating enzyme E2-17 kDa isoform X1	ubiquitin-conjugating enzyme E2-17 kDa isoform X1	XP_013774337.1	Limulus polyphemus	8.88439	8.43865	6.43288	5.91044	6.03269	4.83607	0					314.31	2.75e-106	72	512	1	147	3		147	147	1085	147	147	100	13.55	100	Yes	No	No	No
DB_oleaga	OE_72098	XP_026842331.1 ubiquitin-conjugating enzyme E2-17 kDa isoform X2	ubiquitin-conjugating enzyme E2-17 kDa isoform X2	XP_026842331.1	Drosophila persimilis	6.65584	7.56158	5.25639	5.57925	3.93601	3.74988	0					300.44	3.26e-102	216	638	6	146	-2		139	141	822	146	141	100	17.15	96.58	Yes	No	No	No
DB_oleaga	OE_46257	XP_020809543.1 uncharacterized protein LOC110185170 isoform X2	uncharacterized protein LOC110185170 isoform X2	XP_020809543.1	Drosophila serrata	11.1717	12.5991	12.9024	9.17325	11.8255	10.8515	0					243.43	4.8e-105	245	619	49	173	-2		124	125	644	1979	125	100	19.41	6.32	No	No	No	No
DB_oleaga	OE_21302	ISCW004922-PA pep scaffold:IscaW1:DS692829:63517:77960:1 gene:ISCW004922 transcript:ISCW004922-RA gene_biotype:protein_coding transcript_biotype:protein_coding description:Vesicle coat complex COPII, GTPase subunit SAR1, putative	Vesicle coat complex COPII, GTPase subunit SAR1, putative	B7PDY5	Ixodes scapularis	9.01999	10.9093	6.3345	10.3859	7.98917	7.22106	12	[F]GO:0005525: GTP binding;[F]GO:0003924: GTPase activity;[P]GO:0006888: endoplasmic reticulum to Golgi vesicle-mediated transport;[P]GO:0006886: intracellular protein transport;[P]GO:0061024: membrane organization;[P]GO:0070863: positive regulation of protein exit from endoplasmic reticulum;[P]GO:0003400: regulation of COPII vesicle coating;[P]GO:0016050: vesicle organization;[C]GO:0030127: COPI…		IPR040385 Rab-like protein 6;IPR042734 Rho-related GTP-binding protein RhoG;IPR041742 Sec24-like, trunk domain;IPR042476 Amyloid protein-binding protein 2;IPR031256 Myelin P2 protein;IPR041742 Sec24-like, trunk domain;IPR039488 Dolichyl pyrophosphate Man9GlcNAc2 alpha-1,3-glucosyltransferase;IPR039765 Protein Yip5/YIPF1/YIPF2	PF00025 ADP-ribosylation factor family	81.65	4.73e-15	1947	2060	155	192	3		37	38	2975	192	38	100	1.28	19.79	No	No	No	No
DB_oleaga	OE_30768	ISCW013398-PA pep scaffold:IscaW1:DS922060:193220:198170:-1 gene:ISCW013398 transcript:ISCW013398-RA gene_biotype:protein_coding transcript_biotype:protein_coding description:Yippee-type zinc-binding protein, putative	Yippee-type zinc-binding protein, putative	ISCW013398-PA	Ixodes scapularis	4.87743	5.45791	5.91828	2.9694	7.02315	6.16152	0					238.81	1.94e-74	975	1328	25	142	-2		115	118	1623	143	118	100	7.27	82.52	Yes	No	No	No
DB_oleaga	OE_3685	ISCW013398-PA pep scaffold:IscaW1:DS922060:193220:198170:-1 gene:ISCW013398 transcript:ISCW013398-RA gene_biotype:protein_coding transcript_biotype:protein_coding description:Yippee-type zinc-binding protein, putative	Yippee-type zinc-binding protein, putative	ISCW013398-PA	Ixodes scapularis	4.91063	5.25461	5.46272	2.92487	5.66379	5.59558	0					238.81	2.67e-74	1122	1475	25	142	-1		115	118	1661	143	118	100	7.1	82.52	Yes	No	No	No
DB_oleaga	OE_7828	ISCW012059-PA pep scaffold:IscaW1:DS897019:97101:126031:-1 gene:ISCW012059 transcript:ISCW012059-RA gene_biotype:protein_coding transcript_biotype:protein_coding description:Zinc finger protein, putative	Zinc finger protein, putative	B7QAW8	Ixodes scapularis	26.8595	25.8266	18.7953	22.449	20.8958	25.9	1	[F]GO:0046872: metal ion binding		IPR040409 Phytochelatin synthase	PF00855 PWWP domain	101.68	2.46e-20	2193	2312	379	418	-2		40	40	2313	418	40	100	1.73	9.57	No	No	No	No
DB_oleaga	OE_48474	ISCW000093-PA pep scaffold:IscaW1:DS636411:76271:88121:1 gene:ISCW000093 transcript:ISCW000093-RA gene_biotype:protein_coding transcript_biotype:protein_coding description:Zinc finger, C2H2 type, putative (Fragment)	Zinc finger, C2H2 type, putative (Fragment)	B7P4M9	Ixodes scapularis	2.42102	2.47296	1.29377	2.29542	1.50329	1.51601	1	[F]GO:0003676: nucleic acid binding		IPR040050 Zinc finger protein 830	PF00096 Zinc finger, C2H2 type	126.33	2.93e-33	437	619	147	207	-1		54	61	745	218	61	100	8.19	27.98	Yes	No	No	No
DB_oleaga	OE_8147	ISCW010110-PA pep scaffold:IscaW1:DS814574:33335:36284:1 gene:ISCW010110 transcript:ISCW010110-RA gene_biotype:protein_coding transcript_biotype:protein_coding description:Eukaryotic peptide chain release factor subunit, putative	Eukaryotic peptide chain release factor subunit, putative	B7PXJ0	Ixodes scapularis	29.9574	26.8946	24.9004	16.3155	28.858	23.071	5	[F]GO:1990825: sequence-specific mRNA binding;[F]GO:0016149: translation release factor activity, codon specific;[P]GO:0002184: cytoplasmic translational termination;[C]GO:0005829: cytosol;[C]GO:0018444: translation release factor complex		IPR004374 Peptide chain release factor 2;IPR031264 Retinol-binding protein 1	PF03463 eRF1 domain 1;PF03464 eRF1 domain 2;PF03465 eRF1 domain 3	833.17	0	1838	3118	1	427	-1		419	426	3385	441	427	99.77	12.61	96.83	Yes	No	No	No
DB_oleaga	OE_13118	XP_015781493.1 guanine nucleotide-binding protein G(o) subunit alpha	guanine nucleotide-binding protein G(o) subunit alpha	XP_015781493.1	Tetranychus urticae	7.81409	7.28897	7.38497	5.8715	8.17246	7.09157	5	[F]GO:0031683: G-protein beta/gamma-subunit complex binding;[F]GO:0005525: GTP binding;[F]GO:0003924: GTPase activity;[F]GO:0046872: metal ion binding;[P]GO:0007188: adenylate cyclase-modulating G protein-coupled receptor signaling pathway		IPR002976 Plant G-protein, alpha subunit;IPR040385 Rab-like protein 6;IPR042734 Rho-related GTP-binding protein RhoG;IPR040409 Phytochelatin synthase;IPR002976 Plant G-protein, alpha subunit	PF00503 G-protein alpha subunit	696.04	0	2635	3696	1	354	-3		343	353	3965	354	354	99.72	8.93	100	No	No	No	No
DB_oleaga	OE_45749	XP_019758493.1 PREDICTED: actin-5C-like	actin-5C-like	XP_019758493.1	Dendroctonus ponderosae	51.372	36.6783	37.8408	24.8048	68.4759	37.019	0					635.95	0	80	1030	16	332	-3		313	316	1617	332	317	99.68	19.6	95.48	No	No	No	No
DB_oleaga	OE_39128	XP_019758493.1 PREDICTED: actin-5C-like	actin-5C-like	XP_019758493.1	Dendroctonus ponderosae	38.4041	30.2173	27.0077	20.7394	42.0314	31.1542	0					635.95	0	369	1319	16	332	3		313	316	1398	332	317	99.68	22.68	95.48	No	No	No	No
DB_oleaga	OE_45748	XP_019758493.1 PREDICTED: actin-5C-like	actin-5C-like	XP_019758493.1	Dendroctonus ponderosae	32.3922	27.5556	23.1118	18.2588	38.947	26.8415	0					635.95	0	450	1400	16	332	-1		313	316	1556	332	317	99.68	20.37	95.48	No	No	No	No
DB_oleaga	OE_3614	ISCW015013-PA pep scaffold:IscaW1:DS941498:50112:97586:1 gene:ISCW015013 transcript:ISCW015013-RA gene_biotype:protein_coding transcript_biotype:protein_coding description:Ser/Thr protein phosphatase, putative	Ser/Thr protein phosphatase, putative	ISCW015013-PA	Ixodes scapularis	26.5512	27.7737	11.9032	13.6841	16.3359	18.0067	0					645.97	0	615	1547	1	311	-2		308	310	1653	311	311	99.68	18.81	100	Yes	No	No	No
DB_oleaga	OE_41783	AAO92283.1 26S proteasome regulatory subunit	26S proteasome regulatory subunit	AAO92283.1	Dermacentor variabilis	17.8364	18.5261	7.19939	10.4689	9.72046	14.5245	5	[F]GO:0005524: ATP binding;[F]GO:0016887: ATPase activity;[P]GO:0030433: ubiquitin-dependent ERAD pathway;[C]GO:0005737: cytoplasm;[C]GO:0008540: proteasome regulatory particle, base subcomplex	EC:3.6.1.3	IPR037219 Peptidase M41-like;IPR039991 Protein shortage in chiasmata 1 ortholog;IPR040352 Transmembrane and ubiquitin-like domain-containing protein 1/2;IPR037296 Staphostatin A/B;IPR035263 26S proteasome regulatory subunit 10B		451.83	1.07e-157	1	693	42	272	-1		228	230	891	402	231	99.57	25.93	57.46	No	No	No	No	Purine metabolism	map00230
DB_oleaga	OE_7434	AAL75583.1 clathrin-adaptor protein	clathrin-adaptor protein	AAL75583.1	Dermacentor variabilis	28.6554	30.7522	25.7621	23.6007	19.3809	20.144	4	[F]GO:0008289: lipid binding;[P]GO:0006886: intracellular protein transport;[P]GO:0016192: vesicle-mediated transport;[C]GO:0030131: clathrin adaptor complex		IPR036172 Apolipoprotein A-II (ApoA-II) superfamily;IPR042476 Amyloid protein-binding protein 2;IPR042405 Protrudin;IPR018240 Clathrin adaptor, mu subunit, conserved site		858.21	0	257	1561	1	435	2		428	433	2210	435	435	99.54	19.68	100	Yes	No	No	No
DB_oleaga	OE_16330	ISCW015864-PA pep scaffold:IscaW1:DS640098:384228:404523:-1 gene:ISCW015864 transcript:ISCW015864-RA gene_biotype:protein_coding transcript_biotype:protein_coding description:Translation initiation factor 4F, helicase subunit, putative (Fragment)	Translation initiation factor 4F, helicase subunit, putative (Fragment)	B7P5C4	Ixodes scapularis	23.044	22.7799	14.9658	16.9561	22.1515	20.4814	6	[F]GO:0005524: ATP binding;[F]GO:0004386: helicase activity;[F]GO:0003723: RNA binding;[F]GO:0003743: translation initiation factor activity;[P]GO:0002183: cytoplasmic translational initiation;[C]GO:0010494: cytoplasmic stress granule		IPR037219 Peptidase M41-like;IPR030881 DEAD-box ATP-dependent RNA helicase CshB;IPR042622 Zinc finger protein 106;IPR039757 Eukaryotic translation initiation factor 2D	PF00270 DEAD/DEAH box helicase;PF00271 Helicase conserved C-terminal domain	417.54	4.96e-141	791	1426	164	375	-3		210	211	1428	422	212	99.53	14.85	50.24	No	No	No	No
DB_oleaga	OE_70632	XP_022688969.1 RNA-binding protein Musashi homolog Rbp6-like isoform X4	RNA-binding protein Musashi homolog Rbp6-like isoform X4	XP_022688969.1	Varroa jacobsoni	11.1449	11.1565	9.42881	5.62635	9.94678	10.8471	0					413.31	1.9e-137	1365	1985	8	214	-2		198	206	2397	259	207	99.52	8.64	79.92	No	No	No	No
DB_oleaga	OE_71212	ABV60390.1 actin, partial	actin, partial	ABV60390.1	Artemia franciscana	20.6301	13.6587	16.1739	12.5222	22.8248	25.9834	0					413.31	2.71e-146	137	748	1	204	2		200	203	748	208	204	99.51	27.27	98.08	Yes	No	No	No
DB_oleaga	OE_70701	ACB70375.1 translation elongation factor EF-1 alpha/Tu, partial	translation elongation factor EF-1 alpha/Tu, partial	ACB70375.1	Ornithodoros coriaceus	1239.59	1188.02	523.577	646.149	769.334	853.803	2	[F]GO:0005525: GTP binding;[F]GO:0003746: translation elongation factor activity		IPR040385 Rab-like protein 6;IPR036433 Elongation factor EF1B gamma, C-terminal domain superfamily		396.74	1.06e-136	89	676	23	218	2		193	195	1150	261	196	99.49	17.04	75.1	Yes	No	No	No
DB_oleaga	OE_3919	ISCW009067-PA pep scaffold:IscaW1:DS834684:51274:58628:1 gene:ISCW009067 transcript:ISCW009067-RA gene_biotype:protein_coding transcript_biotype:protein_coding description:Putative uncharacterized protein	Putative uncharacterized protein	B7Q0X0	Ixodes scapularis	2.02016	1.80117	2.01555	1.49843	1.57922	1.53085	6	[P]GO:0060271: cilium assembly;[P]GO:2000147: positive regulation of cell motility;[P]GO:0060296: regulation of cilium beat frequency involved in ciliary motility;[C]GO:0036064: ciliary basal body;[C]GO:0005929: cilium;[C]GO:0031514: motile cilium		IPR040369 LisH domain-containing protein ARMC9;IPR040369 LisH domain-containing protein ARMC9;IPR038844 Cilia- and flagella-associated protein 157;IPR025593 Growth arrest-specific protein 8 domain	PF05018 Protein of unknown function (DUF667)	387.11	6.24e-128	1738	2313	1	192	-1		188	191	2490	193	192	99.48	7.71	99.48	Yes	No	No	No
DB_oleaga	OE_12909	XP_018495059.1 frequenin-1-like	frequenin-1-like	XP_018495059.1	Galendromus occidentalis	3.56822	3.08647	4.70176	6.98317	4.26936	5.45202	0					370.93	3.01e-127	175	735	1	187	1		182	186	1230	187	187	99.47	15.2	100	Yes	No	No	No
DB_oleaga	OE_23210	XP_013784085.2 AP-2 complex subunit mu	AP-2 complex subunit mu	XP_013784085.2	Limulus polyphemus	19.9996	21.1791	18.2426	14.4517	13.2009	16.3727	0					689.49	0	237	1298	1	355	-1		347	353	1463	393	355	99.44	24.27	90.33	Yes	No	No	No
DB_oleaga	OE_24154	ABR23382.1 60S ribosomal protein L18a	60S ribosomal protein L18a	ABR23382.1	Ornithodoros parkeri	8.21699	4.71793	4.42114	6.14308	6.54325	6.11258	3	[F]GO:0003735: structural constituent of ribosome;[P]GO:0006412: translation;[C]GO:0005840: ribosome		IPR042831 54S ribosomal protein L28, mitochondrial;IPR036967 Ribosomal protein S11 superfamily;IPR036967 Ribosomal protein S11 superfamily		352.83	1.69e-123	110	637	1	176	-3		170	175	639	176	176	99.43	27.54	100	Yes	No	No	No
DB_oleaga	OE_22497	PRD30702.1 Guanine nucleotide-binding protein G(I)/G(S)/G(T) subunit beta-1	Guanine nucleotide-binding protein G(I)/G(S)/G(T) subunit beta-1	PRD30702.1	Nephila clavipes	30.484	25.5385	28.1818	19.8084	34.2681	26.3004	1	[P]GO:0007165: signal transduction		IPR037607 Diacylglycerol kinase		696.81	0	2568	3587	1	340	-1		335	338	3932	340	340	99.41	8.65	100	Yes	No	No	No
DB_oleaga	OE_68306	PRD30702.1 Guanine nucleotide-binding protein G(I)/G(S)/G(T) subunit beta-1	Guanine nucleotide-binding protein G(I)/G(S)/G(T) subunit beta-1	PRD30702.1	Nephila clavipes	28.6528	22.9232	26.8286	18.8171	31.9504	24.1605	1	[P]GO:0007165: signal transduction		IPR037607 Diacylglycerol kinase		696.81	0	2331	3350	1	340	-2		335	338	3693	340	340	99.41	9.21	100	Yes	No	No	No
DB_oleaga	OE_23341	ISCW002560-PA pep scaffold:IscaW1:DS674641:15815:22558:1 gene:ISCW002560 transcript:ISCW002560-RA gene_biotype:protein_coding transcript_biotype:protein_coding description:N-acetyltransferase, putative	N-acetyltransferase, putative	B7PB60	Ixodes scapularis	2.8933	2.88398	2.76832	2.47202	2.68853	1.91231	7	[F]GO:0008080: N-acetyltransferase activity;[F]GO:0008999: ribosomal-protein-alanine N-acetyltransferase activity;[P]GO:0016573: histone acetylation;[P]GO:0007064: mitotic sister chromatid cohesion;[C]GO:0005737: cytoplasm;[C]GO:0031415: NatA complex;[C]GO:0009323: ribosomal-protein-alanine N-acetyltransferase complex	EC:2.3.1.5;EC:2.3.1.128	IPR039840 N-alpha-acetyltransferase 80;IPR037995 Histone acetyltransferase Esa1/KAT5/Tip60;IPR039776 Sister chromatid cohesion protein Pds5;IPR037296 Staphostatin A/B	PF00583 Acetyltransferase (GNAT) family	340.89	3.68e-112	284	793	9	178	2		165	169	1981	179	170	99.41	8.58	94.97	No	No	No	No	Caffeine metabolism;Nitrotoluene degradation;Drug metabolism - other enzymes	map00232;map00633;map00983
DB_oleaga	OE_22898	AHX02953.1 actin-related protein 2/3 complex subunit 4	actin-related protein 2/3 complex subunit 4	AHX02953.1	Dermacentor variabilis	18.3658	23.6777	12.5954	23.017	14.4162	16.9523	5	[F]GO:0003779: actin binding;[P]GO:0030041: actin filament polymerization;[P]GO:0034314: Arp2/3 complex-mediated actin nucleation;[C]GO:0005885: Arp2/3 protein complex;[C]GO:0005737: cytoplasm		IPR042799 Talin rod domain-containing protein 1;IPR034666 Arp2/3 complex subunit 2/4;IPR036753 Actin-related protein 2/3 complex subunit 3 superfamily;IPR036753 Actin-related protein 2/3 complex subunit 3 superfamily;IPR037296 Staphostatin A/B		319.7	3.3e-110	78	581	1	168	-3		159	167	694	168	168	99.4	24.21	100	Yes	No	No	No
DB_oleaga	OE_57827	AHX02953.1 actin-related protein 2/3 complex subunit 4	actin-related protein 2/3 complex subunit 4	AHX02953.1	Dermacentor variabilis	16.8296	19.8343	11.0313	18.3486	11.5003	15.0806	5	[F]GO:0003779: actin binding;[P]GO:0030041: actin filament polymerization;[P]GO:0034314: Arp2/3 complex-mediated actin nucleation;[C]GO:0005885: Arp2/3 protein complex;[C]GO:0005737: cytoplasm		IPR042799 Talin rod domain-containing protein 1;IPR034666 Arp2/3 complex subunit 2/4;IPR036753 Actin-related protein 2/3 complex subunit 3 superfamily;IPR036753 Actin-related protein 2/3 complex subunit 3 superfamily;IPR037296 Staphostatin A/B		317.39	3.05e-109	1	501	1	167	-1		158	166	699	168	167	99.4	23.89	99.4	Yes	No	No	No
DB_oleaga	OE_11468	AHX02953.1 actin-related protein 2/3 complex subunit 4	actin-related protein 2/3 complex subunit 4	AHX02953.1	Dermacentor variabilis	6.47901	8.02182	4.78304	8.2726	5.14746	6.44155	5	[F]GO:0003779: actin binding;[P]GO:0030041: actin filament polymerization;[P]GO:0034314: Arp2/3 complex-mediated actin nucleation;[C]GO:0005885: Arp2/3 protein complex;[C]GO:0005737: cytoplasm		IPR042799 Talin rod domain-containing protein 1;IPR034666 Arp2/3 complex subunit 2/4;IPR036753 Actin-related protein 2/3 complex subunit 3 superfamily;IPR036753 Actin-related protein 2/3 complex subunit 3 superfamily;IPR037296 Staphostatin A/B		317.39	3.16e-105	114	614	1	167	3		158	166	1494	168	167	99.4	11.18	99.4	Yes	No	No	No
DB_oleaga	OE_28933	ISCW007981-PA pep scaffold:IscaW1:DS793438:96346:114957:-1 gene:ISCW007981 transcript:ISCW007981-RA gene_biotype:protein_coding transcript_biotype:protein_coding description:Ubiquitin protein ligase, putative	Ubiquitin protein ligase, putative	B7PUM1	Ixodes scapularis	13.6898	16.1305	8.36766	8.91811	9.24526	12.6072	5	[F]GO:0005524: ATP binding;[F]GO:0016874: ligase activity;[F]GO:0061631: ubiquitin conjugating enzyme activity;[P]GO:0000209: protein polyubiquitination;[P]GO:0006511: ubiquitin-dependent protein catabolic process	EC:6	IPR037219 Peptidase M41-like;IPR036615 Mur ligase, C-terminal domain superfamily;IPR033609 E3 ubiquitin-protein ligase RNF152;IPR036959 Peptidase C12, ubiquitin carboxyl-terminal hydrolase superfamily	PF00179 Ubiquitin-conjugating enzyme	343.2	2.05e-114	95	595	1	167	2		161	166	1704	167	167	99.4	9.8	100	Yes	No	No	No
DB_oleaga	OE_30291	AEI91060.1 beta-actin, partial	beta-actin, partial	AEI91060.1	Onthophagus binodis	35.1044	33.1112	27.2569	47.2736	37.6612	60.0191	0					330.1	5.08e-113	418	906	13	175	-1		162	162	906	175	163	99.39	17.99	93.14	No	No	No	No
DB_oleaga	OE_33354	XP_023239903.1 ubiquitin-conjugating enzyme E2 G2	ubiquitin-conjugating enzyme E2 G2	XP_023239903.1	Centruroides sculpturatus	27.9751	25.7691	17.2094	27.4978	23.9532	23.6538	0					337.81	3.88e-113	939	1433	1	165	-2		161	164	1518	167	165	99.39	10.87	98.8	Yes	No	No	No
DB_oleaga	OE_31940	ISCW003614-PA pep scaffold:IscaW1:DS715571:14449:27278:1 gene:ISCW003614 transcript:ISCW003614-RA gene_biotype:protein_coding transcript_biotype:protein_coding description:Cdc42 protein, putative	Cdc42 protein, putative	B7PHY7	Ixodes scapularis	10.4336	10.4903	9.0479	7.05352	10.9497	9.92089	17	[F]GO:0005525: GTP binding;[F]GO:0003924: GTPase activity;[F]GO:0019901: protein kinase binding;[F]GO:0004767: sphingomyelin phosphodiesterase activity;[P]GO:0030036: actin cytoskeleton organization;[P]GO:0007015: actin filament organization;[P]GO:0032488: Cdc42 protein signal transduction;[P]GO:0030031: cell projection assembly;[P]GO:0006897: endocytosis;[P]GO:0007163: establishment or maintenan…	EC:3.1.4.12	IPR040385 Rab-like protein 6;IPR042734 Rho-related GTP-binding protein RhoG;IPR037746 Protein Dok-7;IPR029895 Ectonucleotide pyrophosphatase/phosphodiesterase family member 7;IPR037453 PACSIN2, F-BAR domain;IPR039640 Stomatal closure-related actin-binding protein;IPR037501 Protein TPLATE;IPR034874 Partitioning defective 6 homologue gamma;IPR037311 Rho-associated protein kinase 2, HR1 domain;IPR03…	PF00071 Ras family	327.79	6.63e-111	540	1025	1	162	-1		159	161	1091	191	162	99.38	14.85	84.82	Yes	No	No	No	Sphingolipid metabolism	map00600
DB_oleaga	OE_24662	ABR23487.1 60S ribosomal protein L11, partial	60S ribosomal protein L11, partial	ABR23487.1	Ornithodoros parkeri	704.874	726.39	423.058	803.876	522.512	611.487	3	[F]GO:0003735: structural constituent of ribosome;[P]GO:0006412: translation;[C]GO:0005840: ribosome		IPR042831 54S ribosomal protein L28, mitochondrial;IPR036967 Ribosomal protein S11 superfamily;IPR036967 Ribosomal protein S11 superfamily		322.78	9.51e-112	3	476	18	175	-1		157	157	575	191	158	99.37	27.48	82.72	Yes	No	No	No
DB_oleaga	OE_60115	ABR23407.1 putative ubiquitin-conjugating enzyme	putative ubiquitin-conjugating enzyme	ABR23407.1	Ornithodoros parkeri	14.0745	15.0588	14.1733	16.6184	12.6441	13.5228	2	[F]GO:0005524: ATP binding;[F]GO:0016740: transferase activity	EC:2	IPR037219 Peptidase M41-like;IPR039901 3-deoxy-D-manno-octulosonic acid transferase		334.72	2.67e-115	233	709	1	159	-3		158	158	870	159	159	99.37	18.28	100	Yes	No	No	No
DB_oleaga	OE_47823	ABR23407.1 putative ubiquitin-conjugating enzyme	putative ubiquitin-conjugating enzyme	ABR23407.1	Ornithodoros parkeri	9.9755	9.78358	8.6995	11.2163	8.21239	9.02764	2	[F]GO:0005524: ATP binding;[F]GO:0016740: transferase activity	EC:2	IPR037219 Peptidase M41-like;IPR039901 3-deoxy-D-manno-octulosonic acid transferase		334.72	3.74e-115	172	648	1	159	-1		158	158	894	159	159	99.37	17.79	100	Yes	No	No	No
DB_oleaga	OE_9098	ABR23407.1 putative ubiquitin-conjugating enzyme	putative ubiquitin-conjugating enzyme	ABR23407.1	Ornithodoros parkeri	5.01017	6.1608	5.3555	5.6932	4.37479	4.52672	2	[F]GO:0005524: ATP binding;[F]GO:0016740: transferase activity	EC:2	IPR037219 Peptidase M41-like;IPR039901 3-deoxy-D-manno-octulosonic acid transferase		334.72	1.81e-114	233	709	1	159	-1		158	158	1024	159	159	99.37	15.53	100	Yes	No	No	No
DB_oleaga	OE_15924	ISCW021920-PA pep scaffold:IscaW1:DS893390:21408:22905:1 gene:ISCW021920 transcript:ISCW021920-RA gene_biotype:protein_coding transcript_biotype:protein_coding description:Putative uncharacterized protein	Putative uncharacterized protein	B7QAB1	Ixodes scapularis	7.93543	8.02071	5.53943	8.99438	7.55614	6.89407	5	[F]GO:1990190: peptide-glutamate-N-acetyltransferase activity;[F]GO:1990189: peptide-serine-N-acetyltransferase activity;[P]GO:0018002: N-terminal peptidyl-glutamic acid acetylation;[P]GO:0017198: N-terminal peptidyl-serine acetylation;[C]GO:0031415: NatA complex			PF00583 Acetyltransferase (GNAT) family	311.23	3.15e-105	157	615	1	153	1		148	152	942	185	153	99.35	16.24	82.7	Yes	No	No	No
DB_oleaga	OE_10000	ISCW021920-PA pep scaffold:IscaW1:DS893390:21408:22905:1 gene:ISCW021920 transcript:ISCW021920-RA gene_biotype:protein_coding transcript_biotype:protein_coding description:Putative uncharacterized protein	Putative uncharacterized protein	B7QAB1	Ixodes scapularis	5.17542	4.93645	3.76681	3.40926	3.81612	4.25187	5	[F]GO:1990190: peptide-glutamate-N-acetyltransferase activity;[F]GO:1990189: peptide-serine-N-acetyltransferase activity;[P]GO:0018002: N-terminal peptidyl-glutamic acid acetylation;[P]GO:0017198: N-terminal peptidyl-serine acetylation;[C]GO:0031415: NatA complex			PF00583 Acetyltransferase (GNAT) family	311.23	8.97e-98	46	504	1	153	1		148	152	2850	185	153	99.35	5.37	82.7	Yes	No	No	No
DB_oleaga	OE_45891	ISCW010116-PA pep scaffold:IscaW1:DS814574:128440:147431:-1 gene:ISCW010116 transcript:ISCW010116-RA gene_biotype:protein_coding transcript_biotype:protein_coding description:Glyoxylate/hydroxypyruvate reductase, putative (Fragment)	Glyoxylate/hydroxypyruvate reductase, putative (Fragment)	B7PXJ6	Ixodes scapularis	2.27143	2.01037	1.64809	1.53719	2.45351	2.00017	2	[F]GO:0051287: NAD binding;[F]GO:0004617: phosphoglycerate dehydrogenase activity	EC:1.1.1.95	IPR033890 GDP-mannose 3,5-epimerase;IPR029015 D-3-phosphoglycerate dehydrogenase, type 2	PF00389 D-isomer specific 2-hydroxyacid dehydrogenase, catalytic domain;PF02826 D-isomer specific 2-hydroxyacid dehydrogenase, NAD binding domain	607.83	0	780	1694	4	308	3		300	303	1694	420	305	99.34	18	72.62	Yes	No	No	No	Glycine, serine and threonine metabolism	map00260
DB_oleaga	OE_58919	ISCW019283-PA pep scaffold:IscaW1:DS783964:307182:320394:1 gene:ISCW019283 transcript:ISCW019283-RA gene_biotype:protein_coding transcript_biotype:protein_coding description:T-box transcription factor, putative (Fragment)	T-box transcription factor, putative (Fragment)	B7PT66	Ixodes scapularis	4.30069	3.63571	2.89077	2.36115	3.4808	3.43485	7	[F]GO:0001228: DNA-binding transcription activator activity, RNA polymerase II-specific;[F]GO:0001102: RNA polymerase II activating transcription factor binding;[F]GO:0000977: RNA polymerase II regulatory region sequence-specific DNA binding;[P]GO:0001708: cell fate specification;[P]GO:0000122: negative regulation of transcription by RNA polymerase II;[P]GO:0045944: positive regulation of transcr…		IPR042917 Homeobox protein MIXL1;IPR033896 MADS MEF2-like;IPR042225 Negative cofactor 2 complex subunit beta;IPR042634 Homeobox protein MOX-1/MOX-2;IPR040418 Protein crowded nuclei	PF00907 T-box	309.69	3.59e-99	1831	2286	14	164	-3		151	151	2288	164	152	99.34	6.64	92.68	Yes	No	No	No
DB_oleaga	OE_39103	ISCW010530-PA pep scaffold:IscaW1:DS886467:20737:62859:1 gene:ISCW010530 transcript:ISCW010530-RA gene_biotype:protein_coding transcript_biotype:protein_coding description:Importin beta, nuclear transport factor, putative	Importin beta, nuclear transport factor, putative	B7Q8W5	Ixodes scapularis	2.66474	3.24239	2.36207	2.37007	2.54469	1.62907	5	[F]GO:0061608: nuclear import signal receptor activity;[F]GO:0008139: nuclear localization sequence binding;[P]GO:0006606: protein import into nucleus;[C]GO:0005737: cytoplasm;[C]GO:0005634: nucleus		IPR024931 Importin subunit alpha;IPR024882 Nucleoporin p58/p45;IPR040150 RNA polymerase II nuclear localization protein Iwr1;IPR037296 Staphostatin A/B;IPR040418 Protein crowded nuclei	PF13513 HEAT-like repeat	294.28	1.03e-125	1741	2181	319	465	-1		144	146	2181	570	147	99.32	6.74	25.79	No	No	No	No
DB_oleaga	OE_71109	ISCW021920-PA pep scaffold:IscaW1:DS893390:21408:22905:1 gene:ISCW021920 transcript:ISCW021920-RA gene_biotype:protein_coding transcript_biotype:protein_coding description:Putative uncharacterized protein	Putative uncharacterized protein	B7QAB1	Ixodes scapularis	1.81196	2.1691	1.30339	1.4818	1.59954	1.30721	5	[F]GO:1990190: peptide-glutamate-N-acetyltransferase activity;[F]GO:1990189: peptide-serine-N-acetyltransferase activity;[P]GO:0018002: N-terminal peptidyl-glutamic acid acetylation;[P]GO:0017198: N-terminal peptidyl-serine acetylation;[C]GO:0031415: NatA complex			PF00583 Acetyltransferase (GNAT) family	296.98	9.49e-100	252	692	7	153	-2		141	146	918	185	147	99.32	16.01	79.46	No	No	No	No
DB_oleaga	OE_68496	ISCW020105-PA pep scaffold:IscaW1:DS825938:136911:148873:1 gene:ISCW020105 transcript:ISCW020105-RA gene_biotype:protein_coding transcript_biotype:protein_coding description:RING finger motif containing protein	RING finger motif containing protein	B7PZI8	Ixodes scapularis	7.51085	6.81099	6.99486	4.88382	8.76975	6.49239	0				PF17123 RING-like zinc finger	301.98	1.57e-96	315	749	1	145	3		140	144	2276	145	145	99.31	6.37	100	No	No	No	No
DB_oleaga	OE_10221	DAA34585.1 TPA_exp: mapmodulin-like protein	TPA_exp: mapmodulin-like protein	DAA34585.1	Amblyomma variegatum	17.344	22.4957	11.1345	14.778	15.494	17.1317	0					285.03	5.68e-90	929	1363	1	145	-3		141	144	1791	262	145	99.31	8.1	55.34	Yes	No	No	No
DB_oleaga	OE_10205	XP_019880108.1 PREDICTED: LOW QUALITY PROTEIN: calmodulin-alpha-like	LOW QUALITY PROTEIN: calmodulin-alpha-like	XP_019880108.1	Aethina tumida	25.4307	22.4838	19.018	15.2469	17.8347	16.0829	0					284.26	8.29e-92	920	1348	1	143	-3		142	142	1662	152	143	99.3	8.6	94.08	No	No	No	No
DB_oleaga	OE_56234	XP_019880108.1 PREDICTED: LOW QUALITY PROTEIN: calmodulin-alpha-like	LOW QUALITY PROTEIN: calmodulin-alpha-like	XP_019880108.1	Aethina tumida	20.1987	17.7971	16.588	11.926	13.9305	13.0562	0					284.26	7.41e-92	493	921	1	143	-3		142	142	1649	152	143	99.3	8.67	94.08	No	No	No	No
DB_oleaga	OE_71004	XP_019880108.1 PREDICTED: LOW QUALITY PROTEIN: calmodulin-alpha-like	LOW QUALITY PROTEIN: calmodulin-alpha-like	XP_019880108.1	Aethina tumida	14.5687	13.4637	11.705	8.65182	10.7775	10.7009	0					284.26	4.66e-94	466	894	1	143	-2		142	142	1150	152	143	99.3	12.43	94.08	No	No	No	No
DB_oleaga	OE_53907	RXG60181.1 Thioredoxin-like protein 4A	Thioredoxin-like protein 4A	RXG60181.1	Armadillidium vulgare	2.05345	2.20318	1.96743	2.4291	2.21357	1.98674	3	[P]GO:0000398: mRNA splicing, via spliceosome;[C]GO:0046540: U4/U6 x U5 tri-snRNP complex;[C]GO:0005682: U5 snRNP		IPR040252 U1 small nuclear ribonucleoprotein 70kDa;IPR034103 Sm-like protein Lsm8;IPR039905 CD2 antigen cytoplasmic tail-binding protein 2/Lin1		295.05	2.5e-91	2668	3093	1	142	-2		139	141	3328	142	142	99.3	4.27	100	No	No	No	No
DB_oleaga	OE_43078	RXG60181.1 Thioredoxin-like protein 4A	Thioredoxin-like protein 4A	RXG60181.1	Armadillidium vulgare	2.23655	2.38291	2.11816	2.27144	2.23661	1.9349	3	[P]GO:0000398: mRNA splicing, via spliceosome;[C]GO:0046540: U4/U6 x U5 tri-snRNP complex;[C]GO:0005682: U5 snRNP		IPR040252 U1 small nuclear ribonucleoprotein 70kDa;IPR034103 Sm-like protein Lsm8;IPR039905 CD2 antigen cytoplasmic tail-binding protein 2/Lin1		295.05	3.38e-91	205	630	1	142	1		139	141	3405	142	142	99.3	4.17	100	No	No	No	No
DB_oleaga	OE_82139	RXG60181.1 Thioredoxin-like protein 4A	Thioredoxin-like protein 4A	RXG60181.1	Armadillidium vulgare	1.85115	2.19613	1.71471	2.19722	1.79142	1.92629	3	[P]GO:0000398: mRNA splicing, via spliceosome;[C]GO:0046540: U4/U6 x U5 tri-snRNP complex;[C]GO:0005682: U5 snRNP		IPR040252 U1 small nuclear ribonucleoprotein 70kDa;IPR034103 Sm-like protein Lsm8;IPR039905 CD2 antigen cytoplasmic tail-binding protein 2/Lin1		295.05	1.73e-91	2587	3012	1	142	-1		139	141	3237	142	142	99.3	4.39	100	No	No	No	No
DB_oleaga	OE_32737	RXG60181.1 Thioredoxin-like protein 4A	Thioredoxin-like protein 4A	RXG60181.1	Armadillidium vulgare	1.82054	2.07228	1.89112	1.95514	1.58017	1.67208	3	[P]GO:0000398: mRNA splicing, via spliceosome;[C]GO:0046540: U4/U6 x U5 tri-snRNP complex;[C]GO:0005682: U5 snRNP		IPR040252 U1 small nuclear ribonucleoprotein 70kDa;IPR034103 Sm-like protein Lsm8;IPR039905 CD2 antigen cytoplasmic tail-binding protein 2/Lin1		295.05	2.22e-90	236	661	1	142	2		139	141	4095	142	142	99.3	3.47	100	No	No	No	No
DB_oleaga	OE_16652	KFM65932.1 Ubiquitin-conjugating enzyme E2 H, partial	Ubiquitin-conjugating enzyme E2 H, partial	KFM65932.1	Stegodyphus mimosarum	5.23322	5.16226	3.61391	2.92823	3.34535	2.63904	2	[F]GO:0005524: ATP binding;[F]GO:0016740: transferase activity	EC:2	IPR037219 Peptidase M41-like;IPR039901 3-deoxy-D-manno-octulosonic acid transferase	PF00179 Ubiquitin-conjugating enzyme	296.59	1.85e-98	94	519	1	142	1		141	141	1168	176	142	99.3	12.16	80.68	No	No	No	No
DB_oleaga	OE_75510	ISCW001758-PA pep scaffold:IscaW1:DS637108:44529:64135:-1 gene:ISCW001758 transcript:ISCW001758-RA gene_biotype:protein_coding transcript_biotype:protein_coding description:Putative uncharacterized protein	Putative uncharacterized protein	B7P4V2	Ixodes scapularis	6.68273	6.33089	11.7671	17.0473	8.57844	6.71901	0				PF01871 AMMECR1	273.86	2.29e-83	1943	2356	98	235	-2		128	137	2672	235	138	99.28	5.16	58.72	Yes	No	No	No
DB_oleaga	OE_21329	ISCW022763-PA pep scaffold:IscaW1:DS905614:124714:185598:-1 gene:ISCW022763 transcript:ISCW022763-RA gene_biotype:protein_coding transcript_biotype:protein_coding description:Bromodomain and PHD finger-containing protein 1, brpf1, putative	Bromodomain and PHD finger-containing protein 1, brpf1, putative	B7QC82	Ixodes scapularis	4.69169	4.46631	4.44185	3.49489	4.69973	4.08579	4	[F]GO:0004402: histone acetyltransferase activity;[F]GO:0018024: histone-lysine N-methyltransferase activity;[F]GO:0046872: metal ion binding;[F]GO:0003676: nucleic acid binding	EC:2.3.1.48;EC:2.1.1.43	IPR039460 STAGA complex 65 subunit gamma;IPR038035 Histone-lysine N-methyltransferase EHMT1;IPR040409 Phytochelatin synthase;IPR040050 Zinc finger protein 830	PF00439 Bromodomain;PF00855 PWWP domain;PF10513 Enhancer of polycomb-like;PF13832 PHD-zinc-finger like domain	271.55	2.2e-73	2526	2921	943	1074	-2		127	131	3225	1074	132	99.24	4.09	12.29	Yes	No	No	No	Lysine degradation	map00310
DB_oleaga	OE_55540	ISCW015484-PA pep scaffold:IscaW1:DS981200:139829:149916:1 gene:ISCW015484 transcript:ISCW015484-RA gene_biotype:protein_coding transcript_biotype:protein_coding description:Ribosomal protein S15Aa, putative	Ribosomal protein S15Aa, putative	B7QP21	Ixodes scapularis	326.398	419.287	230.253	481.676	235.457	308.049	3	[F]GO:0003735: structural constituent of ribosome;[P]GO:0006412: translation;[C]GO:0022627: cytosolic small ribosomal subunit		IPR042831 54S ribosomal protein L28, mitochondrial;IPR036967 Ribosomal protein S11 superfamily	PF00410 Ribosomal protein S8	258.46	1.6e-85	284	676	26	156	-3		126	130	816	156	131	99.24	16.05	83.97	Yes	No	No	No
DB_oleaga	OE_36961	DAA34585.1 TPA_exp: mapmodulin-like protein	TPA_exp: mapmodulin-like protein	DAA34585.1	Amblyomma variegatum	66.458	91.4737	40.7211	60.1032	59.8604	65.1708	0					258.46	1.65e-80	919	1311	15	145	-1		128	130	1572	262	131	99.24	8.33	50	Yes	No	No	No
DB_oleaga	OE_94566	DAA34081.1 TPA_exp: rho-type Ras-related small GTPase	TPA_exp: rho-type Ras-related small GTPase	DAA34081.1	Amblyomma variegatum	4.32803	4.60144	7.17785	4.44005	5.18007	4.60285	3	[F]GO:0005525: GTP binding;[F]GO:0003924: GTPase activity;[P]GO:0007264: small GTPase mediated signal transduction		IPR040385 Rab-like protein 6;IPR042734 Rho-related GTP-binding protein RhoG;IPR039767 RalA-binding protein 1		266.93	3.66e-90	51	443	1	131	3		129	130	639	133	131	99.24	20.5	98.5	Yes	No	No	No
DB_oleaga	OE_58932	XP_026759372.1 paired box protein Pax-1-like, partial	paired box protein Pax-1-like, partial	XP_026759372.1	Galleria mellonella	7.60233	4.11568	2.8632	3.32854	9.95509	9.26966	0					248.83	1.27e-76	1374	1754	15	141	-1		121	126	1985	174	127	99.21	6.4	72.99	Yes	No	No	No
DB_oleaga	OE_4910	XP_026759372.1 paired box protein Pax-1-like, partial	paired box protein Pax-1-like, partial	XP_026759372.1	Galleria mellonella	7.42119	3.54201	2.48162	3.06966	9.58129	8.34763	0					248.83	1.11e-75	1706	2086	15	141	-1		121	126	2317	174	127	99.21	5.48	72.99	Yes	No	No	No
DB_oleaga	OE_8916	ISCW000981-PA pep scaffold:IscaW1:DS624854:116771:119775:-1 gene:ISCW000981 transcript:ISCW000981-RA gene_biotype:protein_coding transcript_biotype:protein_coding description:Transmembrane protein, putative	Transmembrane protein, putative	B7P2W4	Ixodes scapularis	4.66374	5.10554	3.70668	4.36335	3.18267	2.44919	3	[P]GO:0035307: positive regulation of protein dephosphorylation;[C]GO:0016021: integral component of membrane;[C]GO:0071595: Nem1-Spo7 phosphatase complex		IPR035007 Ankyrin repeat and LEM domain-containing protein 2;IPR042473 V-type immunoglobulin domain-containing suppressor of T-cell activation;IPR019168 Nuclear envelope phosphatase-regulatory subunit 1	PF09771 Transmembrane protein 188	248.05	2.29e-79	178	555	1	126	1		119	125	1345	126	126	99.21	9.37	100	No	No	No	No
DB_oleaga	OE_38976	ABR23479.1 60s ribosomal protein L10	60s ribosomal protein L10	ABR23479.1	Ornithodoros parkeri	1002.19	1009.27	676.763	1301.57	839.214	939.849	3	[F]GO:0003735: structural constituent of ribosome;[P]GO:0006412: translation;[C]GO:0005840: ribosome		IPR042831 54S ribosomal protein L28, mitochondrial;IPR036967 Ribosomal protein S11 superfamily;IPR036967 Ribosomal protein S11 superfamily		261.92	1.02e-116	484	855	1	124	-2		122	123	1000	220	124	99.19	12.4	56.36	No	No	No	No
DB_oleaga	OE_8081	ISCW006819-PA pep scaffold:IscaW1:DS737343:61545:70786:-1 gene:ISCW006819 transcript:ISCW006819-RA gene_biotype:protein_coding transcript_biotype:protein_coding description:ing3, putative	ing3, putative	ISCW006819-PA	Ixodes scapularis	3.55587	3.60628	3.09809	1.49361	3.13386	3.11678	0					241.89	1.78e-73	108	479	1	124	3		120	123	1223	420	124	99.19	10.14	29.52	Yes	No	No	No
DB_oleaga	OE_8958	ISCW001788-PA pep scaffold:IscaW1:DS643841:21020:55591:-1 gene:ISCW001788 transcript:ISCW001788-RA gene_biotype:protein_coding transcript_biotype:protein_coding description:Prohibitin, putative	Prohibitin, putative	B7P625	Ixodes scapularis	46.9339	52.7789	41.6978	50.4736	26.0472	34.6682	1	[C]GO:0005743: mitochondrial inner membrane		IPR036656 Cytochrome b-c1 complex subunit 9 superfamily	PF01145 SPFH domain / Band 7 family	457.99	1.21e-160	324	1052	16	258	-1		236	241	1202	258	243	99.18	20.22	94.19	No	No	No	No
DB_oleaga	OE_7489	XP_013789709.1 14-3-3 protein zeta-like	14-3-3 protein zeta-like	XP_013789709.1	Limulus polyphemus	48.3716	42.1504	45.7906	45.6106	44.6278	55.1639	0					460.3	1.33e-156	1309	2031	1	241	-1		232	239	2253	245	241	99.17	10.7	98.37	Yes	No	No	No
DB_oleaga	OE_57042	AAO92283.1 26S proteasome regulatory subunit	26S proteasome regulatory subunit	AAO92283.1	Dermacentor variabilis	2.77212	3.23543	1.68714	1.97287	1.83184	2.29923	5	[F]GO:0005524: ATP binding;[F]GO:0016887: ATPase activity;[P]GO:0030433: ubiquitin-dependent ERAD pathway;[C]GO:0005737: cytoplasm;[C]GO:0008540: proteasome regulatory particle, base subcomplex	EC:3.6.1.3	IPR037219 Peptidase M41-like;IPR039991 Protein shortage in chiasmata 1 ortholog;IPR040352 Transmembrane and ubiquitin-like domain-containing protein 1/2;IPR037296 Staphostatin A/B;IPR035263 26S proteasome regulatory subunit 10B		233.8	1.26e-72	231	590	42	161	-1		117	119	788	402	120	99.17	15.23	29.85	No	No	No	No	Purine metabolism	map00230
DB_oleaga	OE_24492	ABR23358.1 40S ribosomal protein S20	40S ribosomal protein S20	ABR23358.1	Ornithodoros parkeri	317.853	345.711	185.36	392.726	258.331	286.802	3	[F]GO:0003735: structural constituent of ribosome;[P]GO:0006412: translation;[C]GO:0015935: small ribosomal subunit		IPR042831 54S ribosomal protein L28, mitochondrial;IPR036967 Ribosomal protein S11 superfamily;IPR027504 40S ribosomal protein SA		239.97	1.61e-80	31	393	1	121	-2		119	120	487	121	121	99.17	24.85	100	Yes	No	No	No
DB_oleaga	OE_68206	CFW94154.1 Csa-calmodulin 6, partial	Csa-calmodulin 6, partial	CFW94154.1	Cupiennius salei	3.04387	3.25978	2.57933	2.1975	2.37289	3.026	2	[F]GO:0005509: calcium ion binding;[P]GO:0019722: calcium-mediated signaling		IPR042798 EF-hand calcium-binding domain-containing protein 9;IPR039030 Calmodulin		237.65	7.37e-77	288	650	8	128	-1		119	120	902	158	121	99.17	13.41	76.58	No	No	No	No
DB_oleaga	OE_40142	XP_023225116.1 retinal rod rhodopsin-sensitive cGMP 3&apos;,5&apos;-cyclic phosphodiesterase subunit delta isoform X3	retinal rod rhodopsin-sensitive cGMP 3&apos;,5&apos;-cyclic phosphodiesterase subunit delta isoform X3	XP_023225116.1	Centruroides sculpturatus	2.17744	1.93571	1.71146	1.44095	1.4866	1.82955	0					241.89	1.69e-74	1491	1850	1	120	-3		114	119	1942	147	120	99.17	6.18	81.63	No	No	No	No
DB_oleaga	OE_25495	ISCW011376-PA pep scaffold:IscaW1:DS861388:309748:321461:1 gene:ISCW011376 transcript:ISCW011376-RA gene_biotype:protein_coding transcript_biotype:protein_coding description:Multifunctional chaperone, putative	Multifunctional chaperone, putative	B7Q5I4	Ixodes scapularis	62.9279	61.264	54.0641	44.3071	57.4188	53.0194	1	[F]GO:0019904: protein domain specific binding		IPR030796 Islet cell autoantigen 1	PF00244 14-3-3 protein	456.45	3.31e-153	1764	2474	1	237	-1		231	235	2657	258	237	99.16	8.92	91.86	No	No	No	No
DB_oleaga	OE_44878	ISCW015484-PA pep scaffold:IscaW1:DS981200:139829:149916:1 gene:ISCW015484 transcript:ISCW015484-RA gene_biotype:protein_coding transcript_biotype:protein_coding description:Ribosomal protein S15Aa, putative	Ribosomal protein S15Aa, putative	B7QP21	Ixodes scapularis	45.4841	50.9316	27.5611	52.5481	30.5057	36.7945	3	[F]GO:0003735: structural constituent of ribosome;[P]GO:0006412: translation;[C]GO:0022627: cytosolic small ribosomal subunit		IPR042831 54S ribosomal protein L28, mitochondrial;IPR036967 Ribosomal protein S11 superfamily	PF00410 Ribosomal protein S8	233.8	5.2e-72	911	1267	26	144	2		115	118	1710	156	119	99.16	6.96	76.28	Yes	No	No	No
DB_oleaga	OE_83281	RWS11359.1 hypothetical protein B4U79_00872	hypothetical protein B4U79_00872	RWS11359.1	Dinothrombium tinctorium	45.1087	40.7179	12.6109	11.904	28.1587	24.9819	2	[F]GO:0005524: ATP binding;[F]GO:0016740: transferase activity	EC:2	IPR037219 Peptidase M41-like;IPR039901 3-deoxy-D-manno-octulosonic acid transferase		237.65	4.23e-73	3	353	43	159	3		113	116	1750	174	117	99.15	6.69	67.24	Yes	No	No	No
DB_oleaga	OE_94069	RWS11359.1 hypothetical protein B4U79_00872	hypothetical protein B4U79_00872	RWS11359.1	Dinothrombium tinctorium	41.5776	36.158	11.5869	10.4875	25.4437	24.1799	2	[F]GO:0005524: ATP binding;[F]GO:0016740: transferase activity	EC:2	IPR037219 Peptidase M41-like;IPR039901 3-deoxy-D-manno-octulosonic acid transferase		237.65	2.89e-73	3	353	43	159	3		113	116	1701	174	117	99.15	6.88	67.24	Yes	No	No	No
DB_oleaga	OE_94068	RWS11359.1 hypothetical protein B4U79_00872	hypothetical protein B4U79_00872	RWS11359.1	Dinothrombium tinctorium	25.3014	21.4476	6.92428	4.8582	16.4674	13.2159	2	[F]GO:0005524: ATP binding;[F]GO:0016740: transferase activity	EC:2	IPR037219 Peptidase M41-like;IPR039901 3-deoxy-D-manno-octulosonic acid transferase		237.65	3.09e-75	3	353	43	159	3		113	116	1200	174	117	99.15	9.75	67.24	Yes	No	No	No
DB_oleaga	OE_7734	ISCW008174-PA pep scaffold:IscaW1:DS777384:189203:189556:1 gene:ISCW008174 transcript:ISCW008174-RA gene_biotype:protein_coding transcript_biotype:protein_coding description:RNA polymerases L, putative	RNA polymerases L, putative	B7PS85	Ixodes scapularis	4.10087	4.70742	5.14355	3.97648	4.37614	3.64137	4	[F]GO:0003677: DNA binding;[F]GO:0046983: protein dimerization activity;[F]GO:0001055: RNA polymerase II activity;[C]GO:0005665: RNA polymerase II, core complex		IPR042839 Forkhead box protein M1;IPR036879 Transcription factor, MADS-box superfamily;IPR037685 RNA polymerase RBP11;IPR037685 RNA polymerase RBP11	PF13656 RNA polymerase Rpb3/Rpb11 dimerisation domain	231.88	4.42e-71	1522	1872	1	117	-2		114	116	1945	117	117	99.15	6.02	100	Yes	Yes	No	No
DB_oleaga	OE_57408	ISCW008174-PA pep scaffold:IscaW1:DS777384:189203:189556:1 gene:ISCW008174 transcript:ISCW008174-RA gene_biotype:protein_coding transcript_biotype:protein_coding description:RNA polymerases L, putative	RNA polymerases L, putative	B7PS85	Ixodes scapularis	2.24946	2.67751	2.34013	2.93475	2.10784	2.44902	4	[F]GO:0003677: DNA binding;[F]GO:0046983: protein dimerization activity;[F]GO:0001055: RNA polymerase II activity;[C]GO:0005665: RNA polymerase II, core complex		IPR042839 Forkhead box protein M1;IPR036879 Transcription factor, MADS-box superfamily;IPR037685 RNA polymerase RBP11;IPR037685 RNA polymerase RBP11	PF13656 RNA polymerase Rpb3/Rpb11 dimerisation domain	231.88	8.45e-75	557	907	1	117	-2		114	116	980	117	117	99.15	11.94	100	Yes	No	No	No
DB_oleaga	OE_85502	AAY40467.1 ribosomal protein S24	ribosomal protein S24	AAY40467.1	Dermacentor variabilis	534.661	680.972	307.831	603.282	348.327	469.23	3	[F]GO:0003735: structural constituent of ribosome;[P]GO:0006412: translation;[C]GO:0005840: ribosome		IPR042831 54S ribosomal protein L28, mitochondrial;IPR036967 Ribosomal protein S11 superfamily;IPR036967 Ribosomal protein S11 superfamily		233.42	2.41e-76	343	687	1	115	1		111	114	741	134	115	99.13	15.52	85.82	Yes	No	No	No
DB_oleaga	OE_2917	XP_013794791.1 protein yippee-like 2 isoform X1	protein yippee-like 2 isoform X1	XP_013794791.1	Limulus polyphemus	9.55567	9.40634	7.8785	7.98304	7.78675	13.8894	0					243.05	1.78e-72	3057	3398	1	114	-2		112	113	3666	114	114	99.12	3.11	100	No	No	No	No
DB_oleaga	OE_85925	ISCW021920-PA pep scaffold:IscaW1:DS893390:21408:22905:1 gene:ISCW021920 transcript:ISCW021920-RA gene_biotype:protein_coding transcript_biotype:protein_coding description:Putative uncharacterized protein	Putative uncharacterized protein	B7QAB1	Ixodes scapularis	3.65801	3.66369	3.42332	3.59773	3.47195	4.20284	5	[F]GO:1990190: peptide-glutamate-N-acetyltransferase activity;[F]GO:1990189: peptide-serine-N-acetyltransferase activity;[P]GO:0018002: N-terminal peptidyl-glutamic acid acetylation;[P]GO:0017198: N-terminal peptidyl-serine acetylation;[C]GO:0031415: NatA complex			PF00583 Acetyltransferase (GNAT) family	221.09	1.25e-70	175	516	40	153	1		108	113	767	185	114	99.12	14.86	61.62	Yes	No	No	No
DB_oleaga	OE_42015	ISCW000202-PA pep scaffold:IscaW1:DS647752:92851:100189:1 gene:ISCW000202 transcript:ISCW000202-RA gene_biotype:protein_coding transcript_biotype:protein_coding description:Tick legumain, putative	Tick legumain, putative	B7P6S9	Ixodes scapularis	4.75541	4.92652	3.37999	5.48949	3.19382	4.14002	5	[F]GO:0008234: cysteine-type peptidase activity;[F]GO:0003923: GPI-anchor transamidase activity;[P]GO:0016255: attachment of GPI anchor to protein;[P]GO:0034394: protein localization to cell surface;[C]GO:0042765: GPI-anchor transamidase complex		IPR038154 Arterivirus papain-like cysteine protease beta (PCPbeta) domain superfamily;IPR028361 GPI-anchor transamidase;IPR028361 GPI-anchor transamidase;IPR028361 GPI-anchor transamidase	PF01650 Peptidase C13 family	233.42	5.92e-127	455	796	73	186	-3		110	113	1239	345	114	99.12	9.2	33.04	Yes	No	No	No
DB_oleaga	OE_68023	ISCW015374-PA pep scaffold:IscaW1:DS973116:62298:65964:-1 gene:ISCW015374 transcript:ISCW015374-RA gene_biotype:protein_coding transcript_biotype:protein_coding description:translation factor Sui1, putative	translation factor Sui1, putative	ISCW015374-PA	Ixodes scapularis	285.278	273.687	140.211	283.669	276.077	312.059	0					224.94	2.3e-74	57	392	1	112	-2		109	111	549	112	112	99.11	20.4	100	Yes	No	No	No
DB_oleaga	OE_3330	ABI52792.1 transcription initiation factor IID subunit	transcription initiation factor IID subunit	ABI52792.1	Argas monolakensis	15.6013	21.8683	13.2526	33.9459	16.4343	17.6721	3	[F]GO:0046982: protein heterodimerization activity;[F]GO:0003743: translation initiation factor activity;[P]GO:0006366: transcription by RNA polymerase II		IPR042974 Junctional adhesion molecule C;IPR039757 Eukaryotic translation initiation factor 2D;IPR039913 RNA polymerase II-associated protein RPAP1/Rba50		216.85	2.03e-71	98	427	15	124	-3		106	109	474	124	110	99.09	23.21	88.71	Yes	No	No	No
DB_oleaga	OE_14022	XP_023211113.1 splicing factor 3B subunit 4-like	splicing factor 3B subunit 4-like	XP_023211113.1	Centruroides sculpturatus	3.3383	2.09018	2.48868	2.12991	2.33618	2.11934	0					426.79	3.44e-145	16	663	1	216	1		208	214	1843	254	216	99.07	11.72	85.04	Yes	No	No	No
DB_oleaga	OE_58659	XP_023211113.1 splicing factor 3B subunit 4-like	splicing factor 3B subunit 4-like	XP_023211113.1	Centruroides sculpturatus	2.81152	1.89439	2.87159	1.13039	2.53348	2.2946	0					426.79	1.44e-148	416	1063	1	216	-2		208	214	1169	254	216	99.07	18.48	85.04	Yes	No	No	No
DB_oleaga	OE_37654	ACB70375.1 translation elongation factor EF-1 alpha/Tu, partial	translation elongation factor EF-1 alpha/Tu, partial	ACB70375.1	Ornithodoros coriaceus	1780.77	1982.21	685.419	1219.47	999.298	1205.63	2	[F]GO:0005525: GTP binding;[F]GO:0003746: translation elongation factor activity		IPR040385 Rab-like protein 6;IPR036433 Elongation factor EF1B gamma, C-terminal domain superfamily		221.86	7.21e-69	261	581	117	223	3		104	106	972	261	107	99.07	11.01	41	Yes	No	No	No
DB_oleaga	OE_48603	XP_023211113.1 splicing factor 3B subunit 4-like	splicing factor 3B subunit 4-like	XP_023211113.1	Centruroides sculpturatus	2.69924	1.79412	2.3718	1.35919	2.50524	2.44638	0					421.78	5.35e-142	1007	1645	4	216	2		205	211	2116	254	213	99.06	10.07	83.86	Yes	No	No	No
DB_oleaga	OE_17982	AGR44847.1 truncated actin-4	truncated actin-4	AGR44847.1	Bombyx mori	28.8558	23.0435	23.8709	22.2153	35.3217	45.631	3	[F]GO:0005524: ATP binding;[C]GO:0005737: cytoplasm;[C]GO:0005856: cytoskeleton		IPR037219 Peptidase M41-like;IPR037296 Staphostatin A/B;IPR036753 Actin-related protein 2/3 complex subunit 3 superfamily		427.56	5.81e-151	3	638	1	212	-2		209	210	873	225	212	99.06	24.28	94.22	Yes	No	No	No
DB_oleaga	OE_29099	ISCW018511-PA pep scaffold:IscaW1:DS749722:260341:262750:1 gene:ISCW018511 transcript:ISCW018511-RA gene_biotype:protein_coding transcript_biotype:protein_coding description:SCF ubiquitin ligase, Rbx1 component, putative	SCF ubiquitin ligase, Rbx1 component, putative	B7PN13	Ixodes scapularis	98.6373	118.202	38.7557	71.0875	46.7063	66.6533	15	[F]GO:0097602: cullin family protein binding;[F]GO:0016874: ligase activity;[F]GO:0019788: NEDD8 transferase activity;[F]GO:0061630: ubiquitin protein ligase activity;[F]GO:0008270: zinc ion binding;[P]GO:0045116: protein neddylation;[P]GO:0031146: SCF-dependent proteasomal ubiquitin-dependent protein catabolic process;[P]GO:0006511: ubiquitin-dependent protein catabolic process;[C]GO:0031462: Cu…	EC:6	IPR036615 Mur ligase, C-terminal domain superfamily;IPR042755 E3 ubiquitin-protein ligase COP1;IPR040204 E3 ubiquitin-protein ligase UBR7;IPR037078 NEDD8-activating enzyme E1 catalytic subunit, C-terminal;IPR042354 F-box only protein 38;IPR036959 Peptidase C12, ubiquitin carboxyl-terminal hydrolase superfamily;IPR040367 Protein zyg-11 homologue B;IPR030605 Kelch-like protein 8;IPR042508 F-box/WD …	PF12678 RING-H2 zinc finger domain	226.48	1.8e-73	142	453	13	116	-1		100	103	819	116	104	99.04	12.7	89.66	Yes	No	No	No
DB_oleaga	OE_55541	ISCW015484-PA pep scaffold:IscaW1:DS981200:139829:149916:1 gene:ISCW015484 transcript:ISCW015484-RA gene_biotype:protein_coding transcript_biotype:protein_coding description:Ribosomal protein S15Aa, putative	Ribosomal protein S15Aa, putative	B7QP21	Ixodes scapularis	24.6992	30.0238	17.6318	36.3163	18.5584	20.9304	3	[F]GO:0003735: structural constituent of ribosome;[P]GO:0006412: translation;[C]GO:0022627: cytosolic small ribosomal subunit		IPR042831 54S ribosomal protein L28, mitochondrial;IPR036967 Ribosomal protein S11 superfamily	PF00410 Ribosomal protein S8	201.06	1.15e-62	424	729	26	127	-3		98	101	869	156	102	99.02	11.74	65.38	Yes	No	No	No
DB_oleaga	OE_895	ISCW013399-PA pep scaffold:IscaW1:DS922060:198526:235799:1 gene:ISCW013399 transcript:ISCW013399-RA gene_biotype:protein_coding transcript_biotype:protein_coding description:DEAD box ATP-dependent RNA helicase, putative	DEAD box ATP-dependent RNA helicase, putative	B7QER9	Ixodes scapularis	53.4433	52.6075	19.5856	23.9886	38.9429	44.2105	6	[F]GO:0005524: ATP binding;[F]GO:0004386: helicase activity;[F]GO:0003729: mRNA binding;[F]GO:0003723: RNA binding;[C]GO:0071013: catalytic step 2 spliceosome;[C]GO:0005730: nucleolus		IPR037219 Peptidase M41-like;IPR030881 DEAD-box ATP-dependent RNA helicase CshB;IPR040148 Fragile X mental retardation syndrome-related protein;IPR042622 Zinc finger protein 106;IPR032847 Pre-mRNA-processing factor 17;IPR039191 Srp40/Nopp140	PF00270 DEAD/DEAH box helicase;PF00271 Helicase conserved C-terminal domain	769.23	0	129	1328	3	402	3		384	396	4402	402	400	99	9.09	99.5	No	No	No	No
DB_oleaga	OE_36144	ISCW021969-PA pep scaffold:IscaW1:DS928434:116530:122682:-1 gene:ISCW021969 transcript:ISCW021969-RA gene_biotype:protein_coding transcript_biotype:protein_coding description:RAB-9 and, putative	RAB-9 and, putative	B7QFX7	Ixodes scapularis	33.3301	35.6965	30.8701	27.6313	32.4651	32.4316	10	[F]GO:0005525: GTP binding;[F]GO:0003924: GTPase activity;[F]GO:0004767: sphingomyelin phosphodiesterase activity;[P]GO:0008333: endosome to lysosome transport;[P]GO:0006886: intracellular protein transport;[P]GO:0090385: phagosome-lysosome fusion;[P]GO:0032482: Rab protein signal transduction;[C]GO:0005770: late endosome;[C]GO:0005764: lysosome;[C]GO:0045335: phagocytic vesicle	EC:3.1.4.12	IPR040385 Rab-like protein 6;IPR042734 Rho-related GTP-binding protein RhoG;IPR029895 Ectonucleotide pyrophosphatase/phosphodiesterase family member 7;IPR030561 Myotubularin;IPR042476 Amyloid protein-binding protein 2;IPR041833 Rab21;IPR033759 Systemic RNA interference defective protein 5;IPR033609 E3 ubiquitin-protein ligase RNF152;IPR030702 Ras-related protein Rab14	PF00071 Ras family	392.5	2.3e-132	1149	1745	1	199	-3		194	197	1882	204	199	98.99	10.57	97.55	Yes	No	No	No	Sphingolipid metabolism	map00600
DB_oleaga	OE_8191	ISCW015757-PA pep scaffold:IscaW1:DS620852:277418:304431:1 gene:ISCW015757 transcript:ISCW015757-RA gene_biotype:protein_coding transcript_biotype:protein_coding description:Zinc finger protein, putative	Zinc finger protein, putative	B7P283	Ixodes scapularis	15.5692	17.086	11.961	12.7979	12.5726	14.9667	8	[F]GO:0005525: GTP binding;[F]GO:0003924: GTPase activity;[F]GO:0004767: sphingomyelin phosphodiesterase activity;[P]GO:0032456: endocytic recycling;[P]GO:0006886: intracellular protein transport;[P]GO:0032482: Rab protein signal transduction;[C]GO:0010008: endosome membrane;[C]GO:0005886: plasma membrane	EC:3.1.4.12	IPR040385 Rab-like protein 6;IPR042734 Rho-related GTP-binding protein RhoG;IPR029895 Ectonucleotide pyrophosphatase/phosphodiesterase family member 7;IPR040047 Syndetin;IPR042476 Amyloid protein-binding protein 2;IPR041833 Rab21;IPR042425 Protein APCDD1	PF00071 Ras family	387.5	5.08e-129	1510	2106	1	199	-1		191	197	2223	199	199	98.99	8.95	100	No	No	No	No	Sphingolipid metabolism	map00600
DB_oleaga	OE_14211	QBH73299.1 putative ras-related protein Rab-2A	putative ras-related protein Rab-2A	QBH73299.1	Nicoletia phytophila	59.8807	54.6994	53.8733	36.1136	56.5728	56.9316	2	[F]GO:0005525: GTP binding;[F]GO:0003924: GTPase activity		IPR040385 Rab-like protein 6;IPR042734 Rho-related GTP-binding protein RhoG		383.26	9.02e-128	1414	1998	1	195	-1		191	193	2076	212	195	98.97	9.39	91.98	No	No	No	No
DB_oleaga	OE_38154	ABR23404.1 thioredoxin peroxidase	thioredoxin peroxidase	ABR23404.1	Ornithodoros parkeri	108	107.959	61.1634	81.049	45.5263	81.9524	4	[F]GO:0004601: peroxidase activity;[F]GO:0051920: peroxiredoxin activity;[P]GO:0045454: cell redox homeostasis;[C]GO:0005623: cell	EC:1.11.1.7;EC:1.11.1.15	IPR036851 Chloroperoxidase-like superfamily;IPR022915 Peroxiredoxin, TDXH subfamily;IPR017937 Thioredoxin, conserved site		389.04	1.68e-136	153	737	1	195	-3		185	193	820	195	195	98.97	23.78	100	Yes	No	No	No
DB_oleaga	OE_59139	XP_022238901.1 ubiquitin-conjugating enzyme E2 J1-like isoform X2	ubiquitin-conjugating enzyme E2 J1-like isoform X2	XP_022238901.1	Limulus polyphemus	5.31583	5.56561	2.51258	4.04635	5.49576	3.88522	0					198.75	3.33e-58	946	1236	28	124	-3		86	96	1508	296	97	98.97	6.43	32.77	Yes	No	No	No
DB_oleaga	OE_29486	ISCW005877-PA pep scaffold:IscaW1:DS764184:15500:22669:-1 gene:ISCW005877 transcript:ISCW005877-RA gene_biotype:protein_coding transcript_biotype:protein_coding description:Small nuclear ribonucleoprotein (SnRNP) splicing factor	Small nuclear ribonucleoprotein (SnRNP) splicing factor	B7PQB9	Ixodes scapularis	5.3537	5.60112	4.26186	7.33705	4.16642	4.79814	6	[F]GO:0003723: RNA binding;[P]GO:0000398: mRNA splicing, via spliceosome;[P]GO:0016070: RNA metabolic process;[C]GO:0005681: spliceosomal complex;[C]GO:0046540: U4/U6 x U5 tri-snRNP complex;[C]GO:0005688: U6 snRNP		IPR042622 Zinc finger protein 106;IPR040252 U1 small nuclear ribonucleoprotein 70kDa;IPR033956 Translin;IPR040107 U4/U6.U5 small nuclear ribonucleoprotein component Snu23;IPR034103 Sm-like protein Lsm8;IPR034103 Sm-like protein Lsm8	PF01423 LSM domain	171.79	5.7e-51	70	357	1	96	1		83	95	1123	96	96	98.96	8.55	100	Yes	No	No	No
DB_oleaga	OE_81853	ISCW003614-PA pep scaffold:IscaW1:DS715571:14449:27278:1 gene:ISCW003614 transcript:ISCW003614-RA gene_biotype:protein_coding transcript_biotype:protein_coding description:Cdc42 protein, putative	Cdc42 protein, putative	B7PHY7	Ixodes scapularis	37.5564	39.6205	26.6216	31.911	30.3561	32.5092	17	[F]GO:0005525: GTP binding;[F]GO:0003924: GTPase activity;[F]GO:0019901: protein kinase binding;[F]GO:0004767: sphingomyelin phosphodiesterase activity;[P]GO:0030036: actin cytoskeleton organization;[P]GO:0007015: actin filament organization;[P]GO:0032488: Cdc42 protein signal transduction;[P]GO:0030031: cell projection assembly;[P]GO:0006897: endocytosis;[P]GO:0007163: establishment or maintenan…	EC:3.1.4.12	IPR040385 Rab-like protein 6;IPR042734 Rho-related GTP-binding protein RhoG;IPR037746 Protein Dok-7;IPR029895 Ectonucleotide pyrophosphatase/phosphodiesterase family member 7;IPR037453 PACSIN2, F-BAR domain;IPR039640 Stomatal closure-related actin-binding protein;IPR037501 Protein TPLATE;IPR034874 Partitioning defective 6 homologue gamma;IPR037311 Rho-associated protein kinase 2, HR1 domain;IPR03…	PF00071 Ras family	382.87	7.14e-130	892	1464	1	191	-3		187	189	1643	191	191	98.95	11.63	100	Yes	No	No	No	Sphingolipid metabolism	map00600
DB_oleaga	OE_12079	A6NA00.1 RecName: Full=40S ribosomal protein SA	RecName: Full=40S ribosomal protein SA	A6NA00.1	Ornithodoros parkeri	2.68519	1.1555	1.57494	2.85777	3.1313	1.461	0					379.79	2.02e-132	43	612	1	190	1		184	188	612	299	190	98.95	31.05	63.55	Yes	No	No	No
DB_oleaga	OE_33188	ISCW022123-PA pep scaffold:IscaW1:DS913072:91096:106172:-1 gene:ISCW022123 transcript:ISCW022123-RA gene_biotype:protein_coding transcript_biotype:protein_coding description:Actin, putative	Actin, putative	B7QDE8	Ixodes scapularis	8.01333	7.27728	6.58391	5.95958	6.88384	5.10991	7	[F]GO:0005524: ATP binding;[P]GO:0000132: establishment of mitotic spindle orientation;[P]GO:0030473: nuclear migration along microtubule;[C]GO:0005623: cell;[C]GO:0099738: cell cortex region;[C]GO:0005813: centrosome;[C]GO:0005869: dynactin complex		IPR037219 Peptidase M41-like;IPR027663 Dynactin subunit 1;IPR040146 Centrosomal protein of 72kDa;IPR028133 Dynamitin	PF00022 Actin	748.04	0	128	1255	1	376	2		367	372	1363	376	376	98.94	27.59	100	No	No	No	No
DB_oleaga	OE_84014	ISCW022123-PA pep scaffold:IscaW1:DS913072:91096:106172:-1 gene:ISCW022123 transcript:ISCW022123-RA gene_biotype:protein_coding transcript_biotype:protein_coding description:Actin, putative	Actin, putative	B7QDE8	Ixodes scapularis	7.55177	7.89417	6.4196	5.12731	6.51217	5.35079	7	[F]GO:0005524: ATP binding;[P]GO:0000132: establishment of mitotic spindle orientation;[P]GO:0030473: nuclear migration along microtubule;[C]GO:0005623: cell;[C]GO:0099738: cell cortex region;[C]GO:0005813: centrosome;[C]GO:0005869: dynactin complex		IPR037219 Peptidase M41-like;IPR027663 Dynactin subunit 1;IPR040146 Centrosomal protein of 72kDa;IPR028133 Dynamitin	PF00022 Actin	748.04	0	111	1238	1	376	-3		367	372	1372	376	376	98.94	27.41	100	No	No	No	No
DB_oleaga	OE_3026	ISCW019379-PA pep scaffold:IscaW1:DS811420:128649:134629:-1 gene:ISCW019379 transcript:ISCW019379-RA gene_biotype:protein_coding transcript_biotype:protein_coding description:Ca2+ sensor, putative	Ca2+ sensor, putative	B7PX38	Ixodes scapularis	19.6856	19.4224	12.551	9.84852	19.0016	14.3583	2	[F]GO:0005509: calcium ion binding;[F]GO:0016174: NAD(P)H oxidase activity	EC:1.6.3.1	IPR042798 EF-hand calcium-binding domain-containing protein 9;IPR034818 Dual oxidase 2	PF00036 EF hand;PF13202 EF hand;PF13499 EF-hand domain pair	381.72	3.03e-120	246	809	1	188	3		186	186	4854	191	188	98.94	3.87	98.43	Yes	No	No	No
DB_oleaga	OE_22649	AGV76074.1 nicotinic acetylcholine receptor beta 1 subunit, partial	nicotinic acetylcholine receptor beta 1 subunit, partial	AGV76074.1	Ixodes scapularis	2.3159	1.89586	1.28027	1.45771	2.04349	2.40903	4	[F]GO:0022848: acetylcholine-gated cation-selective channel activity;[F]GO:0004888: transmembrane signaling receptor activity;[C]GO:0016021: integral component of membrane;[C]GO:0045211: postsynaptic membrane		IPR032932 Neuronal acetylcholine receptor subunit beta-2;IPR042385 CD160 ANTIGEN;IPR042473 V-type immunoglobulin domain-containing suppressor of T-cell activation;IPR008133 5-hydroxytryptamine 3 receptor, A subunit		191.43	2.76e-54	419	700	1	94	2		90	93	1973	217	94	98.94	4.76	43.32	Yes	No	No	Yes
DB_oleaga	OE_14662	ISCW013993-PA pep scaffold:IscaW1:DS950143:38787:48378:1 gene:ISCW013993 transcript:ISCW013993-RA gene_biotype:protein_coding transcript_biotype:protein_coding description:Small nuclear ribonucleoprotein E, putative	Small nuclear ribonucleoprotein E, putative	B7QJ55	Ixodes scapularis	24.2416	32.5828	10.622	15.5596	10.1347	12.9778	8	[F]GO:0003723: RNA binding;[P]GO:0000387: spliceosomal snRNP assembly;[C]GO:0005681: spliceosomal complex;[C]GO:0005685: U1 snRNP;[C]GO:0005686: U2 snRNP;[C]GO:0005687: U4 snRNP;[C]GO:0046540: U4/U6 x U5 tri-snRNP complex;[C]GO:0005682: U5 snRNP		IPR042622 Zinc finger protein 106;IPR039173 Pre-mRNA-splicing factor Cwc2;IPR040107 U4/U6.U5 small nuclear ribonucleoprotein component Snu23;IPR040252 U1 small nuclear ribonucleoprotein 70kDa;IPR034103 Sm-like protein Lsm8;IPR039905 CD2 antigen cytoplasmic tail-binding protein 2/Lin1	PF01423 LSM domain	183.34	5.34e-58	81	362	1	94	3		91	93	582	94	94	98.94	16.15	100	Yes	No	No	No
DB_oleaga	OE_8847	XP_023231343.1 U6 snRNA-associated Sm-like protein LSm2	U6 snRNA-associated Sm-like protein LSm2	XP_023231343.1	Centruroides sculpturatus	8.08327	9.7376	5.79707	9.06676	4.91967	5.66014	0					184.5	5.34e-55	876	1157	1	94	-1		91	93	1376	95	94	98.94	6.83	98.95	Yes	Yes	No	No
DB_oleaga	OE_34393	XP_015025101.1 uncharacterized protein Dvir_GJ16000, isoform C	uncharacterized protein Dvir_GJ16000, isoform C	XP_015025101.1	Drosophila virilis	159.43	171.883	161.09	185.209	178.425	137.442	0					709.14	0	1	1110	9	378	-3		366	366	1253	381	370	98.92	29.53	97.11	Yes	No	No	No
DB_oleaga	OE_56580	XP_003740624.1 ras-like GTP-binding protein Rho1 isoform X2	ras-like GTP-binding protein Rho1 isoform X2	XP_003740624.1	Galendromus occidentalis	14.2412	12.5976	17.7375	14.5746	14.6883	12.5573	0					355.91	8.53e-119	194	736	1	181	2		173	179	1752	192	181	98.9	10.33	94.27	Yes	No	No	No
DB_oleaga	OE_10309	XP_003740624.1 ras-like GTP-binding protein Rho1 isoform X2	ras-like GTP-binding protein Rho1 isoform X2	XP_003740624.1	Galendromus occidentalis	12.8139	11.3115	15.9093	13.0839	13.993	11.2767	0					355.91	5.55e-119	960	1502	1	181	-3		173	179	1711	192	181	98.9	10.58	94.27	Yes	No	No	No
DB_oleaga	OE_56382	ISCW001123-PA pep scaffold:IscaW1:DS639501:65786:70063:-1 gene:ISCW001123 transcript:ISCW001123-RA gene_biotype:protein_coding transcript_biotype:protein_coding description:Mapmodulin, putative	Mapmodulin, putative	B7P557	Ixodes scapularis	4.02259	6.19575	2.11723	3.31666	3.79897	5.37338	1	[F]GO:0042393: histone binding		IPR037604 Scm-like with four MBT domains protein 1/2, SAM domain	PF12799 Leucine Rich repeats (2 copies)	174.48	3.42e-51	418	687	15	104	-2		87	89	832	248	90	98.89	10.82	36.29	Yes	No	No	No
DB_oleaga	OE_86658	ACB70301.1 ribosomal protein L21	ribosomal protein L21	ACB70301.1	Ornithodoros coriaceus	102.346	123.577	68.2151	134.97	78.9676	97.6707	3	[F]GO:0003735: structural constituent of ribosome;[P]GO:0006412: translation;[C]GO:0005840: ribosome		IPR042831 54S ribosomal protein L28, mitochondrial;IPR036967 Ribosomal protein S11 superfamily;IPR036967 Ribosomal protein S11 superfamily		173.71	1.63e-51	555	824	42	131	-2		81	89	954	161	90	98.89	9.43	55.9	No	Yes	No	No
DB_oleaga	OE_37655	ACB70375.1 translation elongation factor EF-1 alpha/Tu, partial	translation elongation factor EF-1 alpha/Tu, partial	ACB70375.1	Ornithodoros coriaceus	1248.03	1240.84	507.845	747.919	751.515	848.062	2	[F]GO:0005525: GTP binding;[F]GO:0003746: translation elongation factor activity		IPR040385 Rab-like protein 6;IPR036433 Elongation factor EF1B gamma, C-terminal domain superfamily		364.77	1.7e-122	2	541	44	223	2		177	178	1473	261	180	98.89	12.22	68.97	Yes	No	No	No
DB_oleaga	OE_15340	XP_013777859.1 ADP-ribosylation factor-like protein 8B	ADP-ribosylation factor-like protein 8B	XP_013777859.1	Limulus polyphemus	28.5352	32.662	15.2964	20.9565	19.4011	18.3158	0					353.6	6.07e-118	1090	1623	1	178	-3		170	176	1760	186	178	98.88	10.11	95.7	No	No	No	No
DB_oleaga	OE_13669	ABR23494.1 mitochondrial import inner membrane translocase subunit Tim8-like protein	mitochondrial import inner membrane translocase subunit Tim8-like protein	ABR23494.1	Ornithodoros parkeri	18.3441	22.9748	12.4271	14.6003	7.54971	11.5366	3	[F]GO:0046872: metal ion binding;[P]GO:0072321: chaperone-mediated protein transport;[C]GO:0005758: mitochondrial intermembrane space		IPR040409 Phytochelatin synthase;IPR039238 Mitochondrial import inner membrane translocase subunit Tim8/13;IPR039870 Cytochrome oxidase assembly factor 4-like		180.64	4.43e-57	204	470	1	89	-2		87	88	567	89	89	98.88	15.7	100	No	No	No	No
DB_oleaga	OE_86300	ABR23427.1 ribosomal protein L37A	ribosomal protein L37A	ABR23427.1	Ornithodoros parkeri	420.403	555.331	237.471	563.633	280.171	380.116	3	[F]GO:0003735: structural constituent of ribosome;[P]GO:0006412: translation;[C]GO:0005840: ribosome		IPR042831 54S ribosomal protein L28, mitochondrial;IPR036967 Ribosomal protein S11 superfamily;IPR036967 Ribosomal protein S11 superfamily		182.19	6.57e-57	395	661	4	92	-3		88	88	711	92	89	98.88	12.52	96.74	Yes	No	No	No
DB_oleaga	OE_31533	ABR23477.1 40S ribosomal protein S3	40S ribosomal protein S3	ABR23477.1	Ornithodoros parkeri	5.06352	5.13431	3.08878	6.24559	4.14394	4.96562	4	[F]GO:0003723: RNA binding;[F]GO:0003735: structural constituent of ribosome;[P]GO:0006412: translation;[C]GO:0015935: small ribosomal subunit		IPR042622 Zinc finger protein 106;IPR042831 54S ribosomal protein L28, mitochondrial;IPR036967 Ribosomal protein S11 superfamily;IPR027504 40S ribosomal protein SA		337.04	4.96e-123	461	988	1	176	-1		172	174	1033	240	176	98.86	17.04	73.33	Yes	No	No	No
DB_oleaga	OE_57699	XP_013187043.1 PREDICTED: mothers against decapentaplegic homolog 3-like, partial	mothers against decapentaplegic homolog 3-like, partial	XP_013187043.1	Amyelois transitella	8.49378	8.66087	8.92277	6.63405	8.54829	7.12559	0					178.72	3.36e-50	2951	3214	1	88	-1		82	87	4306	88	88	98.86	2.04	100	Yes	No	No	No
DB_oleaga	OE_20992	ABR23404.1 thioredoxin peroxidase	thioredoxin peroxidase	ABR23404.1	Ornithodoros parkeri	19.5407	19.9444	9.95024	13.8979	8.30453	14.8223	4	[F]GO:0004601: peroxidase activity;[F]GO:0051920: peroxiredoxin activity;[P]GO:0045454: cell redox homeostasis;[C]GO:0005623: cell	EC:1.11.1.7;EC:1.11.1.15	IPR036851 Chloroperoxidase-like superfamily;IPR022915 Peroxiredoxin, TDXH subfamily;IPR017937 Thioredoxin, conserved site		350.13	2.47e-120	2	529	1	176	-2		167	174	962	195	176	98.86	18.3	90.26	No	No	No	No
DB_oleaga	OE_94293	ABR23501.1 ribosomal protein S4	ribosomal protein S4	ABR23501.1	Ornithodoros parkeri	843.995	781.588	469.612	588.571	513.116	529.98	4	[F]GO:0019843: rRNA binding;[F]GO:0003735: structural constituent of ribosome;[P]GO:0006412: translation;[C]GO:0005840: ribosome		IPR039770 Ribosome biogenesis protein Rpf2;IPR042831 54S ribosomal protein L28, mitochondrial;IPR036967 Ribosomal protein S11 superfamily;IPR036967 Ribosomal protein S11 superfamily		524.63	0	199	984	1	262	1		258	259	1113	262	262	98.85	23.54	100	No	No	No	No
DB_oleaga	OE_70622	ABR23500.1 ribosomal protein L36	ribosomal protein L36	ABR23500.1	Ornithodoros parkeri	78.3928	98.8318	49.3997	96.3711	58.3589	76.5605	3	[F]GO:0003735: structural constituent of ribosome;[P]GO:0006412: translation;[C]GO:0005840: ribosome		IPR042831 54S ribosomal protein L28, mitochondrial;IPR036967 Ribosomal protein S11 superfamily;IPR036967 Ribosomal protein S11 superfamily		167.16	3.98e-47	268	525	10	95	1		82	85	1789	106	86	98.84	4.81	81.13	Yes	No	No	Yes
DB_oleaga	OE_45392	DAA34667.1 TPA_inf: vacuolar assembly/sorting protein DID2	TPA_inf: vacuolar assembly/sorting protein DID2	DAA34667.1	Amblyomma variegatum	10.2362	12.7628	8.68208	9.59429	7.66292	8.1108	1	[P]GO:0007034: vacuolar transport		IPR019325 NEDD4/Bsd2		158.3	4.73e-75	270	527	111	196	-3		78	85	1114	200	86	98.84	7.72	43	No	No	No	No
DB_oleaga	OE_6659	ABR23359.1 60S ribosomal protein L10A	60S ribosomal protein L10A	ABR23359.1	Ornithodoros parkeri	5.23429	6.8007	2.70976	5.13161	3.61824	4.99116	4	[F]GO:0003723: RNA binding;[F]GO:0003735: structural constituent of ribosome;[P]GO:0006412: translation;[C]GO:0015934: large ribosomal subunit		IPR042622 Zinc finger protein 106;IPR042831 54S ribosomal protein L28, mitochondrial;IPR036967 Ribosomal protein S11 superfamily;IPR030878 Ribosomal protein L15		161.77	1.15e-42	1	255	132	216	1		82	84	2772	216	85	98.82	3.07	39.35	Yes	No	No	No
DB_oleaga	OE_41941	ISCW022925-PA pep scaffold:IscaW1:DS909779:52350:66418:1 gene:ISCW022925 transcript:ISCW022925-RA gene_biotype:protein_coding transcript_biotype:protein_coding description:Phosphoenolpyruvate carboxylase kinase, putative (Fragment)	Phosphoenolpyruvate carboxylase kinase, putative (Fragment)	B7QCW0	Ixodes scapularis	5.9957	4.32465	4.34842	2.09796	4.71341	4.77915	6	[F]GO:0005524: ATP binding;[F]GO:0004709: MAP kinase kinase kinase activity;[F]GO:0004674: protein serine/threonine kinase activity;[P]GO:0032147: activation of protein kinase activity;[P]GO:0023014: signal transduction by protein phosphorylation;[C]GO:0005737: cytoplasm	EC:2.7.11.25	IPR037219 Peptidase M41-like;IPR032938 Mitogen-activated protein kinase kinase kinase MLT;IPR042870 DAPK3, catalytic domain;IPR009675 TPX2;IPR037296 Staphostatin A/B	PF00069 Protein kinase domain;PF12202 Oxidative-stress-responsive kinase 1 C-terminal domain	506.52	6.45e-176	1	765	41	295	-2		245	252	1093	551	255	98.82	23.33	46.28	No	No	No	No
DB_oleaga	OE_57909	ISCW022925-PA pep scaffold:IscaW1:DS909779:52350:66418:1 gene:ISCW022925 transcript:ISCW022925-RA gene_biotype:protein_coding transcript_biotype:protein_coding description:Phosphoenolpyruvate carboxylase kinase, putative (Fragment)	Phosphoenolpyruvate carboxylase kinase, putative (Fragment)	B7QCW0	Ixodes scapularis	5.73787	4.10306	3.95921	2.27427	4.75909	4.76988	6	[F]GO:0005524: ATP binding;[F]GO:0004709: MAP kinase kinase kinase activity;[F]GO:0004674: protein serine/threonine kinase activity;[P]GO:0032147: activation of protein kinase activity;[P]GO:0023014: signal transduction by protein phosphorylation;[C]GO:0005737: cytoplasm	EC:2.7.11.25	IPR037219 Peptidase M41-like;IPR032938 Mitogen-activated protein kinase kinase kinase MLT;IPR042870 DAPK3, catalytic domain;IPR009675 TPX2;IPR037296 Staphostatin A/B	PF00069 Protein kinase domain;PF12202 Oxidative-stress-responsive kinase 1 C-terminal domain	506.52	1.11e-176	1	765	41	295	-1		245	252	957	551	255	98.82	26.65	46.28	No	No	No	No
DB_oleaga	OE_57257	XP_024870083.1 ubiquitin-conjugating enzyme E2-24 kDa-like	ubiquitin-conjugating enzyme E2-24 kDa-like	XP_024870083.1	Temnothorax curvispinosus	17.8842	18.3497	9.19894	13.23	14.8708	13.3534	0					169.86	5.18e-48	1463	1714	12	95	-1		80	83	1933	95	84	98.81	4.35	88.42	Yes	No	No	No
DB_oleaga	OE_72045	ISCW010321-PA pep scaffold:IscaW1:DS819902:185872:192436:1 gene:ISCW010321 transcript:ISCW010321-RA gene_biotype:protein_coding transcript_biotype:protein_coding description:Alternative splicing factor SRp55/B52/SRp75, putative	Alternative splicing factor SRp55/B52/SRp75, putative	B7PYH0	Ixodes scapularis	2.73868	2.61791	2.5916	3.06176	2.70084	3.55594	5	[F]GO:0003723: RNA binding;[P]GO:0045292: mRNA cis splicing, via spliceosome;[P]GO:0000381: regulation of alternative mRNA splicing, via spliceosome;[C]GO:0016607: nuclear speck;[C]GO:0005634: nucleus		IPR042622 Zinc finger protein 106;IPR039726 Pre-mRNA-processing factor Prp40;IPR039929 Cotranscriptional regulator FAM172A;IPR019082 Neurogenic mastermind-like, N-terminal;IPR040418 Protein crowded nuclei	PF00076 RNA recognition motif. (a.k.a. RRM, RBD, or RNP domain)	157.92	6.43e-42	471	719	94	176	-1		74	82	1244	364	83	98.8	6.67	22.8	Yes	No	No	No
DB_oleaga	OE_58138	ISCW010321-PA pep scaffold:IscaW1:DS819902:185872:192436:1 gene:ISCW010321 transcript:ISCW010321-RA gene_biotype:protein_coding transcript_biotype:protein_coding description:Alternative splicing factor SRp55/B52/SRp75, putative	Alternative splicing factor SRp55/B52/SRp75, putative	B7PYH0	Ixodes scapularis	2.74366	2.3539	2.32458	2.89179	3.22207	3.6065	5	[F]GO:0003723: RNA binding;[P]GO:0045292: mRNA cis splicing, via spliceosome;[P]GO:0000381: regulation of alternative mRNA splicing, via spliceosome;[C]GO:0016607: nuclear speck;[C]GO:0005634: nucleus		IPR042622 Zinc finger protein 106;IPR039726 Pre-mRNA-processing factor Prp40;IPR039929 Cotranscriptional regulator FAM172A;IPR019082 Neurogenic mastermind-like, N-terminal;IPR040418 Protein crowded nuclei	PF00076 RNA recognition motif. (a.k.a. RRM, RBD, or RNP domain)	157.92	1.31e-41	534	782	94	176	3		74	82	1344	364	83	98.8	6.18	22.8	Yes	No	No	No
DB_oleaga	OE_95453	ISCW010321-PA pep scaffold:IscaW1:DS819902:185872:192436:1 gene:ISCW010321 transcript:ISCW010321-RA gene_biotype:protein_coding transcript_biotype:protein_coding description:Alternative splicing factor SRp55/B52/SRp75, putative	Alternative splicing factor SRp55/B52/SRp75, putative	B7PYH0	Ixodes scapularis	2.6177	2.54126	1.69143	2.57126	2.80752	3.11335	5	[F]GO:0003723: RNA binding;[P]GO:0045292: mRNA cis splicing, via spliceosome;[P]GO:0000381: regulation of alternative mRNA splicing, via spliceosome;[C]GO:0016607: nuclear speck;[C]GO:0005634: nucleus		IPR042622 Zinc finger protein 106;IPR039726 Pre-mRNA-processing factor Prp40;IPR039929 Cotranscriptional regulator FAM172A;IPR019082 Neurogenic mastermind-like, N-terminal;IPR040418 Protein crowded nuclei	PF00076 RNA recognition motif. (a.k.a. RRM, RBD, or RNP domain)	157.92	3.88e-42	458	706	94	176	2		74	82	1179	364	83	98.8	7.04	22.8	Yes	No	No	No
DB_oleaga	OE_15634	ISCW018586-PA pep scaffold:IscaW1:DS746366:174986:176073:-1 gene:ISCW018586 transcript:ISCW018586-RA gene_biotype:protein_coding transcript_biotype:protein_coding description:Putative uncharacterized protein (Fragment)	Putative uncharacterized protein (Fragment)	B7PM77	Ixodes scapularis	8.05852	7.33361	4.58838	5.05331	4.57274	4.57129	4	[F]GO:0005525: GTP binding;[P]GO:0060271: cilium assembly;[C]GO:0005737: cytoplasm;[C]GO:0015630: microtubule cytoskeleton		IPR040385 Rab-like protein 6;IPR040369 LisH domain-containing protein ARMC9;IPR037296 Staphostatin A/B;IPR031401 She1	PF00025 ADP-ribosylation factor family	319.32	1.09e-103	774	1271	1	166	3		158	164	1992	182	166	98.8	8.33	91.21	No	No	No	No
DB_oleaga	OE_57247	ISCW020627-PA pep scaffold:IscaW1:DS844967:191093:194909:1 gene:ISCW020627 transcript:ISCW020627-RA gene_biotype:protein_coding transcript_biotype:protein_coding gene_symbol:snRNP-U1-C description:U1 small nuclear ribonucleoprotein C	snRNP-U1-C description	B7Q2M2	Ixodes scapularis	5.22272	4.7088	3.17258	3.00325	2.30023	1.39039	9	[F]GO:0003729: mRNA binding;[F]GO:0030627: pre-mRNA 5'-splice site binding;[F]GO:0030619: U1 snRNA binding;[F]GO:0008270: zinc ion binding;[P]GO:0000395: mRNA 5'-splice site recognition;[P]GO:0000387: spliceosomal snRNP assembly;[C]GO:0000243: commitment complex;[C]GO:0005685: U1 snRNP;[C]GO:0071004: U2-type prespliceosome		IPR040148 Fragile X mental retardation syndrome-related protein;IPR034143 snRNP70, RNA recognition motif;IPR040204 E3 ubiquitin-protein ligase UBR7;IPR039173 Pre-mRNA-splicing factor Cwc2;IPR040252 U1 small nuclear ribonucleoprotein 70kDa	PF06220 U1 zinc finger	171.01	5.71e-52	18	263	11	92	3		76	81	660	150	82	98.78	12.42	54.67	Yes	No	No	No
DB_oleaga	OE_3780	ISCW016178-PA pep scaffold:IscaW1:DS626813:127191:136879:1 gene:ISCW016178 transcript:ISCW016178-RA gene_biotype:protein_coding transcript_biotype:protein_coding description:Ufm1-conjugating enzyme, putative	Ufm1-conjugating enzyme, putative	ISCW016178-PA	Ixodes scapularis	13.5829	14.5519	22.0268	28.7213	15.6918	11.2973	0					335.5	4.41e-115	151	642	1	164	1		153	162	931	171	164	98.78	17.62	95.91	No	No	No	No
DB_oleaga	OE_25415	ISCW010321-PA pep scaffold:IscaW1:DS819902:185872:192436:1 gene:ISCW010321 transcript:ISCW010321-RA gene_biotype:protein_coding transcript_biotype:protein_coding description:Alternative splicing factor SRp55/B52/SRp75, putative	Alternative splicing factor SRp55/B52/SRp75, putative	B7PYH0	Ixodes scapularis	31.0824	33.4733	20.3065	27.2812	25.3855	18.1407	5	[F]GO:0003723: RNA binding;[P]GO:0045292: mRNA cis splicing, via spliceosome;[P]GO:0000381: regulation of alternative mRNA splicing, via spliceosome;[C]GO:0016607: nuclear speck;[C]GO:0005634: nucleus		IPR042622 Zinc finger protein 106;IPR039726 Pre-mRNA-processing factor Prp40;IPR039929 Cotranscriptional regulator FAM172A;IPR019082 Neurogenic mastermind-like, N-terminal;IPR040418 Protein crowded nuclei	PF00076 RNA recognition motif. (a.k.a. RRM, RBD, or RNP domain)	154.07	1.24e-39	917	1159	94	174	2		73	80	1550	364	81	98.77	5.23	22.25	Yes	No	No	No
DB_oleaga	OE_93988	ISCW002971-PA pep scaffold:IscaW1:DS656977:180299:200776:1 gene:ISCW002971 transcript:ISCW002971-RA gene_biotype:protein_coding transcript_biotype:protein_coding description:cAMP-dependent protein kinase type I-beta regulatory subunit, putative (Fragment)	cAMP-dependent protein kinase type I-beta regulatory subunit, putative (Fragment)	B7P8F8	Ixodes scapularis	12.2678	12.083	8.57028	9.32775	11.3506	11.9245	7	[F]GO:0047555: 3',5'-cyclic-GMP phosphodiesterase activity;[F]GO:0030552: cAMP binding;[F]GO:0008603: cAMP-dependent protein kinase regulator activity;[F]GO:0004715: non-membrane spanning protein tyrosine kinase activity;[P]GO:0019934: cGMP-mediated signaling;[C]GO:0005952: cAMP-dependent protein kinase complex;[C]GO:0005829: cytosol	EC:3.1.4.35;EC:2.7.10.2	IPR032958 Rod cGMP-specific 3',5'-cyclic phosphodiesterase subunit alpha;IPR030173 Potassium/sodium hyperpolarization-activated cyclic nucleotide-gated channel 4;IPR012198 cAMP-dependent protein kinase regulatory subunit;IPR042983 Extracellular tyrosine-protein kinase PKDCC;IPR012198 cAMP-dependent protein kinase regulatory subunit;IPR031264 Retinol-binding protein 1	PF00027 Cyclic nucleotide-binding domain;PF02197 Regulatory subunit of type II PKA R-subunit	612.45	0	333	1289	58	376	3		308	315	2800	376	319	98.75	11.39	84.84	Yes	No	No	No	Purine metabolism	map00230
DB_oleaga	OE_29277	EFX90219.1 hypothetical protein DAPPUDRAFT_39618, partial	hypothetical protein DAPPUDRAFT_39618, partial	EFX90219.1	Daphnia pulex	25.0703	20.8606	46.6516	73.1056	50.3228	31.1396	6	[F]GO:0003677: DNA binding;[F]GO:0000981: DNA-binding transcription factor activity, RNA polymerase II-specific;[P]GO:0030154: cell differentiation;[P]GO:0006355: regulation of transcription, DNA-templated;[C]GO:0044798: nuclear transcription factor complex;[C]GO:0005634: nucleus		IPR042839 Forkhead box protein M1;IPR042412 Homeobox protein prophet of Pit-1;IPR039162 Homeodomain-only protein;IPR040373 Transcription factor castor;IPR040418 Protein crowded nuclei	PF00505 HMG (high mobility group) box	162.16	4.58e-46	1009	1248	7	86	-2		73	79	1546	86	80	98.75	5.17	93.02	No	No	No	No
DB_oleaga	OE_26304	KFM64918.1 AP-1 complex subunit sigma-2, partial	AP-1 complex subunit sigma-2, partial	KFM64918.1	Stegodyphus mimosarum	10.6693	12.2848	7.58339	10.8537	9.03529	9.12949	3	[P]GO:0006886: intracellular protein transport;[P]GO:0016192: vesicle-mediated transport;[C]GO:0030117: membrane coat		IPR042476 Amyloid protein-binding protein 2;IPR042405 Protrudin;IPR009028 Coatomer/calthrin adaptor appendage, C-terminal subdomain	PF01217 Clathrin adaptor complex small chain	313.15	6.5e-103	1073	1543	1	157	-3		152	155	1683	157	157	98.73	9.33	100	No	No	No	No
DB_oleaga	OE_17925	KFM64918.1 AP-1 complex subunit sigma-2, partial	AP-1 complex subunit sigma-2, partial	KFM64918.1	Stegodyphus mimosarum	7.63356	8.32083	5.05032	7.28231	6.4519	6.55886	3	[P]GO:0006886: intracellular protein transport;[P]GO:0016192: vesicle-mediated transport;[C]GO:0030117: membrane coat		IPR042476 Amyloid protein-binding protein 2;IPR042405 Protrudin;IPR009028 Coatomer/calthrin adaptor appendage, C-terminal subdomain	PF01217 Clathrin adaptor complex small chain	311.23	4.34e-101	374	841	2	157	2		151	154	1948	157	156	98.72	8.01	99.36	No	No	No	No
DB_oleaga	OE_81136	ATY50246.1 elongation factor 1-alpha, partial	elongation factor 1-alpha, partial	ATY50246.1	Ornithodoros yumatensis	183.66	161.262	74.436	78.9008	107.271	122.578	3	[F]GO:0005525: GTP binding;[F]GO:0003924: GTPase activity;[F]GO:0003746: translation elongation factor activity		IPR040385 Rab-like protein 6;IPR042734 Rho-related GTP-binding protein RhoG;IPR036433 Elongation factor EF1B gamma, C-terminal domain superfamily		156.76	5.75e-68	179	412	218	295	2		76	77	864	409	78	98.72	9.03	19.07	Yes	No	No	No
DB_oleaga	OE_7486	PRD25203.1 Ras-related protein Rab-2A	Ras-related protein Rab-2A	PRD25203.1	Nephila clavipes	32.2168	28.6981	26.9327	21.4545	28.0405	28.6004	2	[F]GO:0005525: GTP binding;[F]GO:0003924: GTPase activity		IPR040385 Rab-like protein 6;IPR042734 Rho-related GTP-binding protein RhoG		304.29	6.12e-95	1414	1881	31	186	-1		152	154	2826	203	156	98.72	5.52	76.85	Yes	No	No	No
DB_oleaga	OE_23271	XP_023244095.1 26S proteasome regulatory subunit 10B	26S proteasome regulatory subunit 10B	XP_023244095.1	Centruroides sculpturatus	37.8686	44.7535	16.319	28.0307	23.3676	32.8348	0					740.34	0	52	1215	11	398	1		371	383	1277	398	388	98.71	30.38	97.49	No	No	No	No
DB_oleaga	OE_15923	KFM74526.1 Histone-lysine N-methyltransferase SETMAR, partial	Histone-lysine N-methyltransferase SETMAR, partial	KFM74526.1	Stegodyphus mimosarum	4.95593	5.83208	4.58305	5.44783	4.39612	6.79749	2	[F]GO:0008168: methyltransferase activity;[P]GO:0032259: methylation	EC:2.1.1	IPR041370 Methyltransferase EEF1AKMT1/ZCCHC4;IPR036655 Monomethylamine methyltransferase MtmB superfamily	PF01359 Transposase (partial DDE domain);PF17906 HTH domain in Mos1 transposase	455.68	4.49e-157	164	859	1	232	2		221	229	1755	247	232	98.71	13.22	93.93	No	No	No	No
DB_oleaga	OE_951	ABR23384.1 translation initiation factor 5A	translation initiation factor 5A	ABR23384.1	Ornithodoros parkeri	61.3022	63.2053	31.6933	43.4652	40.7279	45.7804	6	[F]GO:0043022: ribosome binding;[F]GO:0003746: translation elongation factor activity;[F]GO:0003743: translation initiation factor activity;[P]GO:0045901: positive regulation of translational elongation;[P]GO:0045905: positive regulation of translational termination;[P]GO:0006452: translational frameshifting		IPR037653 Cytochrome B pre-mRNA-processing protein 6;IPR036433 Elongation factor EF1B gamma, C-terminal domain superfamily;IPR039757 Eukaryotic translation initiation factor 2D;IPR020189 Translation elongation factor, IF5A C-terminal;IPR020189 Translation elongation factor, IF5A C-terminal;IPR020189 Translation elongation factor, IF5A C-terminal		309.69	3.05e-101	1106	1570	1	155	-2		152	153	1766	155	155	98.71	8.78	100	No	No	No	No
DB_oleaga	OE_41567	ABR23384.1 translation initiation factor 5A	translation initiation factor 5A	ABR23384.1	Ornithodoros parkeri	17.2207	17.9113	7.54526	11.8371	10.6928	11.5368	6	[F]GO:0043022: ribosome binding;[F]GO:0003746: translation elongation factor activity;[F]GO:0003743: translation initiation factor activity;[P]GO:0045901: positive regulation of translational elongation;[P]GO:0045905: positive regulation of translational termination;[P]GO:0006452: translational frameshifting		IPR037653 Cytochrome B pre-mRNA-processing protein 6;IPR036433 Elongation factor EF1B gamma, C-terminal domain superfamily;IPR039757 Eukaryotic translation initiation factor 2D;IPR020189 Translation elongation factor, IF5A C-terminal;IPR020189 Translation elongation factor, IF5A C-terminal;IPR020189 Translation elongation factor, IF5A C-terminal		309.3	8.5e-102	29	493	1	155	2		151	153	1599	155	155	98.71	9.69	100	No	No	No	No
DB_oleaga	OE_49222	XP_022235894.1 anaphase-promoting complex subunit 11-like isoform X2	anaphase-promoting complex subunit 11-like isoform X2	XP_022235894.1	Limulus polyphemus	2.54139	2.4442	1.26443	1.76022	1.23988	1.64112	0					186.81	4.13e-57	544	774	3	79	-1		74	76	1104	79	77	98.7	6.97	97.47	Yes	No	No	No
DB_oleaga	OE_44789	ACB70304.1 histone 1	histone 1	ACB70304.1	Ornithodoros coriaceus	51.4267	29.9138	195.986	277.306	106.578	241.391	4	[F]GO:0003677: DNA binding;[P]GO:0006334: nucleosome assembly;[C]GO:0000786: nucleosome;[C]GO:0005634: nucleus		IPR042839 Forkhead box protein M1;IPR021171 Core histone macro-H2A;IPR021171 Core histone macro-H2A;IPR040418 Protein crowded nuclei		146.75	1.73e-41	36	266	31	107	3		71	76	726	200	77	98.7	10.61	38.5	Yes	No	No	No
DB_oleaga	OE_18138	XP_013782437.1 U6 snRNA-associated Sm-like protein LSm6	U6 snRNA-associated Sm-like protein LSm6	XP_013782437.1	Limulus polyphemus	3.56889	4.38309	1.74775	2.40441	2.08956	2.55781	0					152.53	1.77e-41	1912	2142	3	79	-2		74	76	2263	79	77	98.7	3.4	97.47	No	No	No	No
DB_oleaga	OE_81218	ISCW021920-PA pep scaffold:IscaW1:DS893390:21408:22905:1 gene:ISCW021920 transcript:ISCW021920-RA gene_biotype:protein_coding transcript_biotype:protein_coding description:Putative uncharacterized protein	Putative uncharacterized protein	B7QAB1	Ixodes scapularis	2.30539	2.29099	1.44215	2.03937	1.65751	1.73327	5	[F]GO:1990190: peptide-glutamate-N-acetyltransferase activity;[F]GO:1990189: peptide-serine-N-acetyltransferase activity;[P]GO:0018002: N-terminal peptidyl-glutamic acid acetylation;[P]GO:0017198: N-terminal peptidyl-serine acetylation;[C]GO:0031415: NatA complex			PF00583 Acetyltransferase (GNAT) family	308.15	9.21e-104	377	835	1	153	-1		147	151	991	185	153	98.69	15.44	82.7	Yes	No	No	No
DB_oleaga	OE_36039	ABI52720.1 40S ribosomal protein S13	40S ribosomal protein S13	ABI52720.1	Argas monolakensis	414.504	394.857	241.587	399.308	308.235	348.102	3	[F]GO:0003735: structural constituent of ribosome;[P]GO:0006412: translation;[C]GO:0005840: ribosome		IPR042831 54S ribosomal protein L28, mitochondrial;IPR036967 Ribosomal protein S11 superfamily;IPR036967 Ribosomal protein S11 superfamily		294.66	3.01e-100	122	574	1	151	-1		146	149	748	151	151	98.68	20.19	100	No	No	No	No
DB_oleaga	OE_75848	ABI52720.1 40S ribosomal protein S13	40S ribosomal protein S13	ABI52720.1	Argas monolakensis	372.944	372.265	213.052	366.541	268.353	313.209	3	[F]GO:0003735: structural constituent of ribosome;[P]GO:0006412: translation;[C]GO:0005840: ribosome		IPR042831 54S ribosomal protein L28, mitochondrial;IPR036967 Ribosomal protein S11 superfamily;IPR036967 Ribosomal protein S11 superfamily		294.66	3.79e-100	203	655	1	151	2		146	149	768	151	151	98.68	19.66	100	No	No	No	No
DB_oleaga	OE_41765	ISCW002971-PA pep scaffold:IscaW1:DS656977:180299:200776:1 gene:ISCW002971 transcript:ISCW002971-RA gene_biotype:protein_coding transcript_biotype:protein_coding description:cAMP-dependent protein kinase type I-beta regulatory subunit, putative (Fragment)	cAMP-dependent protein kinase type I-beta regulatory subunit, putative (Fragment)	B7P8F8	Ixodes scapularis	8.99289	9.51341	6.13185	7.34176	7.87517	8.708	7	[F]GO:0047555: 3',5'-cyclic-GMP phosphodiesterase activity;[F]GO:0030552: cAMP binding;[F]GO:0008603: cAMP-dependent protein kinase regulator activity;[F]GO:0004715: non-membrane spanning protein tyrosine kinase activity;[P]GO:0019934: cGMP-mediated signaling;[C]GO:0005952: cAMP-dependent protein kinase complex;[C]GO:0005829: cytosol	EC:3.1.4.35;EC:2.7.10.2	IPR032958 Rod cGMP-specific 3',5'-cyclic phosphodiesterase subunit alpha;IPR030173 Potassium/sodium hyperpolarization-activated cyclic nucleotide-gated channel 4;IPR012198 cAMP-dependent protein kinase regulatory subunit;IPR042983 Extracellular tyrosine-protein kinase PKDCC;IPR012198 cAMP-dependent protein kinase regulatory subunit;IPR031264 Retinol-binding protein 1	PF00027 Cyclic nucleotide-binding domain;PF02197 Regulatory subunit of type II PKA R-subunit	291.97	3.31e-118	416	868	142	292	2		144	149	2721	376	151	98.68	5.55	40.16	No	No	No	No	Purine metabolism	map00230
DB_oleaga	OE_32730	AAY66904.1 ribosomal protein S24	ribosomal protein S24	AAY66904.1	Ixodes scapularis	13.9851	21.6871	7.65448	19.8534	8.61912	14.2605	3	[F]GO:0003735: structural constituent of ribosome;[P]GO:0006412: translation;[C]GO:0005840: ribosome		IPR042831 54S ribosomal protein L28, mitochondrial;IPR036967 Ribosomal protein S11 superfamily;IPR036967 Ribosomal protein S11 superfamily		158.69	1.83e-45	377	604	27	102	2		74	75	1155	120	76	98.68	6.58	63.33	No	No	No	No
DB_oleaga	OE_9987	AAY66904.1 ribosomal protein S24	ribosomal protein S24	AAY66904.1	Ixodes scapularis	94.8068	155.324	57.1183	158.565	63.4485	100.423	3	[F]GO:0003735: structural constituent of ribosome;[P]GO:0006412: translation;[C]GO:0005840: ribosome		IPR042831 54S ribosomal protein L28, mitochondrial;IPR036967 Ribosomal protein S11 superfamily;IPR036967 Ribosomal protein S11 superfamily		156.76	2.09e-46	3	227	28	102	3		73	74	739	120	75	98.67	10.15	62.5	Yes	No	No	No
DB_oleaga	OE_32101	ISCW020627-PA pep scaffold:IscaW1:DS844967:191093:194909:1 gene:ISCW020627 transcript:ISCW020627-RA gene_biotype:protein_coding transcript_biotype:protein_coding gene_symbol:snRNP-U1-C description:U1 small nuclear ribonucleoprotein C	snRNP-U1-C description	B7Q2M2	Ixodes scapularis	7.09232	4.74304	5.55741	4.8582	4.80786	6.5318	9	[F]GO:0003729: mRNA binding;[F]GO:0030627: pre-mRNA 5'-splice site binding;[F]GO:0030619: U1 snRNA binding;[F]GO:0008270: zinc ion binding;[P]GO:0000395: mRNA 5'-splice site recognition;[P]GO:0000387: spliceosomal snRNP assembly;[C]GO:0000243: commitment complex;[C]GO:0005685: U1 snRNP;[C]GO:0071004: U2-type prespliceosome		IPR040148 Fragile X mental retardation syndrome-related protein;IPR034143 snRNP70, RNA recognition motif;IPR040204 E3 ubiquitin-protein ligase UBR7;IPR039173 Pre-mRNA-splicing factor Cwc2;IPR040252 U1 small nuclear ribonucleoprotein 70kDa	PF06220 U1 zinc finger	158.69	2.47e-47	367	591	11	85	-2		71	74	616	150	75	98.67	12.18	50	Yes	No	No	No
DB_oleaga	OE_76571	ISCW010321-PA pep scaffold:IscaW1:DS819902:185872:192436:1 gene:ISCW010321 transcript:ISCW010321-RA gene_biotype:protein_coding transcript_biotype:protein_coding description:Alternative splicing factor SRp55/B52/SRp75, putative	Alternative splicing factor SRp55/B52/SRp75, putative	B7PYH0	Ixodes scapularis	20.8733	20.084	11.1752	17.6116	15.4136	11.117	5	[F]GO:0003723: RNA binding;[P]GO:0045292: mRNA cis splicing, via spliceosome;[P]GO:0000381: regulation of alternative mRNA splicing, via spliceosome;[C]GO:0016607: nuclear speck;[C]GO:0005634: nucleus		IPR042622 Zinc finger protein 106;IPR039726 Pre-mRNA-processing factor Prp40;IPR039929 Cotranscriptional regulator FAM172A;IPR019082 Neurogenic mastermind-like, N-terminal;IPR040418 Protein crowded nuclei	PF00076 RNA recognition motif. (a.k.a. RRM, RBD, or RNP domain)	139.43	1.11e-35	423	644	101	174	3		67	73	1035	364	74	98.65	7.15	20.33	Yes	No	No	No
DB_oleaga	OE_85941	ABR23464.1 G protein beta subunit-like protein	G protein beta subunit-like protein	ABR23464.1	Ornithodoros parkeri	2.29901	3.00563	1.55522	4.19455	2.27277	3.00115	0					154.45	7.82e-41	88	309	242	315	-3		72	73	1325	318	74	98.65	5.58	23.27	Yes	No	No	No
DB_oleaga	OE_30840	ISCW023371-PA pep scaffold:IscaW1:DS942248:148387:191481:-1 gene:ISCW023371 transcript:ISCW023371-RA gene_biotype:protein_coding transcript_biotype:protein_coding description:vacuolar proton ATPase, putative	vacuolar proton ATPase, putative	ISCW023371-PA	Ixodes scapularis	2.22001	1.68667	2.91196	1.40903	2.68176	1.94304	0					439.5	4.01e-147	323	991	111	333	-3		214	220	993	782	223	98.65	22.46	28.52	No	No	No	No
DB_oleaga	OE_29657	KFM63953.1 Protein mago nashi-like protein, partial	Protein mago nashi-like protein, partial	KFM63953.1	Stegodyphus mimosarum	19.1872	21.4629	13.1927	23.1075	12.4227	14.7913	2	[P]GO:0008380: RNA splicing;[C]GO:0035145: exon-exon junction complex		IPR039979 Pre-mRNA-splicing factor 18;IPR028544 Protein CASC3	PF02792 Mago nashi protein	293.89	6.55e-101	104	544	1	147	-2		140	145	587	147	147	98.64	25.04	100	Yes	No	No	No
DB_oleaga	OE_16589	ISCW013173-PA pep scaffold:IscaW1:DS923722:71990:76914:1 gene:ISCW013173 transcript:ISCW013173-RA gene_biotype:protein_coding transcript_biotype:protein_coding description:Putative uncharacterized protein	Putative uncharacterized protein	B7QF32	Ixodes scapularis	6.18092	6.58788	6.18323	5.4747	5.34549	4.18414	0				PF03637 Mob1/phocein family	446.05	1.62e-150	1705	2367	9	229	-3		215	218	2435	229	221	98.64	9.08	96.51	Yes	No	No	Yes
DB_oleaga	OE_35255	ISCW013173-PA pep scaffold:IscaW1:DS923722:71990:76914:1 gene:ISCW013173 transcript:ISCW013173-RA gene_biotype:protein_coding transcript_biotype:protein_coding description:Putative uncharacterized protein	Putative uncharacterized protein	B7QF32	Ixodes scapularis	4.75775	4.80157	4.59223	3.85689	3.96114	3.50252	0				PF03637 Mob1/phocein family	446.05	9e-150	1890	2552	9	229	-3		215	218	2620	229	221	98.64	8.44	96.51	No	No	No	No
DB_oleaga	OE_76393	ABZ91668.1 actin, partial	actin, partial	ABZ91668.1	Hypochilus thorelli	44.8514	39.4801	31.0666	25.5036	57.0155	42.2369	0					580.1	0	204	1079	1	292	-3		286	288	1210	298	292	98.63	24.13	97.99	No	No	No	No
DB_oleaga	OE_3491	ISCW019260-PA pep scaffold:IscaW1:DS773109:22481:27596:-1 gene:ISCW019260 transcript:ISCW019260-RA gene_biotype:protein_coding transcript_biotype:protein_coding description:G10 protein/nuclear transcription regulator, putative (Fragment)	G10 protein/nuclear transcription regulator, putative (Fragment)	B7PRK3	Ixodes scapularis	35.0837	46.8272	36.0271	72.9096	43.4132	50.5683	2	[P]GO:0000398: mRNA splicing, via spliceosome;[C]GO:0005681: spliceosomal complex		IPR040252 U1 small nuclear ribonucleoprotein 70kDa;IPR040107 U4/U6.U5 small nuclear ribonucleoprotein component Snu23	PF01125 G10 protein	297.75	2.73e-101	244	678	2	144	-1		135	143	798	144	145	98.62	18.17	100.69	No	No	No	No
DB_oleaga	OE_44899	ABR23482.1 40S ribosomal protein S12	40S ribosomal protein S12	ABR23482.1	Ornithodoros parkeri	4.13052	6.13692	2.8416	7.77312	2.77375	4.27487	3	[F]GO:0003735: structural constituent of ribosome;[P]GO:0006412: translation;[C]GO:0005840: ribosome		IPR042831 54S ribosomal protein L28, mitochondrial;IPR036967 Ribosomal protein S11 superfamily;IPR036967 Ribosomal protein S11 superfamily		147.13	7.55e-43	334	549	28	99	-2		71	71	655	132	72	98.61	10.99	54.55	No	No	No	No
DB_oleaga	OE_81238	DAA34416.1 TPA_inf: alternative splicing factor ASF/SF2	TPA_inf: alternative splicing factor ASF/SF2	DAA34416.1	Amblyomma variegatum	2.7082	2.88365	2.69486	4.52849	2.64572	5.90717	1	[F]GO:0003723: RNA binding		IPR042622 Zinc finger protein 106		149.06	4.27e-39	1060	1275	108	179	-1		70	71	1665	222	72	98.61	4.32	32.43	Yes	Yes	No	No
DB_oleaga	OE_56395	DAA34682.1 TPA_inf: phosphoserine phosphatase	TPA_inf: phosphoserine phosphatase	DAA34682.1	Amblyomma variegatum	8.83391	9.63665	5.16802	6.48684	6.85211	6.57893	2	[F]GO:0004647: phosphoserine phosphatase activity;[P]GO:0006564: L-serine biosynthetic process	EC:3.1.3.3	IPR023190 Phosphoserine phosphatase, domain 2;IPR029015 D-3-phosphoglycerate dehydrogenase, type 2		261.92	2.35e-86	1	429	56	198	-3		122	141	701	234	143	98.6	20.4	61.11	No	No	No	No	Glycine, serine and threonine metabolism	map00260
DB_oleaga	OE_93741	ABR23401.1 40S ribosomal protein S10	40S ribosomal protein S10	ABR23401.1	Ornithodoros parkeri	916.769	1023.63	552.752	1061.19	696.399	848.868	1	[C]GO:0005840: ribosome		IPR036967 Ribosomal protein S11 superfamily		283.88	3.98e-96	36	458	1	142	-1		137	140	707	157	142	98.59	20.08	90.45	No	No	No	No
DB_oleaga	OE_86431	ISCW018700-PA pep scaffold:IscaW1:DS735207:52528:64689:-1 gene:ISCW018700 transcript:ISCW018700-RA gene_biotype:protein_coding transcript_biotype:protein_coding description:glyceraldehyde 3-phosphate dehydrogenase, putative	glyceraldehyde 3-phosphate dehydrogenase, putative	ISCW018700-PA	Ixodes scapularis	7.66181	8.88705	7.55171	15.5991	5.18071	6.2746	0					273.48	2.58e-89	6	431	193	334	3		132	140	735	334	142	98.59	19.32	42.51	Yes	No	No	No
DB_oleaga	OE_86429	ISCW018700-PA pep scaffold:IscaW1:DS735207:52528:64689:-1 gene:ISCW018700 transcript:ISCW018700-RA gene_biotype:protein_coding transcript_biotype:protein_coding description:glyceraldehyde 3-phosphate dehydrogenase, putative	glyceraldehyde 3-phosphate dehydrogenase, putative	ISCW018700-PA	Ixodes scapularis	5.88408	7.10897	5.74491	9.23327	3.28039	4.23424	0					273.48	1.16e-86	6	431	193	334	3		132	140	1267	334	142	98.59	11.21	42.51	No	No	No	No
DB_oleaga	OE_72649	XP_013790335.1 ubiquitin-conjugating enzyme E2 N	ubiquitin-conjugating enzyme E2 N	XP_013790335.1	Limulus polyphemus	7.28941	7.82954	6.40622	6.56487	6.13811	5.218	0					282.72	2.17e-94	186	611	10	151	3		137	140	965	151	142	98.59	14.72	94.04	Yes	No	No	No
DB_oleaga	OE_55510	ABR23384.1 translation initiation factor 5A	translation initiation factor 5A	ABR23384.1	Ornithodoros parkeri	5.83001	5.07535	3.10783	5.61953	4.15873	5.07265	6	[F]GO:0043022: ribosome binding;[F]GO:0003746: translation elongation factor activity;[F]GO:0003743: translation initiation factor activity;[P]GO:0045901: positive regulation of translational elongation;[P]GO:0045905: positive regulation of translational termination;[P]GO:0006452: translational frameshifting		IPR037653 Cytochrome B pre-mRNA-processing protein 6;IPR036433 Elongation factor EF1B gamma, C-terminal domain superfamily;IPR039757 Eukaryotic translation initiation factor 2D;IPR020189 Translation elongation factor, IF5A C-terminal;IPR020189 Translation elongation factor, IF5A C-terminal;IPR020189 Translation elongation factor, IF5A C-terminal		283.88	7.56e-94	483	905	15	155	3		138	139	1155	155	141	98.58	12.21	90.97	No	No	No	No
DB_oleaga	OE_30326	ISCW021350-PA pep scaffold:IscaW1:DS860059:34335:41601:-1 gene:ISCW021350 transcript:ISCW021350-RA gene_biotype:protein_coding transcript_biotype:protein_coding description:DNA replication factor/protein phosphatase inhibitor SET/SPR-2, putative	DNA replication factor/protein phosphatase inhibitor SET/SPR-2, putative	B7Q573	Ixodes scapularis	211.449	235.66	69.373	70.3762	119.223	134.035	2	[P]GO:0006334: nucleosome assembly;[C]GO:0005634: nucleus		IPR021171 Core histone macro-H2A;IPR040418 Protein crowded nuclei	PF00956 Nucleosome assembly protein (NAP)	422.94	5.86e-141	1722	2351	27	236	-1		203	207	2510	245	210	98.57	8.37	85.71	Yes	No	No	No
DB_oleaga	OE_55638	XP_023224332.1 heat shock 70 kDa protein cognate 4	heat shock 70 kDa protein cognate 4	XP_023224332.1	Centruroides sculpturatus	20.1666	24.0153	25.815	19.4234	29.2301	10.7698	0					539.27	0	1109	1948	1	280	-2		268	276	2069	649	280	98.57	13.53	43.14	No	No	No	No
DB_oleaga	OE_15325	ISCW014364-PA pep scaffold:IscaW1:DS963660:77834:104754:1 gene:ISCW014364 transcript:ISCW014364-RA gene_biotype:protein_coding transcript_biotype:protein_coding description:Armadillo repeat-containing protein, putative	Armadillo repeat-containing protein, putative	B7QL44	Ixodes scapularis	2.44927	2.89008	1.27919	1.70578	1.4284	2.03363	2	[P]GO:0043161: proteasome-mediated ubiquitin-dependent protein catabolic process;[C]GO:0034657: GID complex		IPR037559 Proteasome subunit beta Pre3	PF02985 HEAT repeat	385.96	1.06e-126	853	1479	335	543	-3		194	206	1481	543	209	98.56	14.11	38.49	No	No	No	No
DB_oleaga	OE_77247	XP_013772190.1 ras-related protein Rab6 isoform X1	ras-related protein Rab6 isoform X1	XP_013772190.1	Limulus polyphemus	11.6858	12.6515	10.3242	10.0871	10.1721	8.97593	0					405.6	2.2e-139	722	1345	1	208	-1		200	205	1468	208	208	98.56	14.17	100	Yes	No	No	No
DB_oleaga	OE_77248	ISCW010707-PA pep scaffold:IscaW1:DS877088:84827:101951:-1 gene:ISCW010707 transcript:ISCW010707-RA gene_biotype:protein_coding transcript_biotype:protein_coding description:RAS-related protein, putative	RAS-related protein, putative	B7Q7R1	Ixodes scapularis	21.4323	22.1063	17.0441	17.0587	15.988	14.7225	10	[F]GO:0005525: GTP binding;[F]GO:0003924: GTPase activity;[F]GO:0004767: sphingomyelin phosphodiesterase activity;[P]GO:0006891: intra-Golgi vesicle-mediated transport;[P]GO:0006886: intracellular protein transport;[P]GO:0032482: Rab protein signal transduction;[P]GO:0042147: retrograde transport, endosome to Golgi;[P]GO:0006890: retrograde vesicle-mediated transport, Golgi to endoplasmic reticul…	EC:3.1.4.12	IPR040385 Rab-like protein 6;IPR042734 Rho-related GTP-binding protein RhoG;IPR029895 Ectonucleotide pyrophosphatase/phosphodiesterase family member 7;IPR033370 Conserved oligomeric Golgi complex subunit 1;IPR042476 Amyloid protein-binding protein 2;IPR041833 Rab21;IPR040047 Syndetin;IPR039652 Coatomer subunit zeta;IPR031264 Retinol-binding protein 1;IPR039765 Protein Yip5/YIPF1/YIPF2	PF00071 Ras family	408.3	3.65e-135	1947	2570	1	208	-1		204	205	2693	208	208	98.56	7.72	100	No	No	No	No	Sphingolipid metabolism	map00600
DB_oleaga	OE_21281	AHF48780.1 cyclin-dependent kinase 11, partial	cyclin-dependent kinase 11, partial	AHF48780.1	Rhipicephalus microplus	2.13291	1.67899	1.3467	1.49079	1.69414	2.22459	2	[F]GO:0005524: ATP binding;[F]GO:0004672: protein kinase activity		IPR037219 Peptidase M41-like;IPR039028 PDK/BCKDK protein kinase		676.78	0	109	1134	1	342	1		326	337	1851	376	342	98.54	18.48	90.96	No	No	No	No
DB_oleaga	OE_45204	ABR23404.1 thioredoxin peroxidase	thioredoxin peroxidase	ABR23404.1	Ornithodoros parkeri	9.31999	9.0797	5.22672	6.05969	4.71662	8.53902	4	[F]GO:0004601: peroxidase activity;[F]GO:0051920: peroxiredoxin activity;[P]GO:0045454: cell redox homeostasis;[C]GO:0005623: cell	EC:1.11.1.7;EC:1.11.1.15	IPR036851 Chloroperoxidase-like superfamily;IPR022915 Peroxiredoxin, TDXH subfamily;IPR017937 Thioredoxin, conserved site		270.01	7.14e-90	1	408	1	136	-1		128	134	744	195	136	98.53	18.28	69.74	Yes	No	No	No
DB_oleaga	OE_12051	ISCW008316-PA pep scaffold:IscaW1:DS810815:44523:47961:1 gene:ISCW008316 transcript:ISCW008316-RA gene_biotype:protein_coding transcript_biotype:protein_coding description:Transcription elongation factor 1 homolog	Transcription elongation factor 1 homolog	B7PWX0	Ixodes scapularis	3.74447	4.84581	2.77857	4.90037	3.30851	2.66577	5	[F]GO:0046872: metal ion binding;[F]GO:0000993: RNA polymerase II complex binding;[P]GO:0048096: chromatin-mediated maintenance of transcription;[P]GO:0006368: transcription elongation from RNA polymerase II promoter;[C]GO:0008023: transcription elongation factor complex		IPR040409 Phytochelatin synthase;IPR039049 Elongin B;IPR031184 RNA polymerase II elongation factor ELL	PF05129 Transcription elongation factor Elf1 like	148.29	5.79e-40	1636	1839	16	83	-3		67	67	2189	83	68	98.53	3.11	81.93	Yes	No	No	No
DB_oleaga	OE_45582	ISCW023654-PA pep scaffold:IscaW1:DS945087:126498:132892:1 gene:ISCW023654 transcript:ISCW023654-RA gene_biotype:protein_coding transcript_biotype:protein_coding description:GTP-binding nuclear protein RAN1, putative	GTP-binding nuclear protein RAN1, putative	ISCW023654-PA	Ixodes scapularis	20.9553	22.0318	15.6591	22.6933	17.3045	24.3193	0					416.77	1.77e-147	137	745	12	214	2		199	200	745	221	203	98.52	27.25	91.86	No	No	No	No
DB_oleaga	OE_15133	ISCW017709-PA pep scaffold:IscaW1:DS720013:144522:154471:1 gene:ISCW017709 transcript:ISCW017709-RA gene_biotype:protein_coding transcript_biotype:protein_coding description:Heat shock protein 20.6, putative	Heat shock protein 20.6, putative	B7PIN1	Ixodes scapularis	29.4989	26.3868	21.2796	30.5244	19.8026	23.336	0				PF00011 Hsp20/alpha crystallin family	126.33	5.01e-31	1481	1678	114	180	-2		62	66	1943	180	67	98.51	3.45	37.22	No	No	No	No
DB_oleaga	OE_18080	ISCW017709-PA pep scaffold:IscaW1:DS720013:144522:154471:1 gene:ISCW017709 transcript:ISCW017709-RA gene_biotype:protein_coding transcript_biotype:protein_coding description:Heat shock protein 20.6, putative	Heat shock protein 20.6, putative	B7PIN1	Ixodes scapularis	2.78115	2.21796	1.60078	1.74499	2.49893	2.11288	0				PF00011 Hsp20/alpha crystallin family	126.33	4.1e-32	367	564	114	180	1		62	66	1225	180	67	98.51	5.47	37.22	Yes	No	No	No
DB_oleaga	OE_45906	ISCW017709-PA pep scaffold:IscaW1:DS720013:144522:154471:1 gene:ISCW017709 transcript:ISCW017709-RA gene_biotype:protein_coding transcript_biotype:protein_coding description:Heat shock protein 20.6, putative	Heat shock protein 20.6, putative	B7PIN1	Ixodes scapularis	1.53711	1.3084	1.29393	1.37757	1.12797	1.43557	0				PF00011 Hsp20/alpha crystallin family	124.79	1.14e-30	633	830	114	180	-1		61	66	1721	180	67	98.51	3.89	37.22	Yes	No	No	No
DB_oleaga	OE_6730	ISCW021585-PA pep scaffold:IscaW1:DS861322:262756:339064:1 gene:ISCW021585 transcript:ISCW021585-RA gene_biotype:protein_coding transcript_biotype:protein_coding description:spectrin beta chain, putative	spectrin beta chain, putative	ISCW021585-PA	Ixodes scapularis	3.54656	2.66371	3.8275	2.22523	3.17371	3.30672	0					258.07	1.63e-72	2	403	1876	2009	2		128	132	1537	2234	134	98.51	8.72	6	Yes	No	No	No
DB_oleaga	OE_16377	DAA34627.1 TPA_inf: coiled-coil protein	TPA_inf: coiled-coil protein	DAA34627.1	Amblyomma variegatum	2.76854	3.13478	1.92547	2.66725	2.08507	2.81015	0					126.33	2.64e-45	519	719	61	127	-2		65	66	1122	136	67	98.51	5.97	49.26	No	No	No	No
DB_oleaga	OE_86261	XP_002405144.1 ribosomal protein S20, putative	ribosomal protein S20, putative	XP_002405144.1	Ixodes scapularis	7.87312	5.94013	4.22876	8.76211	5.72195	5.51479	3	[F]GO:0003735: structural constituent of ribosome;[P]GO:0006412: translation;[C]GO:0022627: cytosolic small ribosomal subunit		IPR042831 54S ribosomal protein L28, mitochondrial;IPR036967 Ribosomal protein S11 superfamily	PF00338 Ribosomal protein S10p/S20e	133.65	9.91e-39	167	364	40	105	-1		64	65	448	121	66	98.48	14.73	54.55	No	No	No	No
DB_oleaga	OE_3677	ISCW019991-PA pep scaffold:IscaW1:DS810361:86081:128543:-1 gene:ISCW019991 transcript:ISCW019991-RA gene_biotype:protein_coding transcript_biotype:protein_coding description:E3 ubiquitin ligase, putative	E3 ubiquitin ligase, putative	B7PWV3	Ixodes scapularis	1.72536	1.8679	1.39632	1.05368	1.2516	1.35861	11	[F]GO:0005509: calcium ion binding;[F]GO:0016874: ligase activity;[F]GO:0001784: phosphotyrosine residue binding;[F]GO:0030971: receptor tyrosine kinase binding;[F]GO:0017124: SH3 domain binding;[F]GO:0061630: ubiquitin protein ligase activity;[P]GO:0007166: cell surface receptor signaling pathway;[P]GO:0007175: negative regulation of epidermal growth factor-activated receptor activity;[P]GO:0007…	EC:6	IPR042798 EF-hand calcium-binding domain-containing protein 9;IPR036615 Mur ligase, C-terminal domain superfamily;IPR024159 Adaptor protein Cbl, PTB domain;IPR029596 SHC-transforming protein 4;IPR033596 ADAM19 peptidase;IPR042755 E3 ubiquitin-protein ligase COP1;IPR042340 High affinity immunoglobulin epsilon receptor subunit gamma;IPR037342 SOCS4, SOCS box domain;IPR037607 Diacylglycerol kinase;I…	PF02262 CBL proto-oncogene N-terminal domain 1;PF02761 CBL proto-oncogene N-terminus, EF hand-like domain;PF02762 CBL proto-oncogene N-terminus, SH2-like domain;PF14447 Prokaryotic RING finger family 4	912.91	0	26	1399	2	459	2		434	451	4832	459	458	98.47	9.48	99.78	No	No	No	No
DB_oleaga	OE_34386	XP_023212391.1 tubulin alpha-8 chain isoform X2	tubulin alpha-8 chain isoform X2	XP_023212391.1	Centruroides sculpturatus	5.6694	5.71931	5.81015	9.38765	3.85947	4.73249	0					510.38	0	139	921	24	284	-3		244	257	1064	297	261	98.47	24.53	87.88	No	No	No	No
DB_oleaga	OE_19184	XP_003740624.1 ras-like GTP-binding protein Rho1 isoform X2	ras-like GTP-binding protein Rho1 isoform X2	XP_003740624.1	Galendromus occidentalis	5.23684	4.97902	5.85918	5.60853	4.65917	4.55178	0					253.06	1.99e-76	961	1350	52	181	-3		121	128	2564	192	130	98.46	5.07	67.71	No	No	No	No
DB_oleaga	OE_42285	ISCW003529-PA pep scaffold:IscaW1:DS711115:74892:92974:-1 gene:ISCW003529 transcript:ISCW003529-RA gene_biotype:protein_coding transcript_biotype:protein_coding description:protein kinase, putative	protein kinase, putative	ISCW003529-PA	Ixodes scapularis	3.14327	2.89723	3.57042	1.31656	4.39433	3.93072	0					634.41	0	3345	4310	36	357	-1		305	317	4310	375	322	98.45	7.47	85.87	No	No	No	No
DB_oleaga	OE_11530	KFM77036.1 Ras-related C3 botulinum toxin substrate 1, partial	Ras-related C3 botulinum toxin substrate 1, partial	KFM77036.1	Stegodyphus mimosarum	43.6386	40.2728	26.5138	27.7554	35.8548	35.1732	3	[F]GO:0005525: GTP binding;[F]GO:0003924: GTPase activity;[P]GO:0007264: small GTPase mediated signal transduction		IPR040385 Rab-like protein 6;IPR042734 Rho-related GTP-binding protein RhoG;IPR039767 RalA-binding protein 1	PF00071 Ras family	386.73	4.88e-130	1236	1811	1	192	-2		186	189	1938	192	192	98.44	9.91	100	Yes	No	No	No
DB_oleaga	OE_44724	KFM77036.1 Ras-related C3 botulinum toxin substrate 1, partial	Ras-related C3 botulinum toxin substrate 1, partial	KFM77036.1	Stegodyphus mimosarum	37.5086	35.3041	20.9542	24.2001	28.238	31.4545	3	[F]GO:0005525: GTP binding;[F]GO:0003924: GTPase activity;[P]GO:0007264: small GTPase mediated signal transduction		IPR040385 Rab-like protein 6;IPR042734 Rho-related GTP-binding protein RhoG;IPR039767 RalA-binding protein 1	PF00071 Ras family	386.73	4.32e-130	1340	1915	1	192	-1		186	189	1924	192	192	98.44	9.98	100	Yes	No	No	No
DB_oleaga	OE_1674	XP_022245394.1 serine/threonine-protein phosphatase 2B catalytic subunit 2-like isoform X4	serine/threonine-protein phosphatase 2B catalytic subunit 2-like isoform X4	XP_022245394.1	Limulus polyphemus	14.9537	14.5939	15.014	8.27632	15.546	14.0764	0					775.78	0	2229	3380	1	384	-2		367	378	3522	509	384	98.44	10.9	75.44	No	No	No	No
DB_oleaga	OE_12950	XP_023220600.1 ribose-phosphate pyrophosphokinase 1	ribose-phosphate pyrophosphokinase 1	XP_023220600.1	Centruroides sculpturatus	7.9403	7.70922	8.9605	7.96254	7.74292	6.99279	0					593.19	0	6676	7629	1	318	-2		295	313	7756	318	318	98.43	4.1	100	No	No	No	No
DB_oleaga	OE_27140	ABR23404.1 thioredoxin peroxidase	thioredoxin peroxidase	ABR23404.1	Ornithodoros parkeri	20.9062	23.3908	11.815	15.882	9.26055	18.4746	4	[F]GO:0004601: peroxidase activity;[F]GO:0051920: peroxiredoxin activity;[P]GO:0045454: cell redox homeostasis;[C]GO:0005623: cell	EC:1.11.1.7;EC:1.11.1.15	IPR036851 Chloroperoxidase-like superfamily;IPR022915 Peroxiredoxin, TDXH subfamily;IPR017937 Thioredoxin, conserved site		375.56	1.06e-130	332	901	1	190	2		179	187	903	195	190	98.42	21.04	97.44	No	No	No	No
DB_oleaga	OE_93843	RZF40883.1 hypothetical protein LSTR_LSTR003393	hypothetical protein LSTR_LSTR003393	RZF40883.1	Laodelphax striatella	17.7987	18.1357	11.3585	9.47338	16.7955	13.081	1	[F]GO:0005509: calcium ion binding		IPR042798 EF-hand calcium-binding domain-containing protein 9		127.1	5.74e-32	4046	4234	28	90	-3		62	62	4398	92	63	98.41	1.43	68.48	Yes	No	No	No
DB_oleaga	OE_69167	XP_026281658.1 actin-5C	actin-5C	XP_026281658.1	Frankliniella occidentalis	81.4758	63.9289	65.0731	68.5757	89.6243	123.62	0					745.35	0	545	1672	1	376	2		367	370	1923	376	376	98.4	19.55	100	Yes	No	No	No
DB_oleaga	OE_45205	ABR23404.1 thioredoxin peroxidase	thioredoxin peroxidase	ABR23404.1	Ornithodoros parkeri	7.40216	6.97543	3.50098	5.31677	3.13224	5.79392	4	[F]GO:0004601: peroxidase activity;[F]GO:0051920: peroxiredoxin activity;[P]GO:0045454: cell redox homeostasis;[C]GO:0005623: cell	EC:1.11.1.7;EC:1.11.1.15	IPR036851 Chloroperoxidase-like superfamily;IPR022915 Peroxiredoxin, TDXH subfamily;IPR017937 Thioredoxin, conserved site		248.83	1.35e-81	118	492	1	125	-3		117	123	731	195	125	98.4	17.1	64.1	Yes	No	No	No
DB_oleaga	OE_56394	DAA34682.1 TPA_inf: phosphoserine phosphatase	TPA_inf: phosphoserine phosphatase	DAA34682.1	Amblyomma variegatum	3.59854	5.05313	2.08638	2.78017	2.65227	3.12585	2	[F]GO:0004647: phosphoserine phosphatase activity;[P]GO:0006564: L-serine biosynthetic process	EC:3.1.3.3	IPR023190 Phosphoserine phosphatase, domain 2;IPR029015 D-3-phosphoglycerate dehydrogenase, type 2		228.02	4.38e-73	1	369	76	198	-2		106	121	685	234	123	98.37	17.96	52.56	No	No	No	No	Glycine, serine and threonine metabolism	map00260
DB_oleaga	OE_10107	ISCW010721-PA pep scaffold:IscaW1:DS856966:98896:147814:-1 gene:ISCW010721 transcript:ISCW010721-RA gene_biotype:protein_coding transcript_biotype:protein_coding description:transcription elongation factor SPT4, putative	transcription elongation factor SPT4, putative	ISCW010721-PA	Ixodes scapularis	1.38933	1.46096	1.26255	1.30413	1.61506	1.48225	0					129.41	1.4e-32	1088	1270	1	61	2		58	60	3159	118	61	98.36	1.93	51.69	Yes	Yes	No	No
DB_oleaga	OE_20712	ISCW016118-PA pep scaffold:IscaW1:DS624476:321525:346460:-1 gene:ISCW016118 transcript:ISCW016118-RA gene_biotype:protein_coding transcript_biotype:protein_coding description:Retinoblastoma-binding protein, putative (Fragment)	Retinoblastoma-binding protein, putative (Fragment)	B7P2S5	Ixodes scapularis	23.363	25.0684	7.74929	12.0949	10.7006	12.0614	2	[F]GO:0004402: histone acetyltransferase activity;[C]GO:0005634: nucleus	EC:2.3.1.48	IPR039460 STAGA complex 65 subunit gamma;IPR040418 Protein crowded nuclei	PF00400 WD domain, G-beta repeat;PF12265 Histone-binding protein RBBP4 or subunit C of CAF1 complex	737.26	0	3035	4126	62	420	-1		354	358	4126	424	364	98.35	8.82	85.85	Yes	No	No	No
DB_oleaga	OE_13818	ISCW000161-PA pep scaffold:IscaW1:DS627939:3346:54308:1 gene:ISCW000161 transcript:ISCW000161-RA gene_biotype:protein_coding transcript_biotype:protein_coding description:Ubiquitin-like protein	Ubiquitin-like protein	B7P3D8	Ixodes scapularis	17.0435	18.1011	12.9485	11.3238	15.0172	12.4079	1	[C]GO:0005886: plasma membrane		IPR042425 Protein APCDD1	PF13881 Ubiquitin-2 like Rad60 SUMO-like	237.65	1.95e-71	360	722	1	121	3		115	119	2708	121	121	98.35	4.47	100	Yes	Yes	No	No
DB_oleaga	OE_37649	XP_022700037.1 ADP-ribosylation factor 1 isoform X2	ADP-ribosylation factor 1 isoform X2	XP_022700037.1	Varroa jacobsoni	58.9748	63.1807	37.535	48.2043	36.2675	42.2704	0					355.53	5.56e-120	640	1182	19	199	-3		174	178	1415	206	181	98.34	12.79	87.86	No	No	No	No
DB_oleaga	OE_25334	XP_022700037.1 ADP-ribosylation factor 1 isoform X2	ADP-ribosylation factor 1 isoform X2	XP_022700037.1	Varroa jacobsoni	60.1791	64.8553	36.172	48.0007	39.1574	44.4619	0					355.53	4.87e-120	219	761	19	199	3		174	178	1404	206	181	98.34	12.89	87.86	No	No	No	No
DB_oleaga	OE_85966	XP_022700037.1 ADP-ribosylation factor 1 isoform X2	ADP-ribosylation factor 1 isoform X2	XP_022700037.1	Varroa jacobsoni	29.2934	30.5239	27.2804	33.6552	26.9135	30.1123	0					355.53	9.45e-120	167	709	19	199	2		174	178	1462	206	181	98.34	12.38	87.86	Yes	No	No	Yes
DB_oleaga	OE_35970	XP_022700037.1 ADP-ribosylation factor 1 isoform X2	ADP-ribosylation factor 1 isoform X2	XP_022700037.1	Varroa jacobsoni	29.2515	32.4246	21.4441	22.3605	21.1111	22.4252	0					355.53	1.49e-122	141	683	19	199	-3		174	178	916	206	181	98.34	19.76	87.86	No	No	No	No
DB_oleaga	OE_94377	XP_022700037.1 ADP-ribosylation factor 1 isoform X2	ADP-ribosylation factor 1 isoform X2	XP_022700037.1	Varroa jacobsoni	24.8956	27.5388	16.0097	18.7577	15.7505	19.0447	0					355.53	9.45e-122	305	847	19	199	-3		174	178	1065	206	181	98.34	17	87.86	No	No	No	No
DB_oleaga	OE_30342	ABR23363.1 U2 snRNP splicing factor small subunit	U2 snRNP splicing factor small subunit	ABR23363.1	Ornithodoros parkeri	7.04739	7.85497	4.71768	6.49143	6.17545	6.88063	4	[F]GO:0046872: metal ion binding;[F]GO:0003723: RNA binding;[P]GO:0000398: mRNA splicing, via spliceosome;[C]GO:0089701: U2AF		IPR040409 Phytochelatin synthase;IPR042622 Zinc finger protein 106;IPR040252 U1 small nuclear ribonucleoprotein 70kDa;IPR009145 U2 auxiliary factor small subunit		370.93	5.75e-123	1311	1850	1	180	-1		177	177	1874	268	180	98.33	9.61	67.16	Yes	No	No	No
DB_oleaga	OE_76091	ABR23382.1 60S ribosomal protein L18a	60S ribosomal protein L18a	ABR23382.1	Ornithodoros parkeri	465.629	554.677	236.022	449.168	307.579	398.814	3	[F]GO:0003735: structural constituent of ribosome;[P]GO:0006412: translation;[C]GO:0005840: ribosome		IPR042831 54S ribosomal protein L28, mitochondrial;IPR036967 Ribosomal protein S11 superfamily;IPR036967 Ribosomal protein S11 superfamily		236.5	1.94e-78	116	472	58	176	-3		113	117	474	176	119	98.32	25.11	67.61	Yes	No	No	No
DB_oleaga	OE_43031	AJQ18906.1 acidic ribosomal protein P0, partial	acidic ribosomal protein P0, partial	AJQ18906.1	Rhipicephalus sanguineus	92.9177	130.972	62.7324	148.688	69.4576	97.6579	2	[P]GO:0042254: ribosome biogenesis;[C]GO:0005840: ribosome		IPR040309 H/ACA ribonucleoprotein complex non-core subunit Naf1;IPR036967 Ribosomal protein S11 superfamily		219.16	6.24e-73	441	797	146	264	-1		111	117	1004	314	119	98.32	11.85	37.9	No	No	No	No
DB_oleaga	OE_31594	ISCW008940-PA pep scaffold:IscaW1:DS844005:104427:108477:1 gene:ISCW008940 transcript:ISCW008940-RA gene_biotype:protein_coding transcript_biotype:protein_coding description:Protein involved in cell differentiation/sexual development, putative	Protein involved in cell differentiation/sexual development, putative	B7Q2G0	Ixodes scapularis	6.76445	6.58002	5.65688	6.39222	6.14705	6.4454	4	[P]GO:0006402: mRNA catabolic process;[P]GO:0017148: negative regulation of translation;[C]GO:0030015: CCR4-NOT core complex;[C]GO:0000932: P-body		IPR036107 Carbon storage regulator superfamily;IPR037634 Protein Smaug, SAM domain;IPR040398 CCR4-NOT transcription complex subunit 1	PF04078 Cell differentiation family, Rcd1-like	338.19	3.55e-111	178	708	1	177	1		169	174	1745	239	177	98.31	10.14	74.06	No	No	No	No
DB_oleaga	OE_7548	ISCW002971-PA pep scaffold:IscaW1:DS656977:180299:200776:1 gene:ISCW002971 transcript:ISCW002971-RA gene_biotype:protein_coding transcript_biotype:protein_coding description:cAMP-dependent protein kinase type I-beta regulatory subunit, putative (Fragment)	cAMP-dependent protein kinase type I-beta regulatory subunit, putative (Fragment)	B7P8F8	Ixodes scapularis	10.7613	11.0778	7.95475	7.26271	9.79014	10.1368	7	[F]GO:0047555: 3',5'-cyclic-GMP phosphodiesterase activity;[F]GO:0030552: cAMP binding;[F]GO:0008603: cAMP-dependent protein kinase regulator activity;[F]GO:0004715: non-membrane spanning protein tyrosine kinase activity;[P]GO:0019934: cGMP-mediated signaling;[C]GO:0005952: cAMP-dependent protein kinase complex;[C]GO:0005829: cytosol	EC:3.1.4.35;EC:2.7.10.2	IPR032958 Rod cGMP-specific 3',5'-cyclic phosphodiesterase subunit alpha;IPR030173 Potassium/sodium hyperpolarization-activated cyclic nucleotide-gated channel 4;IPR012198 cAMP-dependent protein kinase regulatory subunit;IPR042983 Extracellular tyrosine-protein kinase PKDCC;IPR012198 cAMP-dependent protein kinase regulatory subunit;IPR031264 Retinol-binding protein 1	PF00027 Cyclic nucleotide-binding domain;PF02197 Regulatory subunit of type II PKA R-subunit	448.36	4.91e-146	1018	1722	142	376	1		225	231	3259	376	235	98.3	7.21	62.5	No	No	No	No	Purine metabolism	map00230
DB_oleaga	OE_94292	ABR23501.1 ribosomal protein S4	ribosomal protein S4	ABR23501.1	Ornithodoros parkeri	221.495	248.612	116.612	222.48	141.685	177.144	4	[F]GO:0019843: rRNA binding;[F]GO:0003735: structural constituent of ribosome;[P]GO:0006412: translation;[C]GO:0005840: ribosome		IPR039770 Ribosome biogenesis protein Rpf2;IPR042831 54S ribosomal protein L28, mitochondrial;IPR036967 Ribosomal protein S11 superfamily;IPR036967 Ribosomal protein S11 superfamily		351.29	2.74e-119	396	923	87	262	3		172	173	1052	262	176	98.3	16.73	67.18	Yes	No	No	No
DB_oleaga	OE_20787	ISCW024315-PA pep scaffold:IscaW1:DS743468:4058:4738:-1 gene:ISCW024315 transcript:ISCW024315-RA gene_biotype:protein_coding transcript_biotype:protein_coding description:40S ribosomal protein S6, putative (Fragment)	40S ribosomal protein S6, putative (Fragment)	B7PLU8	Ixodes scapularis	350.438	247.029	184.446	223.596	252.959	204.361	3	[F]GO:0003735: structural constituent of ribosome;[P]GO:0006412: translation;[C]GO:0005840: ribosome		IPR042831 54S ribosomal protein L28, mitochondrial;IPR036967 Ribosomal protein S11 superfamily;IPR036967 Ribosomal protein S11 superfamily	PF01092 Ribosomal protein S6e	218.78	9.88e-68	332	682	95	211	-2		108	115	1061	226	117	98.29	11.03	51.77	Yes	No	No	No
DB_oleaga	OE_92260	ADO64433.1 translation elongation factor EF1-alpha, partial	translation elongation factor EF1-alpha, partial	ADO64433.1	Ixodes ricinus	77.3365	65.9077	38.683	37.0757	52.9919	53.4439	3	[F]GO:0005525: GTP binding;[F]GO:0003924: GTPase activity;[F]GO:0003746: translation elongation factor activity		IPR040385 Rab-like protein 6;IPR042734 Rho-related GTP-binding protein RhoG;IPR036433 Elongation factor EF1B gamma, C-terminal domain superfamily		233.42	9.65e-124	646	996	64	180	1		113	115	2801	333	117	98.29	4.18	35.14	No	Yes	No	No
DB_oleaga	OE_11436	ISCW008769-PA pep scaffold:IscaW1:DS812273:11875:31635:-1 gene:ISCW008769 transcript:ISCW008769-RA gene_biotype:protein_coding transcript_biotype:protein_coding description:Cyclin T-dependent kinase CDK9, putative	Cyclin T-dependent kinase CDK9, putative	B7PX90	Ixodes scapularis	2.83084	3.51008	1.97459	2.24442	1.81979	1.2806	5	[F]GO:0005524: ATP binding;[F]GO:0004672: protein kinase activity;[F]GO:0004712: protein serine/threonine/tyrosine kinase activity;[P]GO:0006468: protein phosphorylation;[C]GO:0005634: nucleus	EC:2.7.12.1	IPR037219 Peptidase M41-like;IPR039028 PDK/BCKDK protein kinase;IPR030220 Activated CDC42 kinase 1;IPR037313 Serine/threonine-protein kinase N, first HR1 domain;IPR040418 Protein crowded nuclei	PF00069 Protein kinase domain	681.4	0	430	1476	127	475	1		328	343	2407	475	349	98.28	14.5	73.47	No	No	No	No
DB_oleaga	OE_21012	ISCW008769-PA pep scaffold:IscaW1:DS812273:11875:31635:-1 gene:ISCW008769 transcript:ISCW008769-RA gene_biotype:protein_coding transcript_biotype:protein_coding description:Cyclin T-dependent kinase CDK9, putative	Cyclin T-dependent kinase CDK9, putative	B7PX90	Ixodes scapularis	3.4763	4.5463	2.14763	1.70557	2.37354	1.52041	5	[F]GO:0005524: ATP binding;[F]GO:0004672: protein kinase activity;[F]GO:0004712: protein serine/threonine/tyrosine kinase activity;[P]GO:0006468: protein phosphorylation;[C]GO:0005634: nucleus	EC:2.7.12.1	IPR037219 Peptidase M41-like;IPR039028 PDK/BCKDK protein kinase;IPR030220 Activated CDC42 kinase 1;IPR037313 Serine/threonine-protein kinase N, first HR1 domain;IPR040418 Protein crowded nuclei	PF00069 Protein kinase domain	681.4	0	675	1721	127	475	-1		328	343	2894	475	349	98.28	12.06	73.47	Yes	Yes	No	No
DB_oleaga	OE_33382	ISCW002560-PA pep scaffold:IscaW1:DS674641:15815:22558:1 gene:ISCW002560 transcript:ISCW002560-RA gene_biotype:protein_coding transcript_biotype:protein_coding description:N-acetyltransferase, putative	N-acetyltransferase, putative	B7PB60	Ixodes scapularis	4.32054	3.868	4.09715	3.69535	3.45319	2.93959	7	[F]GO:0008080: N-acetyltransferase activity;[F]GO:0008999: ribosomal-protein-alanine N-acetyltransferase activity;[P]GO:0016573: histone acetylation;[P]GO:0007064: mitotic sister chromatid cohesion;[C]GO:0005737: cytoplasm;[C]GO:0031415: NatA complex;[C]GO:0009323: ribosomal-protein-alanine N-acetyltransferase complex	EC:2.3.1.5;EC:2.3.1.128	IPR039840 N-alpha-acetyltransferase 80;IPR037995 Histone acetyltransferase Esa1/KAT5/Tip60;IPR039776 Sister chromatid cohesion protein Pds5;IPR037296 Staphostatin A/B	PF00583 Acetyltransferase (GNAT) family	341.66	3.66e-113	1213	1734	5	178	-1		165	171	1809	179	174	98.28	9.62	97.21	Yes	No	No	No	Caffeine metabolism;Nitrotoluene degradation;Drug metabolism - other enzymes	map00232;map00633;map00983
DB_oleaga	OE_36309	ISCW002560-PA pep scaffold:IscaW1:DS674641:15815:22558:1 gene:ISCW002560 transcript:ISCW002560-RA gene_biotype:protein_coding transcript_biotype:protein_coding description:N-acetyltransferase, putative	N-acetyltransferase, putative	B7PB60	Ixodes scapularis	2.05223	1.88624	2.0838	1.54325	2.39255	1.96696	7	[F]GO:0008080: N-acetyltransferase activity;[F]GO:0008999: ribosomal-protein-alanine N-acetyltransferase activity;[P]GO:0016573: histone acetylation;[P]GO:0007064: mitotic sister chromatid cohesion;[C]GO:0005737: cytoplasm;[C]GO:0031415: NatA complex;[C]GO:0009323: ribosomal-protein-alanine N-acetyltransferase complex	EC:2.3.1.5;EC:2.3.1.128	IPR039840 N-alpha-acetyltransferase 80;IPR037995 Histone acetyltransferase Esa1/KAT5/Tip60;IPR039776 Sister chromatid cohesion protein Pds5;IPR037296 Staphostatin A/B	PF00583 Acetyltransferase (GNAT) family	341.66	3e-117	58	579	5	178	1		165	171	957	179	174	98.28	18.18	97.21	Yes	No	No	No	Caffeine metabolism;Nitrotoluene degradation;Drug metabolism - other enzymes	map00232;map00633;map00983
DB_oleaga	OE_95660	ISCW014804-PA pep scaffold:IscaW1:DS965180:73831:105585:1 gene:ISCW014804 transcript:ISCW014804-RA gene_biotype:protein_coding transcript_biotype:protein_coding description:zinc finger cx8-c-x5-c-x3-h type (and similar) domain-containing protein	zinc finger cx8-c-x5-c-x3-h type (and similar) domain-containing protein	ISCW014804-PA	Ixodes scapularis	1.95114	1.85963	2.40556	2.12499	2.51897	2.1296	0					127.1	3.5e-30	139	312	148	205	1		55	57	7005	212	58	98.28	0.83	27.36	Yes	No	No	No
DB_oleaga	OE_25210	ACB70370.1 ferritin	ferritin	ACB70370.1	Ornithodoros coriaceus	490.551	532.649	234.304	392.576	377.442	419.755	5	[F]GO:0008199: ferric iron binding;[F]GO:0004322: ferroxidase activity;[P]GO:0006879: cellular iron ion homeostasis;[P]GO:0006826: iron ion transport;[C]GO:0005623: cell	EC:1.16.3.1	IPR036524 Frataxin/CyaY superfamily;IPR027150 Ceruloplasmin;IPR039947 Nuclear receptor coactivator 4;IPR033870 FatB domain		336.65	2.74e-114	230	742	1	171	2		161	168	1170	172	171	98.25	14.62	99.42	No	No	No	No	Porphyrin and chlorophyll metabolism	map00860
DB_oleaga	OE_28866	XP_008559669.1 PREDICTED: calcineurin subunit B type 2	calcineurin subunit B type 2	XP_008559669.1	Microplitis demolitor	16.4397	16.7926	16.6074	10.8102	14.2735	11.1625	0					327.41	8.89e-101	136	645	1	170	1		161	167	6094	170	170	98.24	2.79	100	No	No	No	No
DB_oleaga	OE_86347	AGJ90349.1 60S ribosomal protein L10	60S ribosomal protein L10	AGJ90349.1	Ornithodoros moubata	8.74617	12.2409	7.30474	18.3041	9.14243	14.4798	3	[F]GO:0003735: structural constituent of ribosome;[P]GO:0006412: translation;[C]GO:0005840: ribosome		IPR042831 54S ribosomal protein L28, mitochondrial;IPR036967 Ribosomal protein S11 superfamily;IPR036967 Ribosomal protein S11 superfamily		122.09	3.72e-44	334	501	1	56	-2		55	55	637	207	56	98.21	8.79	27.05	Yes	No	No	No
DB_oleaga	OE_86348	RWS27399.1 60s ribosomal protein L10-like protein	60s ribosomal protein L10-like protein	RWS27399.1	Leptotrombidium deliense	2.01427	1.63367	1.26857	1.7801	2.5331	1.55668	3	[F]GO:0003735: structural constituent of ribosome;[P]GO:0006412: translation;[C]GO:0005840: ribosome		IPR042831 54S ribosomal protein L28, mitochondrial;IPR036967 Ribosomal protein S11 superfamily;IPR036967 Ribosomal protein S11 superfamily		120.94	3.3e-41	483	650	1	56	-2		54	55	786	220	56	98.21	7.12	25.45	Yes	No	No	No
DB_oleaga	OE_11613	ISCW016178-PA pep scaffold:IscaW1:DS626813:127191:136879:1 gene:ISCW016178 transcript:ISCW016178-RA gene_biotype:protein_coding transcript_biotype:protein_coding description:Ufm1-conjugating enzyme, putative	Ufm1-conjugating enzyme, putative	ISCW016178-PA	Ixodes scapularis	1.65578	1.44666	2.50255	3.0213	1.79289	1.04385	0					225.71	9.76e-67	1977	2309	1	111	-2		103	109	2457	171	111	98.2	4.52	64.91	Yes	No	No	No
DB_oleaga	OE_26015	ISCW004922-PA pep scaffold:IscaW1:DS692829:63517:77960:1 gene:ISCW004922 transcript:ISCW004922-RA gene_biotype:protein_coding transcript_biotype:protein_coding description:Vesicle coat complex COPII, GTPase subunit SAR1, putative	Vesicle coat complex COPII, GTPase subunit SAR1, putative	B7PDY5	Ixodes scapularis	8.79003	7.59801	7.44873	5.2894	9.16722	5.55177	12	[F]GO:0005525: GTP binding;[F]GO:0003924: GTPase activity;[P]GO:0006888: endoplasmic reticulum to Golgi vesicle-mediated transport;[P]GO:0006886: intracellular protein transport;[P]GO:0061024: membrane organization;[P]GO:0070863: positive regulation of protein exit from endoplasmic reticulum;[P]GO:0003400: regulation of COPII vesicle coating;[P]GO:0016050: vesicle organization;[C]GO:0030127: COPI…		IPR040385 Rab-like protein 6;IPR042734 Rho-related GTP-binding protein RhoG;IPR041742 Sec24-like, trunk domain;IPR042476 Amyloid protein-binding protein 2;IPR031256 Myelin P2 protein;IPR041742 Sec24-like, trunk domain;IPR039488 Dolichyl pyrophosphate Man9GlcNAc2 alpha-1,3-glucosyltransferase;IPR039765 Protein Yip5/YIPF1/YIPF2	PF00025 ADP-ribosylation factor family	221.09	6.96e-68	912	1244	1	111	-1		104	109	1352	192	111	98.2	8.21	57.81	No	No	No	No
DB_oleaga	OE_24238	ISCW023654-PA pep scaffold:IscaW1:DS945087:126498:132892:1 gene:ISCW023654 transcript:ISCW023654-RA gene_biotype:protein_coding transcript_biotype:protein_coding description:GTP-binding nuclear protein RAN1, putative	GTP-binding nuclear protein RAN1, putative	ISCW023654-PA	Ixodes scapularis	71.8492	83.9111	51.2869	67.0218	59.0273	81.9533	0					455.68	1.96e-161	221	883	1	221	-2		217	217	998	221	221	98.19	22.14	100	Yes	No	No	No
DB_oleaga	OE_23520	ISCW017351-PA pep scaffold:IscaW1:DS661587:714866:717874:1 gene:ISCW017351 transcript:ISCW017351-RA gene_biotype:protein_coding transcript_biotype:protein_coding description:Sap30, putative	Sap30, putative	B7P951	Ixodes scapularis	20.964	18.5088	13.3757	15.0617	15.8836	19.0342	3	[F]GO:0004407: histone deacetylase activity;[P]GO:0006355: regulation of transcription, DNA-templated;[C]GO:0000118: histone deacetylase complex	EC:3.5.1.98	IPR033660 Histone deacetylase 4;IPR040373 Transcription factor castor;IPR017320 Histone deacetylase class II, eukaryotic	PF13866 SAP30 zinc-finger;PF13867 Sin3 binding region of histone deacetylase complex subunit SAP30	326.25	2.32e-112	33	530	10	175	-2		155	163	738	180	166	98.19	22.49	92.22	No	No	No	No
DB_oleaga	OE_33202	XP_023236093.1 60S ribosomal protein L11-like	60S ribosomal protein L11-like	XP_023236093.1	Centruroides sculpturatus	18.9216	30.5044	9.99381	27.4129	13.0425	21.9328	0					105.53	3.73e-25	220	384	45	99	-1		52	54	1164	124	55	98.18	4.73	44.35	No	No	No	No
DB_oleaga	OE_44950	XP_023211099.1 vinculin-like	vinculin-like	XP_023211099.1	Centruroides sculpturatus	4.41277	4.17903	3.69882	3.58379	3.85779	4.14296	0					110.92	1.48e-25	2350	2514	116	170	-3		52	54	2516	170	55	98.18	2.19	32.35	Yes	No	No	Yes
DB_oleaga	OE_27949	AAP04352.1 40S ribosomal protein S12	40S ribosomal protein S12	AAP04352.1	Dermacentor variabilis	28.5218	28.1186	21.0463	44.7137	22.4692	22.3496	3	[F]GO:0003735: structural constituent of ribosome;[P]GO:0006412: translation;[C]GO:0005840: ribosome		IPR042831 54S ribosomal protein L28, mitochondrial;IPR036967 Ribosomal protein S11 superfamily;IPR036967 Ribosomal protein S11 superfamily		212.23	2.27e-70	1	318	21	126	1		103	104	319	132	106	98.11	33.23	80.3	No	No	No	No
DB_oleaga	OE_85750	ISCW024315-PA pep scaffold:IscaW1:DS743468:4058:4738:-1 gene:ISCW024315 transcript:ISCW024315-RA gene_biotype:protein_coding transcript_biotype:protein_coding description:40S ribosomal protein S6, putative (Fragment)	40S ribosomal protein S6, putative (Fragment)	B7PLU8	Ixodes scapularis	7.32153	8.03936	4.07702	5.07844	5.64122	5.14517	3	[F]GO:0003735: structural constituent of ribosome;[P]GO:0006412: translation;[C]GO:0005840: ribosome		IPR042831 54S ribosomal protein L28, mitochondrial;IPR036967 Ribosomal protein S11 superfamily;IPR036967 Ribosomal protein S11 superfamily	PF01092 Ribosomal protein S6e	95.13	7.72e-23	99	257	155	207	3		46	52	375	226	53	98.11	14.13	23.45	Yes	No	No	No
DB_oleaga	OE_87724	XP_011498890.1 PREDICTED: ETS-like protein pointed, isoform P1, partial	ETS-like protein pointed, isoform P1, partial	XP_011498890.1	Ceratosolen solmsi marchali	6.46934	6.04272	7.3447	5.47975	7.69729	4.02681	0					224.94	7.09e-63	990	1307	217	322	3		102	104	4213	332	106	98.11	2.52	31.93	No	No	No	No
DB_oleaga	OE_15073	KFM62697.1 Histone-binding protein RBBP4, partial	Histone-binding protein RBBP4, partial	KFM62697.1	Stegodyphus mimosarum	73.6107	74.589	32.8671	42.1257	42.4563	52.5169	1	[C]GO:0005634: nucleus		IPR040418 Protein crowded nuclei	PF00400 WD domain, G-beta repeat;PF12265 Histone-binding protein RBBP4 or subunit C of CAF1 complex	842.42	0	533	1798	1	417	-2		402	414	1979	421	422	98.1	21.32	100.24	Yes	No	No	No
DB_oleaga	OE_19135	ISCW007621-PA pep scaffold:IscaW1:DS772419:3869:10542:1 gene:ISCW007621 transcript:ISCW007621-RA gene_biotype:protein_coding transcript_biotype:protein_coding description:RNA polymerase II subunit, putative	RNA polymerase II subunit, putative	ISCW007621-PA	Ixodes scapularis	11.0246	10.3404	12.0634	11.8254	11.5895	11.3675	0					219.55	5.73e-64	3	317	25	129	3		99	103	3612	129	105	98.1	2.91	81.4	Yes	No	No	No
DB_oleaga	OE_45628	ISCW007621-PA pep scaffold:IscaW1:DS772419:3869:10542:1 gene:ISCW007621 transcript:ISCW007621-RA gene_biotype:protein_coding transcript_biotype:protein_coding description:RNA polymerase II subunit, putative	RNA polymerase II subunit, putative	ISCW007621-PA	Ixodes scapularis	10.3676	10.718	10.4795	11.433	10.4558	10.8267	0					219.55	5.48e-64	3	317	25	129	3		99	103	3549	129	105	98.1	2.96	81.4	Yes	No	No	No
DB_oleaga	OE_2632	ISCW017653-PA pep scaffold:IscaW1:DS727610:85434:106023:1 gene:ISCW017653 transcript:ISCW017653-RA gene_biotype:protein_coding transcript_biotype:protein_coding description:Zyxin/trip6, putative	Zyxin/trip6, putative	B7PJN9	Ixodes scapularis	3.60045	2.71583	1.45146	2.55667	3.13676	7.33598	5	[F]GO:0046872: metal ion binding;[F]GO:0016740: transferase activity;[P]GO:0098609: cell-cell adhesion;[C]GO:0005925: focal adhesion;[C]GO:0001725: stress fiber	EC:2	IPR040409 Phytochelatin synthase;IPR039901 3-deoxy-D-manno-octulosonic acid transferase;IPR042757 Endothelial cell-selective adhesion molecule;IPR036137 Focal adhesion kinase, targeting (FAT) domain superfamily	PF00412 LIM domain	344.74	1.86e-112	1052	1522	120	276	2		153	154	1809	306	157	98.09	8.68	51.31	No	Yes	No	No
DB_oleaga	OE_32987	ISCW012831-PA pep scaffold:IscaW1:DS921196:225646:229775:-1 gene:ISCW012831 transcript:ISCW012831-RA gene_biotype:protein_coding transcript_biotype:protein_coding description:40S ribosomal protein S5, putative	40S ribosomal protein S5, putative	ISCW012831-PA	Ixodes scapularis	6.28243	10.1391	3.68537	10.162	4.05426	7.23125	0					98.6	2.28e-31	415	570	140	191	1		49	51	1461	209	52	98.08	3.56	24.88	Yes	No	No	No
DB_oleaga	OE_5982	ISCW009526-PA pep scaffold:IscaW1:DS834657:5562:5876:1 gene:ISCW009526 transcript:ISCW009526-RA gene_biotype:protein_coding transcript_biotype:protein_coding description:Notch-regulated ankyrin repeat protein, putative	Notch-regulated ankyrin repeat protein, putative	B7Q0W6	Ixodes scapularis	1.07851	1.14717	2.52038	2.30075	2.22821	2.22174	0				PF12796 Ankyrin repeats (3 copies)	195.67	2.67e-57	1670	1981	1	103	-1		98	102	2044	104	104	98.08	5.09	100	No	No	No	No
DB_oleaga	OE_46845	ISCW001785-PA pep scaffold:IscaW1:DS622131:96249:126746:1 gene:ISCW001785 transcript:ISCW001785-RA gene_biotype:protein_coding transcript_biotype:protein_coding description:tetraspanin, putative	tetraspanin, putative	ISCW001785-PA	Ixodes scapularis	2.03936	1.85732	1.65858	2.70006	1.72899	1.98	0					105.92	1.17e-23	335	490	269	320	2		44	51	1022	320	52	98.08	5.09	16.25	Yes	No	No	No
DB_oleaga	OE_8845	BAF46861.1 glutamine: fructose-6-phosphate aminotransferase	glutamine: fructose-6-phosphate aminotransferase	BAF46861.1	Haemaphysalis longicornis	4.14147	5.08388	5.51151	7.01305	4.08941	3.01238	3	[F]GO:0097367: carbohydrate derivative binding;[F]GO:0004360: glutamine-fructose-6-phosphate transaminase (isomerizing) activity;[P]GO:1901137: carbohydrate derivative biosynthetic process	EC:2.6.1.16	IPR001347 Sugar isomerase (SIS);IPR005855 Glucosamine-fructose-6-phosphate aminotransferase, isomerising;IPR005855 Glucosamine-fructose-6-phosphate aminotransferase, isomerising		482.26	8.29e-160	861	1634	438	695	3		234	253	1984	695	258	98.06	13	37.12	Yes	Yes	No	No	Amino sugar and nucleotide sugar metabolism;Alanine, aspartate and glutamate metabolism	map00520;map00250
DB_oleaga	OE_5225	ABI52786.1 transmembrane protein	transmembrane protein	ABI52786.1	Argas monolakensis	9.52576	8.80151	8.71926	6.92433	7.29468	6.34778	1	[C]GO:0016021: integral component of membrane		IPR042473 V-type immunoglobulin domain-containing suppressor of T-cell activation		198.36	4.12e-57	198	506	1	103	3		94	101	2958	103	103	98.06	3.48	100	Yes	Yes	No	No
DB_oleaga	OE_16211	ISCW022925-PA pep scaffold:IscaW1:DS909779:52350:66418:1 gene:ISCW022925 transcript:ISCW022925-RA gene_biotype:protein_coding transcript_biotype:protein_coding description:Phosphoenolpyruvate carboxylase kinase, putative (Fragment)	Phosphoenolpyruvate carboxylase kinase, putative (Fragment)	B7QCW0	Ixodes scapularis	7.28474	7.10515	4.49462	4.20863	6.19979	7.53622	6	[F]GO:0005524: ATP binding;[F]GO:0004709: MAP kinase kinase kinase activity;[F]GO:0004674: protein serine/threonine kinase activity;[P]GO:0032147: activation of protein kinase activity;[P]GO:0023014: signal transduction by protein phosphorylation;[C]GO:0005737: cytoplasm	EC:2.7.11.25	IPR037219 Peptidase M41-like;IPR032938 Mitogen-activated protein kinase kinase kinase MLT;IPR042870 DAPK3, catalytic domain;IPR009675 TPX2;IPR037296 Staphostatin A/B	PF00069 Protein kinase domain;PF12202 Oxidative-stress-responsive kinase 1 C-terminal domain	602.82	0	1042	1965	41	348	-3		291	302	1967	551	308	98.05	15.66	55.9	Yes	No	No	No
DB_oleaga	OE_85751	ISCW024315-PA pep scaffold:IscaW1:DS743468:4058:4738:-1 gene:ISCW024315 transcript:ISCW024315-RA gene_biotype:protein_coding transcript_biotype:protein_coding description:40S ribosomal protein S6, putative (Fragment)	40S ribosomal protein S6, putative (Fragment)	B7PLU8	Ixodes scapularis	5.94479	9.504	5.28532	10.5781	7.53481	8.85064	3	[F]GO:0003735: structural constituent of ribosome;[P]GO:0006412: translation;[C]GO:0005840: ribosome		IPR042831 54S ribosomal protein L28, mitochondrial;IPR036967 Ribosomal protein S11 superfamily;IPR036967 Ribosomal protein S11 superfamily	PF01092 Ribosomal protein S6e	93.2	2.39e-22	50	202	155	205	2		45	50	327	226	51	98.04	15.6	22.57	No	Yes	No	No
DB_oleaga	OE_36106	XP_023209643.1 ADP-ribosylation factor 2	ADP-ribosylation factor 2	XP_023209643.1	Centruroides sculpturatus	7.1568	8.73203	9.4981	14.4815	7.52821	6.15822	0					295.82	1.7e-93	1990	2448	1	153	-3		148	150	2453	153	153	98.04	6.24	100	No	No	No	No
DB_oleaga	OE_15362	RXG73676.1 Dynein light chain Tctex-type 1, partial	Dynein light chain Tctex-type 1, partial	RXG73676.1	Armadillidium vulgare	5.34418	6.31043	3.99386	4.95816	4.24013	4.57039	0					107.84	3.65e-26	430	582	54	104	-1		47	50	1215	104	51	98.04	4.2	49.04	No	Yes	No	No
DB_oleaga	OE_58450	ISCW021152-PA pep scaffold:IscaW1:DS886054:244679:260296:-1 gene:ISCW021152 transcript:ISCW021152-RA gene_biotype:protein_coding transcript_biotype:protein_coding description:Putative uncharacterized protein (Fragment)	Putative uncharacterized protein (Fragment)	B7Q8U8	Ixodes scapularis	2.13817	2.03774	1.29089	1.74595	1.37424	1.23319	2	[F]GO:0005509: calcium ion binding;[P]GO:0006851: mitochondrial calcium ion transmembrane transport		IPR042798 EF-hand calcium-binding domain-containing protein 9;IPR039800 Calcium uptake protein 1/2/3	PF13202 EF hand;PF13833 EF-hand domain pair	99.37	1.53e-19	1418	1570	389	439	-1		49	50	2137	439	51	98.04	2.39	11.62	Yes	No	No	No
DB_oleaga	OE_7252	ACB70301.1 ribosomal protein L21	ribosomal protein L21	ACB70301.1	Ornithodoros coriaceus	10.5661	13.2867	7.97973	15.0624	9.14732	9.75539	3	[F]GO:0003735: structural constituent of ribosome;[P]GO:0006412: translation;[C]GO:0005840: ribosome		IPR042831 54S ribosomal protein L28, mitochondrial;IPR036967 Ribosomal protein S11 superfamily;IPR036967 Ribosomal protein S11 superfamily		98.6	2.48e-21	1820	1972	81	131	2		46	50	2699	161	51	98.04	1.89	31.68	Yes	No	No	No
DB_oleaga	OE_641	XP_013779093.1 putative pre-mRNA-splicing factor ATP-dependent RNA helicase PRP1, partial	putative pre-mRNA-splicing factor ATP-dependent RNA helicase PRP1, partial	XP_013779093.1	Limulus polyphemus	1.86329	2.15318	1.95711	2.0276	1.87686	1.23969	0					404.83	5.04e-130	379	984	489	690	1		189	198	1936	690	202	98.02	10.43	29.28	No	No	No	No
DB_oleaga	OE_26085	XP_013779093.1 putative pre-mRNA-splicing factor ATP-dependent RNA helicase PRP1, partial	putative pre-mRNA-splicing factor ATP-dependent RNA helicase PRP1, partial	XP_013779093.1	Limulus polyphemus	2.28633	2.01823	2.20017	1.76994	1.53065	1.46923	0					404.83	3.55e-129	949	1554	489	690	-1		189	198	2130	690	202	98.02	9.48	29.28	No	No	No	No
DB_oleaga	OE_25218	ISCW020299-PA pep scaffold:IscaW1:DS847962:332123:335876:1 gene:ISCW020299 transcript:ISCW020299-RA gene_biotype:protein_coding transcript_biotype:protein_coding description:translation elongation factor EF-1 alpha/Tu, putative	translation elongation factor EF-1 alpha/Tu, putative	ISCW020299-PA	Ixodes scapularis	37.3854	41.4732	17.413	17.3598	25.1231	29.7862	0					687.57	0	5	1063	93	445	2		336	346	1903	462	353	98.02	18.55	76.41	Yes	No	No	No
DB_oleaga	OE_2797	XP_013790335.1 ubiquitin-conjugating enzyme E2 N	ubiquitin-conjugating enzyme E2 N	XP_013790335.1	Limulus polyphemus	10.2097	11.1168	7.51032	7.79228	6.60537	7.289	0					298.13	3.3e-99	687	1139	1	151	-1		146	148	1217	151	151	98.01	12.41	100	No	No	No	No
DB_oleaga	OE_29425	ISCW023864-PA pep scaffold:IscaW1:DS974685:60485:60784:1 gene:ISCW023864 transcript:ISCW023864-RA gene_biotype:protein_coding transcript_biotype:protein_coding description:Cysteine-rich PDZ-binding protein, putative	Cysteine-rich PDZ-binding protein, putative	B7QN05	Ixodes scapularis	28.4201	36.8302	27.0409	47.194	28.3998	37.1803	4	[F]GO:0008017: microtubule binding;[F]GO:0030165: PDZ domain binding;[P]GO:0031122: cytoplasmic microtubule organization;[C]GO:0030425: dendrite		IPR040289 Microtubule binding protein 2C;IPR028835 Stathmin-3	PF10235 Microtubule-associated protein CRIPT	205.68	8.77e-67	98	394	1	99	-1		93	97	574	99	99	97.98	17.25	100	No	No	No	No
DB_oleaga	OE_57185	XP_023014685.1 eukaryotic initiation factor 4A-III, partial	eukaryotic initiation factor 4A-III, partial	XP_023014685.1	Leptinotarsa decemlineata	6.51296	7.17398	2.21924	3.82168	4.00514	5.06313	0					290.81	1.1e-88	1532	1975	22	169	-3		141	145	3834	169	148	97.97	3.86	87.57	Yes	No	No	No
DB_oleaga	OE_70945	ISCW024315-PA pep scaffold:IscaW1:DS743468:4058:4738:-1 gene:ISCW024315 transcript:ISCW024315-RA gene_biotype:protein_coding transcript_biotype:protein_coding description:40S ribosomal protein S6, putative (Fragment)	40S ribosomal protein S6, putative (Fragment)	B7PLU8	Ixodes scapularis	71.2875	105.455	35.3996	100.619	60.6391	76.2289	3	[F]GO:0003735: structural constituent of ribosome;[P]GO:0006412: translation;[C]GO:0005840: ribosome		IPR042831 54S ribosomal protein L28, mitochondrial;IPR036967 Ribosomal protein S11 superfamily;IPR036967 Ribosomal protein S11 superfamily	PF01092 Ribosomal protein S6e	89.35	1.73e-19	293	439	163	211	-3		43	48	630	226	49	97.96	7.78	21.68	Yes	No	No	No
DB_oleaga	OE_44905	ACB70396.1 60S ribosomal protein L2/L8, partial	60S ribosomal protein L2/L8, partial	ACB70396.1	Ornithodoros coriaceus	108.961	97.0711	68.0755	72.2912	72.6505	73.407	3	[F]GO:0003735: structural constituent of ribosome;[P]GO:0006412: translation;[C]GO:0005840: ribosome		IPR042831 54S ribosomal protein L28, mitochondrial;IPR036967 Ribosomal protein S11 superfamily;IPR036967 Ribosomal protein S11 superfamily		190.27	1.84e-58	350	643	59	156	-1		94	96	643	235	98	97.96	15.24	41.7	Yes	No	No	No
DB_oleaga	OE_77516	ISCW012623-PA pep scaffold:IscaW1:DS927877:5853:22133:-1 gene:ISCW012623 transcript:ISCW012623-RA gene_biotype:protein_coding transcript_biotype:protein_coding description:Lectin, putative	Lectin, putative	B7QFT9	Ixodes scapularis	5.60809	4.41628	3.87532	4.3184	4.16502	6.8104	9	[F]GO:0005537: mannose binding;[P]GO:0007029: endoplasmic reticulum organization;[P]GO:0006888: endoplasmic reticulum to Golgi vesicle-mediated transport;[P]GO:0007030: Golgi organization;[C]GO:0030134: COPII-coated ER to Golgi transport vesicle;[C]GO:0005789: endoplasmic reticulum membrane;[C]GO:0005793: endoplasmic reticulum-Golgi intermediate compartment;[C]GO:0000139: Golgi membrane;[C]GO:001…		IPR042129 Mannose-binding protein A;IPR030550 Torsin-1B;IPR041742 Sec24-like, trunk domain;IPR027095 Golgin-45;IPR039955 Signal peptidase complex-like protein DTM1;IPR039541 Metallophosphoesterase 1, metallophosphatase domain;IPR042336 Golgi integral membrane protein 4;IPR042473 V-type immunoglobulin domain-containing suppressor of T-cell activation	PF03388 Legume-like lectin family	96.29	6.08e-21	2	148	286	334	2		43	48	729	334	49	97.96	6.72	14.67	Yes	Yes	No	No
DB_oleaga	OE_45731	XP_003403026.3 PHD finger-like domain-containing protein 5A, partial	PHD finger-like domain-containing protein 5A, partial	XP_003403026.3	Bombus terrestris	102.829	120.61	13.4035	24.7037	23.5376	34.0784	0					209.15	4.24e-66	532	825	5	102	-3		91	96	977	102	98	97.96	10.03	96.08	No	No	No	No
DB_oleaga	OE_84704	XP_022651702.1 uncharacterized protein LOC111246414	uncharacterized protein LOC111246414	XP_022651702.1	Varroa destructor	33.3263	31.8183	15.9075	10.7256	25.0905	24.3684	0					97.83	3.83e-20	1	147	273	321	-2		46	48	982	492	49	97.96	4.99	9.96	Yes	No	No	No
DB_oleaga	OE_35404	ACB70303.1 N-acetyltransferase	N-acetyltransferase	ACB70303.1	Ornithodoros coriaceus	9.75565	9.37504	6.99222	7.95645	7.16109	5.97123	1	[F]GO:0008080: N-acetyltransferase activity	EC:2.3.1.5	IPR039840 N-alpha-acetyltransferase 80		303.91	6.4e-102	102	539	1	146	3		143	143	1060	174	146	97.95	13.77	83.91	No	No	No	No	Caffeine metabolism;Nitrotoluene degradation;Drug metabolism - other enzymes	map00232;map00633;map00983
DB_oleaga	OE_55630	ABR23477.1 40S ribosomal protein S3	40S ribosomal protein S3	ABR23477.1	Ornithodoros parkeri	19.4852	23.2267	9.00374	21.1094	13.7289	16.2931	4	[F]GO:0003723: RNA binding;[F]GO:0003735: structural constituent of ribosome;[P]GO:0006412: translation;[C]GO:0015935: small ribosomal subunit		IPR042622 Zinc finger protein 106;IPR042831 54S ribosomal protein L28, mitochondrial;IPR036967 Ribosomal protein S11 superfamily;IPR027504 40S ribosomal protein SA		189.89	6.63e-53	1168	1455	145	240	-3		91	94	2237	240	96	97.92	4.29	40	No	No	No	No
DB_oleaga	OE_85952	Q09JW2.1 RecName: Full=60S ribosomal protein L17	RecName: Full=60S ribosomal protein L17	Q09JW2.1	Argas monolakensis	86.5808	90.504	50.0231	80.1419	62.0933	69.4277	0					190.27	4.14e-76	375	662	24	119	-3		93	94	790	185	96	97.92	12.15	51.89	No	No	No	No
DB_oleaga	OE_85997	ABR23501.1 ribosomal protein S4	ribosomal protein S4	ABR23501.1	Ornithodoros parkeri	20.4782	30.5555	13.4252	34.9621	16.7911	22.8105	4	[F]GO:0019843: rRNA binding;[F]GO:0003735: structural constituent of ribosome;[P]GO:0006412: translation;[C]GO:0005840: ribosome		IPR039770 Ribosome biogenesis protein Rpf2;IPR042831 54S ribosomal protein L28, mitochondrial;IPR036967 Ribosomal protein S11 superfamily;IPR036967 Ribosomal protein S11 superfamily		195.67	3.12e-61	99	386	146	241	-1		93	94	458	262	96	97.92	20.96	36.64	No	No	No	No
DB_oleaga	OE_5464	ISCW006091-PA pep scaffold:IscaW1:DS756244:3588:4850:-1 gene:ISCW006091 transcript:ISCW006091-RA gene_biotype:protein_coding transcript_biotype:protein_coding description:rotamase, putative	rotamase, putative	ISCW006091-PA	Ixodes scapularis	19.297	21.1539	14.9305	28.9974	16.7214	15.8091	0					191.82	3.42e-61	88	375	37	132	-3		92	94	512	132	96	97.92	18.75	72.73	Yes	No	No	No
DB_oleaga	OE_94612	ISCW011208-PA pep scaffold:IscaW1:DS864561:35363:70073:-1 gene:ISCW011208 transcript:ISCW011208-RA gene_biotype:protein_coding transcript_biotype:protein_coding description:Tensin, putative (Fragment)	Tensin, putative (Fragment)	B7Q615	Ixodes scapularis	9.87835	9.33307	9.28471	12.0177	18.8547	17.6949	1	[F]GO:0016314: phosphatidylinositol-3,4,5-trisphosphate 3-phosphatase activity	EC:3.1.3.67	IPR017361 Bifunctional phosphatidylinositol trisphosphate phosphatase/dual specificity phosphatase PTEN	PF00017 SH2 domain;PF08416 Phosphotyrosine-binding domain;PF10409 C2 domain of PTEN tumour-suppressor protein	91.66	1.59e-16	1593	1736	1086	1133	-1		41	47	1976	1139	48	97.92	2.43	4.21	Yes	No	No	No	Inositol phosphate metabolism;Phosphatidylinositol signaling system	map00562;map04070
DB_oleaga	OE_2609	ISCW004922-PA pep scaffold:IscaW1:DS692829:63517:77960:1 gene:ISCW004922 transcript:ISCW004922-RA gene_biotype:protein_coding transcript_biotype:protein_coding description:Vesicle coat complex COPII, GTPase subunit SAR1, putative	Vesicle coat complex COPII, GTPase subunit SAR1, putative	B7PDY5	Ixodes scapularis	38.0134	36.649	31.3866	34.0287	39.7674	27.9002	12	[F]GO:0005525: GTP binding;[F]GO:0003924: GTPase activity;[P]GO:0006888: endoplasmic reticulum to Golgi vesicle-mediated transport;[P]GO:0006886: intracellular protein transport;[P]GO:0061024: membrane organization;[P]GO:0070863: positive regulation of protein exit from endoplasmic reticulum;[P]GO:0003400: regulation of COPII vesicle coating;[P]GO:0016050: vesicle organization;[C]GO:0030127: COPI…		IPR040385 Rab-like protein 6;IPR042734 Rho-related GTP-binding protein RhoG;IPR041742 Sec24-like, trunk domain;IPR042476 Amyloid protein-binding protein 2;IPR031256 Myelin P2 protein;IPR041742 Sec24-like, trunk domain;IPR039488 Dolichyl pyrophosphate Man9GlcNAc2 alpha-1,3-glucosyltransferase;IPR039765 Protein Yip5/YIPF1/YIPF2	PF00025 ADP-ribosylation factor family	377.48	6.16e-128	916	1491	1	192	-1		181	188	1599	192	192	97.92	12.01	100	No	No	No	No
DB_oleaga	OE_16541	XP_022243256.1 regulator of nonsense transcripts 1-like isoform X4	regulator of nonsense transcripts 1-like isoform X4	XP_022243256.1	Limulus polyphemus	5.34194	4.48446	3.73444	3.47496	4.87283	3.22318	0					1087.79	0	1368	3071	228	795	3		531	556	4183	975	568	97.89	13.58	58.26	Yes	No	No	No
DB_oleaga	OE_46694	ISCW008488-PA pep scaffold:IscaW1:DS784338:156587:186711:1 gene:ISCW008488 transcript:ISCW008488-RA gene_biotype:protein_coding transcript_biotype:protein_coding description:6-phosphofructo-2-kinase/fructose 2,6-bisphosphatase, putative (Fragment)	6-phosphofructo-2-kinase/fructose 2,6-bisphosphatase, putative (Fragment)	B7PT92	Ixodes scapularis	1.95666	2.30396	1.45525	1.50612	1.30263	1.58681	6	[F]GO:0003873: 6-phosphofructo-2-kinase activity;[F]GO:0005524: ATP binding;[F]GO:0004331: fructose-2,6-bisphosphate 2-phosphatase activity;[P]GO:0006003: fructose 2,6-bisphosphate metabolic process;[P]GO:0006000: fructose metabolic process;[C]GO:0005829: cytosol	EC:2.7.1.105;EC:3.1.3.46	IPR014379 6-phosphofructo-2-kinase Pfk27;IPR037219 Peptidase M41-like;IPR003094 Fructose-2,6-bisphosphatase;IPR034093 Ketohexokinase;IPR031264 Retinol-binding protein 1	PF00300 Histidine phosphatase superfamily (branch 1);PF01591 6-phosphofructo-2-kinase	741.88	0	852	1985	29	406	-3		361	370	1987	468	378	97.88	19.02	80.77	No	No	No	No	Fructose and mannose metabolism;Fructose and mannose metabolism	map00051;map00051
DB_oleaga	OE_86435	OTF74280.1 40S ribosomal protein S11-like protein	40S ribosomal protein S11-like protein	OTF74280.1	Euroglyphus maynei	8.88698	7.43383	5.75822	10.2223	7.88632	9.20913	3	[F]GO:0003735: structural constituent of ribosome;[P]GO:0006412: translation;[C]GO:0005840: ribosome		IPR042831 54S ribosomal protein L28, mitochondrial;IPR036967 Ribosomal protein S11 superfamily;IPR036967 Ribosomal protein S11 superfamily	PF00366 Ribosomal protein S17;PF16205 Ribosomal_S17 N-terminal	93.97	2.76e-21	972	1112	28	74	3		44	46	1114	98	47	97.87	4.22	47.96	No	No	No	No
DB_oleaga	OE_15676	ISCW010116-PA pep scaffold:IscaW1:DS814574:128440:147431:-1 gene:ISCW010116 transcript:ISCW010116-RA gene_biotype:protein_coding transcript_biotype:protein_coding description:Glyoxylate/hydroxypyruvate reductase, putative (Fragment)	Glyoxylate/hydroxypyruvate reductase, putative (Fragment)	B7PXJ6	Ixodes scapularis	6.62332	6.42777	7.00686	4.88303	7.76946	4.18886	2	[F]GO:0051287: NAD binding;[F]GO:0004617: phosphoglycerate dehydrogenase activity	EC:1.1.1.95	IPR033890 GDP-mannose 3,5-epimerase;IPR029015 D-3-phosphoglycerate dehydrogenase, type 2	PF00389 D-isomer specific 2-hydroxyacid dehydrogenase, catalytic domain;PF02826 D-isomer specific 2-hydroxyacid dehydrogenase, NAD binding domain	825.08	0	616	1884	4	420	-3		408	414	2348	420	423	97.87	18.02	100.71	Yes	No	No	No	Glycine, serine and threonine metabolism	map00260
DB_oleaga	OE_71796	ISCW010116-PA pep scaffold:IscaW1:DS814574:128440:147431:-1 gene:ISCW010116 transcript:ISCW010116-RA gene_biotype:protein_coding transcript_biotype:protein_coding description:Glyoxylate/hydroxypyruvate reductase, putative (Fragment)	Glyoxylate/hydroxypyruvate reductase, putative (Fragment)	B7PXJ6	Ixodes scapularis	3.9148	4.06057	3.85538	3.83796	4.82944	3.0541	2	[F]GO:0051287: NAD binding;[F]GO:0004617: phosphoglycerate dehydrogenase activity	EC:1.1.1.95	IPR033890 GDP-mannose 3,5-epimerase;IPR029015 D-3-phosphoglycerate dehydrogenase, type 2	PF00389 D-isomer specific 2-hydroxyacid dehydrogenase, catalytic domain;PF02826 D-isomer specific 2-hydroxyacid dehydrogenase, NAD binding domain	825.08	0	435	1703	4	420	3		408	414	2319	420	423	97.87	18.24	100.71	Yes	No	No	No	Glycine, serine and threonine metabolism	map00260
DB_oleaga	OE_15675	ISCW010116-PA pep scaffold:IscaW1:DS814574:128440:147431:-1 gene:ISCW010116 transcript:ISCW010116-RA gene_biotype:protein_coding transcript_biotype:protein_coding description:Glyoxylate/hydroxypyruvate reductase, putative (Fragment)	Glyoxylate/hydroxypyruvate reductase, putative (Fragment)	B7PXJ6	Ixodes scapularis	4.73995	4.08063	4.01131	3.36767	5.42425	5.41954	2	[F]GO:0051287: NAD binding;[F]GO:0004617: phosphoglycerate dehydrogenase activity	EC:1.1.1.95	IPR033890 GDP-mannose 3,5-epimerase;IPR029015 D-3-phosphoglycerate dehydrogenase, type 2	PF00389 D-isomer specific 2-hydroxyacid dehydrogenase, catalytic domain;PF02826 D-isomer specific 2-hydroxyacid dehydrogenase, NAD binding domain	825.08	0	616	1884	4	420	-1		408	414	2262	420	423	97.87	18.7	100.71	Yes	No	No	No	Glycine, serine and threonine metabolism	map00260
DB_oleaga	OE_1618	ISCW010116-PA pep scaffold:IscaW1:DS814574:128440:147431:-1 gene:ISCW010116 transcript:ISCW010116-RA gene_biotype:protein_coding transcript_biotype:protein_coding description:Glyoxylate/hydroxypyruvate reductase, putative (Fragment)	Glyoxylate/hydroxypyruvate reductase, putative (Fragment)	B7PXJ6	Ixodes scapularis	3.37105	3.27551	3.03034	3.24038	3.84662	2.83367	2	[F]GO:0051287: NAD binding;[F]GO:0004617: phosphoglycerate dehydrogenase activity	EC:1.1.1.95	IPR033890 GDP-mannose 3,5-epimerase;IPR029015 D-3-phosphoglycerate dehydrogenase, type 2	PF00389 D-isomer specific 2-hydroxyacid dehydrogenase, catalytic domain;PF02826 D-isomer specific 2-hydroxyacid dehydrogenase, NAD binding domain	825.08	0	39	1307	4	420	3		408	414	2051	420	423	97.87	20.62	100.71	Yes	No	No	No	Glycine, serine and threonine metabolism	map00260
DB_oleaga	OE_23406	ISCW010116-PA pep scaffold:IscaW1:DS814574:128440:147431:-1 gene:ISCW010116 transcript:ISCW010116-RA gene_biotype:protein_coding transcript_biotype:protein_coding description:Glyoxylate/hydroxypyruvate reductase, putative (Fragment)	Glyoxylate/hydroxypyruvate reductase, putative (Fragment)	B7PXJ6	Ixodes scapularis	3.58991	3.12522	2.69405	2.99368	3.87861	3.0242	2	[F]GO:0051287: NAD binding;[F]GO:0004617: phosphoglycerate dehydrogenase activity	EC:1.1.1.95	IPR033890 GDP-mannose 3,5-epimerase;IPR029015 D-3-phosphoglycerate dehydrogenase, type 2	PF00389 D-isomer specific 2-hydroxyacid dehydrogenase, catalytic domain;PF02826 D-isomer specific 2-hydroxyacid dehydrogenase, NAD binding domain	825.08	0	349	1617	4	420	1		408	414	2233	420	423	97.87	18.94	100.71	Yes	No	No	No	Glycine, serine and threonine metabolism	map00260
DB_oleaga	OE_23407	ISCW010116-PA pep scaffold:IscaW1:DS814574:128440:147431:-1 gene:ISCW010116 transcript:ISCW010116-RA gene_biotype:protein_coding transcript_biotype:protein_coding description:Glyoxylate/hydroxypyruvate reductase, putative (Fragment)	Glyoxylate/hydroxypyruvate reductase, putative (Fragment)	B7PXJ6	Ixodes scapularis	2.59873	2.50013	2.64029	2.37613	2.98498	2.28151	2	[F]GO:0051287: NAD binding;[F]GO:0004617: phosphoglycerate dehydrogenase activity	EC:1.1.1.95	IPR033890 GDP-mannose 3,5-epimerase;IPR029015 D-3-phosphoglycerate dehydrogenase, type 2	PF00389 D-isomer specific 2-hydroxyacid dehydrogenase, catalytic domain;PF02826 D-isomer specific 2-hydroxyacid dehydrogenase, NAD binding domain	825.08	0	684	1952	4	420	3		408	414	2568	420	423	97.87	16.47	100.71	Yes	No	No	No	Glycine, serine and threonine metabolism	map00260
DB_oleaga	OE_38947	ISCW015393-PA pep scaffold:IscaW1:DS972972:225163:230951:-1 gene:ISCW015393 transcript:ISCW015393-RA gene_biotype:protein_coding transcript_biotype:protein_coding description:ribosomal protein S8, putative	ribosomal protein S8, putative	ISCW015393-PA	Ixodes scapularis	3.07205	3.86829	1.65383	3.68069	2.49676	2.94594	0					94.74	4.08e-20	1104	1244	153	199	-3		43	46	1246	208	47	97.87	3.77	22.6	Yes	No	No	Yes
DB_oleaga	OE_4602	ISCW008639-PA pep scaffold:IscaW1:DS837421:13363:39645:-1 gene:ISCW008639 transcript:ISCW008639-RA gene_biotype:protein_coding transcript_biotype:protein_coding description:Zinc finger protein, putative	Zinc finger protein, putative	B7Q1D8	Ixodes scapularis	1.42392	1.5338	1.45739	1.94091	2.21292	1.69093	1	[F]GO:0046872: metal ion binding		IPR040409 Phytochelatin synthase	PF01753 MYND finger	110.15	1.3e-24	362	502	165	211	2		44	46	2463	230	47	97.87	1.91	20.43	Yes	No	No	No
DB_oleaga	OE_76564	ABR23470.1 60s ribosomal protein L18	60s ribosomal protein L18	ABR23470.1	Ornithodoros parkeri	4.84576	1.18922	1.49249	2.14801	4.72824	2.11321	3	[F]GO:0003735: structural constituent of ribosome;[P]GO:0006412: translation;[C]GO:0005840: ribosome		IPR042831 54S ribosomal protein L28, mitochondrial;IPR036967 Ribosomal protein S11 superfamily;IPR036967 Ribosomal protein S11 superfamily		352.83	1.15e-123	18	578	2	188	-2		172	183	579	188	187	97.86	32.3	99.47	No	No	No	No
DB_oleaga	OE_31595	AJQ18906.1 acidic ribosomal protein P0, partial	acidic ribosomal protein P0, partial	AJQ18906.1	Rhipicephalus sanguineus	252.711	243.709	179.065	281.278	194.104	210.232	2	[P]GO:0042254: ribosome biogenesis;[C]GO:0005840: ribosome		IPR040309 H/ACA ribonucleoprotein complex non-core subunit Naf1;IPR036967 Ribosomal protein S11 superfamily		344.35	5.78e-115	649	1209	78	264	-2		174	183	1210	314	187	97.86	15.45	59.55	Yes	No	No	No
DB_oleaga	OE_7299	ISCW015449-PA pep scaffold:IscaW1:DS972716:9029:41565:1 gene:ISCW015449 transcript:ISCW015449-RA gene_biotype:protein_coding transcript_biotype:protein_coding description:E3 ubiquitin ligase, putative	E3 ubiquitin ligase, putative	B7QMR7	Ixodes scapularis	13.0837	12.6952	16.204	22.6954	14.9162	9.79831	8	[F]GO:0016787: hydrolase activity;[F]GO:0016874: ligase activity;[F]GO:0003729: mRNA binding;[F]GO:0003727: single-stranded RNA binding;[F]GO:0045182: translation regulator activity;[F]GO:0008270: zinc ion binding;[P]GO:2000767: positive regulation of cytoplasmic translation;[C]GO:0005737: cytoplasm	EC:3;EC:6	IPR039666 Dolichyldiphosphatase 1;IPR036615 Mur ligase, C-terminal domain superfamily;IPR040148 Fragile X mental retardation syndrome-related protein;IPR033111 APOBEC1 complementation factor;IPR034819 Cytoplasmic polyadenylation element-binding protein;IPR040204 E3 ubiquitin-protein ligase UBR7;IPR037296 Staphostatin A/B	PF00098 Zinc knuckle	205.3	7.98e-91	310	588	1	93	1		85	91	2728	181	93	97.85	3.41	51.38	Yes	No	No	No
DB_oleaga	OE_7597	XP_023229203.1 ras-related protein Rab-5C-like	ras-related protein Rab-5C-like	XP_023229203.1	Centruroides sculpturatus	61.8497	60.1722	46.8499	34.6816	50.2673	51.6507	0					348.59	4.27e-113	1539	2093	1	185	-1		175	181	2378	215	185	97.84	7.78	86.05	No	No	No	No
DB_oleaga	OE_86929	KFM59907.1 Adapter molecule Crk, partial	Adapter molecule Crk, partial	KFM59907.1	Stegodyphus mimosarum	3.29099	3.31446	3.41236	2.96361	3.2533	3.01811	0				PF07653 Variant SH3 domain	92.82	2.65e-20	3130	3267	25	70	-1		39	45	3672	70	46	97.83	1.25	65.71	Yes	Yes	No	No
DB_oleaga	OE_83083	RWS20873.1 histone H3.2-like protein	histone H3.2-like protein	RWS20873.1	Leptotrombidium deliense	5.0316	5.23802	3.89918	4.63832	4.3936	2.98294	4	[F]GO:0003677: DNA binding;[F]GO:0046982: protein heterodimerization activity;[C]GO:0000786: nucleosome;[C]GO:0005634: nucleus		IPR042839 Forkhead box protein M1;IPR042974 Junctional adhesion molecule C;IPR021171 Core histone macro-H2A;IPR040418 Protein crowded nuclei		88.2	7.18e-19	3845	3982	1	46	-1		43	45	4441	46	46	97.83	1.04	100	Yes	No	No	No
DB_oleaga	OE_68137	ISCW005364-PA pep scaffold:IscaW1:DS735445:147821:152679:-1 gene:ISCW005364 transcript:ISCW005364-RA gene_biotype:protein_coding transcript_biotype:protein_coding description:Small ubiquitin-related modifier	Small ubiquitin-related modifier	B7PKS5	Ixodes scapularis	11.6527	9.69654	9.00368	10.7894	7.21273	7.46521	1	[C]GO:0005634: nucleus		IPR040418 Protein crowded nuclei	PF11976 Ubiquitin-2 like Rad60 SUMO-like	186.42	1.25e-54	75	350	1	92	3		87	90	1639	117	92	97.83	5.61	78.63	Yes	Yes	No	Yes
DB_oleaga	OE_83661	ISCW005364-PA pep scaffold:IscaW1:DS735445:147821:152679:-1 gene:ISCW005364 transcript:ISCW005364-RA gene_biotype:protein_coding transcript_biotype:protein_coding description:Small ubiquitin-related modifier	Small ubiquitin-related modifier	B7PKS5	Ixodes scapularis	7.02775	6.72313	4.67489	6.10317	4.57953	4.76036	1	[C]GO:0005634: nucleus		IPR040418 Protein crowded nuclei	PF11976 Ubiquitin-2 like Rad60 SUMO-like	186.42	1.02e-56	139	414	1	92	1		87	90	1038	117	92	97.83	8.86	78.63	Yes	No	No	No
DB_oleaga	OE_68136	ISCW005364-PA pep scaffold:IscaW1:DS735445:147821:152679:-1 gene:ISCW005364 transcript:ISCW005364-RA gene_biotype:protein_coding transcript_biotype:protein_coding description:Small ubiquitin-related modifier	Small ubiquitin-related modifier	B7PKS5	Ixodes scapularis	5.642	5.09038	4.30954	6.17846	3.42593	3.69873	1	[C]GO:0005634: nucleus		IPR040418 Protein crowded nuclei	PF11976 Ubiquitin-2 like Rad60 SUMO-like	186.42	2.25e-56	777	1052	1	92	-3		87	90	1126	117	92	97.83	8.17	78.63	No	No	No	No
DB_oleaga	OE_45588	ISCW005364-PA pep scaffold:IscaW1:DS735445:147821:152679:-1 gene:ISCW005364 transcript:ISCW005364-RA gene_biotype:protein_coding transcript_biotype:protein_coding description:Small ubiquitin-related modifier	Small ubiquitin-related modifier	B7PKS5	Ixodes scapularis	2.33728	2.15925	1.80893	2.34774	1.74155	1.7591	1	[C]GO:0005634: nucleus		IPR040418 Protein crowded nuclei	PF11976 Ubiquitin-2 like Rad60 SUMO-like	186.42	1.55e-54	48	323	1	92	3		87	90	1672	117	92	97.83	5.5	78.63	No	No	No	No
DB_oleaga	OE_28986	ISCW019442-PA pep scaffold:IscaW1:DS793184:52231:53403:-1 gene:ISCW019442 transcript:ISCW019442-RA gene_biotype:protein_coding transcript_biotype:protein_coding description:Mediator of RNA polymerase II transcription subunit, putative	Mediator of RNA polymerase II transcription subunit, putative	B7PUK9	Ixodes scapularis	4.19032	6.91215	3.97112	4.64368	4.20182	4.79763	3	[F]GO:0003712: transcription coregulator activity;[P]GO:0006357: regulation of transcription by RNA polymerase II;[C]GO:0016592: mediator complex		IPR039040 NAB family;IPR042988 Homeobox protein NOBOX;IPR042376 Mediator of RNA polymerase II transcription subunit 26	PF11221 Subunit 21 of Mediator complex	249.6	1.63e-82	252	662	1	137	-1		125	134	770	139	137	97.81	17.79	98.56	No	No	No	No
DB_oleaga	OE_28987	ISCW019442-PA pep scaffold:IscaW1:DS793184:52231:53403:-1 gene:ISCW019442 transcript:ISCW019442-RA gene_biotype:protein_coding transcript_biotype:protein_coding description:Mediator of RNA polymerase II transcription subunit, putative	Mediator of RNA polymerase II transcription subunit, putative	B7PUK9	Ixodes scapularis	3.22121	3.9548	1.82855	2.13824	2.38944	2.30983	3	[F]GO:0003712: transcription coregulator activity;[P]GO:0006357: regulation of transcription by RNA polymerase II;[C]GO:0016592: mediator complex		IPR039040 NAB family;IPR042988 Homeobox protein NOBOX;IPR042376 Mediator of RNA polymerase II transcription subunit 26	PF11221 Subunit 21 of Mediator complex	249.6	1.07e-81	409	819	1	137	-1		125	134	927	139	137	97.81	14.78	98.56	No	No	No	No
DB_oleaga	OE_42329	ISCW001124-PA pep scaffold:IscaW1:DS639501:73508:79380:-1 gene:ISCW001124 transcript:ISCW001124-RA gene_biotype:protein_coding transcript_biotype:protein_coding description:Nonmuscle myosin essential light chain	Nonmuscle myosin essential light chain	B7P558	Ixodes scapularis	22.9834	27.1371	13.7574	32.3224	16.2243	25.4657	2	[F]GO:0032440: 2-alkenal reductase [NAD(P)+] activity;[F]GO:0005509: calcium ion binding	EC:1.3.1.74	IPR014190 Leukotriene B4 12-hydroxydehydrogenase/15-oxo-prostaglandin 13-reductase;IPR042798 EF-hand calcium-binding domain-containing protein 9	PF13405 EF-hand domain;PF13499 EF-hand domain pair	270.01	2.43e-90	194	604	11	147	2		132	134	790	147	137	97.81	17.34	93.2	Yes	No	No	No
DB_oleaga	OE_25496	ISCW016118-PA pep scaffold:IscaW1:DS624476:321525:346460:-1 gene:ISCW016118 transcript:ISCW016118-RA gene_biotype:protein_coding transcript_biotype:protein_coding description:Retinoblastoma-binding protein, putative (Fragment)	Retinoblastoma-binding protein, putative (Fragment)	B7P2S5	Ixodes scapularis	13.38	13.7714	6.20796	9.40546	7.56366	9.83811	2	[F]GO:0004402: histone acetyltransferase activity;[C]GO:0005634: nucleus	EC:2.3.1.48	IPR039460 STAGA complex 65 subunit gamma;IPR040418 Protein crowded nuclei	PF00400 WD domain, G-beta repeat;PF12265 Histone-binding protein RBBP4 or subunit C of CAF1 complex	727.63	0	589	1680	56	420	1		351	357	4781	424	365	97.81	7.63	86.08	Yes	No	No	No
DB_oleaga	OE_45667	DAA34562.1 TPA_exp: RAS oncogene family member RAB1	TPA_exp: RAS oncogene family member RAB1	DAA34562.1	Amblyomma variegatum	30.3868	25.2651	28.9142	15.5845	28.909	23.3675	2	[F]GO:0005525: GTP binding;[F]GO:0003924: GTPase activity		IPR040385 Rab-like protein 6;IPR042734 Rho-related GTP-binding protein RhoG		356.68	1.77e-122	162	710	1	183	-3		178	179	1015	206	183	97.81	18.03	88.83	No	No	No	No
DB_oleaga	OE_3803	ISCW016107-PA pep scaffold:IscaW1:DS615069:96586:97903:-1 gene:ISCW016107 transcript:ISCW016107-RA gene_biotype:protein_coding transcript_biotype:protein_coding description:membrane coat complex retromer, subunit VPS29/PEP11, putative	membrane coat complex retromer, subunit VPS29/PEP11, putative	ISCW016107-PA	Ixodes scapularis	19.5686	21.4811	15.4243	28.2451	13.8949	17.7374	0					364.39	8.69e-127	216	761	1	182	-2		176	178	849	182	182	97.8	21.44	100	No	No	No	No
DB_oleaga	OE_39723	XP_013773487.1 protein mago nashi homolog	protein mago nashi homolog	XP_013773487.1	Limulus polyphemus	9.35465	13.8596	8.13482	19.229	6.74405	10.7776	0					271.55	3.58e-92	100	504	12	146	-3		130	132	572	146	135	97.78	23.6	92.47	No	No	No	No
DB_oleaga	OE_70706	ACB70301.1 ribosomal protein L21	ribosomal protein L21	ACB70301.1	Ornithodoros coriaceus	747.497	631.305	522.344	675.758	562.454	514.684	3	[F]GO:0003735: structural constituent of ribosome;[P]GO:0006412: translation;[C]GO:0005840: ribosome		IPR042831 54S ribosomal protein L28, mitochondrial;IPR036967 Ribosomal protein S11 superfamily;IPR036967 Ribosomal protein S11 superfamily		257.68	2.68e-86	197	601	1	135	2		121	132	602	161	135	97.78	22.43	83.85	Yes	No	No	No
DB_oleaga	OE_86923	ISCW023586-PA pep scaffold:IscaW1:DS937434:150336:170854:1 gene:ISCW023586 transcript:ISCW023586-RA gene_biotype:protein_coding transcript_biotype:protein_coding description:Glycerol-3-phosphate cytidylyltransferase, putative (Fragment)	Glycerol-3-phosphate cytidylyltransferase, putative (Fragment)	B7QH75	Ixodes scapularis	2.9363	4.0378	5.72127	2.8628	3.10847	2.84467	2	[F]GO:0004306: ethanolamine-phosphate cytidylyltransferase activity;[P]GO:0009058: biosynthetic process	EC:2.7.7.14	IPR037022 Formyl transferase, C-terminal domain superfamily	PF01467 Cytidylyltransferase-like	441.04	3.91e-152	576	1247	1	224	-3		208	219	1249	360	224	97.77	17.93	62.22	No	No	No	No	Glycerophospholipid metabolism;Phosphonate and phosphinate metabolism	map00564;map00440
DB_oleaga	OE_13010	ISCW008001-PA pep scaffold:IscaW1:DS779254:21075:36466:1 gene:ISCW008001 transcript:ISCW008001-RA gene_biotype:protein_coding transcript_biotype:protein_coding description:Vacuolar sorting protein VPS28, putative	Vacuolar sorting protein VPS28, putative	B7PSK1	Ixodes scapularis	30.1896	32.3334	21.4467	28.5256	20.3864	21.4431	3	[F]GO:0044877: protein-containing complex binding;[P]GO:0043328: protein transport to vacuole involved in ubiquitin-dependent protein catabolic process via the multivesicular body sorting pathway;[C]GO:0000813: ESCRT I complex		IPR036738 FKBP12-rapamycin binding domain superfamily;IPR040335 Multivesicular body subunit 12A	PF03997 VPS28 protein	411.76	8.11e-145	91	756	1	223	-3		205	218	857	224	223	97.76	26.02	99.55	No	No	No	No
DB_oleaga	OE_85906	AGC56217.1 translation elongation factor 2, partial	translation elongation factor 2, partial	AGC56217.1	Dermatophagoides farinae	144.136	144.277	62.3496	88.499	106.609	117.166	2	[F]GO:0005525: GTP binding;[F]GO:0003746: translation elongation factor activity		IPR040385 Rab-like protein 6;IPR036433 Elongation factor EF1B gamma, C-terminal domain superfamily		349.75	3.69e-116	372	902	190	366	-3		163	173	1072	429	177	97.74	16.51	41.26	Yes	No	No	No
DB_oleaga	OE_14569	ISCW021979-PA pep scaffold:IscaW1:DS928434:367227:375568:1 gene:ISCW021979 transcript:ISCW021979-RA gene_biotype:protein_coding transcript_biotype:protein_coding description:Putative uncharacterized protein	Putative uncharacterized protein	B7QFY6	Ixodes scapularis	21.1529	16.8257	15.1929	19.1779	23.4814	16.2643	3	[F]GO:0003677: DNA binding;[P]GO:0006355: regulation of transcription, DNA-templated;[C]GO:0005634: nucleus		IPR042839 Forkhead box protein M1;IPR040373 Transcription factor castor;IPR040418 Protein crowded nuclei	PF00505 HMG (high mobility group) box	183.34	1.7e-55	298	561	46	133	-2		82	86	991	133	88	97.73	8.88	66.17	Yes	No	No	No
DB_oleaga	OE_68666	ISCW021979-PA pep scaffold:IscaW1:DS928434:367227:375568:1 gene:ISCW021979 transcript:ISCW021979-RA gene_biotype:protein_coding transcript_biotype:protein_coding description:Putative uncharacterized protein	Putative uncharacterized protein	B7QFY6	Ixodes scapularis	9.87921	9.77661	6.27282	11.6049	9.60456	8.08628	3	[F]GO:0003677: DNA binding;[P]GO:0006355: regulation of transcription, DNA-templated;[C]GO:0005634: nucleus		IPR042839 Forkhead box protein M1;IPR040373 Transcription factor castor;IPR040418 Protein crowded nuclei	PF00505 HMG (high mobility group) box	183.34	8.45e-57	150	413	46	133	3		82	86	710	133	88	97.73	12.39	66.17	Yes	No	No	No
DB_oleaga	OE_95182	ISCW021979-PA pep scaffold:IscaW1:DS928434:367227:375568:1 gene:ISCW021979 transcript:ISCW021979-RA gene_biotype:protein_coding transcript_biotype:protein_coding description:Putative uncharacterized protein	Putative uncharacterized protein	B7QFY6	Ixodes scapularis	8.84528	8.60889	6.10718	9.3665	9.21512	7.8867	3	[F]GO:0003677: DNA binding;[P]GO:0006355: regulation of transcription, DNA-templated;[C]GO:0005634: nucleus		IPR042839 Forkhead box protein M1;IPR040373 Transcription factor castor;IPR040418 Protein crowded nuclei	PF00505 HMG (high mobility group) box	183.34	4.16e-55	286	549	46	133	-1		82	86	1083	133	88	97.73	8.13	66.17	No	No	No	No
DB_oleaga	OE_95183	ISCW021979-PA pep scaffold:IscaW1:DS928434:367227:375568:1 gene:ISCW021979 transcript:ISCW021979-RA gene_biotype:protein_coding transcript_biotype:protein_coding description:Putative uncharacterized protein	Putative uncharacterized protein	B7QFY6	Ixodes scapularis	5.52908	6.99523	4.42165	7.46081	5.77751	5.67235	3	[F]GO:0003677: DNA binding;[P]GO:0006355: regulation of transcription, DNA-templated;[C]GO:0005634: nucleus		IPR042839 Forkhead box protein M1;IPR040373 Transcription factor castor;IPR040418 Protein crowded nuclei	PF00505 HMG (high mobility group) box	183.34	5.8e-55	286	549	46	133	-2		82	86	1120	133	88	97.73	7.86	66.17	Yes	No	No	No
DB_oleaga	OE_39083	ISCW005364-PA pep scaffold:IscaW1:DS735445:147821:152679:-1 gene:ISCW005364 transcript:ISCW005364-RA gene_biotype:protein_coding transcript_biotype:protein_coding description:Small ubiquitin-related modifier	Small ubiquitin-related modifier	B7PKS5	Ixodes scapularis	1.83924	1.7639	1.3668	1.98811	1.12332	1.28623	1	[C]GO:0005634: nucleus		IPR040418 Protein crowded nuclei	PF11976 Ubiquitin-2 like Rad60 SUMO-like	92.05	1e-19	1	132	49	92	1		41	43	1994	117	44	97.73	2.21	37.61	Yes	Yes	No	Yes
DB_oleaga	OE_39084	ISCW005364-PA pep scaffold:IscaW1:DS735445:147821:152679:-1 gene:ISCW005364 transcript:ISCW005364-RA gene_biotype:protein_coding transcript_biotype:protein_coding description:Small ubiquitin-related modifier	Small ubiquitin-related modifier	B7PKS5	Ixodes scapularis	1.73925	1.69842	1.15379	1.7409	1.03118	1.54142	1	[C]GO:0005634: nucleus		IPR040418 Protein crowded nuclei	PF11976 Ubiquitin-2 like Rad60 SUMO-like	92.05	8.78e-20	1206	1337	49	92	-3		41	43	1786	117	44	97.73	2.46	37.61	Yes	Yes	No	Yes
DB_oleaga	OE_14550	ISCW013135-PA pep scaffold:IscaW1:DS926558:14374:17827:-1 gene:ISCW013135 transcript:ISCW013135-RA gene_biotype:protein_coding transcript_biotype:protein_coding description:Testisexpressed sequence 2 family protein	Testisexpressed sequence 2 family protein	ISCW013135-PA	Ixodes scapularis	11.2235	11.2981	8.45015	7.90255	9.13267	7.38366	0					163.7	6.11e-45	2631	2894	2	89	-2		76	86	3123	92	88	97.73	2.82	95.65	No	No	No	No
DB_oleaga	OE_20555	ISCW013135-PA pep scaffold:IscaW1:DS926558:14374:17827:-1 gene:ISCW013135 transcript:ISCW013135-RA gene_biotype:protein_coding transcript_biotype:protein_coding description:Testisexpressed sequence 2 family protein	Testisexpressed sequence 2 family protein	ISCW013135-PA	Ixodes scapularis	4.17816	3.24157	3.74961	1.47325	3.81851	2.78195	0					163.7	6.11e-48	616	879	2	89	-2		76	86	1108	92	88	97.73	7.94	95.65	No	No	No	No
DB_oleaga	OE_11361	XP_022667890.1 ras-like GTP-binding protein Rho1 isoform X3	ras-like GTP-binding protein Rho1 isoform X3	XP_022667890.1	Varroa destructor	5.0562	4.72803	5.94265	6.60578	5.30293	4.11563	0					251.14	1.67e-75	1420	1812	29	159	1		119	128	2830	170	131	97.71	4.63	77.06	No	No	No	No
DB_oleaga	OE_58948	AEY84721.1 WM6-like RNA helicase, partial	WM6-like RNA helicase, partial	AEY84721.1	Pandalus platyceros	2.35153	2.41176	2.32831	2.45037	1.78703	1.27745	1	[F]GO:0004386: helicase activity		IPR030881 DEAD-box ATP-dependent RNA helicase CshB		247.67	2.32e-82	182	571	35	164	-1		121	127	571	171	130	97.69	22.77	76.02	Yes	No	No	No
DB_oleaga	OE_44944	ABR23370.1 60S ribosomal protein L22	60S ribosomal protein L22	ABR23370.1	Ornithodoros parkeri	113.448	132.432	56.8477	127.275	74.3551	94.8179	3	[F]GO:0003735: structural constituent of ribosome;[P]GO:0006412: translation;[C]GO:0005840: ribosome		IPR042831 54S ribosomal protein L28, mitochondrial;IPR036967 Ribosomal protein S11 superfamily;IPR036967 Ribosomal protein S11 superfamily		167.16	5.49e-52	147	404	31	116	3		78	84	404	137	86	97.67	21.29	62.77	Yes	No	No	No
DB_oleaga	OE_38765	DAA34137.1 TPA_exp: alternative splicing factor SRp20/9G8	TPA_exp: alternative splicing factor SRp20/9G8	DAA34137.1	Amblyomma variegatum	5.07071	4.44157	3.94119	2.81805	8.23325	9.17021	2	[F]GO:0003723: RNA binding;[F]GO:0008270: zinc ion binding		IPR042622 Zinc finger protein 106;IPR040204 E3 ubiquitin-protein ligase UBR7		265.77	1.99e-85	795	1181	2	130	-3		121	126	1324	192	129	97.67	9.74	67.19	Yes	No	No	No
DB_oleaga	OE_55296	DAA34592.1 TPA_exp: putative HMG-like protein	TPA_exp: putative HMG-like protein	DAA34592.1	Amblyomma variegatum	5.79448	8.93071	3.26964	3.29144	3.9386	1.7914	2	[F]GO:0003677: DNA binding;[C]GO:0005634: nucleus		IPR042839 Forkhead box protein M1;IPR040418 Protein crowded nuclei		172.94	1.41e-50	1	258	1	86	-3		78	84	1169	145	86	97.67	7.36	59.31	Yes	No	No	No
DB_oleaga	OE_83830	XP_013777859.1 ADP-ribosylation factor-like protein 8B	ADP-ribosylation factor-like protein 8B	XP_013777859.1	Limulus polyphemus	6.14673	7.4417	2.60622	5.60043	4.29918	2.98888	0					164.47	7.2e-44	1509	1763	94	178	-2		79	83	3456	186	85	97.65	2.46	45.7	Yes	No	No	No
DB_oleaga	OE_14080	ISCW014561-PA pep scaffold:IscaW1:DS945857:213354:214133:-1 gene:ISCW014561 transcript:ISCW014561-RA gene_biotype:protein_coding transcript_biotype:protein_coding description:Pre-mRNA splicing factor SF3B 10 kDa subunit, putative	Pre-mRNA splicing factor SF3B 10 kDa subunit, putative	B7QIF0	Ixodes scapularis	11.5655	9.83043	9.43817	8.72251	6.04145	4.81372	2	[P]GO:0000398: mRNA splicing, via spliceosome;[C]GO:0005686: U2 snRNP		IPR040252 U1 small nuclear ribonucleoprotein 70kDa	PF07189 Splicing factor 3B subunit 10 (SF3b10)	177.18	1.42e-54	289	543	54	138	1		80	83	655	138	85	97.65	12.98	61.59	No	No	No	No
DB_oleaga	OE_45227	DAA34357.1 TPA_inf: Golgi reassembly stacking protein GRASP65	TPA_inf: Golgi reassembly stacking protein GRASP65	DAA34357.1	Amblyomma variegatum	13.694	11.8603	10.9624	9.29506	10.4653	10.4199	0					249.98	6.92e-83	55	435	1	127	-3		121	124	761	127	127	97.64	16.69	100	Yes	No	No	No
DB_oleaga	OE_11386	ISCW002971-PA pep scaffold:IscaW1:DS656977:180299:200776:1 gene:ISCW002971 transcript:ISCW002971-RA gene_biotype:protein_coding transcript_biotype:protein_coding description:cAMP-dependent protein kinase type I-beta regulatory subunit, putative (Fragment)	cAMP-dependent protein kinase type I-beta regulatory subunit, putative (Fragment)	B7P8F8	Ixodes scapularis	12.6084	12.0259	9.58056	7.51844	11.4593	12.9254	7	[F]GO:0047555: 3',5'-cyclic-GMP phosphodiesterase activity;[F]GO:0030552: cAMP binding;[F]GO:0008603: cAMP-dependent protein kinase regulator activity;[F]GO:0004715: non-membrane spanning protein tyrosine kinase activity;[P]GO:0019934: cGMP-mediated signaling;[C]GO:0005952: cAMP-dependent protein kinase complex;[C]GO:0005829: cytosol	EC:3.1.4.35;EC:2.7.10.2	IPR032958 Rod cGMP-specific 3',5'-cyclic phosphodiesterase subunit alpha;IPR030173 Potassium/sodium hyperpolarization-activated cyclic nucleotide-gated channel 4;IPR012198 cAMP-dependent protein kinase regulatory subunit;IPR042983 Extracellular tyrosine-protein kinase PKDCC;IPR012198 cAMP-dependent protein kinase regulatory subunit;IPR031264 Retinol-binding protein 1	PF00027 Cyclic nucleotide-binding domain;PF02197 Regulatory subunit of type II PKA R-subunit	714.92	0	195	1331	3	376	3		362	370	2869	376	379	97.63	13.21	100.8	Yes	No	No	No	Purine metabolism	map00230
DB_oleaga	OE_17957	ISCW002971-PA pep scaffold:IscaW1:DS656977:180299:200776:1 gene:ISCW002971 transcript:ISCW002971-RA gene_biotype:protein_coding transcript_biotype:protein_coding description:cAMP-dependent protein kinase type I-beta regulatory subunit, putative (Fragment)	cAMP-dependent protein kinase type I-beta regulatory subunit, putative (Fragment)	B7P8F8	Ixodes scapularis	10.1672	9.65696	7.11645	7.24838	9.2491	9.75526	7	[F]GO:0047555: 3',5'-cyclic-GMP phosphodiesterase activity;[F]GO:0030552: cAMP binding;[F]GO:0008603: cAMP-dependent protein kinase regulator activity;[F]GO:0004715: non-membrane spanning protein tyrosine kinase activity;[P]GO:0019934: cGMP-mediated signaling;[C]GO:0005952: cAMP-dependent protein kinase complex;[C]GO:0005829: cytosol	EC:3.1.4.35;EC:2.7.10.2	IPR032958 Rod cGMP-specific 3',5'-cyclic phosphodiesterase subunit alpha;IPR030173 Potassium/sodium hyperpolarization-activated cyclic nucleotide-gated channel 4;IPR012198 cAMP-dependent protein kinase regulatory subunit;IPR042983 Extracellular tyrosine-protein kinase PKDCC;IPR012198 cAMP-dependent protein kinase regulatory subunit;IPR031264 Retinol-binding protein 1	PF00027 Cyclic nucleotide-binding domain;PF02197 Regulatory subunit of type II PKA R-subunit	558.53	0	195	1079	3	292	3		281	288	2933	376	295	97.63	10.06	78.46	Yes	No	No	No	Purine metabolism	map00230
DB_oleaga	OE_5612	ISCW002928-PA pep scaffold:IscaW1:DS679962:32252:57054:-1 gene:ISCW002928 transcript:ISCW002928-RA gene_biotype:protein_coding transcript_biotype:protein_coding description:tyrosine kinase, putative	tyrosine kinase, putative	ISCW002928-PA	Ixodes scapularis	5.43647	6.27259	5.82369	3.98032	5.98724	6.08884	0					728.01	0	3229	4368	1	380	-1		356	371	4560	385	380	97.63	8.33	98.7	No	No	No	No
DB_oleaga	OE_13220	ISCW008488-PA pep scaffold:IscaW1:DS784338:156587:186711:1 gene:ISCW008488 transcript:ISCW008488-RA gene_biotype:protein_coding transcript_biotype:protein_coding description:6-phosphofructo-2-kinase/fructose 2,6-bisphosphatase, putative (Fragment)	6-phosphofructo-2-kinase/fructose 2,6-bisphosphatase, putative (Fragment)	B7PT92	Ixodes scapularis	5.46938	5.50312	3.75863	3.42932	3.57484	3.36369	6	[F]GO:0003873: 6-phosphofructo-2-kinase activity;[F]GO:0005524: ATP binding;[F]GO:0004331: fructose-2,6-bisphosphate 2-phosphatase activity;[P]GO:0006003: fructose 2,6-bisphosphate metabolic process;[P]GO:0006000: fructose metabolic process;[C]GO:0005829: cytosol	EC:2.7.1.105;EC:3.1.3.46	IPR014379 6-phosphofructo-2-kinase Pfk27;IPR037219 Peptidase M41-like;IPR003094 Fructose-2,6-bisphosphatase;IPR034093 Ketohexokinase;IPR031264 Retinol-binding protein 1	PF00300 Histidine phosphatase superfamily (branch 1);PF01591 6-phosphofructo-2-kinase	822.39	0	7	1269	29	449	1		399	411	4386	468	421	97.62	9.6	89.96	No	No	No	No	Fructose and mannose metabolism;Fructose and mannose metabolism	map00051;map00051
DB_oleaga	OE_2479	ISCW008488-PA pep scaffold:IscaW1:DS784338:156587:186711:1 gene:ISCW008488 transcript:ISCW008488-RA gene_biotype:protein_coding transcript_biotype:protein_coding description:6-phosphofructo-2-kinase/fructose 2,6-bisphosphatase, putative (Fragment)	6-phosphofructo-2-kinase/fructose 2,6-bisphosphatase, putative (Fragment)	B7PT92	Ixodes scapularis	3.54384	4.08268	3.04865	2.84831	2.74177	2.84805	6	[F]GO:0003873: 6-phosphofructo-2-kinase activity;[F]GO:0005524: ATP binding;[F]GO:0004331: fructose-2,6-bisphosphate 2-phosphatase activity;[P]GO:0006003: fructose 2,6-bisphosphate metabolic process;[P]GO:0006000: fructose metabolic process;[C]GO:0005829: cytosol	EC:2.7.1.105;EC:3.1.3.46	IPR014379 6-phosphofructo-2-kinase Pfk27;IPR037219 Peptidase M41-like;IPR003094 Fructose-2,6-bisphosphatase;IPR034093 Ketohexokinase;IPR031264 Retinol-binding protein 1	PF00300 Histidine phosphatase superfamily (branch 1);PF01591 6-phosphofructo-2-kinase	822.39	0	851	2113	29	449	-3		399	411	2115	468	421	97.62	19.91	89.96	No	No	No	No	Fructose and mannose metabolism;Fructose and mannose metabolism	map00051;map00051
DB_oleaga	OE_26823	ISCW005266-PA pep scaffold:IscaW1:DS744990:7715:10735:1 gene:ISCW005266 transcript:ISCW005266-RA gene_biotype:protein_coding transcript_biotype:protein_coding description:Putative uncharacterized protein	Putative uncharacterized protein	B7PM25	Ixodes scapularis	6.94904	8.25977	7.31936	5.1354	6.99547	6.23221	1	[C]GO:0016021: integral component of membrane		IPR042473 V-type immunoglobulin domain-containing suppressor of T-cell activation		164.47	7.98e-45	4413	4664	18	101	-2		80	82	4995	105	84	97.62	1.68	80	No	Yes	No	No
DB_oleaga	OE_46887	ISCW011051-PA pep scaffold:IscaW1:DS860195:134317:158223:-1 gene:ISCW011051 transcript:ISCW011051-RA gene_biotype:protein_coding transcript_biotype:protein_coding description:Putative uncharacterized protein (Fragment)	Putative uncharacterized protein (Fragment)	B7Q589	Ixodes scapularis	3.57444	3.36345	4.50531	1.43262	5.94819	6.37905	1	[P]GO:0007229: integrin-mediated signaling pathway		IPR037843 Kindlin/fermitin	PF00169 PH domain;PF00373 FERM central domain;PF18124 Kindlin-2 N-terminal domain	250.37	6.46e-76	150	524	6	130	-3		117	122	841	680	125	97.6	14.86	18.38	Yes	No	No	No
DB_oleaga	OE_44839	ABR23389.1 ferritin	ferritin	ABR23389.1	Ornithodoros parkeri	28.2574	33.5387	12.556	24.4853	23.7263	26.4056	5	[F]GO:0008199: ferric iron binding;[F]GO:0004322: ferroxidase activity;[P]GO:0006879: cellular iron ion homeostasis;[P]GO:0006826: iron ion transport;[C]GO:0005623: cell	EC:1.16.3.1	IPR036524 Frataxin/CyaY superfamily;IPR027150 Ceruloplasmin;IPR039947 Nuclear receptor coactivator 4;IPR033870 FatB domain		154.07	3.45e-50	270	518	91	173	3		76	81	900	173	83	97.59	9.22	47.98	Yes	No	No	No	Porphyrin and chlorophyll metabolism	map00860
DB_oleaga	OE_44838	ABR23389.1 ferritin	ferritin	ABR23389.1	Ornithodoros parkeri	20.8868	26.1971	7.73782	18.9874	15.9714	18.6762	5	[F]GO:0008199: ferric iron binding;[F]GO:0004322: ferroxidase activity;[P]GO:0006879: cellular iron ion homeostasis;[P]GO:0006826: iron ion transport;[C]GO:0005623: cell	EC:1.16.3.1	IPR036524 Frataxin/CyaY superfamily;IPR027150 Ceruloplasmin;IPR039947 Nuclear receptor coactivator 4;IPR033870 FatB domain		155.61	7.99e-45	199	447	91	173	1		77	81	829	173	83	97.59	10.01	47.98	Yes	No	No	No	Porphyrin and chlorophyll metabolism	map00860
DB_oleaga	OE_24850	KFM63302.1 Regulator of nonsense transcripts 1, partial	Regulator of nonsense transcripts 1, partial	KFM63302.1	Stegodyphus mimosarum	3.09567	2.92812	3.16208	1.14789	4.22818	2.87203	3	[F]GO:0005524: ATP binding;[F]GO:0003677: DNA binding;[F]GO:0016787: hydrolase activity	EC:3	IPR037219 Peptidase M41-like;IPR042839 Forkhead box protein M1;IPR039666 Dolichyldiphosphatase 1	PF13086 AAA domain;PF13087 AAA domain;PF18141 Domain of unknown function (DUF5599)	868.61	0	2464	3825	191	644	1		426	443	3826	824	454	97.58	11.87	55.1	No	No	No	No
DB_oleaga	OE_16342	AAY66838.1 inner mitochondrial membrane translocase TIM17-like protein, partial	inner mitochondrial membrane translocase TIM17-like protein, partial	AAY66838.1	Ixodes scapularis	11.7165	10.057	4.12674	5.13811	7.13618	7.21972	1	[C]GO:0016021: integral component of membrane		IPR042473 V-type immunoglobulin domain-containing suppressor of T-cell activation		80.88	2.92e-15	1	123	15	55	1		40	40	2239	160	41	97.56	1.83	25.63	No	No	No	No
DB_oleaga	OE_58574	ISCW019442-PA pep scaffold:IscaW1:DS793184:52231:53403:-1 gene:ISCW019442 transcript:ISCW019442-RA gene_biotype:protein_coding transcript_biotype:protein_coding description:Mediator of RNA polymerase II transcription subunit, putative	Mediator of RNA polymerase II transcription subunit, putative	B7PUK9	Ixodes scapularis	2.73502	3.43874	1.9669	2.76941	2.58496	2.92701	3	[F]GO:0003712: transcription coregulator activity;[P]GO:0006357: regulation of transcription by RNA polymerase II;[C]GO:0016592: mediator complex		IPR039040 NAB family;IPR042988 Homeobox protein NOBOX;IPR042376 Mediator of RNA polymerase II transcription subunit 26	PF11221 Subunit 21 of Mediator complex	223.79	4.75e-72	147	515	15	137	3		111	120	828	139	123	97.56	14.86	88.49	No	No	No	No
DB_oleaga	OE_13509	PRD28027.1 Polr2h	Polr2h	PRD28027.1	Nephila clavipes	6.606	8.23648	1.66183	4.39037	4.7471	4.70595	1	[P]GO:0006351: transcription, DNA-templated		IPR037258 PB2, C-terminal		82.8	2.4e-18	101	223	85	125	-3		39	40	540	125	41	97.56	7.59	32.8	Yes	No	No	No
DB_oleaga	OE_68438	ISCW019218-PA pep scaffold:IscaW1:DS760922:122997:143719:1 gene:ISCW019218 transcript:ISCW019218-RA gene_biotype:protein_coding transcript_biotype:protein_coding description:Putative uncharacterized protein	Putative uncharacterized protein	B7PPV5	Ixodes scapularis	8.94989	9.67649	2.75556	4.11582	5.95895	9.46436	2	[F]GO:0061630: ubiquitin protein ligase activity;[P]GO:0043161: proteasome-mediated ubiquitin-dependent protein catabolic process		IPR042755 E3 ubiquitin-protein ligase COP1;IPR037559 Proteasome subunit beta Pre3	PF09783 Vacuolar import and degradation protein	411.38	7.95e-132	3574	4182	1	205	-2		191	200	4306	205	205	97.56	4.76	100	Yes	No	No	No
DB_oleaga	OE_45641	ISCW019218-PA pep scaffold:IscaW1:DS760922:122997:143719:1 gene:ISCW019218 transcript:ISCW019218-RA gene_biotype:protein_coding transcript_biotype:protein_coding description:Putative uncharacterized protein	Putative uncharacterized protein	B7PPV5	Ixodes scapularis	7.23162	6.80618	2.53583	3.14471	5.19649	9.0273	2	[F]GO:0061630: ubiquitin protein ligase activity;[P]GO:0043161: proteasome-mediated ubiquitin-dependent protein catabolic process		IPR042755 E3 ubiquitin-protein ligase COP1;IPR037559 Proteasome subunit beta Pre3	PF09783 Vacuolar import and degradation protein	411.38	2.82e-133	2986	3594	1	205	-3		191	200	3683	205	205	97.56	5.57	100	Yes	No	No	No
DB_oleaga	OE_16274	ISCW019218-PA pep scaffold:IscaW1:DS760922:122997:143719:1 gene:ISCW019218 transcript:ISCW019218-RA gene_biotype:protein_coding transcript_biotype:protein_coding description:Putative uncharacterized protein	Putative uncharacterized protein	B7PPV5	Ixodes scapularis	6.16925	5.95899	1.70108	2.63767	3.91466	6.73602	2	[F]GO:0061630: ubiquitin protein ligase activity;[P]GO:0043161: proteasome-mediated ubiquitin-dependent protein catabolic process		IPR042755 E3 ubiquitin-protein ligase COP1;IPR037559 Proteasome subunit beta Pre3	PF09783 Vacuolar import and degradation protein	411.38	2.82e-130	102	710	1	205	3		191	200	5334	205	205	97.56	3.84	100	Yes	No	No	No
DB_oleaga	OE_47587	ISCW018920-PA pep scaffold:IscaW1:DS732538:69956:72618:-1 gene:ISCW018920 transcript:ISCW018920-RA gene_biotype:protein_coding transcript_biotype:protein_coding description:Mbp-1 interacting protein-2A, putative	Mbp-1 interacting protein-2A, putative	B7PKD1	Ixodes scapularis	3.02674	3.49197	1.93943	4.4024	1.9933	3.17679	2	[P]GO:0006888: endoplasmic reticulum to Golgi vesicle-mediated transport;[C]GO:0005737: cytoplasm		IPR041742 Sec24-like, trunk domain;IPR037296 Staphostatin A/B	PF04628 Sedlin, N-terminal conserved region	161	1.1e-63	102	344	1	81	3		73	79	874	140	81	97.53	9.27	57.86	No	No	No	No
DB_oleaga	OE_93847	DAA34572.1 TPA_exp: histone 1	TPA_exp: histone 1	DAA34572.1	Amblyomma variegatum	17.3667	18.2091	38.9588	48.7354	15.8182	51.1781	4	[F]GO:0003677: DNA binding;[P]GO:0006334: nucleosome assembly;[C]GO:0000786: nucleosome;[C]GO:0005634: nucleus		IPR042839 Forkhead box protein M1;IPR021171 Core histone macro-H2A;IPR021171 Core histone macro-H2A;IPR040418 Protein crowded nuclei		148.29	3.17e-42	454	696	30	110	-2		71	79	697	199	81	97.53	11.62	40.7	Yes	No	No	No
DB_oleaga	OE_19483	ISCW001107-PA pep scaffold:IscaW1:DS620720:14977:46129:-1 gene:ISCW001107 transcript:ISCW001107-RA gene_biotype:protein_coding transcript_biotype:protein_coding description:Ubiquitin protein ligase, putative	Ubiquitin protein ligase, putative	B7P274	Ixodes scapularis	7.11083	7.64054	5.46222	8.08008	7.37093	6.68179	3	[F]GO:0005524: ATP binding;[F]GO:0016874: ligase activity;[F]GO:0016740: transferase activity	EC:6;EC:2	IPR037219 Peptidase M41-like;IPR036615 Mur ligase, C-terminal domain superfamily;IPR039901 3-deoxy-D-manno-octulosonic acid transferase	PF00179 Ubiquitin-conjugating enzyme	232.65	8.53e-70	1149	1511	86	206	-2		108	118	1722	278	121	97.52	7.03	43.53	Yes	No	No	No
DB_oleaga	OE_56122	A6NA00.1 RecName: Full=40S ribosomal protein SA	RecName: Full=40S ribosomal protein SA	A6NA00.1	Ornithodoros parkeri	857.515	718.771	612.337	911.409	697.622	639.913	0					477.25	7.24e-169	153	875	16	253	-2		233	235	975	299	241	97.51	24.72	80.6	Yes	No	No	No
DB_oleaga	OE_94246	AAY66882.1 ribosomal protein S25	ribosomal protein S25	AAY66882.1	Ixodes scapularis	579.936	692.116	353.469	707.539	371.72	472.542	1	[C]GO:0005840: ribosome		IPR036967 Ribosomal protein S11 superfamily		148.29	2.98e-42	3	242	32	111	3		76	78	967	111	80	97.5	8.27	72.07	Yes	No	No	No
DB_oleaga	OE_76450	DAA34558.1 TPA_exp: RNA-binding protein LARK	TPA_exp: RNA-binding protein LARK	DAA34558.1	Amblyomma variegatum	24.126	18.9566	13.5095	12.3191	18.1283	18.2213	1	[F]GO:0003723: RNA binding		IPR042622 Zinc finger protein 106		158.69	7.27e-43	213	452	1	80	3		76	78	1609	217	80	97.5	4.97	36.87	Yes	No	No	No
DB_oleaga	OE_76451	DAA34558.1 TPA_exp: RNA-binding protein LARK	TPA_exp: RNA-binding protein LARK	DAA34558.1	Amblyomma variegatum	23.8965	20.3004	11.5262	11.9089	17.4539	20.3999	1	[F]GO:0003723: RNA binding		IPR042622 Zinc finger protein 106		158.69	1.06e-42	213	452	1	80	3		76	78	1684	217	80	97.5	4.75	36.87	Yes	No	No	No
DB_oleaga	OE_76449	DAA34558.1 TPA_exp: RNA-binding protein LARK	TPA_exp: RNA-binding protein LARK	DAA34558.1	Amblyomma variegatum	20.6011	16.8448	11.8803	10.6792	15.205	18.4662	1	[F]GO:0003723: RNA binding		IPR042622 Zinc finger protein 106		158.69	8.76e-43	213	452	1	80	3		76	78	1645	217	80	97.5	4.86	36.87	Yes	No	No	No
DB_oleaga	OE_76452	DAA34558.1 TPA_exp: RNA-binding protein LARK	TPA_exp: RNA-binding protein LARK	DAA34558.1	Amblyomma variegatum	18.3978	16.0887	9.54585	9.24188	13.6882	16.936	1	[F]GO:0003723: RNA binding		IPR042622 Zinc finger protein 106		158.69	1.26e-42	213	452	1	80	3		76	78	1720	217	80	97.5	4.65	36.87	Yes	No	No	No
DB_oleaga	OE_55410	DAA34558.1 TPA_exp: RNA-binding protein LARK	TPA_exp: RNA-binding protein LARK	DAA34558.1	Amblyomma variegatum	13.504	11.7399	7.90739	8.88868	12.0714	9.98615	1	[F]GO:0003723: RNA binding		IPR042622 Zinc finger protein 106		158.69	1.11e-43	1019	1258	1	80	-1		76	78	1303	217	80	97.5	6.14	36.87	Yes	No	No	No
DB_oleaga	OE_15657	DAA34558.1 TPA_exp: RNA-binding protein LARK	TPA_exp: RNA-binding protein LARK	DAA34558.1	Amblyomma variegatum	16.4401	13.8052	7.95016	8.47754	12.1292	13.9592	1	[F]GO:0003723: RNA binding		IPR042622 Zinc finger protein 106		158.69	2.68e-42	213	452	1	80	3		76	78	1898	217	80	97.5	4.21	36.87	Yes	No	No	No
DB_oleaga	OE_55409	DAA34558.1 TPA_exp: RNA-binding protein LARK	TPA_exp: RNA-binding protein LARK	DAA34558.1	Amblyomma variegatum	14.3833	11.8707	6.84992	6.71264	10.999	11.9186	1	[F]GO:0003723: RNA binding		IPR042622 Zinc finger protein 106		158.69	1.86e-43	1094	1333	1	80	-1		76	78	1378	217	80	97.5	5.81	36.87	Yes	No	No	No
DB_oleaga	OE_55406	DAA34558.1 TPA_exp: RNA-binding protein LARK	TPA_exp: RNA-binding protein LARK	DAA34558.1	Amblyomma variegatum	9.20464	7.74127	5.90762	4.61511	7.62059	7.73196	1	[F]GO:0003723: RNA binding		IPR042622 Zinc finger protein 106		158.69	1.43e-43	1055	1294	1	80	-1		76	78	1339	217	80	97.5	5.97	36.87	Yes	No	No	No
DB_oleaga	OE_30437	DAA34558.1 TPA_exp: RNA-binding protein LARK	TPA_exp: RNA-binding protein LARK	DAA34558.1	Amblyomma variegatum	9.7749	6.52031	5.80489	4.26321	7.34175	8.41959	1	[F]GO:0003723: RNA binding		IPR042622 Zinc finger protein 106		158.69	5.4e-45	42	281	1	80	3		76	78	939	217	80	97.5	8.52	36.87	No	No	No	No
DB_oleaga	OE_30436	DAA34558.1 TPA_exp: RNA-binding protein LARK	TPA_exp: RNA-binding protein LARK	DAA34558.1	Amblyomma variegatum	10.1411	6.76374	5.27247	4.37043	6.67171	7.67788	1	[F]GO:0003723: RNA binding		IPR042622 Zinc finger protein 106		158.69	9.15e-45	42	281	1	80	3		76	78	996	217	80	97.5	8.03	36.87	No	No	No	No
DB_oleaga	OE_55407	DAA34558.1 TPA_exp: RNA-binding protein LARK	TPA_exp: RNA-binding protein LARK	DAA34558.1	Amblyomma variegatum	8.36209	6.77791	4.32498	4.37032	5.6675	8.2038	1	[F]GO:0003723: RNA binding		IPR042622 Zinc finger protein 106		158.69	2.36e-43	1130	1369	1	80	-1		76	78	1414	217	80	97.5	5.66	36.87	Yes	No	No	No
DB_oleaga	OE_55415	DAA34558.1 TPA_exp: RNA-binding protein LARK	TPA_exp: RNA-binding protein LARK	DAA34558.1	Amblyomma variegatum	7.18805	5.72307	3.8129	4.02892	6.08863	7.25243	1	[F]GO:0003723: RNA binding		IPR042622 Zinc finger protein 106		158.69	2.91e-43	1163	1402	1	80	-1		76	78	1447	217	80	97.5	5.53	36.87	Yes	No	No	No
DB_oleaga	OE_17823	DAA34558.1 TPA_exp: RNA-binding protein LARK	TPA_exp: RNA-binding protein LARK	DAA34558.1	Amblyomma variegatum	5.17616	4.55489	3.07871	3.20595	4.00492	5.05914	1	[F]GO:0003723: RNA binding		IPR042622 Zinc finger protein 106		158.69	3.56e-43	1195	1434	1	80	-1		76	78	1479	217	80	97.5	5.41	36.87	Yes	No	No	No
DB_oleaga	OE_55411	DAA34558.1 TPA_exp: RNA-binding protein LARK	TPA_exp: RNA-binding protein LARK	DAA34558.1	Amblyomma variegatum	5.90394	5.8798	3.04808	3.19811	4.86186	5.52772	1	[F]GO:0003723: RNA binding		IPR042622 Zinc finger protein 106		158.69	6.71e-43	1308	1547	1	80	-1		76	78	1592	217	80	97.5	5.03	36.87	No	No	No	No
DB_oleaga	OE_55412	DAA34558.1 TPA_exp: RNA-binding protein LARK	TPA_exp: RNA-binding protein LARK	DAA34558.1	Amblyomma variegatum	3.34934	1.79927	1.74446	1.23468	2.71565	2.07998	1	[F]GO:0003723: RNA binding		IPR042622 Zinc finger protein 106		158.69	6.26e-46	253	492	1	80	-2		76	78	724	217	80	97.5	11.05	36.87	Yes	No	No	No
DB_oleaga	OE_19105	PRD32156.1 ubc-1	ubc-1	PRD32156.1	Nephila clavipes	28.6939	21.6526	7.50667	8.12265	14.8411	12.5885	0					156.38	7.16e-43	411	650	21	100	3		74	78	1957	104	80	97.5	4.09	76.92	No	No	No	No
DB_oleaga	OE_22484	RWS11359.1 hypothetical protein B4U79_00872	hypothetical protein B4U79_00872	RWS11359.1	Dinothrombium tinctorium	120.838	98.9808	35.2411	26.1825	77.424	67.2442	2	[F]GO:0005524: ATP binding;[F]GO:0016740: transferase activity	EC:2	IPR037219 Peptidase M41-like;IPR039901 3-deoxy-D-manno-octulosonic acid transferase		315.46	7.64e-103	1250	1726	1	159	-3		151	155	1857	174	159	97.48	8.56	91.38	Yes	No	No	No
DB_oleaga	OE_34997	DAA34137.1 TPA_exp: alternative splicing factor SRp20/9G8	TPA_exp: alternative splicing factor SRp20/9G8	DAA34137.1	Amblyomma variegatum	28.1196	19.5256	25.0832	19.8275	46.2756	47.2617	2	[F]GO:0003723: RNA binding;[F]GO:0008270: zinc ion binding		IPR042622 Zinc finger protein 106;IPR040204 E3 ubiquitin-protein ligase UBR7		248.83	5.5e-79	781	1137	2	120	-3		112	116	1280	192	119	97.48	9.3	61.98	Yes	No	No	No
DB_oleaga	OE_25599	ISCW023208-PA pep scaffold:IscaW1:DS950928:31584:154411:-1 gene:ISCW023208 transcript:ISCW023208-RA gene_biotype:protein_coding transcript_biotype:protein_coding description:Pre-B-cell leukemia transcription factor 1, 2, 3, putative	Pre-B-cell leukemia transcription factor 1, 2, 3, putative	B7QJ91	Ixodes scapularis	2.72892	3.09781	1.56623	2.09313	1.89628	2.23921	4	[F]GO:0003700: DNA-binding transcription factor activity;[F]GO:0004801: sedoheptulose-7-phosphate:D-glyceraldehyde-3-phosphate glyceronetransferase activity;[F]GO:0043565: sequence-specific DNA binding;[C]GO:0005634: nucleus	EC:2.2.1.2	IPR042988 Homeobox protein NOBOX;IPR022999 Transaldolase type 3B, putative;IPR042153 VDR, DNA-binding domain;IPR040418 Protein crowded nuclei	PF00046 Homeodomain;PF03792 PBC domain	160.23	4.64e-41	3	239	216	294	3		75	77	3268	294	79	97.47	2.42	26.87	No	No	No	No	Pentose phosphate pathway	map00030
DB_oleaga	OE_55594	AAY66882.1 ribosomal protein S25	ribosomal protein S25	AAY66882.1	Ixodes scapularis	26.5144	35.9098	15.0238	34.5979	16.5034	22.2002	1	[C]GO:0005840: ribosome		IPR036967 Ribosomal protein S11 superfamily		146.36	1.31e-41	333	569	33	111	-1		75	77	938	111	79	97.47	8.42	71.17	Yes	No	No	No
DB_oleaga	OE_81135	RWS19511.1 Sodium/potassium-transporting ATPase subunit alpha-like protein, partial	Sodium/potassium-transporting ATPase subunit alpha-like protein, partial	RWS19511.1	Leptotrombidium deliense	17.4569	16.4132	11.4697	8.32656	10.3925	13.4025	2	[F]GO:0005524: ATP binding;[C]GO:0016021: integral component of membrane		IPR037219 Peptidase M41-like;IPR042473 V-type immunoglobulin domain-containing suppressor of T-cell activation		221.09	1.65e-65	1	354	57	174	1		113	115	1559	309	118	97.46	7.57	38.19	Yes	No	No	No
DB_oleaga	OE_83215	RWS19511.1 Sodium/potassium-transporting ATPase subunit alpha-like protein, partial	Sodium/potassium-transporting ATPase subunit alpha-like protein, partial	RWS19511.1	Leptotrombidium deliense	4.12236	3.80871	3.0309	1.81239	2.73378	3.12105	2	[F]GO:0005524: ATP binding;[C]GO:0016021: integral component of membrane		IPR037219 Peptidase M41-like;IPR042473 V-type immunoglobulin domain-containing suppressor of T-cell activation		219.16	1.34e-63	1	354	56	173	-2		111	115	1930	309	118	97.46	6.11	38.19	No	No	No	No
DB_oleaga	OE_7272	ISCW024315-PA pep scaffold:IscaW1:DS743468:4058:4738:-1 gene:ISCW024315 transcript:ISCW024315-RA gene_biotype:protein_coding transcript_biotype:protein_coding description:40S ribosomal protein S6, putative (Fragment)	40S ribosomal protein S6, putative (Fragment)	B7PLU8	Ixodes scapularis	126.201	99.1091	61.9298	88.7134	92.2672	69.6179	3	[F]GO:0003735: structural constituent of ribosome;[P]GO:0006412: translation;[C]GO:0005840: ribosome		IPR042831 54S ribosomal protein L28, mitochondrial;IPR036967 Ribosomal protein S11 superfamily;IPR036967 Ribosomal protein S11 superfamily	PF01092 Ribosomal protein S6e	216.47	1.07e-66	394	744	95	211	1		107	114	1090	226	117	97.44	10.73	51.77	Yes	No	No	No
DB_oleaga	OE_95749	XP_019864729.1 PREDICTED: AP-1 complex subunit sigma-2 isoform X2	AP-1 complex subunit sigma-2 isoform X2	XP_019864729.1	Aethina tumida	1.07508	1.79185	1.60011	1.06921	1.36934	1.58591	0					298.52	8.53e-102	260	727	2	157	-1		147	152	727	157	156	97.44	21.46	99.36	No	No	No	No
DB_oleaga	OE_43053	AAY40467.1 ribosomal protein S24	ribosomal protein S24	AAY40467.1	Dermacentor variabilis	27.3951	35.0567	15.5172	33.8737	17.3275	22.2585	3	[F]GO:0003735: structural constituent of ribosome;[P]GO:0006412: translation;[C]GO:0005840: ribosome		IPR042831 54S ribosomal protein L28, mitochondrial;IPR036967 Ribosomal protein S11 superfamily;IPR036967 Ribosomal protein S11 superfamily		158.3	1.32e-54	692	925	38	115	2		74	76	981	134	78	97.44	7.95	58.21	Yes	Yes	No	No
DB_oleaga	OE_3679	ISCW023180-PA pep scaffold:IscaW1:DS932186:405747:408933:1 gene:ISCW023180 transcript:ISCW023180-RA gene_biotype:protein_coding transcript_biotype:protein_coding description:Splicing factor SC35, putative	Splicing factor SC35, putative	B7QGL9	Ixodes scapularis	3.76483	3.0917	3.44046	4.5695	3.72123	4.22483	5	[F]GO:0003723: RNA binding;[P]GO:0045292: mRNA cis splicing, via spliceosome;[P]GO:0000381: regulation of alternative mRNA splicing, via spliceosome;[C]GO:0016607: nuclear speck;[C]GO:0005634: nucleus		IPR042622 Zinc finger protein 106;IPR039726 Pre-mRNA-processing factor Prp40;IPR039929 Cotranscriptional regulator FAM172A;IPR019082 Neurogenic mastermind-like, N-terminal;IPR040418 Protein crowded nuclei	PF00076 RNA recognition motif. (a.k.a. RRM, RBD, or RNP domain)	84.34	3.58e-16	501	617	23	61	3		36	38	1565	209	39	97.44	2.49	18.66	No	Yes	No	Yes
DB_oleaga	OE_57343	BAI83412.1 alpha-catenin, partial	alpha-catenin, partial	BAI83412.1	Parasteatoda tepidariorum	10.0378	8.77435	6.9122	7.74373	8.51308	8.57556	3	[F]GO:0051015: actin filament binding;[F]GO:0045296: cadherin binding;[P]GO:0007155: cell adhesion		IPR039959 Fimbrin/Plastin;IPR030461 Junction plakoglobin;IPR042974 Junctional adhesion molecule C		558.91	0	882	1814	141	450	-2		285	303	3438	450	311	97.43	9.05	69.11	No	No	No	No
DB_oleaga	OE_85842	ISCW015449-PA pep scaffold:IscaW1:DS972716:9029:41565:1 gene:ISCW015449 transcript:ISCW015449-RA gene_biotype:protein_coding transcript_biotype:protein_coding description:E3 ubiquitin ligase, putative	E3 ubiquitin ligase, putative	B7QMR7	Ixodes scapularis	3.577	3.25558	4.49833	4.96157	3.98615	2.92036	8	[F]GO:0016787: hydrolase activity;[F]GO:0016874: ligase activity;[F]GO:0003729: mRNA binding;[F]GO:0003727: single-stranded RNA binding;[F]GO:0045182: translation regulator activity;[F]GO:0008270: zinc ion binding;[P]GO:2000767: positive regulation of cytoplasmic translation;[C]GO:0005737: cytoplasm	EC:3;EC:6	IPR039666 Dolichyldiphosphatase 1;IPR036615 Mur ligase, C-terminal domain superfamily;IPR040148 Fragile X mental retardation syndrome-related protein;IPR033111 APOBEC1 complementation factor;IPR034819 Cytoplasmic polyadenylation element-binding protein;IPR040204 E3 ubiquitin-protein ligase UBR7;IPR037296 Staphostatin A/B	PF00098 Zinc knuckle	171.01	1.43e-71	199	429	16	92	1		72	75	1692	181	77	97.4	4.55	42.54	Yes	No	No	No
DB_oleaga	OE_28888	DAA34534.1 TPA_inf: cytoskeletal protein adducin	TPA_inf: cytoskeletal protein adducin	DAA34534.1	Amblyomma variegatum	11.161	10.1359	9.5024	7.47023	8.31407	8.94213	0					279.26	1.38e-84	1826	2284	206	358	-1		132	149	2284	367	153	97.39	6.7	41.69	Yes	No	No	No
DB_oleaga	OE_70795	ABK29471.1 CHK1 checkpoint-like protein, partial	CHK1 checkpoint-like protein, partial	ABK29471.1	Helicoverpa armigera	29.9112	38.5123	78.0489	91.8145	30.7102	46.4387	0					78.95	2.52e-16	1007	1120	2	39	-3		35	37	1137	47	38	97.37	3.34	80.85	Yes	No	No	No
DB_oleaga	OE_3713	RVE55204.1 hypothetical protein evm_000102	hypothetical protein evm_000102	RVE55204.1	Chilo suppressalis	22.3337	28.1912	10.876	24.0131	14.1239	37.8522	1	[P]GO:0006464: cellular protein modification process		IPR039732 Ubiquitin-like modifier Hub1/Ubl5		148.67	2.92e-45	120	347	5	80	-1		68	74	437	80	76	97.37	17.39	95	No	No	No	No
DB_oleaga	OE_29612	ABR23367.1 nucleoside diphosphate kinase	nucleoside diphosphate kinase	ABR23367.1	Ornithodoros parkeri	194.703	205.074	206.251	285.04	141.85	168.8	4	[F]GO:0004550: nucleoside diphosphate kinase activity;[P]GO:0006241: CTP biosynthetic process;[P]GO:0006183: GTP biosynthetic process;[P]GO:0006228: UTP biosynthetic process	EC:2.7.4.6	IPR037994 Nucleoside diphosphate kinase 6;IPR033828 CTP synthase GATase domain;IPR001564 Nucleoside diphosphate kinase;IPR001564 Nucleoside diphosphate kinase		298.52	4.04e-103	2	457	2	153	2		143	148	506	153	152	97.37	30.04	99.35	No	No	No	No	Purine metabolism;Pyrimidine metabolism	map00230;map00240
DB_oleaga	OE_14402	ABR23497.1 truncated peroxiredoxin, partial	truncated peroxiredoxin, partial	ABR23497.1	Ornithodoros parkeri	30.6984	35.5892	32.1968	70.3147	29.1438	33.0005	3	[F]GO:0051920: peroxiredoxin activity;[P]GO:0045454: cell redox homeostasis;[C]GO:0005623: cell	EC:1.11.1.15	IPR022915 Peroxiredoxin, TDXH subfamily;IPR017937 Thioredoxin, conserved site		376.33	9.31e-131	144	713	2	191	-1		184	185	959	191	190	97.37	19.81	99.48	No	No	No	No
DB_oleaga	OE_36984	RWS06836.1 U4/U6.U5 small nuclear ribonucleoprotein 27 kDa protein-like protein, partial	U4/U6.U5 small nuclear ribonucleoprotein 27 kDa protein-like protein, partial	RWS06836.1	Dinothrombium tinctorium	2.94274	3.63017	4.09668	6.20683	3.81452	3.55594	1	[P]GO:0008380: RNA splicing		IPR039979 Pre-mRNA-splicing factor 18		80.88	1.82e-25	356	469	159	196	-3		36	37	933	196	38	97.37	4.07	19.39	Yes	No	No	No
DB_oleaga	OE_25227	XP_017797942.1 PREDICTED: polyubiquitin-A-like	polyubiquitin-A-like	XP_017797942.1	Habropoda laboriosa	64.0791	55.7992	72.3477	49.6547	72.2061	47.8463	0				PF00240 Ubiquitin family	350.9	0	566	1132	457	645	2		180	184	1884	952	189	97.35	10.03	19.85	No	No	No	No
DB_oleaga	OE_41729	XP_014283982.1 AP-1 complex subunit sigma-2 isoform X2	AP-1 complex subunit sigma-2 isoform X2	XP_014283982.1	Halyomorpha halys	2.13647	2.5707	1.94629	1.57563	2.27951	1.90782	0					289.66	1.26e-98	1	450	2	151	-1		141	146	666	157	150	97.33	22.52	95.54	No	No	No	No
DB_oleaga	OE_14198	XP_023222745.1 heterogeneous nuclear ribonucleoprotein 87F-like isoform X3	heterogeneous nuclear ribonucleoprotein 87F-like isoform X3	XP_023222745.1	Centruroides sculpturatus	79.0024	94.5412	33.4565	27.9357	49.1991	47.1568	0					342.43	3.29e-114	182	742	7	193	2		159	182	1209	315	187	97.33	15.47	59.37	Yes	No	No	No
DB_oleaga	OE_85505	ISCW000126-PA pep scaffold:IscaW1:DS612897:79586:80368:-1 gene:ISCW000126 transcript:ISCW000126-RA gene_biotype:protein_coding transcript_biotype:protein_coding description:Putative uncharacterized protein	Putative uncharacterized protein	B7P0U1	Ixodes scapularis	613.312	606.868	332.652	519.74	384.454	420.431	1	[C]GO:0030687: preribosome, large subunit precursor			PF01201 Ribosomal protein S8e	285.8	8.18e-88	1608	2054	112	260	-3		134	145	2554	260	149	97.32	5.83	57.31	Yes	No	No	No
DB_oleaga	OE_14322	ISCW014364-PA pep scaffold:IscaW1:DS963660:77834:104754:1 gene:ISCW014364 transcript:ISCW014364-RA gene_biotype:protein_coding transcript_biotype:protein_coding description:Armadillo repeat-containing protein, putative	Armadillo repeat-containing protein, putative	B7QL44	Ixodes scapularis	21.0617	28.5837	5.08011	7.66829	6.53893	9.07341	2	[P]GO:0043161: proteasome-mediated ubiquitin-dependent protein catabolic process;[C]GO:0034657: GID complex		IPR037559 Proteasome subunit beta Pre3	PF02985 HEAT repeat	400.21	7.71e-130	2	667	325	543	2		204	216	2002	543	222	97.3	11.09	40.88	Yes	No	No	No
DB_oleaga	OE_92976	KDQ71571.1 hypothetical protein L798_09058	hypothetical protein L798_09058	KDQ71571.1	Zootermopsis nevadensis	2.52586	2.3352	19.3834	32.2484	8.83246	9.28703	0					82.03	4.61e-17	1699	1809	1	37	1		35	36	1809	49	37	97.3	2.05	75.51	Yes	No	No	No
DB_oleaga	OE_8479	ISCW001998-PA pep scaffold:IscaW1:DS673289:192039:195155:-1 gene:ISCW001998 transcript:ISCW001998-RA gene_biotype:protein_coding transcript_biotype:protein_coding description:Mediator of RNA polymerase II transcription subunit, putative	Mediator of RNA polymerase II transcription subunit, putative	B7PAW5	Ixodes scapularis	10.3915	9.48038	9.68529	10.2121	10.9916	12.3815	1	[C]GO:0016592: mediator complex		IPR042376 Mediator of RNA polymerase II transcription subunit 26	PF11594 Mediator complex subunit 28	211.85	5.05e-64	37	369	1	111	1		103	108	1431	190	111	97.3	7.76	58.42	No	No	No	No
DB_oleaga	OE_71154	ISCW003612-PA pep scaffold:IscaW1:DS715571:3604:7611:1 gene:ISCW003612 transcript:ISCW003612-RA gene_biotype:protein_coding transcript_biotype:protein_coding description:Phosphoserine phosphatase, putative	Phosphoserine phosphatase, putative	B7PHY5	Ixodes scapularis	15.9925	16.4409	10.6239	10.784	13.5073	12.5092	6	[F]GO:0000287: magnesium ion binding;[F]GO:0016791: phosphatase activity;[F]GO:0004647: phosphoserine phosphatase activity;[P]GO:0016311: dephosphorylation;[P]GO:0006564: L-serine biosynthetic process;[C]GO:0005737: cytoplasm	EC:3.1.3;EC:3.1.3.3	IPR037143 4'-phosphopantetheinyl transferase domain superfamily;IPR027233 Protein phosphatase Slingshot homologue 1;IPR023190 Phosphoserine phosphatase, domain 2;IPR016130 Protein-tyrosine phosphatase, active site;IPR029015 D-3-phosphoglycerate dehydrogenase, type 2;IPR037296 Staphostatin A/B	PF00702 haloacid dehalogenase-like hydrolase	274.63	2.6e-90	226	669	1	148	-2		134	144	901	233	148	97.3	16.43	63.52	No	No	No	No	Glycine, serine and threonine metabolism	map00260
DB_oleaga	OE_69075	ISCW003612-PA pep scaffold:IscaW1:DS715571:3604:7611:1 gene:ISCW003612 transcript:ISCW003612-RA gene_biotype:protein_coding transcript_biotype:protein_coding description:Phosphoserine phosphatase, putative	Phosphoserine phosphatase, putative	B7PHY5	Ixodes scapularis	17.0732	15.8929	8.66438	9.48337	12.9759	9.71615	6	[F]GO:0000287: magnesium ion binding;[F]GO:0016791: phosphatase activity;[F]GO:0004647: phosphoserine phosphatase activity;[P]GO:0016311: dephosphorylation;[P]GO:0006564: L-serine biosynthetic process;[C]GO:0005737: cytoplasm	EC:3.1.3;EC:3.1.3.3	IPR037143 4'-phosphopantetheinyl transferase domain superfamily;IPR027233 Protein phosphatase Slingshot homologue 1;IPR023190 Phosphoserine phosphatase, domain 2;IPR016130 Protein-tyrosine phosphatase, active site;IPR029015 D-3-phosphoglycerate dehydrogenase, type 2;IPR037296 Staphostatin A/B	PF00702 haloacid dehalogenase-like hydrolase	274.63	5.08e-90	237	680	1	148	3		134	144	959	233	148	97.3	15.43	63.52	No	No	No	No	Glycine, serine and threonine metabolism	map00260
DB_oleaga	OE_86181	ISCW003612-PA pep scaffold:IscaW1:DS715571:3604:7611:1 gene:ISCW003612 transcript:ISCW003612-RA gene_biotype:protein_coding transcript_biotype:protein_coding description:Phosphoserine phosphatase, putative	Phosphoserine phosphatase, putative	B7PHY5	Ixodes scapularis	14.3935	13.3657	7.1194	8.6368	10.6621	8.38231	6	[F]GO:0000287: magnesium ion binding;[F]GO:0016791: phosphatase activity;[F]GO:0004647: phosphoserine phosphatase activity;[P]GO:0016311: dephosphorylation;[P]GO:0006564: L-serine biosynthetic process;[C]GO:0005737: cytoplasm	EC:3.1.3;EC:3.1.3.3	IPR037143 4'-phosphopantetheinyl transferase domain superfamily;IPR027233 Protein phosphatase Slingshot homologue 1;IPR023190 Phosphoserine phosphatase, domain 2;IPR016130 Protein-tyrosine phosphatase, active site;IPR029015 D-3-phosphoglycerate dehydrogenase, type 2;IPR037296 Staphostatin A/B	PF00702 haloacid dehalogenase-like hydrolase	274.63	1.81e-90	404	847	1	148	-3		134	144	873	233	148	97.3	16.95	63.52	No	No	No	No	Glycine, serine and threonine metabolism	map00260
DB_oleaga	OE_56777	ISCW020105-PA pep scaffold:IscaW1:DS825938:136911:148873:1 gene:ISCW020105 transcript:ISCW020105-RA gene_biotype:protein_coding transcript_biotype:protein_coding description:RING finger motif containing protein	RING finger motif containing protein	B7PZI8	Ixodes scapularis	1.35784	1.93802	2.25191	1.02406	2.12342	2.03708	0				PF17123 RING-like zinc finger	78.18	1.58e-15	364	474	1	37	-3		36	36	797	145	37	97.3	4.64	25.52	Yes	No	No	No
DB_oleaga	OE_37690	ISCW007146-PA pep scaffold:IscaW1:DS800078:66122:69859:1 gene:ISCW007146 transcript:ISCW007146-RA gene_biotype:protein_coding transcript_biotype:protein_coding description:RNA-binding protein musashi, putative	RNA-binding protein musashi, putative	B7PVI7	Ixodes scapularis	72.9904	66.3379	15.7262	20.379	39.781	25.9581	7	[F]GO:0003729: mRNA binding;[F]GO:0003723: RNA binding;[F]GO:0043565: sequence-specific DNA binding;[F]GO:1990837: sequence-specific double-stranded DNA binding;[C]GO:0005654: nucleoplasm;[C]GO:0005634: nucleus;[C]GO:1990904: ribonucleoprotein complex		IPR040148 Fragile X mental retardation syndrome-related protein;IPR042622 Zinc finger protein 106;IPR042153 VDR, DNA-binding domain;IPR030219 Growth factor receptor-bound protein 2;IPR040418 Protein crowded nuclei;IPR025694 Mitochondrial splicing apparatus component MNE1	PF00076 RNA recognition motif. (a.k.a. RRM, RBD, or RNP domain)	215.31	1.99e-78	719	1051	118	228	-3		103	108	2403	353	111	97.3	4.62	31.44	No	Yes	No	No
DB_oleaga	OE_3972	ISCW018616-PA pep scaffold:IscaW1:DS737013:363745:372324:1 gene:ISCW018616 transcript:ISCW018616-RA gene_biotype:protein_coding transcript_biotype:protein_coding description:Cyclin k, putative	Cyclin k, putative	B7PL05	Ixodes scapularis	1.89139	1.96016	1.84445	1.53249	1.64919	1.21987	6	[F]GO:0061575: cyclin-dependent protein serine/threonine kinase activator activity;[F]GO:0016538: cyclin-dependent protein serine/threonine kinase regulator activity;[P]GO:0032786: positive regulation of DNA-templated transcription, elongation;[P]GO:0006357: regulation of transcription by RNA polymerase II;[C]GO:0008024: cyclin/CDK positive transcription elongation factor complex;[C]GO:0005634: n…	EC:2.7.1	IPR004944 Cyclin-dependent kinase 5 activator;IPR036858 Cyclin-dependent kinase, regulatory subunit superfamily;IPR042326 CTD kinase subunit gamma;IPR042988 Homeobox protein NOBOX;IPR040418 Protein crowded nuclei	PF00134 Cyclin, N-terminal domain	284.26	7.95e-82	5037	5477	119	264	-2		135	143	5478	445	147	97.28	2.68	33.03	Yes	No	No	No
DB_oleaga	OE_93641	ABR23479.1 60s ribosomal protein L10	60s ribosomal protein L10	ABR23479.1	Ornithodoros parkeri	2.12932	1.76791	1.20483	2.18619	2.98653	2.35298	3	[F]GO:0003735: structural constituent of ribosome;[P]GO:0006412: translation;[C]GO:0005840: ribosome		IPR042831 54S ribosomal protein L28, mitochondrial;IPR036967 Ribosomal protein S11 superfamily;IPR036967 Ribosomal protein S11 superfamily		445.28	1.84e-158	125	784	1	220	2		208	214	800	220	220	97.27	27.5	100	No	No	No	No
DB_oleaga	OE_3977	ISCW015531-PA pep scaffold:IscaW1:DS980314:69076:77045:1 gene:ISCW015531 transcript:ISCW015531-RA gene_biotype:protein_coding transcript_biotype:protein_coding description:Protein required for fusion of vesicles in vesicular transport, alpha-SNAP, putative	Protein required for fusion of vesicles in vesicular transport, alpha-SNAP, putative	B7QNW0	Ixodes scapularis	19.8803	23.2377	18.1681	18.4818	18.5145	14.8464	6	[F]GO:0005483: soluble NSF attachment protein activity;[F]GO:0019905: syntaxin binding;[P]GO:0006886: intracellular protein transport;[P]GO:0035494: SNARE complex disassembly;[C]GO:0031201: SNARE complex;[C]GO:0005774: vacuolar membrane		IPR026183 Taxilin family;IPR042476 Amyloid protein-binding protein 2;IPR039812 Vesicle-fusing ATPase;IPR028673 Syntaxin-16;IPR036958 Na+/H+ exchanger 3/4	PF14938 Soluble NSF attachment protein, SNAP	548.13	0	2252	3127	1	293	-3		270	285	3249	293	293	97.27	9.02	100	No	No	No	No
DB_oleaga	OE_7891	KFM75149.1 Tubulin alpha-1C chain, partial	Tubulin alpha-1C chain, partial	KFM75149.1	Stegodyphus mimosarum	17.258	10.7983	13.1041	10.4962	8.9247	16.3659	5	[F]GO:0005525: GTP binding;[F]GO:0003924: GTPase activity;[F]GO:0005200: structural constituent of cytoskeleton;[P]GO:0007017: microtubule-based process;[C]GO:0005874: microtubule		IPR040385 Rab-like protein 6;IPR042734 Rho-related GTP-binding protein RhoG;IPR031392 Spindle pole component 29;IPR037177 Dynein light chain superfamily;IPR033337 MT-associated protein TORTIFOLIA1/SPIRAL2-like	PF00091 Tubulin/FtsZ family, GTPase domain;PF03953 Tubulin C-terminal domain	862.83	0	175	1494	1	440	-2		420	428	1570	451	440	97.27	28.03	97.56	No	Yes	No	No
DB_oleaga	OE_7899	ISCW007139-PA pep scaffold:IscaW1:DS779097:6304:12730:1 gene:ISCW007139 transcript:ISCW007139-RA gene_biotype:protein_coding transcript_biotype:protein_coding description:20S proteasome, regulatory subunit alpha type PSMA7/PRE6, putative	20S proteasome, regulatory subunit alpha type PSMA7/PRE6, putative	ISCW007139-PA	Ixodes scapularis	30.2318	42.3651	28.2637	46.7786	22.201	23.8194	0					415.23	9.91e-145	101	757	1	219	2		209	213	1056	247	219	97.26	20.74	88.66	Yes	No	No	No
DB_oleaga	OE_76006	KFM68855.1 Eukaryotic translation initiation factor 2 subunit 3, Y-linked, partial	Eukaryotic translation initiation factor 2 subunit 3, Y-linked, partial	KFM68855.1	Stegodyphus mimosarum	53.9664	56.4552	26.7561	37.3293	41.8119	47.8891	3	[F]GO:0005525: GTP binding;[F]GO:0003924: GTPase activity;[F]GO:0003743: translation initiation factor activity		IPR040385 Rab-like protein 6;IPR042734 Rho-related GTP-binding protein RhoG;IPR039757 Eukaryotic translation initiation factor 2D	PF00009 Elongation factor Tu GTP binding domain;PF03144 Elongation factor Tu domain 2;PF09173 Initiation factor eIF2 gamma, C terminal	613.22	0	887	1870	66	393	2		305	319	1872	457	328	97.26	17.52	71.77	Yes	No	No	No
DB_oleaga	OE_46598	XP_023228946.1 pre-mRNA-processing-splicing factor 8	pre-mRNA-processing-splicing factor 8	XP_023228946.1	Centruroides sculpturatus	14.1864	12.9626	10.2984	8.23262	10.9849	10.5594	0					1047.73	0	144	1772	1835	2377	-1		507	528	2030	2378	543	97.24	26.75	22.83	Yes	No	No	No
DB_oleaga	OE_26696	XP_013777822.1 SWI/SNF-related matrix-associated actin-dependent regulator of chromatin subfamily B member 1-like	SWI/SNF-related matrix-associated actin-dependent regulator of chromatin subfamily B member 1-like	XP_013777822.1	Limulus polyphemus	12.076	12.3878	6.64731	11.9933	7.16724	8.7252	0					483.03	3.11e-163	1571	2329	105	356	-2		230	246	2330	368	253	97.23	10.86	68.75	Yes	No	No	No
DB_oleaga	OE_34261	ABR23477.1 40S ribosomal protein S3	40S ribosomal protein S3	ABR23477.1	Ornithodoros parkeri	32.4962	37.5878	18.2637	47.3139	22.278	28.9092	4	[F]GO:0003723: RNA binding;[F]GO:0003735: structural constituent of ribosome;[P]GO:0006412: translation;[C]GO:0015935: small ribosomal subunit		IPR042622 Zinc finger protein 106;IPR042831 54S ribosomal protein L28, mitochondrial;IPR036967 Ribosomal protein S11 superfamily;IPR027504 40S ribosomal protein SA		211.85	4.63e-61	1168	1491	133	240	-3		103	105	2222	240	108	97.22	4.86	45	No	No	No	No
DB_oleaga	OE_94997	ISCW004362-PA pep scaffold:IscaW1:DS712375:72621:78514:-1 gene:ISCW004362 transcript:ISCW004362-RA gene_biotype:protein_coding transcript_biotype:protein_coding description:Serine/threonine protein kinase, putative (Fragment)	Serine/threonine protein kinase, putative (Fragment)	B7PHD8	Ixodes scapularis	1.44905	2.14531	4.01287	6.94597	4.4988	3.93233	6	[F]GO:0005524: ATP binding;[F]GO:0004683: calmodulin-dependent protein kinase activity;[F]GO:0004674: protein serine/threonine kinase activity;[P]GO:0043066: negative regulation of apoptotic process;[P]GO:0046777: protein autophosphorylation;[C]GO:0005737: cytoplasm	EC:2.7.11.17	IPR037219 Peptidase M41-like;IPR042696 Calcium/calmodulin-dependent protein kinase type 1B, catalytic domain;IPR042870 DAPK3, catalytic domain;IPR036562 Baculovirus p35 superfamily;IPR028318 Dual specificity tyrosine-phosphorylation-regulated kinase 1A/B;IPR037296 Staphostatin A/B	PF00069 Protein kinase domain	341.66	1.78e-112	926	1465	83	262	-2		165	175	1466	327	180	97.22	12.28	55.05	No	No	No	No
DB_oleaga	OE_94261	DAA34115.1 TPA_exp: 60S ribosomal protein L7A	TPA_exp: 60S ribosomal protein L7A	DAA34115.1	Amblyomma variegatum	731.669	790.481	353.317	431.814	407.365	454.897	1	[C]GO:0005840: ribosome		IPR036967 Ribosomal protein S11 superfamily		205.68	3.05e-65	207	530	16	123	3		99	105	652	180	108	97.22	16.56	60	Yes	No	No	No
DB_oleaga	OE_2282	KZS02885.1 ADP ribosylation factor protein	ADP ribosylation factor protein	KZS02885.1	Daphnia magna	54.4503	60.2247	73.2686	95.5943	51.7581	42.039	1	[F]GO:0005525: GTP binding		IPR040385 Rab-like protein 6	PF00025 ADP-ribosylation factor family	343.2	7.68e-114	1131	1667	1	179	-3		168	174	1795	179	179	97.21	9.97	100	No	No	No	No
DB_oleaga	OE_70736	KFM79250.1 Tubulin alpha chain, partial	Tubulin alpha chain, partial	KFM79250.1	Stegodyphus mimosarum	60.0654	59.2328	68.3744	57.8318	39.7747	41.4263	5	[F]GO:0005525: GTP binding;[F]GO:0003924: GTPase activity;[F]GO:0005200: structural constituent of cytoskeleton;[P]GO:0007017: microtubule-based process;[C]GO:0005874: microtubule		IPR040385 Rab-like protein 6;IPR042734 Rho-related GTP-binding protein RhoG;IPR031392 Spindle pole component 29;IPR037177 Dynein light chain superfamily;IPR033337 MT-associated protein TORTIFOLIA1/SPIRAL2-like	PF00091 Tubulin/FtsZ family, GTPase domain;PF03953 Tubulin C-terminal domain	850.51	0	126	1415	1	430	3		414	418	1416	451	430	97.21	30.37	95.34	No	No	No	No
DB_oleaga	OE_5834	XP_013778779.1 guanine nucleotide-binding protein subunit beta-2-like	guanine nucleotide-binding protein subunit beta-2-like	XP_013778779.1	Limulus polyphemus	3.80543	3.40089	3.27931	2.55647	3.66791	2.27048	0					676.4	0	2109	3173	1	356	-3		320	346	3223	356	356	97.19	11.05	100	Yes	No	No	No
DB_oleaga	OE_87302	ISCW002560-PA pep scaffold:IscaW1:DS674641:15815:22558:1 gene:ISCW002560 transcript:ISCW002560-RA gene_biotype:protein_coding transcript_biotype:protein_coding description:N-acetyltransferase, putative	N-acetyltransferase, putative	B7PB60	Ixodes scapularis	2.87911	3.55197	3.12072	2.91143	3.05191	1.91956	7	[F]GO:0008080: N-acetyltransferase activity;[F]GO:0008999: ribosomal-protein-alanine N-acetyltransferase activity;[P]GO:0016573: histone acetylation;[P]GO:0007064: mitotic sister chromatid cohesion;[C]GO:0005737: cytoplasm;[C]GO:0031415: NatA complex;[C]GO:0009323: ribosomal-protein-alanine N-acetyltransferase complex	EC:2.3.1.5;EC:2.3.1.128	IPR039840 N-alpha-acetyltransferase 80;IPR037995 Histone acetyltransferase Esa1/KAT5/Tip60;IPR039776 Sister chromatid cohesion protein Pds5;IPR037296 Staphostatin A/B	PF00583 Acetyltransferase (GNAT) family	342.04	9.61e-113	1109	1639	1	178	-2		168	173	1949	179	178	97.19	9.13	99.44	Yes	No	No	No	Caffeine metabolism;Nitrotoluene degradation;Drug metabolism - other enzymes	map00232;map00633;map00983
DB_oleaga	OE_69078	ABI52762.1 60S ribosomal protein L27	60S ribosomal protein L27	ABI52762.1	Argas monolakensis	14.5975	21.1369	8.73412	16.3825	9.83219	15.645	3	[F]GO:0003735: structural constituent of ribosome;[P]GO:0006412: translation;[C]GO:0005840: ribosome		IPR042831 54S ribosomal protein L28, mitochondrial;IPR036967 Ribosomal protein S11 superfamily;IPR036967 Ribosomal protein S11 superfamily		143.28	1.05e-41	334	546	14	84	-1		67	69	567	136	71	97.18	12.52	52.21	No	No	No	No
DB_oleaga	OE_14520	OQR74533.1 RNA-binding protein 39-like, partial	RNA-binding protein 39-like, partial	OQR74533.1	Tropilaelaps mercedesae	3.93119	2.47831	4.42622	1.70197	3.97129	4.79911	3	[F]GO:0003723: RNA binding;[P]GO:0006397: mRNA processing;[C]GO:0005634: nucleus		IPR042622 Zinc finger protein 106;IPR040007 THO complex subunit 2;IPR040418 Protein crowded nuclei	PF00076 RNA recognition motif. (a.k.a. RRM, RBD, or RNP domain);PF15519 linker between RRM2 and RRM3 domains in RBM39 protein	125.18	6.11e-28	1453	1665	181	251	1		61	69	1667	569	71	97.18	4.26	12.48	Yes	No	No	No
DB_oleaga	OE_26228	ISCW008488-PA pep scaffold:IscaW1:DS784338:156587:186711:1 gene:ISCW008488 transcript:ISCW008488-RA gene_biotype:protein_coding transcript_biotype:protein_coding description:6-phosphofructo-2-kinase/fructose 2,6-bisphosphatase, putative (Fragment)	6-phosphofructo-2-kinase/fructose 2,6-bisphosphatase, putative (Fragment)	B7PT92	Ixodes scapularis	2.3397	2.67699	1.91705	1.97164	2.61157	2.74705	6	[F]GO:0003873: 6-phosphofructo-2-kinase activity;[F]GO:0005524: ATP binding;[F]GO:0004331: fructose-2,6-bisphosphate 2-phosphatase activity;[P]GO:0006003: fructose 2,6-bisphosphate metabolic process;[P]GO:0006000: fructose metabolic process;[C]GO:0005829: cytosol	EC:2.7.1.105;EC:3.1.3.46	IPR014379 6-phosphofructo-2-kinase Pfk27;IPR037219 Peptidase M41-like;IPR003094 Fructose-2,6-bisphosphatase;IPR034093 Ketohexokinase;IPR031264 Retinol-binding protein 1	PF00300 Histidine phosphatase superfamily (branch 1);PF01591 6-phosphofructo-2-kinase	824.31	0	1	1272	26	449	-3		400	412	1439	468	424	97.17	29.46	90.6	No	No	No	No	Fructose and mannose metabolism;Fructose and mannose metabolism	map00051;map00051
DB_oleaga	OE_57436	ABR23354.1 40S ribosomal protein S2/30S	40S ribosomal protein S2/30S	ABR23354.1	Ornithodoros parkeri	1829.23	1414.07	1083.39	1421.02	1319.94	1254.28	4	[F]GO:0003723: RNA binding;[F]GO:0003735: structural constituent of ribosome;[P]GO:0006412: translation;[C]GO:0015935: small ribosomal subunit		IPR042622 Zinc finger protein 106;IPR042831 54S ribosomal protein L28, mitochondrial;IPR036967 Ribosomal protein S11 superfamily;IPR027504 40S ribosomal protein SA		201.83	9.38e-117	463	777	80	183	1		99	102	1058	247	105	97.14	9.92	42.51	Yes	No	No	No
DB_oleaga	OE_81127	ABR23477.1 40S ribosomal protein S3	40S ribosomal protein S3	ABR23477.1	Ornithodoros parkeri	128.267	167.84	67.7545	190.34	90.9893	129.623	4	[F]GO:0003723: RNA binding;[F]GO:0003735: structural constituent of ribosome;[P]GO:0006412: translation;[C]GO:0015935: small ribosomal subunit		IPR042622 Zinc finger protein 106;IPR042831 54S ribosomal protein L28, mitochondrial;IPR036967 Ribosomal protein S11 superfamily;IPR027504 40S ribosomal protein SA		331.64	7.52e-109	1	525	66	240	1		164	170	1686	240	175	97.14	10.38	72.92	No	No	No	No
DB_oleaga	OE_76606	ISCW010321-PA pep scaffold:IscaW1:DS819902:185872:192436:1 gene:ISCW010321 transcript:ISCW010321-RA gene_biotype:protein_coding transcript_biotype:protein_coding description:Alternative splicing factor SRp55/B52/SRp75, putative	Alternative splicing factor SRp55/B52/SRp75, putative	B7PYH0	Ixodes scapularis	3.00275	2.91281	3.09022	3.43161	3.44599	3.14779	5	[F]GO:0003723: RNA binding;[P]GO:0045292: mRNA cis splicing, via spliceosome;[P]GO:0000381: regulation of alternative mRNA splicing, via spliceosome;[C]GO:0016607: nuclear speck;[C]GO:0005634: nucleus		IPR042622 Zinc finger protein 106;IPR039726 Pre-mRNA-processing factor Prp40;IPR039929 Cotranscriptional regulator FAM172A;IPR019082 Neurogenic mastermind-like, N-terminal;IPR040418 Protein crowded nuclei	PF00076 RNA recognition motif. (a.k.a. RRM, RBD, or RNP domain)	132.11	9.45e-32	95	304	1	70	2		62	68	1495	364	70	97.14	4.68	19.23	Yes	No	No	No
DB_oleaga	OE_13436	ISCW011818-PA pep scaffold:IscaW1:DS879332:9110:12449:-1 gene:ISCW011818 transcript:ISCW011818-RA gene_biotype:protein_coding transcript_biotype:protein_coding description:Dynein light chain, putative (Fragment)	Dynein light chain, putative (Fragment)	B7Q7Z5	Ixodes scapularis	25.8386	24.4812	19.4054	26.1956	20.0354	20.6934	0				PF03645 Tctex-1 family	207.61	2.01e-65	431	745	11	115	-3		95	102	954	115	105	97.14	11.01	91.3	Yes	No	No	No
DB_oleaga	OE_37378	ISCW010241-PA pep scaffold:IscaW1:DS847512:68385:85740:-1 gene:ISCW010241 transcript:ISCW010241-RA gene_biotype:protein_coding transcript_biotype:protein_coding description:Misexpression suppressor of KSR, putative	Misexpression suppressor of KSR, putative	B7Q304	Ixodes scapularis	103.348	94.6081	81.9841	63.5299	66.9668	78.6622	2	[P]GO:0007165: signal transduction;[C]GO:0005737: cytoplasm		IPR037607 Diacylglycerol kinase;IPR037296 Staphostatin A/B	PF03096 Ndr family	414.85	6.51e-163	162	791	33	242	3		196	204	3722	394	210	97.14	5.64	53.3	No	No	No	No
DB_oleaga	OE_59283	XP_013777822.1 SWI/SNF-related matrix-associated actin-dependent regulator of chromatin subfamily B member 1-like	SWI/SNF-related matrix-associated actin-dependent regulator of chromatin subfamily B member 1-like	XP_013777822.1	Limulus polyphemus	5.85664	6.85469	3.44001	2.95781	5.75789	6.30325	0					195.28	1.06e-58	241	555	1	105	-1		92	102	657	368	105	97.14	15.98	28.53	No	No	No	No
DB_oleaga	OE_14789	ISCW010143-PA pep scaffold:IscaW1:DS833022:80937:91011:-1 gene:ISCW010143 transcript:ISCW010143-RA gene_biotype:protein_coding transcript_biotype:protein_coding description:Methyl-CpG binding transcription regulator, putative	Methyl-CpG binding transcription regulator, putative	B7Q0K4	Ixodes scapularis	42.8441	39.3703	22.1695	26.8721	30.9843	36.5048	5	[F]GO:0008327: methyl-CpG binding;[P]GO:0006346: methylation-dependent chromatin silencing;[P]GO:0000122: negative regulation of transcription by RNA polymerase II;[C]GO:0005634: nucleus;[C]GO:0016581: NuRD complex		IPR037965 Methyl-CpG-binding domain protein 3;IPR042225 Negative cofactor 2 complex subunit beta;IPR040418 Protein crowded nuclei;IPR037965 Methyl-CpG-binding domain protein 3	PF01429 Methyl-CpG binding domain;PF14048 C-terminal domain of methyl-CpG binding protein 2 and 3;PF16564 p55-binding region of Methyl-CpG-binding domain proteins MBD	443.35	2.78e-156	109	837	15	257	-2		213	236	943	258	243	97.12	25.77	94.19	No	No	No	No
DB_oleaga	OE_46343	ACF35533.1 putative mitochondrial processing peptidase beta-subunit, partial	putative mitochondrial processing peptidase beta-subunit, partial	ACF35533.1	Dermacentor variabilis	8.2044	13.2961	7.53998	18.6981	4.89967	7.45467	2	[F]GO:0003824: catalytic activity;[F]GO:0046872: metal ion binding		IPR039556 ICL/PEPM domain;IPR040409 Phytochelatin synthase		193.36	2.49e-60	422	733	39	142	2		90	101	767	142	104	97.12	13.56	73.24	No	No	No	No
DB_oleaga	OE_78943	AGC56217.1 translation elongation factor 2, partial	translation elongation factor 2, partial	AGC56217.1	Dermatophagoides farinae	4.24987	5.39462	1.48724	5.82228	2.7115	3.98266	2	[F]GO:0005525: GTP binding;[F]GO:0003746: translation elongation factor activity		IPR040385 Rab-like protein 6;IPR036433 Elongation factor EF1B gamma, C-terminal domain superfamily		273.86	1.88e-89	100	513	292	429	-2		126	134	514	429	138	97.1	26.85	32.17	Yes	No	No	No
DB_oleaga	OE_54970	ACB70375.1 translation elongation factor EF-1 alpha/Tu, partial	translation elongation factor EF-1 alpha/Tu, partial	ACB70375.1	Ornithodoros coriaceus	23.7227	39.1079	9.77033	21.32	14.4144	22.1505	2	[F]GO:0005525: GTP binding;[F]GO:0003746: translation elongation factor activity		IPR040385 Rab-like protein 6;IPR036433 Elongation factor EF1B gamma, C-terminal domain superfamily		134.42	3.44e-48	784	990	177	245	-1		66	67	1143	261	69	97.1	6.04	26.44	Yes	No	No	No
DB_oleaga	OE_28896	ISCW003834-PA pep scaffold:IscaW1:DS726144:74276:95417:-1 gene:ISCW003834 transcript:ISCW003834-RA gene_biotype:protein_coding transcript_biotype:protein_coding description:Cell cycle-associated protein, putative (Fragment)	Cell cycle-associated protein, putative (Fragment)	B7PJF2	Ixodes scapularis	10.8894	11.7084	6.76262	7.96262	7.30413	8.11903	0				PF03637 Mob1/phocein family	415.23	5.93e-140	1480	2097	11	216	-1		193	200	2133	216	206	97.09	9.66	95.37	No	No	No	No
DB_oleaga	OE_14897	XP_013782625.1 enhancer of rudimentary homolog	enhancer of rudimentary homolog	XP_013782625.1	Limulus polyphemus	22.786	17.7174	14.9678	11.3802	15.2991	11.1605	0					207.22	2.74e-67	182	490	1	103	-2		99	100	584	103	103	97.09	17.64	100	No	No	No	No
DB_oleaga	OE_96940	ISCW009788-PA pep scaffold:IscaW1:DS827347:163527:177617:1 gene:ISCW009788 transcript:ISCW009788-RA gene_biotype:protein_coding transcript_biotype:protein_coding description:Mg2+ and Co2+ transporter, putative	Mg2+ and Co2+ transporter, putative	B7PZS2	Ixodes scapularis	4.45286	3.7334	2.24433	2.07995	2.79629	2.67009	1	[F]GO:0003677: DNA binding		IPR042839 Forkhead box protein M1	PF04379 ApaG domain ;PF08755 Hemimethylated DNA-binding protein YccV like	407.53	4.92e-157	429	1046	126	331	3		190	200	3569	338	206	97.09	5.77	60.95	No	No	No	No
DB_oleaga	OE_37790	XP_004523388.1 V-type proton ATPase subunit B	V-type proton ATPase subunit B	XP_004523388.1	Ceratitis capitata	25.1416	26.765	15.8927	18.7085	16.3135	17.5533	4	[F]GO:0005524: ATP binding;[P]GO:0046034: ATP metabolic process;[P]GO:1902600: proton transmembrane transport;[C]GO:0033180: proton-transporting V-type ATPase, V1 domain		IPR037219 Peptidase M41-like;IPR036121 ATPase, F1/V1/A1 complex, alpha/beta subunit, N-terminal domain superfamily;IPR036132 Vacuolar ATP synthase subunit C superfamily;IPR036132 Vacuolar ATP synthase subunit C superfamily		788.88	0	266	1504	79	491	-3		389	401	1878	492	413	97.09	21.99	83.94	No	No	No	No
DB_oleaga	OE_23115	ISCW002599-PA pep scaffold:IscaW1:DS671232:33879:55164:-1 gene:ISCW002599 transcript:ISCW002599-RA gene_biotype:protein_coding transcript_biotype:protein_coding description:Acetylcholine regulator unc-18, putative (Fragment)	Acetylcholine regulator unc-18, putative (Fragment)	B7PAI1	Ixodes scapularis	9.96294	10.0706	18.0161	32.3158	12.8003	14.0668	1	[P]GO:0006904: vesicle docking involved in exocytosis		IPR036045 Sec1-like superfamily	PF00995 Sec1 family	274.63	4.87e-78	1	411	441	577	1		127	133	3317	577	137	97.08	4.13	23.74	Yes	No	No	Yes
DB_oleaga	OE_36043	ISCW002599-PA pep scaffold:IscaW1:DS671232:33879:55164:-1 gene:ISCW002599 transcript:ISCW002599-RA gene_biotype:protein_coding transcript_biotype:protein_coding description:Acetylcholine regulator unc-18, putative (Fragment)	Acetylcholine regulator unc-18, putative (Fragment)	B7PAI1	Ixodes scapularis	7.08976	8.72915	5.04717	8.72181	6.21493	8.42995	1	[P]GO:0006904: vesicle docking involved in exocytosis		IPR036045 Sec1-like superfamily	PF00995 Sec1 family	274.63	5.36e-82	1368	1778	441	577	-1		127	133	1778	577	137	97.08	7.71	23.74	No	No	No	No
DB_oleaga	OE_28428	ISCW002599-PA pep scaffold:IscaW1:DS671232:33879:55164:-1 gene:ISCW002599 transcript:ISCW002599-RA gene_biotype:protein_coding transcript_biotype:protein_coding description:Acetylcholine regulator unc-18, putative (Fragment)	Acetylcholine regulator unc-18, putative (Fragment)	B7PAI1	Ixodes scapularis	4.03454	3.85544	2.55479	4.35318	3.52546	4.69389	1	[P]GO:0006904: vesicle docking involved in exocytosis		IPR036045 Sec1-like superfamily	PF00995 Sec1 family	274.63	4e-79	1549	1959	441	577	1		127	133	2732	577	137	97.08	5.01	23.74	Yes	No	No	No
DB_oleaga	OE_927	ISCW002599-PA pep scaffold:IscaW1:DS671232:33879:55164:-1 gene:ISCW002599 transcript:ISCW002599-RA gene_biotype:protein_coding transcript_biotype:protein_coding description:Acetylcholine regulator unc-18, putative (Fragment)	Acetylcholine regulator unc-18, putative (Fragment)	B7PAI1	Ixodes scapularis	2.56546	2.81777	1.77037	2.33492	2.30361	2.27654	1	[P]GO:0006904: vesicle docking involved in exocytosis		IPR036045 Sec1-like superfamily	PF00995 Sec1 family	274.63	6.42e-77	1	411	441	577	1		127	133	5726	577	137	97.08	2.39	23.74	Yes	No	No	No
DB_oleaga	OE_28616	ISCW012923-PA pep scaffold:IscaW1:DS906326:303185:357025:1 gene:ISCW012923 transcript:ISCW012923-RA gene_biotype:protein_coding transcript_biotype:protein_coding description:Calcium-dependent cysteine protease, putative	Calcium-dependent cysteine protease, putative	B7QCA9	Ixodes scapularis	4.20087	3.70264	4.0481	4.76728	4.19931	5.09484	4	[F]GO:0005509: calcium ion binding;[F]GO:0004198: calcium-dependent cysteine-type endopeptidase activity;[P]GO:0006508: proteolysis;[C]GO:0005737: cytoplasm		IPR042798 EF-hand calcium-binding domain-containing protein 9;IPR029643 Calpain-1;IPR041756 Peptidase M28, SGAP-like;IPR037296 Staphostatin A/B	PF00648 Calpain family cysteine protease;PF01067 Calpain large subunit, domain III;PF13405 EF-hand domain;PF13833 EF-hand domain pair	258.84	3.39e-73	1105	1515	351	487	-3		121	133	3473	487	137	97.08	3.94	28.13	No	No	No	No
DB_oleaga	OE_8039	AHF48781.1 cyclin-dependent kinase 14	cyclin-dependent kinase 14	AHF48781.1	Rhipicephalus microplus	7.29745	7.60521	5.63785	6.00341	6.26173	5.53543	3	[F]GO:0005524: ATP binding;[F]GO:0020037: heme binding;[F]GO:0004672: protein kinase activity		IPR037219 Peptidase M41-like;IPR040375 Microprocessor complex subunit DGCR8;IPR039028 PDK/BCKDK protein kinase		587.03	0	3293	4213	209	515	-3		286	298	4221	546	307	97.07	7.27	56.23	No	No	No	No
DB_oleaga	OE_57696	ISCW024032-PA pep scaffold:IscaW1:DS644406:511:1023:1 gene:ISCW024032 transcript:ISCW024032-RA gene_biotype:protein_coding transcript_biotype:protein_coding description:Carrier protein, putative	Carrier protein, putative	B7P646	Ixodes scapularis	2.95974	3.87425	1.47849	2.07468	1.37281	1.84219	3	[F]GO:0003735: structural constituent of ribosome;[P]GO:0006412: translation;[C]GO:0005763: mitochondrial small ribosomal subunit		IPR042831 54S ribosomal protein L28, mitochondrial;IPR036967 Ribosomal protein S11 superfamily;IPR040055 28S ribosomal protein S10, mitochondrial	PF00366 Ribosomal protein S17	128.26	3.44e-36	171	374	39	106	-3		53	66	562	110	68	97.06	12.1	61.82	No	No	No	No
DB_oleaga	OE_44975	AGP03159.1 hypothetical protein	hypothetical protein	AGP03159.1	Amblyomma maculatum	13.1758	15.4111	11.8645	23.0297	13.7301	11.8214	1	[C]GO:0016021: integral component of membrane		IPR042473 V-type immunoglobulin domain-containing suppressor of T-cell activation		132.11	3.21e-36	627	830	65	132	-3		64	66	832	132	68	97.06	8.17	51.52	Yes	Yes	No	No
DB_oleaga	OE_16272	ISCW007616-PA pep scaffold:IscaW1:DS796802:10293:33514:1 gene:ISCW007616 transcript:ISCW007616-RA gene_biotype:protein_coding transcript_biotype:protein_coding description:Membrane protein, putative	Membrane protein, putative	B7PV12	Ixodes scapularis	2.90686	2.86576	2.71839	2.88077	2.00374	2.25525	2	[P]GO:0032511: late endosome to vacuole transport via multivesicular body sorting pathway;[C]GO:0016021: integral component of membrane		IPR042473 V-type immunoglobulin domain-containing suppressor of T-cell activation	PF05255 Uncharacterised protein family (UPF0220)	72.4	2.57e-12	1042	1143	146	179	1		32	33	1565	179	34	97.06	2.17	18.99	Yes	No	No	No
DB_oleaga	OE_3505	XP_023214434.1 RNA-binding protein 1-like	RNA-binding protein 1-like	XP_023214434.1	Centruroides sculpturatus	11.1385	10.6892	9.05803	7.03362	12.4261	10.5194	0					133.65	2.44e-35	1195	1398	16	83	-1		61	66	1398	111	68	97.06	4.86	61.26	No	No	No	No
DB_oleaga	OE_86477	ABR23350.1 salivary lipid interacting protein	salivary lipid interacting protein	ABR23350.1	Ornithodoros parkeri	4.45779	8.20695	3.34294	3.38289	5.24712	5.68901	0					60.08	3.16e-09	159	260	152	185	3		27	33	517	185	34	97.06	6.58	18.38	Yes	No	No	No
DB_oleaga	OE_3568	DAA34630.1 TPA_inf: hypothetical conserved protein 1436	TPA_inf: hypothetical conserved protein 1436	DAA34630.1	Amblyomma variegatum	21.9106	22.2334	9.43837	17.1072	17.5678	25.057	1	[C]GO:0016021: integral component of membrane		IPR042473 V-type immunoglobulin domain-containing suppressor of T-cell activation		73.56	4.2e-23	67	168	5	38	1		31	33	493	70	34	97.06	6.9	48.57	Yes	No	No	No
DB_oleaga	OE_30879	ISCW007939-PA pep scaffold:IscaW1:DS773663:67549:88398:-1 gene:ISCW007939 transcript:ISCW007939-RA gene_biotype:protein_coding transcript_biotype:protein_coding description:VAMP-7, putative	VAMP-7, putative	B7PRM4	Ixodes scapularis	12.1621	12.3236	7.67485	8.23298	10.2591	12.8426	6	[F]GO:0005484: SNAP receptor activity;[F]GO:0000149: SNARE binding;[P]GO:0006887: exocytosis;[P]GO:0006906: vesicle fusion;[C]GO:0016021: integral component of membrane;[C]GO:0031201: SNARE complex		IPR027027 GOSR2/Membrin/Bos1;IPR039077 Synaptosomal-associated protein 25;IPR039032 Rim-like;IPR042473 V-type immunoglobulin domain-containing suppressor of T-cell activation;IPR028673 Syntaxin-16	PF00957 Synaptobrevin;PF13774 Regulated-SNARE-like domain	132.88	8.04e-37	131	334	1	68	-2		61	66	524	218	68	97.06	12.98	31.19	No	No	No	No
DB_oleaga	OE_31801	ISCW008488-PA pep scaffold:IscaW1:DS784338:156587:186711:1 gene:ISCW008488 transcript:ISCW008488-RA gene_biotype:protein_coding transcript_biotype:protein_coding description:6-phosphofructo-2-kinase/fructose 2,6-bisphosphatase, putative (Fragment)	6-phosphofructo-2-kinase/fructose 2,6-bisphosphatase, putative (Fragment)	B7PT92	Ixodes scapularis	1.92341	1.84368	1.60523	1.1792	1.41775	1.87947	6	[F]GO:0003873: 6-phosphofructo-2-kinase activity;[F]GO:0005524: ATP binding;[F]GO:0004331: fructose-2,6-bisphosphate 2-phosphatase activity;[P]GO:0006003: fructose 2,6-bisphosphate metabolic process;[P]GO:0006000: fructose metabolic process;[C]GO:0005829: cytosol	EC:2.7.1.105;EC:3.1.3.46	IPR014379 6-phosphofructo-2-kinase Pfk27;IPR037219 Peptidase M41-like;IPR003094 Fructose-2,6-bisphosphatase;IPR034093 Ketohexokinase;IPR031264 Retinol-binding protein 1	PF00300 Histidine phosphatase superfamily (branch 1);PF01591 6-phosphofructo-2-kinase	850.12	0	290	1609	29	468	-1		411	427	1615	468	440	97.05	27.24	94.02	No	No	No	No	Fructose and mannose metabolism;Fructose and mannose metabolism	map00051;map00051
DB_oleaga	OE_22860	KFM79250.1 Tubulin alpha chain, partial	Tubulin alpha chain, partial	KFM79250.1	Stegodyphus mimosarum	59.2633	54.6071	67.9432	52.2416	41.1757	42.0186	5	[F]GO:0005525: GTP binding;[F]GO:0003924: GTPase activity;[F]GO:0005200: structural constituent of cytoskeleton;[P]GO:0007017: microtubule-based process;[C]GO:0005874: microtubule		IPR040385 Rab-like protein 6;IPR042734 Rho-related GTP-binding protein RhoG;IPR031392 Spindle pole component 29;IPR037177 Dynein light chain superfamily;IPR033337 MT-associated protein TORTIFOLIA1/SPIRAL2-like	PF00091 Tubulin/FtsZ family, GTPase domain;PF03953 Tubulin C-terminal domain	863.99	0	2	1318	1	439	-1		422	426	1447	451	439	97.04	30.34	97.34	No	No	No	No
DB_oleaga	OE_13426	ISCW005620-PA pep scaffold:IscaW1:DS749327:97167:109423:-1 gene:ISCW005620 transcript:ISCW005620-RA gene_biotype:protein_coding transcript_biotype:protein_coding description:LAMMER dual specificity kinase, putative (Fragment)	LAMMER dual specificity kinase, putative (Fragment)	B7PMW5	Ixodes scapularis	2.7762	3.16203	3.74091	1.64043	3.87861	2.03721	3	[F]GO:0005524: ATP binding;[F]GO:0004674: protein serine/threonine kinase activity;[F]GO:0004712: protein serine/threonine/tyrosine kinase activity	EC:2.7.12.1	IPR037219 Peptidase M41-like;IPR042870 DAPK3, catalytic domain;IPR030220 Activated CDC42 kinase 1	PF00069 Protein kinase domain	318.93	1.78e-105	1	504	13	180	-1		146	163	924	382	168	97.02	18.18	43.98	Yes	No	No	No
DB_oleaga	OE_44361	QBB01763.1 Histone H3.3, partial	Histone H3.3, partial	QBB01763.1	Cotesia chilonis	130.512	118.219	131.468	130.683	121.446	102.996	4	[F]GO:0003677: DNA binding;[F]GO:0046982: protein heterodimerization activity;[C]GO:0000786: nucleosome;[C]GO:0005634: nucleus		IPR042839 Forkhead box protein M1;IPR042974 Junctional adhesion molecule C;IPR021171 Core histone macro-H2A;IPR040418 Protein crowded nuclei		186.42	1.88e-58	264	563	4	103	3		96	97	607	140	100	97	16.47	71.43	Yes	No	No	No
DB_oleaga	OE_44360	QBB01763.1 Histone H3.3, partial	Histone H3.3, partial	QBB01763.1	Cotesia chilonis	16.3248	19.9278	17.103	20.5664	16.0215	14.2649	4	[F]GO:0003677: DNA binding;[F]GO:0046982: protein heterodimerization activity;[C]GO:0000786: nucleosome;[C]GO:0005634: nucleus		IPR042839 Forkhead box protein M1;IPR042974 Junctional adhesion molecule C;IPR021171 Core histone macro-H2A;IPR040418 Protein crowded nuclei		186.42	3.93e-59	137	436	4	103	2		96	97	480	140	100	97	20.83	71.43	Yes	No	No	No
DB_oleaga	OE_10379	KFM82349.1 Spliceosome RNA helicase DDX39B, partial	Spliceosome RNA helicase DDX39B, partial	KFM82349.1	Stegodyphus mimosarum	10.7295	13.4756	13.0098	12.8741	10.8322	11.0682	3	[F]GO:0005524: ATP binding;[F]GO:0004386: helicase activity;[F]GO:0003676: nucleic acid binding		IPR037219 Peptidase M41-like;IPR030881 DEAD-box ATP-dependent RNA helicase CshB;IPR040050 Zinc finger protein 830	PF00270 DEAD/DEAH box helicase;PF00271 Helicase conserved C-terminal domain	746.12	0	763	1962	24	423	-2		366	388	2077	423	400	97	19.26	94.56	Yes	No	No	No
DB_oleaga	OE_24874	KFM60567.1 Peroxisomal trans-2-enoyl-CoA reductase, partial	Peroxisomal trans-2-enoyl-CoA reductase, partial	KFM60567.1	Stegodyphus mimosarum	3.04205	2.44818	1.95689	2.18105	1.6256	1.83995	0				PF13561 Enoyl-(Acyl carrier protein) reductase	57.38	1.26e-07	988	1086	23	55	1		23	32	1087	145	33	96.97	3.04	22.76	No	No	No	No
DB_oleaga	OE_68242	ISCW003612-PA pep scaffold:IscaW1:DS715571:3604:7611:1 gene:ISCW003612 transcript:ISCW003612-RA gene_biotype:protein_coding transcript_biotype:protein_coding description:Phosphoserine phosphatase, putative	Phosphoserine phosphatase, putative	B7PHY5	Ixodes scapularis	5.82125	5.8876	4.55043	4.20655	5.04201	5.89876	6	[F]GO:0000287: magnesium ion binding;[F]GO:0016791: phosphatase activity;[F]GO:0004647: phosphoserine phosphatase activity;[P]GO:0016311: dephosphorylation;[P]GO:0006564: L-serine biosynthetic process;[C]GO:0005737: cytoplasm	EC:3.1.3;EC:3.1.3.3	IPR037143 4'-phosphopantetheinyl transferase domain superfamily;IPR027233 Protein phosphatase Slingshot homologue 1;IPR023190 Phosphoserine phosphatase, domain 2;IPR016130 Protein-tyrosine phosphatase, active site;IPR029015 D-3-phosphoglycerate dehydrogenase, type 2;IPR037296 Staphostatin A/B	PF00702 haloacid dehalogenase-like hydrolase	186.04	8.49e-55	553	849	1	99	-2		89	96	1081	233	99	96.97	9.16	42.49	Yes	No	No	Yes	Glycine, serine and threonine metabolism	map00260
DB_oleaga	OE_75993	ISCW003612-PA pep scaffold:IscaW1:DS715571:3604:7611:1 gene:ISCW003612 transcript:ISCW003612-RA gene_biotype:protein_coding transcript_biotype:protein_coding description:Phosphoserine phosphatase, putative	Phosphoserine phosphatase, putative	B7PHY5	Ixodes scapularis	5.69258	6.04434	2.78584	2.89569	3.8534	3.56096	6	[F]GO:0000287: magnesium ion binding;[F]GO:0016791: phosphatase activity;[F]GO:0004647: phosphoserine phosphatase activity;[P]GO:0016311: dephosphorylation;[P]GO:0006564: L-serine biosynthetic process;[C]GO:0005737: cytoplasm	EC:3.1.3;EC:3.1.3.3	IPR037143 4'-phosphopantetheinyl transferase domain superfamily;IPR027233 Protein phosphatase Slingshot homologue 1;IPR023190 Phosphoserine phosphatase, domain 2;IPR016130 Protein-tyrosine phosphatase, active site;IPR029015 D-3-phosphoglycerate dehydrogenase, type 2;IPR037296 Staphostatin A/B	PF00702 haloacid dehalogenase-like hydrolase	186.04	8.81e-56	237	533	1	99	3		89	96	859	233	99	96.97	11.53	42.49	Yes	No	No	Yes	Glycine, serine and threonine metabolism	map00260
DB_oleaga	OE_86182	ISCW003612-PA pep scaffold:IscaW1:DS715571:3604:7611:1 gene:ISCW003612 transcript:ISCW003612-RA gene_biotype:protein_coding transcript_biotype:protein_coding description:Phosphoserine phosphatase, putative	Phosphoserine phosphatase, putative	B7PHY5	Ixodes scapularis	3.44479	3.90572	2.30415	2.17766	2.55259	2.30158	6	[F]GO:0000287: magnesium ion binding;[F]GO:0016791: phosphatase activity;[F]GO:0004647: phosphoserine phosphatase activity;[P]GO:0016311: dephosphorylation;[P]GO:0006564: L-serine biosynthetic process;[C]GO:0005737: cytoplasm	EC:3.1.3;EC:3.1.3.3	IPR037143 4'-phosphopantetheinyl transferase domain superfamily;IPR027233 Protein phosphatase Slingshot homologue 1;IPR023190 Phosphoserine phosphatase, domain 2;IPR016130 Protein-tyrosine phosphatase, active site;IPR029015 D-3-phosphoglycerate dehydrogenase, type 2;IPR037296 Staphostatin A/B	PF00702 haloacid dehalogenase-like hydrolase	186.04	6.37e-55	731	1027	1	99	-3		89	96	1053	233	99	96.97	9.4	42.49	No	No	No	No	Glycine, serine and threonine metabolism	map00260
DB_oleaga	OE_55286	ABI52692.1 ribosomal protein LP1	ribosomal protein LP1	ABI52692.1	Argas monolakensis	807.993	1004.31	528.755	1100.86	462.195	631.583	3	[F]GO:0003735: structural constituent of ribosome;[P]GO:0006414: translational elongation;[C]GO:0005840: ribosome		IPR042831 54S ribosomal protein L28, mitochondrial;IPR036433 Elongation factor EF1B gamma, C-terminal domain superfamily;IPR036967 Ribosomal protein S11 superfamily		63.54	6.4e-19	139	237	30	62	1		30	32	702	116	33	96.97	4.7	28.45	Yes	No	No	No
DB_oleaga	OE_55284	ABI52692.1 ribosomal protein LP1	ribosomal protein LP1	ABI52692.1	Argas monolakensis	9.97864	17.9385	6.31541	22.748	6.28234	11.6507	3	[F]GO:0003735: structural constituent of ribosome;[P]GO:0006414: translational elongation;[C]GO:0005840: ribosome		IPR042831 54S ribosomal protein L28, mitochondrial;IPR036433 Elongation factor EF1B gamma, C-terminal domain superfamily;IPR036967 Ribosomal protein S11 superfamily		63.54	7.23e-18	292	390	30	62	1		30	32	721	116	33	96.97	4.58	28.45	Yes	No	No	No
DB_oleaga	OE_55283	ABI52692.1 ribosomal protein LP1	ribosomal protein LP1	ABI52692.1	Argas monolakensis	9.09648	16.1811	5.70443	21.5001	6.70733	10.1462	3	[F]GO:0003735: structural constituent of ribosome;[P]GO:0006414: translational elongation;[C]GO:0005840: ribosome		IPR042831 54S ribosomal protein L28, mitochondrial;IPR036433 Elongation factor EF1B gamma, C-terminal domain superfamily;IPR036967 Ribosomal protein S11 superfamily		63.54	6.83e-18	276	374	30	62	3		30	32	705	116	33	96.97	4.68	28.45	Yes	No	No	No
DB_oleaga	OE_87015	XP_023214434.1 RNA-binding protein 1-like	RNA-binding protein 1-like	XP_023214434.1	Centruroides sculpturatus	16.8151	12.0545	8.37491	10.6137	10.1127	6.58088	0					129.03	1.37e-35	560	757	18	83	-2		59	64	758	111	66	96.97	8.71	59.46	Yes	No	No	No
DB_oleaga	OE_1667	OQR77360.1 tubulin alpha-1C chain-like, partial	tubulin alpha-1C chain-like, partial	OQR77360.1	Tropilaelaps mercedesae	3.30047	3.42373	2.14509	5.70875	3.08327	4.80021	4	[F]GO:0005525: GTP binding;[F]GO:0005200: structural constituent of cytoskeleton;[P]GO:0007017: microtubule-based process;[C]GO:0005874: microtubule		IPR040385 Rab-like protein 6;IPR031392 Spindle pole component 29;IPR037177 Dynein light chain superfamily;IPR033337 MT-associated protein TORTIFOLIA1/SPIRAL2-like	PF03953 Tubulin C-terminal domain	197.21	1.57e-58	126	422	103	201	-3		93	96	1348	201	99	96.97	7.34	49.25	No	No	No	No
DB_oleaga	OE_30383	ISCW015581-PA pep scaffold:IscaW1:DS616928:637721:641301:-1 gene:ISCW015581 transcript:ISCW015581-RA gene_biotype:protein_coding transcript_biotype:protein_coding description:Zinc finger protein, putative	Zinc finger protein, putative	B7P1M4	Ixodes scapularis	8.84705	8.6233	9.27378	10.2247	11.4332	6.6357	10	[F]GO:0003700: DNA-binding transcription factor activity;[F]GO:0000981: DNA-binding transcription factor activity, RNA polymerase II-specific;[F]GO:0043565: sequence-specific DNA binding;[F]GO:0008134: transcription factor binding;[P]GO:0042593: glucose homeostasis;[P]GO:0008286: insulin receptor signaling pathway;[P]GO:0000122: negative regulation of transcription by RNA polymerase II;[P]GO:0045…		IPR042988 Homeobox protein NOBOX;IPR042412 Homeobox protein prophet of Pit-1;IPR042153 VDR, DNA-binding domain;IPR034625 Peroxisome proliferator-activated receptor gamma coactivator 1-alpha;IPR039214 Protein FAM3B;IPR039011 Insulin receptor substrate;IPR042225 Negative cofactor 2 complex subunit beta;IPR042634 Homeobox protein MOX-1/MOX-2;IPR037296 Staphostatin A/B;IPR040418 Protein crowded nuclei	PF00096 Zinc finger, C2H2 type;PF00250 Forkhead domain;PF16676 Transactivation domain of FOXO protein family	71.63	2.02e-10	1826	1924	620	652	-3		30	32	2007	652	33	96.97	1.64	5.06	Yes	No	No	No
DB_oleaga	OE_25490	ISCW015581-PA pep scaffold:IscaW1:DS616928:637721:641301:-1 gene:ISCW015581 transcript:ISCW015581-RA gene_biotype:protein_coding transcript_biotype:protein_coding description:Zinc finger protein, putative	Zinc finger protein, putative	B7P1M4	Ixodes scapularis	3.51703	3.25401	3.30881	3.62117	5.01884	2.76291	10	[F]GO:0003700: DNA-binding transcription factor activity;[F]GO:0000981: DNA-binding transcription factor activity, RNA polymerase II-specific;[F]GO:0043565: sequence-specific DNA binding;[F]GO:0008134: transcription factor binding;[P]GO:0042593: glucose homeostasis;[P]GO:0008286: insulin receptor signaling pathway;[P]GO:0000122: negative regulation of transcription by RNA polymerase II;[P]GO:0045…		IPR042988 Homeobox protein NOBOX;IPR042412 Homeobox protein prophet of Pit-1;IPR042153 VDR, DNA-binding domain;IPR034625 Peroxisome proliferator-activated receptor gamma coactivator 1-alpha;IPR039214 Protein FAM3B;IPR039011 Insulin receptor substrate;IPR042225 Negative cofactor 2 complex subunit beta;IPR042634 Homeobox protein MOX-1/MOX-2;IPR037296 Staphostatin A/B;IPR040418 Protein crowded nuclei	PF00096 Zinc finger, C2H2 type;PF00250 Forkhead domain;PF16676 Transactivation domain of FOXO protein family	71.63	1.25e-10	602	700	620	652	-1		30	32	1567	652	33	96.97	2.11	5.06	Yes	No	No	No
DB_oleaga	OE_68250	XP_013789696.1 26S proteasome non-ATPase regulatory subunit 14	26S proteasome non-ATPase regulatory subunit 14	XP_013789696.1	Limulus polyphemus	7.93137	8.24674	6.00259	6.04432	4.61963	5.75784	0					561.61	0	629	1516	16	311	-3		275	287	1794	311	296	96.96	16.5	95.18	Yes	No	No	No
DB_oleaga	OE_1756	XP_013789696.1 26S proteasome non-ATPase regulatory subunit 14	26S proteasome non-ATPase regulatory subunit 14	XP_013789696.1	Limulus polyphemus	5.78512	5.63142	4.73741	3.47763	3.87192	3.70297	0					561.61	0	953	1840	16	311	-1		275	287	2224	311	296	96.96	13.31	95.18	Yes	No	No	No
DB_oleaga	OE_4650	PRD28071.1 Tubulin beta-1 chain	Tubulin beta-1 chain	PRD28071.1	Nephila clavipes	23.4756	18.3833	23.1136	17.8912	13.8201	33.0806	6	[F]GO:0005525: GTP binding;[F]GO:0003924: GTPase activity;[F]GO:0005200: structural constituent of cytoskeleton;[P]GO:0007017: microtubule-based process;[C]GO:0005737: cytoplasm;[C]GO:0005874: microtubule		IPR040385 Rab-like protein 6;IPR042734 Rho-related GTP-binding protein RhoG;IPR031392 Spindle pole component 29;IPR037177 Dynein light chain superfamily;IPR037296 Staphostatin A/B;IPR033337 MT-associated protein TORTIFOLIA1/SPIRAL2-like		838.18	0	312	1589	1	426	-1		410	413	1727	445	426	96.95	24.67	95.73	No	No	No	No
DB_oleaga	OE_1264	ISCW005651-PA pep scaffold:IscaW1:DS732299:147706:177939:1 gene:ISCW005651 transcript:ISCW005651-RA gene_biotype:protein_coding transcript_biotype:protein_coding description:Pur-alpha, putative (Fragment)	Pur-alpha, putative (Fragment)	B7PKC2	Ixodes scapularis	61.2163	54.9196	50.6182	44.9217	57.3241	50.62	6	[F]GO:0001227: DNA-binding transcription repressor activity, RNA polymerase II-specific;[F]GO:0003690: double-stranded DNA binding;[F]GO:0032422: purine-rich negative regulatory element binding;[F]GO:0000977: RNA polymerase II regulatory region sequence-specific DNA binding;[F]GO:0043565: sequence-specific DNA binding;[C]GO:0005634: nucleus		IPR039725 Coiled-coil and C2 domain-containing protein 1;IPR042509 Zinc finger CCHC domain-containing protein 3;IPR030501 Purine-rich element-binding protein gamma;IPR033896 MADS MEF2-like;IPR042153 VDR, DNA-binding domain;IPR040418 Protein crowded nuclei	PF04845 PurA ssDNA and RNA-binding protein	363.61	2.43e-112	609	1196	1	193	3		182	190	8882	234	196	96.94	2.21	83.76	Yes	No	No	No
DB_oleaga	OE_2915	ISCW014292-PA pep scaffold:IscaW1:DS947409:113361:142884:-1 gene:ISCW014292 transcript:ISCW014292-RA gene_biotype:protein_coding transcript_biotype:protein_coding description:Tumor susceptibility protein, putative (Fragment)	Tumor susceptibility protein, putative (Fragment)	B7QIP7	Ixodes scapularis	21.9227	22.7192	16.798	21.9877	19.8592	21.2933	2	[P]GO:0006464: cellular protein modification process;[P]GO:0015031: protein transport		IPR039732 Ubiquitin-like modifier Hub1/Ubl5;IPR039937 Sorting nexin SNX20/SNX21	PF05743 UEV domain;PF09454 Vps23 core domain	291.58	8.37e-91	1187	1675	231	393	2		149	158	1757	393	163	96.93	9.28	41.48	No	No	No	No
DB_oleaga	OE_94256	XP_022252935.1 40S ribosomal protein S9-like	40S ribosomal protein S9-like	XP_022252935.1	Limulus polyphemus	58.6484	63.811	35.1102	68.4911	45.9325	52.3076	0					124.79	1.04e-35	3	197	1	65	-2		60	63	408	102	65	96.92	15.93	63.73	No	No	No	No
DB_oleaga	OE_58861	ISCW015146-PA pep scaffold:IscaW1:DS979830:548191:561203:1 gene:ISCW015146 transcript:ISCW015146-RA gene_biotype:protein_coding transcript_biotype:protein_coding description:BRO1 domain-containing protein BROX, putative	BRO1 domain-containing protein BROX, putative	B7QNQ7	Ixodes scapularis	1.54936	1.50128	1.50821	1.11045	1.58947	1.77956	0				PF03097 BRO1-like domain	247.67	7.48e-79	205	594	151	280	-2		120	126	595	420	130	96.92	21.85	30.95	Yes	No	No	No
DB_oleaga	OE_75416	ISCW004813-PA pep scaffold:IscaW1:DS696908:62069:66990:-1 gene:ISCW004813 transcript:ISCW004813-RA gene_biotype:protein_coding transcript_biotype:protein_coding description:Putative uncharacterized protein	Putative uncharacterized protein	B7PEQ3	Ixodes scapularis	1.22376	2.18721	22.2595	93.5276	8.00721	15.4651	2	[C]GO:0005737: cytoplasm;[C]GO:0016021: integral component of membrane		IPR037296 Staphostatin A/B;IPR042473 V-type immunoglobulin domain-containing suppressor of T-cell activation	PF04117 Mpv17 / PMP22 family	132.49	4e-35	3	197	1	65	3		56	63	1523	75	65	96.92	4.27	86.67	Yes	No	No	No
DB_oleaga	OE_75414	ISCW004813-PA pep scaffold:IscaW1:DS696908:62069:66990:-1 gene:ISCW004813 transcript:ISCW004813-RA gene_biotype:protein_coding transcript_biotype:protein_coding description:Putative uncharacterized protein	Putative uncharacterized protein	B7PEQ3	Ixodes scapularis	2.66363	2.89221	10.1673	25.0631	6.4057	7.39648	2	[C]GO:0005737: cytoplasm;[C]GO:0016021: integral component of membrane		IPR037296 Staphostatin A/B;IPR042473 V-type immunoglobulin domain-containing suppressor of T-cell activation	PF04117 Mpv17 / PMP22 family	132.49	2.52e-35	3	197	1	65	3		56	63	1422	75	65	96.92	4.57	86.67	Yes	Yes	No	No
DB_oleaga	OE_75415	ISCW004813-PA pep scaffold:IscaW1:DS696908:62069:66990:-1 gene:ISCW004813 transcript:ISCW004813-RA gene_biotype:protein_coding transcript_biotype:protein_coding description:Putative uncharacterized protein	Putative uncharacterized protein	B7PEQ3	Ixodes scapularis	2.30789	3.09256	6.78297	15.297	6.82054	5.31649	2	[C]GO:0005737: cytoplasm;[C]GO:0016021: integral component of membrane		IPR037296 Staphostatin A/B;IPR042473 V-type immunoglobulin domain-containing suppressor of T-cell activation	PF04117 Mpv17 / PMP22 family	132.49	1.03e-37	3	197	1	65	3		56	63	686	75	65	96.92	9.48	86.67	Yes	Yes	No	No
DB_oleaga	OE_71406	ISCW005651-PA pep scaffold:IscaW1:DS732299:147706:177939:1 gene:ISCW005651 transcript:ISCW005651-RA gene_biotype:protein_coding transcript_biotype:protein_coding description:Pur-alpha, putative (Fragment)	Pur-alpha, putative (Fragment)	B7PKC2	Ixodes scapularis	17.2701	16.5514	14.9335	14.2388	16.4007	16.5901	6	[F]GO:0001227: DNA-binding transcription repressor activity, RNA polymerase II-specific;[F]GO:0003690: double-stranded DNA binding;[F]GO:0032422: purine-rich negative regulatory element binding;[F]GO:0000977: RNA polymerase II regulatory region sequence-specific DNA binding;[F]GO:0043565: sequence-specific DNA binding;[C]GO:0005634: nucleus		IPR039725 Coiled-coil and C2 domain-containing protein 1;IPR042509 Zinc finger CCHC domain-containing protein 3;IPR030501 Purine-rich element-binding protein gamma;IPR033896 MADS MEF2-like;IPR042153 VDR, DNA-binding domain;IPR040418 Protein crowded nuclei	PF04845 PurA ssDNA and RNA-binding protein	361.3	1.14e-124	3	584	1	191	-3		181	188	868	234	194	96.91	22.35	82.91	Yes	No	No	No
DB_oleaga	OE_13760	ISCW022720-PA pep scaffold:IscaW1:DS916876:210233:221744:1 gene:ISCW022720 transcript:ISCW022720-RA gene_biotype:protein_coding transcript_biotype:protein_coding description:Ankyrin repeat domain protein	Ankyrin repeat domain protein	B7QDY1	Ixodes scapularis	3.68478	3.47403	4.08442	3.3178	3.25688	3.77447	3	[F]GO:0004623: phospholipase A2 activity;[F]GO:0102567: phospholipase A2 activity (consuming 1,2-dipalmitoylphosphatidylcholine);[F]GO:0102568: phospholipase A2 activity consuming 1,2-dioleoylphosphatidylethanolamine)	EC:3.1.1.4	IPR036444 Phospholipase A2 domain superfamily	PF12796 Ankyrin repeats (3 copies)	584.33	0	927	1895	1	323	-1		292	313	2132	323	323	96.9	15.15	100	No	No	No	No	Glycerophospholipid metabolism;alpha-Linolenic acid metabolism;Arachidonic acid metabolism;Ether lipid metabolism	map00564;map00592;map00590;map00565
DB_oleaga	OE_45909	XP_022255352.1 transducin-like enhancer protein 4	transducin-like enhancer protein 4	XP_022255352.1	Limulus polyphemus	3.83445	3.26289	2.70324	1.9951	3.13585	2.29023	0					445.28	6.81e-150	3	680	284	508	-2		208	219	1500	537	226	96.9	15.07	42.09	Yes	No	No	No
DB_oleaga	OE_45908	XP_022255352.1 transducin-like enhancer protein 4	transducin-like enhancer protein 4	XP_022255352.1	Limulus polyphemus	2.46697	2.63829	2.11464	1.07512	2.70219	1.95268	0					445.28	3.61e-150	3	680	284	508	-2		208	219	1446	537	226	96.9	15.63	42.09	Yes	No	No	No
DB_oleaga	OE_77388	XP_022700571.1 putative adenosylhomocysteinase 3 isoform X8	putative adenosylhomocysteinase 3 isoform X8	XP_022700571.1	Varroa jacobsoni	13.9651	14.327	9.20915	11.2816	10.6683	10.635	0					861.29	0	1910	3259	27	476	-1		416	436	3259	476	450	96.89	13.81	94.54	No	No	No	No
DB_oleaga	OE_3058	XP_022700571.1 putative adenosylhomocysteinase 3 isoform X8	putative adenosylhomocysteinase 3 isoform X8	XP_022700571.1	Varroa jacobsoni	5.60968	4.10366	3.84919	2.98966	3.76507	4.49479	0					861.29	0	991	2340	27	476	-1		416	436	2340	476	450	96.89	19.23	94.54	No	No	No	No
DB_oleaga	OE_1016	PRD34833.1 Sodium/potassium-transporting ATPase subunit alpha-B	Sodium/potassium-transporting ATPase subunit alpha-B	PRD34833.1	Nephila clavipes	65.3087	61.0127	41.364	42.738	32.8636	41.2914	2	[F]GO:0000166: nucleotide binding;[C]GO:0016021: integral component of membrane		IPR039215 RecQ-mediated genome instability protein 1;IPR042473 V-type immunoglobulin domain-containing suppressor of T-cell activation		347.44	2.7e-108	2714	3292	116	308	-1		177	187	3292	322	193	96.89	5.86	59.94	Yes	No	No	No
DB_oleaga	OE_87127	ACH48222.1 60S ribosomal protein L35	60S ribosomal protein L35	ACH48222.1	Haplopelma schmidti	52.5784	63.0222	36.7404	69.1664	40.6445	46.9894	3	[F]GO:0003735: structural constituent of ribosome;[P]GO:0006412: translation;[C]GO:0005840: ribosome		IPR042831 54S ribosomal protein L28, mitochondrial;IPR036967 Ribosomal protein S11 superfamily;IPR036967 Ribosomal protein S11 superfamily		57	1.21e-07	1584	1679	12	43	3		31	31	1679	106	32	96.88	1.91	30.19	Yes	Yes	No	No
DB_oleaga	OE_76960	ACB70376.1 cytochrome c oxidase subunit Va, partial	cytochrome c oxidase subunit Va, partial	ACB70376.1	Ornithodoros coriaceus	31.5534	37.0061	35.1949	56.6128	21.9957	22.4515	2	[F]GO:0004129: cytochrome-c oxidase activity;[C]GO:0005743: mitochondrial inner membrane	EC:1.9.3.1	IPR036972 Cytochrome c oxidase, subunit Vb superfamily;IPR036656 Cytochrome b-c1 complex subunit 9 superfamily		252.68	2.11e-84	95	478	25	152	-2		121	124	611	152	128	96.88	20.95	84.21	No	No	No	No
DB_oleaga	OE_97102	ACB70376.1 cytochrome c oxidase subunit Va, partial	cytochrome c oxidase subunit Va, partial	ACB70376.1	Ornithodoros coriaceus	20.4036	23.6894	21.4984	35.4466	13.9088	17.8071	2	[F]GO:0004129: cytochrome-c oxidase activity;[C]GO:0005743: mitochondrial inner membrane	EC:1.9.3.1	IPR036972 Cytochrome c oxidase, subunit Vb superfamily;IPR036656 Cytochrome b-c1 complex subunit 9 superfamily		251.52	4.57e-83	325	708	25	152	1		120	124	773	152	128	96.88	16.56	84.21	No	No	No	No
DB_oleaga	OE_25322	ABR23464.1 G protein beta subunit-like protein	G protein beta subunit-like protein	ABR23464.1	Ornithodoros parkeri	354.941	340.454	191.674	291.169	266.542	299.429	0					261.54	3.26e-125	1781	2164	36	163	-3		122	124	2343	318	128	96.88	5.46	40.25	Yes	No	No	No
DB_oleaga	OE_87323	ISCW020577-PA pep scaffold:IscaW1:DS835548:119167:135350:-1 gene:ISCW020577 transcript:ISCW020577-RA gene_biotype:protein_coding transcript_biotype:protein_coding description:Jun-N-terminal kinase, putative	Jun-N-terminal kinase, putative	ISCW020577-PA	Ixodes scapularis	9.27854	8.99992	9.59988	4.10353	11.1904	8.73799	0					738.03	0	456	1610	1	381	3		364	373	1648	411	385	96.88	23.36	93.67	No	No	No	No
DB_oleaga	OE_24320	ABR23409.1 mitochondrial import inner membrane translocase subunit TIM8	mitochondrial import inner membrane translocase subunit TIM8	ABR23409.1	Ornithodoros parkeri	1.55656	2.66497	1.29074	3.11302	1.26855	1.48489	3	[F]GO:0015450: P-P-bond-hydrolysis-driven protein transmembrane transporter activity;[P]GO:0006605: protein targeting;[C]GO:0016021: integral component of membrane	EC:7.4.2.3;EC:7.4.2.4	IPR022490 Protein translocase subunit SecA2;IPR022422 Protein import receptor MAS20, metazoan;IPR042473 V-type immunoglobulin domain-containing suppressor of T-cell activation		65.47	9.05e-13	194	289	1	32	-1		31	31	412	68	32	96.88	7.77	47.06	Yes	No	No	Yes
DB_oleaga	OE_29842	ISCW024624-PA pep scaffold:IscaW1:DS859075:4305:4829:1 gene:ISCW024624 transcript:ISCW024624-RA gene_biotype:protein_coding transcript_biotype:protein_coding description:Mediator of RNA polymerase II transcription subunit, putative (Fragment)	Mediator of RNA polymerase II transcription subunit, putative (Fragment)	B7Q522	Ixodes scapularis	27.877	34.651	16.9641	21.5825	16.3556	18.6846	3	[F]GO:0003712: transcription coregulator activity;[P]GO:0006357: regulation of transcription by RNA polymerase II;[C]GO:0016592: mediator complex		IPR039040 NAB family;IPR042988 Homeobox protein NOBOX;IPR042376 Mediator of RNA polymerase II transcription subunit 26	PF06179 Surfeit locus protein 5 subunit 22 of Mediator complex	233.42	2.46e-75	337	717	3	129	1		115	123	913	144	127	96.85	13.91	88.19	Yes	No	No	No
DB_oleaga	OE_95609	ISCW021969-PA pep scaffold:IscaW1:DS928434:116530:122682:-1 gene:ISCW021969 transcript:ISCW021969-RA gene_biotype:protein_coding transcript_biotype:protein_coding description:RAB-9 and, putative	RAB-9 and, putative	B7QFX7	Ixodes scapularis	10.9021	15.1482	10.1704	8.39497	12.643	12.7531	10	[F]GO:0005525: GTP binding;[F]GO:0003924: GTPase activity;[F]GO:0004767: sphingomyelin phosphodiesterase activity;[P]GO:0008333: endosome to lysosome transport;[P]GO:0006886: intracellular protein transport;[P]GO:0090385: phagosome-lysosome fusion;[P]GO:0032482: Rab protein signal transduction;[C]GO:0005770: late endosome;[C]GO:0005764: lysosome;[C]GO:0045335: phagocytic vesicle	EC:3.1.4.12	IPR040385 Rab-like protein 6;IPR042734 Rho-related GTP-binding protein RhoG;IPR029895 Ectonucleotide pyrophosphatase/phosphodiesterase family member 7;IPR030561 Myotubularin;IPR042476 Amyloid protein-binding protein 2;IPR041833 Rab21;IPR033759 Systemic RNA interference defective protein 5;IPR033609 E3 ubiquitin-protein ligase RNF152;IPR030702 Ras-related protein Rab14	PF00071 Ras family	249.6	4.73e-83	2	382	15	141	-2		123	123	500	204	127	96.85	25.4	62.25	Yes	No	No	No	Sphingolipid metabolism	map00600
DB_oleaga	OE_25463	DAA34329.1 TPA_inf: splicing factor hnRNP-F	TPA_inf: splicing factor hnRNP-F	DAA34329.1	Amblyomma variegatum	7.70391	5.81322	7.03039	5.44679	8.47519	10.3858	1	[F]GO:0003723: RNA binding		IPR042622 Zinc finger protein 106		234.96	4.92e-72	174	548	8	134	3		109	123	1527	231	127	96.85	8.32	54.98	Yes	No	No	No
DB_oleaga	OE_45446	ISCW008377-PA pep scaffold:IscaW1:DS791108:20070:35985:-1 gene:ISCW008377 transcript:ISCW008377-RA gene_biotype:protein_coding transcript_biotype:protein_coding description:SWI-SNF chromatin remodeling complex, SNF5 subunit, putative	SWI-SNF chromatin remodeling complex, SNF5 subunit, putative	B7PU73	Ixodes scapularis	2.76793	3.12817	1.2099	2.24705	2.63799	2.49405	9	[F]GO:0003713: transcription coactivator activity;[P]GO:0006338: chromatin remodeling;[P]GO:0006337: nucleosome disassembly;[P]GO:0006357: regulation of transcription by RNA polymerase II;[C]GO:0035060: brahma complex;[C]GO:0071565: nBAF complex;[C]GO:0071564: npBAF complex;[C]GO:0005634: nucleus;[C]GO:0016514: SWI/SNF complex		IPR039947 Nuclear receptor coactivator 4;IPR039723 Vps71/ZNHIT1;IPR017282 Histone deposition protein Asf1;IPR042988 Homeobox protein NOBOX;IPR021906 SWI/SNF-like complex subunit BAF250/Osa;IPR038047 Zinc finger protein DPF3;IPR038045 PHD finger protein 10;IPR040418 Protein crowded nuclei;IPR038044 SWI/SNF complex subunit SMARCC2	PF04855 SNF5 / SMARCB1 / INI1	431.41	2.76e-150	3	665	78	298	-3		209	214	934	345	221	96.83	23.66	64.06	No	No	No	No
DB_oleaga	OE_70961	XP_023222745.1 heterogeneous nuclear ribonucleoprotein 87F-like isoform X3	heterogeneous nuclear ribonucleoprotein 87F-like isoform X3	XP_023222745.1	Centruroides sculpturatus	31.8237	39.1215	12.3254	12.7807	18.9517	20.9195	0					288.89	5.91e-93	645	1115	7	163	-1		133	152	1262	315	157	96.82	12.44	49.84	Yes	No	No	No
DB_oleaga	OE_57992	ISCW014698-PA pep scaffold:IscaW1:DS932984:213277:240071:-1 gene:ISCW014698 transcript:ISCW014698-RA gene_biotype:protein_coding transcript_biotype:protein_coding description:Ankyrin repeat domain protein (Fragment)	Ankyrin repeat domain protein (Fragment)	B7QGP5	Ixodes scapularis	4.57546	3.947	4.25288	2.72502	5.39852	5.49578	3	[F]GO:0004622: lysophospholipase activity;[P]GO:0030837: negative regulation of actin filament polymerization;[C]GO:0005737: cytoplasm	EC:3.1.1.5	IPR030653 Galectin-13;IPR028458 Twinfilin;IPR037296 Staphostatin A/B	PF12796 Ankyrin repeats (3 copies)	348.59	8.5e-114	125	688	1	188	-2		171	182	2282	192	188	96.81	8.24	97.92	Yes	No	No	No	Glycerophospholipid metabolism	map00564
DB_oleaga	OE_54947	ISCW002701-PA pep scaffold:IscaW1:DS668332:17:18383:-1 gene:ISCW002701 transcript:ISCW002701-RA gene_biotype:protein_coding transcript_biotype:protein_coding description:ATP-dependent RNA helicase, putative	ATP-dependent RNA helicase, putative	B7PA01	Ixodes scapularis	84.7264	91.2286	41.6691	63.5895	60.71	72.8316	7	[F]GO:0005524: ATP binding;[F]GO:0004386: helicase activity;[F]GO:0003723: RNA binding;[P]GO:0016246: RNA interference;[C]GO:0005737: cytoplasm;[C]GO:0005634: nucleus;[C]GO:1990904: ribonucleoprotein complex		IPR037219 Peptidase M41-like;IPR030881 DEAD-box ATP-dependent RNA helicase CshB;IPR042622 Zinc finger protein 106;IPR033759 Systemic RNA interference defective protein 5;IPR037296 Staphostatin A/B;IPR040418 Protein crowded nuclei;IPR025694 Mitochondrial splicing apparatus component MNE1	PF00270 DEAD/DEAH box helicase;PF00271 Helicase conserved C-terminal domain	173.71	7.28e-76	169	450	355	448	-2		83	91	808	460	94	96.81	11.63	20.43	Yes	No	No	No
DB_oleaga	OE_12808	XP_023243465.1 zinc finger protein rotund-like isoform X2	zinc finger protein rotund-like isoform X2	XP_023243465.1	Centruroides sculpturatus	3.08608	4.49077	3.18322	2.8465	3.03794	1.54656	0					384.8	2.27e-128	3	566	217	404	3		170	182	1065	544	188	96.81	17.65	34.56	Yes	No	No	No
DB_oleaga	OE_34427	XP_021004590.1 signal recognition particle 54 kDa protein	signal recognition particle 54 kDa protein	XP_021004590.1	Parasteatoda tepidariorum	79.5322	86.2147	52.1089	60.7739	61.3529	57.9689	0					909.06	0	315	1808	1	496	-3		459	482	1939	501	498	96.79	25.68	99.4	No	No	No	No
DB_oleaga	OE_57019	XP_023237917.1 AN1-type zinc finger protein 6-like isoform X1	AN1-type zinc finger protein 6-like isoform X1	XP_023237917.1	Centruroides sculpturatus	2.70875	3.06378	3.98569	2.09337	3.56623	2.77383	0					127.87	4.63e-34	239	424	68	129	-3		56	60	984	129	62	96.77	6.3	48.06	Yes	No	No	No
DB_oleaga	OE_87921	ISCW021328-PA pep scaffold:IscaW1:DS876757:1081625:1099570:1 gene:ISCW021328 transcript:ISCW021328-RA gene_biotype:protein_coding transcript_biotype:protein_coding description:Domain in SPla and the ryanodine receptor, putative (Fragment)	Domain in SPla and the ryanodine receptor, putative (Fragment)	B7Q7P9	Ixodes scapularis	3.79431	4.47721	3.4071	4.1874	2.96778	2.9043	0				PF00622 SPRY domain;PF10607 CTLH/CRA C-terminal to LisH motif domain	235.73	5.25e-71	221	592	418	541	2		116	120	956	541	124	96.77	12.97	22.92	No	No	No	No
DB_oleaga	OE_24674	ABI52692.1 ribosomal protein LP1	ribosomal protein LP1	ABI52692.1	Argas monolakensis	111.015	88.2325	85.1322	106.369	62.4922	66.5128	3	[F]GO:0003735: structural constituent of ribosome;[P]GO:0006414: translational elongation;[C]GO:0005840: ribosome		IPR042831 54S ribosomal protein L28, mitochondrial;IPR036433 Elongation factor EF1B gamma, C-terminal domain superfamily;IPR036967 Ribosomal protein S11 superfamily		118.63	7.83e-33	103	288	1	62	1		60	60	456	116	62	96.77	13.6	53.45	Yes	No	No	No
DB_oleaga	OE_1388	ISCW007621-PA pep scaffold:IscaW1:DS772419:3869:10542:1 gene:ISCW007621 transcript:ISCW007621-RA gene_biotype:protein_coding transcript_biotype:protein_coding description:RNA polymerase II subunit, putative	RNA polymerase II subunit, putative	ISCW007621-PA	Ixodes scapularis	1.2771	1.37406	1.42559	1.65512	1.23524	1.25434	0					129.03	1.25e-38	150	335	68	129	3		57	60	3264	129	62	96.77	1.9	48.06	Yes	Yes	No	No
DB_oleaga	OE_93865	ISCW009472-PA pep scaffold:IscaW1:DS819551:52974:68087:1 gene:ISCW009472 transcript:ISCW009472-RA gene_biotype:protein_coding transcript_biotype:protein_coding description:ATP-dependent RNA helicase, putative (Fragment)	ATP-dependent RNA helicase, putative (Fragment)	B7PYD1	Ixodes scapularis	3.56037	3.24838	1.95964	1.85433	3.02167	2.77465	7	[F]GO:0005524: ATP binding;[F]GO:0004386: helicase activity;[F]GO:0003723: RNA binding;[P]GO:0016246: RNA interference;[C]GO:0005737: cytoplasm;[C]GO:0005634: nucleus;[C]GO:1990904: ribonucleoprotein complex		IPR037219 Peptidase M41-like;IPR030881 DEAD-box ATP-dependent RNA helicase CshB;IPR042622 Zinc finger protein 106;IPR033759 Systemic RNA interference defective protein 5;IPR037296 Staphostatin A/B;IPR040418 Protein crowded nuclei;IPR025694 Mitochondrial splicing apparatus component MNE1	PF00270 DEAD/DEAH box helicase;PF00271 Helicase conserved C-terminal domain	172.56	3.9e-44	1852	2127	283	374	1		84	89	2578	431	92	96.74	3.57	21.35	Yes	No	No	No
DB_oleaga	OE_56876	ISCW002971-PA pep scaffold:IscaW1:DS656977:180299:200776:1 gene:ISCW002971 transcript:ISCW002971-RA gene_biotype:protein_coding transcript_biotype:protein_coding description:cAMP-dependent protein kinase type I-beta regulatory subunit, putative (Fragment)	cAMP-dependent protein kinase type I-beta regulatory subunit, putative (Fragment)	B7P8F8	Ixodes scapularis	9.67504	9.1937	7.23471	5.94056	8.94973	9.60136	7	[F]GO:0047555: 3',5'-cyclic-GMP phosphodiesterase activity;[F]GO:0030552: cAMP binding;[F]GO:0008603: cAMP-dependent protein kinase regulator activity;[F]GO:0004715: non-membrane spanning protein tyrosine kinase activity;[P]GO:0019934: cGMP-mediated signaling;[C]GO:0005952: cAMP-dependent protein kinase complex;[C]GO:0005829: cytosol	EC:3.1.4.35;EC:2.7.10.2	IPR032958 Rod cGMP-specific 3',5'-cyclic phosphodiesterase subunit alpha;IPR030173 Potassium/sodium hyperpolarization-activated cyclic nucleotide-gated channel 4;IPR012198 cAMP-dependent protein kinase regulatory subunit;IPR042983 Extracellular tyrosine-protein kinase PKDCC;IPR012198 cAMP-dependent protein kinase regulatory subunit;IPR031264 Retinol-binding protein 1	PF00027 Cyclic nucleotide-binding domain;PF02197 Regulatory subunit of type II PKA R-subunit	401.36	0	195	836	3	211	3		202	207	2931	376	214	96.73	7.3	56.91	Yes	No	No	No	Purine metabolism	map00230
DB_oleaga	OE_56875	ISCW002971-PA pep scaffold:IscaW1:DS656977:180299:200776:1 gene:ISCW002971 transcript:ISCW002971-RA gene_biotype:protein_coding transcript_biotype:protein_coding description:cAMP-dependent protein kinase type I-beta regulatory subunit, putative (Fragment)	cAMP-dependent protein kinase type I-beta regulatory subunit, putative (Fragment)	B7P8F8	Ixodes scapularis	8.02965	7.6489	6.39207	5.25562	7.0716	7.33783	7	[F]GO:0047555: 3',5'-cyclic-GMP phosphodiesterase activity;[F]GO:0030552: cAMP binding;[F]GO:0008603: cAMP-dependent protein kinase regulator activity;[F]GO:0004715: non-membrane spanning protein tyrosine kinase activity;[P]GO:0019934: cGMP-mediated signaling;[C]GO:0005952: cAMP-dependent protein kinase complex;[C]GO:0005829: cytosol	EC:3.1.4.35;EC:2.7.10.2	IPR032958 Rod cGMP-specific 3',5'-cyclic phosphodiesterase subunit alpha;IPR030173 Potassium/sodium hyperpolarization-activated cyclic nucleotide-gated channel 4;IPR012198 cAMP-dependent protein kinase regulatory subunit;IPR042983 Extracellular tyrosine-protein kinase PKDCC;IPR012198 cAMP-dependent protein kinase regulatory subunit;IPR031264 Retinol-binding protein 1	PF00027 Cyclic nucleotide-binding domain;PF02197 Regulatory subunit of type II PKA R-subunit	401.36	0	195	836	3	211	3		202	207	2995	376	214	96.73	7.15	56.91	Yes	No	No	No	Purine metabolism	map00230
DB_oleaga	OE_44730	DAA34682.1 TPA_inf: phosphoserine phosphatase	TPA_inf: phosphoserine phosphatase	DAA34682.1	Amblyomma variegatum	10.5776	11.0805	5.40049	7.88332	8.11497	7.77483	2	[F]GO:0004647: phosphoserine phosphatase activity;[P]GO:0006564: L-serine biosynthetic process	EC:3.1.3.3	IPR023190 Phosphoserine phosphatase, domain 2;IPR029015 D-3-phosphoglycerate dehydrogenase, type 2		271.17	7.42e-89	2	460	56	208	2		127	148	917	234	153	96.73	16.68	65.38	No	No	No	No	Glycine, serine and threonine metabolism	map00260
DB_oleaga	OE_44729	DAA34682.1 TPA_inf: phosphoserine phosphatase	TPA_inf: phosphoserine phosphatase	DAA34682.1	Amblyomma variegatum	8.43818	8.11785	3.70613	5.58195	6.77141	5.03759	2	[F]GO:0004647: phosphoserine phosphatase activity;[P]GO:0006564: L-serine biosynthetic process	EC:3.1.3.3	IPR023190 Phosphoserine phosphatase, domain 2;IPR029015 D-3-phosphoglycerate dehydrogenase, type 2		271.17	7.61e-88	2	460	56	208	2		127	148	1121	234	153	96.73	13.65	65.38	No	No	No	No	Glycine, serine and threonine metabolism	map00260
DB_oleaga	OE_70077	ISCW010241-PA pep scaffold:IscaW1:DS847512:68385:85740:-1 gene:ISCW010241 transcript:ISCW010241-RA gene_biotype:protein_coding transcript_biotype:protein_coding description:Misexpression suppressor of KSR, putative	Misexpression suppressor of KSR, putative	B7Q304	Ixodes scapularis	30.4855	35.8625	18.4029	42.8862	15.3004	24.8743	2	[P]GO:0007165: signal transduction;[C]GO:0005737: cytoplasm		IPR037607 Diacylglycerol kinase;IPR037296 Staphostatin A/B	PF03096 Ndr family	108.23	4.72e-24	797	979	288	348	-1		54	59	1015	394	61	96.72	6.01	15.48	Yes	Yes	No	No
DB_oleaga	OE_57393	ISCW006002-PA pep scaffold:IscaW1:DS741692:8761:48043:1 gene:ISCW006002 transcript:ISCW006002-RA gene_biotype:protein_coding transcript_biotype:protein_coding description:ribosome biogenesis protein - Nop58p/Nop5p, putative	ribosome biogenesis protein - Nop58p/Nop5p, putative	ISCW006002-PA	Ixodes scapularis	3.66942	6.45737	1.70226	3.88158	3.02732	3.94673	0					223.02	3.91e-103	1	366	306	427	-2		108	118	781	551	122	96.72	15.62	22.14	No	No	No	No
DB_oleaga	OE_26623	ISCW023353-PA pep scaffold:IscaW1:DS963675:33203:34275:1 gene:ISCW023353 transcript:ISCW023353-RA gene_biotype:protein_coding transcript_biotype:protein_coding description:RNA polymerase II, subunit POLR2C/RPB3, putative	RNA polymerase II, subunit POLR2C/RPB3, putative	B7QL55	Ixodes scapularis	9.71846	10.399	7.00907	10.6134	7.90893	10.1985	5	[F]GO:0003677: DNA binding;[F]GO:0003899: DNA-directed 5'-3' RNA polymerase activity;[F]GO:0046983: protein dimerization activity;[P]GO:0006366: transcription by RNA polymerase II;[C]GO:0005665: RNA polymerase II, core complex	EC:2.7.7.6	IPR042839 Forkhead box protein M1;IPR039747 DNA-directed RNA polymerases I, II, and III subunit RPABC4;IPR036879 Transcription factor, MADS-box superfamily;IPR039913 RNA polymerase II-associated protein RPAP1/Rba50;IPR037685 RNA polymerase RBP11	PF01000 RNA polymerase Rpb3/RpoA insert domain;PF01193 RNA polymerase Rpb3/Rpb11 dimerisation domain	525.78	0	142	963	1	274	-1		253	265	1029	274	274	96.72	26.63	100	Yes	No	No	No	Purine metabolism;Pyrimidine metabolism	map00230;map00240
DB_oleaga	OE_97396	ISCW019708-PA pep scaffold:IscaW1:DS800768:180004:199525:1 gene:ISCW019708 transcript:ISCW019708-RA gene_biotype:protein_coding transcript_biotype:protein_coding description:Putative uncharacterized protein	Putative uncharacterized protein	B7PVP0	Ixodes scapularis	6.97559	6.73133	7.83753	4.63121	7.49987	6.47087	0				PF07159 Protein of unknown function (DUF1394)	562.76	0	5350	6261	1	303	-1		281	294	6378	303	304	96.71	4.77	100.33	No	No	No	No
DB_oleaga	OE_1068	BAO48658.1 RNA polymerase II second largest subunit, partial	RNA polymerase II second largest subunit, partial	BAO48658.1	Limulus polyphemus	29.9696	29.3149	15.494	9.96384	25.3276	30.8275	4	[F]GO:0003677: DNA binding;[F]GO:0003899: DNA-directed 5'-3' RNA polymerase activity;[F]GO:0032549: ribonucleoside binding;[P]GO:0006351: transcription, DNA-templated	EC:2.7.7.6	IPR042839 Forkhead box protein M1;IPR039747 DNA-directed RNA polymerases I, II, and III subunit RPABC4;IPR015712 DNA-directed RNA polymerase, subunit 2;IPR037258 PB2, C-terminal		2199.86	0	1628	5092	3	1157	-3		1080	1117	5262	1157	1155	96.71	21.95	99.83	Yes	No	No	No	Purine metabolism;Pyrimidine metabolism	map00230;map00240
DB_oleaga	OE_1386	DAA34329.1 TPA_inf: splicing factor hnRNP-F	TPA_inf: splicing factor hnRNP-F	DAA34329.1	Amblyomma variegatum	3.19143	2.41126	2.8886	2.3789	3.48191	3.99021	1	[F]GO:0003723: RNA binding		IPR042622 Zinc finger protein 106		286.96	2e-86	3215	3670	30	181	-3		134	147	3774	231	152	96.71	4.03	65.8	Yes	No	No	No
DB_oleaga	OE_59035	ISCW011818-PA pep scaffold:IscaW1:DS879332:9110:12449:-1 gene:ISCW011818 transcript:ISCW011818-RA gene_biotype:protein_coding transcript_biotype:protein_coding description:Dynein light chain, putative (Fragment)	Dynein light chain, putative (Fragment)	B7Q7Z5	Ixodes scapularis	6.94647	8.90026	5.37886	9.62252	5.56066	6.53604	0				PF03645 Tctex-1 family	186.04	1.52e-57	426	698	25	115	-2		84	88	828	115	91	96.7	10.99	79.13	No	No	No	No
DB_oleaga	OE_93640	AGJ90349.1 60S ribosomal protein L10	60S ribosomal protein L10	AGJ90349.1	Ornithodoros moubata	45.101	50.3555	29.1372	62.3177	42.975	47.4613	3	[F]GO:0003735: structural constituent of ribosome;[P]GO:0006412: translation;[C]GO:0005840: ribosome		IPR042831 54S ribosomal protein L28, mitochondrial;IPR036967 Ribosomal protein S11 superfamily;IPR036967 Ribosomal protein S11 superfamily		244.2	1.01e-80	125	487	1	121	2		116	117	527	207	121	96.69	22.96	58.45	Yes	No	No	No
DB_oleaga	OE_4822	XP_023228804.1 ubiquitin-conjugating enzyme E2 W-like isoform X1	ubiquitin-conjugating enzyme E2 W-like isoform X1	XP_023228804.1	Centruroides sculpturatus	3.35571	3.31472	4.39015	3.31874	4.33335	3.48473	0					302.75	1.01e-99	826	1278	1	151	-3		141	146	1499	151	151	96.69	10.07	100	Yes	No	No	No
DB_oleaga	OE_26154	ISCW016788-PA pep scaffold:IscaW1:DS660824:510051:519173:1 gene:ISCW016788 transcript:ISCW016788-RA gene_biotype:protein_coding transcript_biotype:protein_coding description:CCR4-associated factor, putative (Fragment)	CCR4-associated factor, putative (Fragment)	B7P8Y6	Ixodes scapularis	3.77677	3.80854	4.67117	3.0681	4.84922	3.44652	6	[F]GO:0003676: nucleic acid binding;[F]GO:0004535: poly(A)-specific ribonuclease activity;[P]GO:0043928: exonucleolytic catabolism of deadenylated mRNA;[P]GO:0017148: negative regulation of translation;[C]GO:0030015: CCR4-NOT core complex;[C]GO:0000932: P-body	EC:3.1.13.4	IPR040050 Zinc finger protein 830;IPR040109 Nocturnin;IPR037634 Protein Smaug, SAM domain;IPR040398 CCR4-NOT transcription complex subunit 1	PF04857 CAF1 family ribonuclease	520.78	6.06e-171	3288	4100	37	306	-2		252	262	4383	333	271	96.68	6.18	81.38	No	No	No	No
DB_oleaga	OE_17981	ISCW011431-PA pep scaffold:IscaW1:DS870721:3582:24892:1 gene:ISCW011431 transcript:ISCW011431-RA gene_biotype:protein_coding transcript_biotype:protein_coding description:Chaperonin subunit, putative	Chaperonin subunit, putative	B7Q6Y2	Ixodes scapularis	6.47115	6.77618	5.98766	6.2007	5.92746	4.6341	4	[F]GO:0005524: ATP binding;[F]GO:0051082: unfolded protein binding;[P]GO:0006457: protein folding;[C]GO:0005832: chaperonin-containing T-complex		IPR037219 Peptidase M41-like;IPR030549 Torsin-1A;IPR037124 GroES chaperonin superfamily;IPR012716 T-complex protein 1, beta subunit	PF00118 TCP-1/cpn60 chaperonin family	497.28	5.17e-172	498	1310	169	439	-1		247	262	1310	541	271	96.68	20.69	50.09	Yes	No	No	No
DB_oleaga	OE_70636	XP_013788888.2 disks large 1 tumor suppressor protein-like	disks large 1 tumor suppressor protein-like	XP_013788888.2	Limulus polyphemus	2.9226	2.59591	1.68591	1.33777	2.25432	2.36576	0					166.78	4.89e-49	141	410	1	90	-2		81	87	1104	101	90	96.67	8.15	89.11	Yes	Yes	No	No
DB_oleaga	OE_70894	ISCW009225-PA pep scaffold:IscaW1:DS816156:124234:139737:1 gene:ISCW009225 transcript:ISCW009225-RA gene_biotype:protein_coding transcript_biotype:protein_coding description:E1-E2 ATPase, putative (Fragment)	E1-E2 ATPase, putative (Fragment)	B7PXU2	Ixodes scapularis	137.357	133.782	70.4726	98.8147	63.8288	78.5764	9	[F]GO:0005524: ATP binding;[F]GO:0005388: calcium transmembrane transporter activity, phosphorylative mechanism;[F]GO:0016787: hydrolase activity;[F]GO:0008553: proton-exporting ATPase activity, phosphorylative mechanism;[P]GO:0070588: calcium ion transmembrane transport;[P]GO:0006874: cellular calcium ion homeostasis;[C]GO:0005623: cell;[C]GO:0016021: integral component of membrane;[C]GO:0033017…	EC:7.2.2.10;EC:3;EC:7.1.2.1	IPR037219 Peptidase M41-like;IPR034304 Plasma membrane calcium-transporting ATPase 4;IPR039666 Dolichyldiphosphatase 1;IPR006534 P-type ATPase, subfamily IIIA;IPR034304 Plasma membrane calcium-transporting ATPase 4;IPR039037 Calcium homeostasis endoplasmic reticulum protein;IPR042473 V-type immunoglobulin domain-containing suppressor of T-cell activation;IPR030330 Sarcoplasmic/endoplasmic reticul…	PF00122 E1-E2 ATPase;PF00689 Cation transporting ATPase, C-terminus;PF08282 haloacid dehalogenase-like hydrolase;PF13246 Cation transport ATPase (P-type)	859.75	0	1755	3107	500	950	3		428	436	3108	977	451	96.67	14.51	46.16	Yes	Yes	No	No
DB_oleaga	OE_55550	ISCW018700-PA pep scaffold:IscaW1:DS735207:52528:64689:-1 gene:ISCW018700 transcript:ISCW018700-RA gene_biotype:protein_coding transcript_biotype:protein_coding description:glyceraldehyde 3-phosphate dehydrogenase, putative	glyceraldehyde 3-phosphate dehydrogenase, putative	ISCW018700-PA	Ixodes scapularis	6.57419	7.77863	7.8695	8.73962	4.47716	5.19771	0					338.58	8.01e-115	2	541	1	180	-3		163	174	756	334	180	96.67	23.81	53.89	Yes	No	No	No
DB_oleaga	OE_7811	ISCW015996-PA pep scaffold:IscaW1:DS618074:113689:122874:-1 gene:ISCW015996 transcript:ISCW015996-RA gene_biotype:protein_coding transcript_biotype:protein_coding description:Protein-tyrosine phosphotase, putative	Protein-tyrosine phosphotase, putative	B7P1T4	Ixodes scapularis	48.6053	47.0482	35.5738	34.3105	38.3243	56.4091	4	[F]GO:0004725: protein tyrosine phosphatase activity;[F]GO:0008138: protein tyrosine/serine/threonine phosphatase activity;[C]GO:0005737: cytoplasm;[C]GO:0005634: nucleus	EC:3.1.3.48	IPR042996 Receptor-type tyrosine-protein phosphatase O;IPR020422 Dual specificity protein phosphatase domain;IPR037296 Staphostatin A/B;IPR040418 Protein crowded nuclei	PF00782 Dual specificity phosphatase, catalytic domain	342.81	3.05e-110	1793	2326	18	197	-2		169	174	2645	197	180	96.67	6.81	91.37	No	No	No	No
DB_oleaga	OE_92307	ISCW005651-PA pep scaffold:IscaW1:DS732299:147706:177939:1 gene:ISCW005651 transcript:ISCW005651-RA gene_biotype:protein_coding transcript_biotype:protein_coding description:Pur-alpha, putative (Fragment)	Pur-alpha, putative (Fragment)	B7PKC2	Ixodes scapularis	16.283	15.3384	11.3277	16.6242	12.614	12.5691	6	[F]GO:0001227: DNA-binding transcription repressor activity, RNA polymerase II-specific;[F]GO:0003690: double-stranded DNA binding;[F]GO:0032422: purine-rich negative regulatory element binding;[F]GO:0000977: RNA polymerase II regulatory region sequence-specific DNA binding;[F]GO:0043565: sequence-specific DNA binding;[C]GO:0005634: nucleus		IPR039725 Coiled-coil and C2 domain-containing protein 1;IPR042509 Zinc finger CCHC domain-containing protein 3;IPR030501 Purine-rich element-binding protein gamma;IPR033896 MADS MEF2-like;IPR042153 VDR, DNA-binding domain;IPR040418 Protein crowded nuclei	PF04845 PurA ssDNA and RNA-binding protein	225.33	4.93e-91	115	468	116	234	-2		112	115	1024	234	119	96.64	11.62	50.85	Yes	No	No	No
DB_oleaga	OE_69382	ISCW005620-PA pep scaffold:IscaW1:DS749327:97167:109423:-1 gene:ISCW005620 transcript:ISCW005620-RA gene_biotype:protein_coding transcript_biotype:protein_coding description:LAMMER dual specificity kinase, putative (Fragment)	LAMMER dual specificity kinase, putative (Fragment)	B7PMW5	Ixodes scapularis	1.5267	2.21638	1.78308	1.08423	1.5221	1.33807	3	[F]GO:0005524: ATP binding;[F]GO:0004674: protein serine/threonine kinase activity;[F]GO:0004712: protein serine/threonine/tyrosine kinase activity	EC:2.7.12.1	IPR037219 Peptidase M41-like;IPR042870 DAPK3, catalytic domain;IPR030220 Activated CDC42 kinase 1	PF00069 Protein kinase domain	336.65	2.09e-112	399	932	3	180	3		155	172	932	382	178	96.63	19.1	46.6	Yes	No	No	No
DB_oleaga	OE_890	ISCW003612-PA pep scaffold:IscaW1:DS715571:3604:7611:1 gene:ISCW003612 transcript:ISCW003612-RA gene_biotype:protein_coding transcript_biotype:protein_coding description:Phosphoserine phosphatase, putative	Phosphoserine phosphatase, putative	B7PHY5	Ixodes scapularis	19.6594	18.1325	10.1991	10.5442	14.3892	11.6189	6	[F]GO:0000287: magnesium ion binding;[F]GO:0016791: phosphatase activity;[F]GO:0004647: phosphoserine phosphatase activity;[P]GO:0016311: dephosphorylation;[P]GO:0006564: L-serine biosynthetic process;[C]GO:0005737: cytoplasm	EC:3.1.3;EC:3.1.3.3	IPR037143 4'-phosphopantetheinyl transferase domain superfamily;IPR027233 Protein phosphatase Slingshot homologue 1;IPR023190 Phosphoserine phosphatase, domain 2;IPR016130 Protein-tyrosine phosphatase, active site;IPR029015 D-3-phosphoglycerate dehydrogenase, type 2;IPR037296 Staphostatin A/B	PF00702 haloacid dehalogenase-like hydrolase	325.48	9.36e-109	382	915	1	178	1		157	172	1209	233	178	96.63	14.72	76.39	No	No	No	No	Glycine, serine and threonine metabolism	map00260
DB_oleaga	OE_8760	ISCW022763-PA pep scaffold:IscaW1:DS905614:124714:185598:-1 gene:ISCW022763 transcript:ISCW022763-RA gene_biotype:protein_coding transcript_biotype:protein_coding description:Bromodomain and PHD finger-containing protein 1, brpf1, putative	Bromodomain and PHD finger-containing protein 1, brpf1, putative	B7QC82	Ixodes scapularis	3.52889	3.59206	4.0893	2.72004	3.92536	3.3319	4	[F]GO:0004402: histone acetyltransferase activity;[F]GO:0018024: histone-lysine N-methyltransferase activity;[F]GO:0046872: metal ion binding;[F]GO:0003676: nucleic acid binding	EC:2.3.1.48;EC:2.1.1.43	IPR039460 STAGA complex 65 subunit gamma;IPR038035 Histone-lysine N-methyltransferase EHMT1;IPR040409 Phytochelatin synthase;IPR040050 Zinc finger protein 830	PF00439 Bromodomain;PF00855 PWWP domain;PF10513 Enhancer of polycomb-like;PF13832 PHD-zinc-finger like domain	289.66	4.12e-78	1930	2373	930	1074	1		136	143	4901	1074	148	96.62	3.02	13.78	No	No	No	No	Lysine degradation	map00310
DB_oleaga	OE_16338	ISCW017197-PA pep scaffold:IscaW1:DS658674:102969:115656:-1 gene:ISCW017197 transcript:ISCW017197-RA gene_biotype:protein_coding transcript_biotype:protein_coding description:Putative uncharacterized protein (Fragment)	Putative uncharacterized protein (Fragment)	B7P8Q9	Ixodes scapularis	8.30279	9.54083	3.80649	7.37879	5.68152	6.61944	0				PF15914 FAM193 family C-terminal	116.7	8.89e-29	530	706	86	144	-2		56	57	1301	145	59	96.61	4.53	40.69	Yes	Yes	No	No
DB_oleaga	OE_13321	ISCW018616-PA pep scaffold:IscaW1:DS737013:363745:372324:1 gene:ISCW018616 transcript:ISCW018616-RA gene_biotype:protein_coding transcript_biotype:protein_coding description:Cyclin k, putative	Cyclin k, putative	B7PL05	Ixodes scapularis	2.80168	3.26327	3.21237	2.81732	2.61162	1.93306	6	[F]GO:0061575: cyclin-dependent protein serine/threonine kinase activator activity;[F]GO:0016538: cyclin-dependent protein serine/threonine kinase regulator activity;[P]GO:0032786: positive regulation of DNA-templated transcription, elongation;[P]GO:0006357: regulation of transcription by RNA polymerase II;[C]GO:0008024: cyclin/CDK positive transcription elongation factor complex;[C]GO:0005634: n…	EC:2.7.1	IPR004944 Cyclin-dependent kinase 5 activator;IPR036858 Cyclin-dependent kinase, regulatory subunit superfamily;IPR042326 CTD kinase subunit gamma;IPR042988 Homeobox protein NOBOX;IPR040418 Protein crowded nuclei	PF00134 Cyclin, N-terminal domain	509.99	3.65e-170	1760	2554	1	264	-2		242	256	2897	445	265	96.6	9.15	59.55	No	No	No	No
DB_oleaga	OE_15334	ISCW018616-PA pep scaffold:IscaW1:DS737013:363745:372324:1 gene:ISCW018616 transcript:ISCW018616-RA gene_biotype:protein_coding transcript_biotype:protein_coding description:Cyclin k, putative	Cyclin k, putative	B7PL05	Ixodes scapularis	2.26471	2.76251	2.83361	2.80674	2.24663	2.02178	6	[F]GO:0061575: cyclin-dependent protein serine/threonine kinase activator activity;[F]GO:0016538: cyclin-dependent protein serine/threonine kinase regulator activity;[P]GO:0032786: positive regulation of DNA-templated transcription, elongation;[P]GO:0006357: regulation of transcription by RNA polymerase II;[C]GO:0008024: cyclin/CDK positive transcription elongation factor complex;[C]GO:0005634: n…	EC:2.7.1	IPR004944 Cyclin-dependent kinase 5 activator;IPR036858 Cyclin-dependent kinase, regulatory subunit superfamily;IPR042326 CTD kinase subunit gamma;IPR042988 Homeobox protein NOBOX;IPR040418 Protein crowded nuclei	PF00134 Cyclin, N-terminal domain	509.99	8.61e-170	1760	2554	1	264	-3		242	256	2991	445	265	96.6	8.86	59.55	No	No	No	No
DB_oleaga	OE_1854	ISCW005620-PA pep scaffold:IscaW1:DS749327:97167:109423:-1 gene:ISCW005620 transcript:ISCW005620-RA gene_biotype:protein_coding transcript_biotype:protein_coding description:LAMMER dual specificity kinase, putative (Fragment)	LAMMER dual specificity kinase, putative (Fragment)	B7PMW5	Ixodes scapularis	2.49625	2.42734	2.92919	1.2331	4.15283	4.14743	3	[F]GO:0005524: ATP binding;[F]GO:0004674: protein serine/threonine kinase activity;[F]GO:0004712: protein serine/threonine/tyrosine kinase activity	EC:2.7.12.1	IPR037219 Peptidase M41-like;IPR042870 DAPK3, catalytic domain;IPR030220 Activated CDC42 kinase 1	PF00069 Protein kinase domain	276.94	2.1e-89	1	441	34	180	-3		127	142	851	382	147	96.6	17.27	38.48	No	No	No	No
DB_oleaga	OE_1760	ISCW001758-PA pep scaffold:IscaW1:DS637108:44529:64135:-1 gene:ISCW001758 transcript:ISCW001758-RA gene_biotype:protein_coding transcript_biotype:protein_coding description:Putative uncharacterized protein	Putative uncharacterized protein	B7P4V2	Ixodes scapularis	10.4933	8.52292	21.2193	19.9728	12.7063	9.20867	0				PF01871 AMMECR1	476.09	6.39e-160	2010	2714	1	235	-1		216	227	2987	235	235	96.6	7.87	100	Yes	No	No	No
DB_oleaga	OE_1413	DAA34562.1 TPA_exp: RAS oncogene family member RAB1	TPA_exp: RAS oncogene family member RAB1	DAA34562.1	Amblyomma variegatum	65.1716	68.3757	54.9581	50.4756	55.483	59.3918	2	[F]GO:0005525: GTP binding;[F]GO:0003924: GTPase activity		IPR040385 Rab-like protein 6;IPR042734 Rho-related GTP-binding protein RhoG		390.96	4.6e-131	326	940	1	206	2		194	199	2032	206	206	96.6	10.14	100	No	No	No	No
DB_oleaga	OE_88104	DAA34562.1 TPA_exp: RAS oncogene family member RAB1	TPA_exp: RAS oncogene family member RAB1	DAA34562.1	Amblyomma variegatum	65.2467	58.5317	50.4404	49.4889	53.7219	47.4965	2	[F]GO:0005525: GTP binding;[F]GO:0003924: GTPase activity		IPR040385 Rab-like protein 6;IPR042734 Rho-related GTP-binding protein RhoG		390.96	8.77e-131	1061	1675	1	206	-3		194	199	2100	206	206	96.6	9.81	100	No	No	No	No
DB_oleaga	OE_70735	KFM79250.1 Tubulin alpha chain, partial	Tubulin alpha chain, partial	KFM79250.1	Stegodyphus mimosarum	17.5132	15.7318	21.5409	13.7833	12.0077	11.9589	5	[F]GO:0005525: GTP binding;[F]GO:0003924: GTPase activity;[F]GO:0005200: structural constituent of cytoskeleton;[P]GO:0007017: microtubule-based process;[C]GO:0005874: microtubule		IPR040385 Rab-like protein 6;IPR042734 Rho-related GTP-binding protein RhoG;IPR031392 Spindle pole component 29;IPR037177 Dynein light chain superfamily;IPR033337 MT-associated protein TORTIFOLIA1/SPIRAL2-like	PF00091 Tubulin/FtsZ family, GTPase domain;PF03953 Tubulin C-terminal domain	693.73	0	126	1184	1	353	3		337	341	2910	451	353	96.6	12.13	78.27	No	No	No	No
DB_oleaga	OE_87523	PRD20459.1 magoh	magoh	PRD20459.1	Nephila clavipes	2.65112	2.75389	1.56495	2.61428	1.78567	2.53235	3	[P]GO:0008380: RNA splicing;[C]GO:0035145: exon-exon junction complex;[C]GO:0016021: integral component of membrane		IPR039979 Pre-mRNA-splicing factor 18;IPR028544 Protein CASC3;IPR042473 V-type immunoglobulin domain-containing suppressor of T-cell activation		177.18	5.03e-56	140	403	1	88	-2		82	85	446	114	88	96.59	19.73	77.19	Yes	No	No	No
DB_oleaga	OE_36090	ISCW021979-PA pep scaffold:IscaW1:DS928434:367227:375568:1 gene:ISCW021979 transcript:ISCW021979-RA gene_biotype:protein_coding transcript_biotype:protein_coding description:Putative uncharacterized protein	Putative uncharacterized protein	B7QFY6	Ixodes scapularis	13.8131	9.87006	10.3282	9.58019	15.4095	11.8199	3	[F]GO:0003677: DNA binding;[P]GO:0006355: regulation of transcription, DNA-templated;[C]GO:0005634: nucleus		IPR042839 Forkhead box protein M1;IPR040373 Transcription factor castor;IPR040418 Protein crowded nuclei	PF00505 HMG (high mobility group) box	181.03	3.45e-55	428	691	46	133	2		81	85	856	133	88	96.59	10.28	66.17	Yes	No	No	No
DB_oleaga	OE_3741	ABR23440.1 RNA binding protein	RNA binding protein	ABR23440.1	Ornithodoros parkeri	6.3632	7.80132	5.29532	9.70542	4.10577	4.51984	1	[F]GO:0003723: RNA binding		IPR042622 Zinc finger protein 106		168.32	1.05e-50	38	301	1	88	2		80	85	885	88	88	96.59	9.94	100	No	No	No	No
DB_oleaga	OE_16786	ABR23440.1 RNA binding protein	RNA binding protein	ABR23440.1	Ornithodoros parkeri	3.78028	3.87099	2.74824	4.3184	1.92928	2.73602	1	[F]GO:0003723: RNA binding		IPR042622 Zinc finger protein 106		168.32	3.32e-51	38	301	1	88	2		80	85	774	88	88	96.59	11.37	100	No	No	No	No
DB_oleaga	OE_3243	ISCW015138-PA pep scaffold:IscaW1:DS979830:373141:385225:-1 gene:ISCW015138 transcript:ISCW015138-RA gene_biotype:protein_coding transcript_biotype:protein_coding description:Acyltransfersase, putative (Fragment)	Acyltransfersase, putative (Fragment)	B7QNQ0	Ixodes scapularis	5.93798	5.79631	6.33289	6.15676	6.76333	7.11877	3	[F]GO:0004596: peptide alpha-N-acetyltransferase activity;[P]GO:0017196: N-terminal peptidyl-methionine acetylation;[C]GO:0031417: NatC complex		IPR007244 -alpha-acetyltransferase 35, NatC auxiliary subunit;IPR034110 LSM domain containing 1	PF00583 Acetyltransferase (GNAT) family	273.86	1.05e-85	1238	1672	2	147	-3		134	141	2241	155	146	96.58	6.51	94.19	Yes	No	No	No
DB_oleaga	OE_22465	ISCW003612-PA pep scaffold:IscaW1:DS715571:3604:7611:1 gene:ISCW003612 transcript:ISCW003612-RA gene_biotype:protein_coding transcript_biotype:protein_coding description:Phosphoserine phosphatase, putative	Phosphoserine phosphatase, putative	B7PHY5	Ixodes scapularis	75.6973	82.944	36.8725	56.0813	55.0369	46.6331	6	[F]GO:0000287: magnesium ion binding;[F]GO:0016791: phosphatase activity;[F]GO:0004647: phosphoserine phosphatase activity;[P]GO:0016311: dephosphorylation;[P]GO:0006564: L-serine biosynthetic process;[C]GO:0005737: cytoplasm	EC:3.1.3;EC:3.1.3.3	IPR037143 4'-phosphopantetheinyl transferase domain superfamily;IPR027233 Protein phosphatase Slingshot homologue 1;IPR023190 Phosphoserine phosphatase, domain 2;IPR016130 Protein-tyrosine phosphatase, active site;IPR029015 D-3-phosphoglycerate dehydrogenase, type 2;IPR037296 Staphostatin A/B	PF00702 haloacid dehalogenase-like hydrolase	427.56	1.56e-147	560	1258	1	233	-2		205	225	1490	233	233	96.57	15.64	100	No	No	No	No	Glycine, serine and threonine metabolism	map00260
DB_oleaga	OE_69076	ISCW003612-PA pep scaffold:IscaW1:DS715571:3604:7611:1 gene:ISCW003612 transcript:ISCW003612-RA gene_biotype:protein_coding transcript_biotype:protein_coding description:Phosphoserine phosphatase, putative	Phosphoserine phosphatase, putative	B7PHY5	Ixodes scapularis	71.0411	78.2377	35.2388	53.3036	53.8234	42.5237	6	[F]GO:0000287: magnesium ion binding;[F]GO:0016791: phosphatase activity;[F]GO:0004647: phosphoserine phosphatase activity;[P]GO:0016311: dephosphorylation;[P]GO:0006564: L-serine biosynthetic process;[C]GO:0005737: cytoplasm	EC:3.1.3;EC:3.1.3.3	IPR037143 4'-phosphopantetheinyl transferase domain superfamily;IPR027233 Protein phosphatase Slingshot homologue 1;IPR023190 Phosphoserine phosphatase, domain 2;IPR016130 Protein-tyrosine phosphatase, active site;IPR029015 D-3-phosphoglycerate dehydrogenase, type 2;IPR037296 Staphostatin A/B	PF00702 haloacid dehalogenase-like hydrolase	427.56	1.61e-147	237	935	1	233	3		205	225	1494	233	233	96.57	15.6	100	No	No	No	No	Glycine, serine and threonine metabolism	map00260
DB_oleaga	OE_86183	ISCW003612-PA pep scaffold:IscaW1:DS715571:3604:7611:1 gene:ISCW003612 transcript:ISCW003612-RA gene_biotype:protein_coding transcript_biotype:protein_coding description:Phosphoserine phosphatase, putative	Phosphoserine phosphatase, putative	B7PHY5	Ixodes scapularis	23.3298	20.8002	12.7341	13.769	16.5777	13.6491	6	[F]GO:0000287: magnesium ion binding;[F]GO:0016791: phosphatase activity;[F]GO:0004647: phosphoserine phosphatase activity;[P]GO:0016311: dephosphorylation;[P]GO:0006564: L-serine biosynthetic process;[C]GO:0005737: cytoplasm	EC:3.1.3;EC:3.1.3.3	IPR037143 4'-phosphopantetheinyl transferase domain superfamily;IPR027233 Protein phosphatase Slingshot homologue 1;IPR023190 Phosphoserine phosphatase, domain 2;IPR016130 Protein-tyrosine phosphatase, active site;IPR029015 D-3-phosphoglycerate dehydrogenase, type 2;IPR037296 Staphostatin A/B	PF00702 haloacid dehalogenase-like hydrolase	427.56	3.47e-146	857	1555	1	233	-3		205	225	1767	233	233	96.57	13.19	100	No	No	No	No	Glycine, serine and threonine metabolism	map00260
DB_oleaga	OE_81289	ISCW003612-PA pep scaffold:IscaW1:DS715571:3604:7611:1 gene:ISCW003612 transcript:ISCW003612-RA gene_biotype:protein_coding transcript_biotype:protein_coding description:Phosphoserine phosphatase, putative	Phosphoserine phosphatase, putative	B7PHY5	Ixodes scapularis	22.0642	18.9714	10.6601	12.6544	15.1718	12.3493	6	[F]GO:0000287: magnesium ion binding;[F]GO:0016791: phosphatase activity;[F]GO:0004647: phosphoserine phosphatase activity;[P]GO:0016311: dephosphorylation;[P]GO:0006564: L-serine biosynthetic process;[C]GO:0005737: cytoplasm	EC:3.1.3;EC:3.1.3.3	IPR037143 4'-phosphopantetheinyl transferase domain superfamily;IPR027233 Protein phosphatase Slingshot homologue 1;IPR023190 Phosphoserine phosphatase, domain 2;IPR016130 Protein-tyrosine phosphatase, active site;IPR029015 D-3-phosphoglycerate dehydrogenase, type 2;IPR037296 Staphostatin A/B	PF00702 haloacid dehalogenase-like hydrolase	427.56	8.9e-146	857	1555	1	233	-1		205	225	1852	233	233	96.57	12.58	100	No	No	No	No	Glycine, serine and threonine metabolism	map00260
DB_oleaga	OE_86185	ISCW003612-PA pep scaffold:IscaW1:DS715571:3604:7611:1 gene:ISCW003612 transcript:ISCW003612-RA gene_biotype:protein_coding transcript_biotype:protein_coding description:Phosphoserine phosphatase, putative	Phosphoserine phosphatase, putative	B7PHY5	Ixodes scapularis	20.4499	18.8337	9.74475	10.8457	14.9066	11.925	6	[F]GO:0000287: magnesium ion binding;[F]GO:0016791: phosphatase activity;[F]GO:0004647: phosphoserine phosphatase activity;[P]GO:0016311: dephosphorylation;[P]GO:0006564: L-serine biosynthetic process;[C]GO:0005737: cytoplasm	EC:3.1.3;EC:3.1.3.3	IPR037143 4'-phosphopantetheinyl transferase domain superfamily;IPR027233 Protein phosphatase Slingshot homologue 1;IPR023190 Phosphoserine phosphatase, domain 2;IPR016130 Protein-tyrosine phosphatase, active site;IPR029015 D-3-phosphoglycerate dehydrogenase, type 2;IPR037296 Staphostatin A/B	PF00702 haloacid dehalogenase-like hydrolase	427.56	1.63e-145	915	1613	1	233	-1		205	225	1910	233	233	96.57	12.2	100	No	No	No	No	Glycine, serine and threonine metabolism	map00260
DB_oleaga	OE_70892	ISCW011431-PA pep scaffold:IscaW1:DS870721:3582:24892:1 gene:ISCW011431 transcript:ISCW011431-RA gene_biotype:protein_coding transcript_biotype:protein_coding description:Chaperonin subunit, putative	Chaperonin subunit, putative	B7Q6Y2	Ixodes scapularis	4.41493	4.06634	4.04792	4.01418	4.02661	3.245	4	[F]GO:0005524: ATP binding;[F]GO:0051082: unfolded protein binding;[P]GO:0006457: protein folding;[C]GO:0005832: chaperonin-containing T-complex		IPR037219 Peptidase M41-like;IPR030549 Torsin-1A;IPR037124 GroES chaperonin superfamily;IPR012716 T-complex protein 1, beta subunit	PF00118 TCP-1/cpn60 chaperonin family	481.1	5.55e-163	890	1675	178	439	2		238	253	1675	541	262	96.56	15.64	48.43	Yes	No	No	No
DB_oleaga	OE_86171	ABR23382.1 60S ribosomal protein L18a	60S ribosomal protein L18a	ABR23382.1	Ornithodoros parkeri	163.68	213.945	91.4356	202.965	123.143	182.678	3	[F]GO:0003735: structural constituent of ribosome;[P]GO:0006412: translation;[C]GO:0005840: ribosome		IPR042831 54S ribosomal protein L28, mitochondrial;IPR036967 Ribosomal protein S11 superfamily;IPR036967 Ribosomal protein S11 superfamily		112.08	9.59e-56	375	548	48	105	-2		53	56	711	176	58	96.55	8.16	32.95	No	No	No	No
DB_oleaga	OE_94850	XP_023231370.1 chromatin target of PRMT1 protein-like	chromatin target of PRMT1 protein-like	XP_023231370.1	Centruroides sculpturatus	4.26043	4.37614	2.60524	2.86184	2.77844	2.43122	0					51.6	3.38e-05	651	737	238	266	-1		22	28	842	267	29	96.55	3.44	10.86	No	No	No	No
DB_oleaga	OE_88358	XP_022693871.1 class A basic helix-loop-helix protein 15-like, partial	class A basic helix-loop-helix protein 15-like, partial	XP_022693871.1	Varroa jacobsoni	3.89915	3.04726	8.21375	1.0098	8.66183	6.24143	0					112.46	4.3e-26	883	1056	48	105	-3		54	56	1655	199	58	96.55	3.5	29.15	Yes	No	No	No
DB_oleaga	OE_27170	XP_022693871.1 class A basic helix-loop-helix protein 15-like, partial	class A basic helix-loop-helix protein 15-like, partial	XP_022693871.1	Varroa jacobsoni	2.04948	1.52706	5.88204	1.04721	5.6847	4.72612	0					112.46	4.11e-26	883	1056	48	105	-2		54	56	1633	199	58	96.55	3.55	29.15	Yes	No	No	No
DB_oleaga	OE_75613	ISCW011991-PA pep scaffold:IscaW1:DS908087:57161:69558:-1 gene:ISCW011991 transcript:ISCW011991-RA gene_biotype:protein_coding transcript_biotype:protein_coding description:Coiled-coil domain-containing protein, putative	Coiled-coil domain-containing protein, putative	B7QCK4	Ixodes scapularis	52.3399	52.0238	27.069	41.6703	47.338	55.6709	0				PF05670 NFACT protein RNA binding domain	277.72	1.22e-93	114	548	1	145	-2		132	140	582	208	145	96.55	24.91	69.71	Yes	No	No	No
DB_oleaga	OE_7341	ABR23410.1 p8 nuclear protein	p8 nuclear protein	ABR23410.1	Ornithodoros parkeri	11.9462	12.7298	22.019	38.7185	17.5751	17.9591	0					122.09	1.24e-30	1068	1241	1	58	3		55	56	3434	68	58	96.55	1.69	85.29	No	No	No	No
DB_oleaga	OE_19174	ISCW010309-PA pep scaffold:IscaW1:DS851445:3093:31341:1 gene:ISCW010309 transcript:ISCW010309-RA gene_biotype:protein_coding transcript_biotype:protein_coding description:Transformer-2 protein C, putative (Fragment)	Transformer-2 protein C, putative (Fragment)	B7Q3Q4	Ixodes scapularis	19.6074	16.243	23.9517	24.0871	24.2653	37.883	5	[F]GO:0003723: RNA binding;[P]GO:0048026: positive regulation of mRNA splicing, via spliceosome;[C]GO:0005634: nucleus;[C]GO:1990904: ribonucleoprotein complex;[C]GO:0005681: spliceosomal complex		IPR042622 Zinc finger protein 106;IPR040418 Protein crowded nuclei;IPR025694 Mitochondrial splicing apparatus component MNE1;IPR040107 U4/U6.U5 small nuclear ribonucleoprotein component Snu23	PF00076 RNA recognition motif. (a.k.a. RRM, RBD, or RNP domain)	221.48	4.07e-64	1462	1803	85	200	-2		106	112	2359	258	116	96.55	4.92	44.96	Yes	No	No	No
DB_oleaga	OE_57227	ISCW010309-PA pep scaffold:IscaW1:DS851445:3093:31341:1 gene:ISCW010309 transcript:ISCW010309-RA gene_biotype:protein_coding transcript_biotype:protein_coding description:Transformer-2 protein C, putative (Fragment)	Transformer-2 protein C, putative (Fragment)	B7Q3Q4	Ixodes scapularis	3.59704	2.81189	4.83939	3.02525	5.10517	7.06755	5	[F]GO:0003723: RNA binding;[P]GO:0048026: positive regulation of mRNA splicing, via spliceosome;[C]GO:0005634: nucleus;[C]GO:1990904: ribonucleoprotein complex;[C]GO:0005681: spliceosomal complex		IPR042622 Zinc finger protein 106;IPR040418 Protein crowded nuclei;IPR025694 Mitochondrial splicing apparatus component MNE1;IPR040107 U4/U6.U5 small nuclear ribonucleoprotein component Snu23	PF00076 RNA recognition motif. (a.k.a. RRM, RBD, or RNP domain)	221.48	3.3e-68	623	964	85	200	2		106	112	1092	258	116	96.55	10.62	44.96	Yes	No	No	No
DB_oleaga	OE_45857	ISCW010309-PA pep scaffold:IscaW1:DS851445:3093:31341:1 gene:ISCW010309 transcript:ISCW010309-RA gene_biotype:protein_coding transcript_biotype:protein_coding description:Transformer-2 protein C, putative (Fragment)	Transformer-2 protein C, putative (Fragment)	B7Q3Q4	Ixodes scapularis	3.24623	2.37607	4.16447	2.33305	3.91279	5.71709	5	[F]GO:0003723: RNA binding;[P]GO:0048026: positive regulation of mRNA splicing, via spliceosome;[C]GO:0005634: nucleus;[C]GO:1990904: ribonucleoprotein complex;[C]GO:0005681: spliceosomal complex		IPR042622 Zinc finger protein 106;IPR040418 Protein crowded nuclei;IPR025694 Mitochondrial splicing apparatus component MNE1;IPR040107 U4/U6.U5 small nuclear ribonucleoprotein component Snu23	PF00076 RNA recognition motif. (a.k.a. RRM, RBD, or RNP domain)	221.48	1.05e-64	1202	1543	85	200	-2		106	112	2099	258	116	96.55	5.53	44.96	Yes	No	No	No
DB_oleaga	OE_77358	XP_028968773.1 rRNA 2&apos;-O-methyltransferase fibrillarin	rRNA 2&apos;-O-methyltransferase fibrillarin	XP_028968773.1	Galendromus occidentalis	20.7788	21.557	14.3229	11.5953	12.2605	11.2449	0					269.24	9.94e-86	135	566	108	251	-2		129	139	1086	343	144	96.53	13.26	41.98	Yes	No	No	No
DB_oleaga	OE_75870	ADO64433.1 translation elongation factor EF1-alpha, partial	translation elongation factor EF1-alpha, partial	ADO64433.1	Ixodes ricinus	191.995	112.634	75.5281	65.6686	133.123	108.591	3	[F]GO:0005525: GTP binding;[F]GO:0003924: GTPase activity;[F]GO:0003746: translation elongation factor activity		IPR040385 Rab-like protein 6;IPR042734 Rho-related GTP-binding protein RhoG;IPR036433 Elongation factor EF1B gamma, C-terminal domain superfamily		175.64	2.06e-166	947	1204	83	168	-1		83	83	1582	333	86	96.51	5.44	25.83	No	No	No	No
DB_oleaga	OE_1945	QBH73909.1 26S protease regulatory subunit	26S protease regulatory subunit	QBH73909.1	Nicoletia phytophila	18.5111	22.3054	13.435	18.7344	14.348	14.9077	4	[F]GO:0005524: ATP binding;[F]GO:0008233: peptidase activity;[P]GO:0030163: protein catabolic process;[C]GO:0005737: cytoplasm	EC:3.4	IPR037219 Peptidase M41-like;IPR039561 Peptidase M15C;IPR027065 Lon protease;IPR037296 Staphostatin A/B		729.17	0	1390	2589	5	404	-3		371	386	2699	404	400	96.5	14.82	99.01	No	No	No	No
DB_oleaga	OE_95392	ISCW008488-PA pep scaffold:IscaW1:DS784338:156587:186711:1 gene:ISCW008488 transcript:ISCW008488-RA gene_biotype:protein_coding transcript_biotype:protein_coding description:6-phosphofructo-2-kinase/fructose 2,6-bisphosphatase, putative (Fragment)	6-phosphofructo-2-kinase/fructose 2,6-bisphosphatase, putative (Fragment)	B7PT92	Ixodes scapularis	4.06294	4.18876	2.72674	2.31988	2.19886	2.0727	6	[F]GO:0003873: 6-phosphofructo-2-kinase activity;[F]GO:0005524: ATP binding;[F]GO:0004331: fructose-2,6-bisphosphate 2-phosphatase activity;[P]GO:0006003: fructose 2,6-bisphosphate metabolic process;[P]GO:0006000: fructose metabolic process;[C]GO:0005829: cytosol	EC:2.7.1.105;EC:3.1.3.46	IPR014379 6-phosphofructo-2-kinase Pfk27;IPR037219 Peptidase M41-like;IPR003094 Fructose-2,6-bisphosphatase;IPR034093 Ketohexokinase;IPR031264 Retinol-binding protein 1	PF00300 Histidine phosphatase superfamily (branch 1);PF01591 6-phosphofructo-2-kinase	825.85	0	2515	3801	29	457	-3		401	414	3803	468	429	96.5	11.28	91.67	No	No	No	No	Fructose and mannose metabolism;Fructose and mannose metabolism	map00051;map00051
DB_oleaga	OE_69087	ISCW011552-PA pep scaffold:IscaW1:DS862285:9451:18636:-1 gene:ISCW011552 transcript:ISCW011552-RA gene_biotype:protein_coding transcript_biotype:protein_coding description:Guanylate kinase, putative	Guanylate kinase, putative	B7Q5M1	Ixodes scapularis	6.32502	6.43729	6.23304	5.39985	4.76694	2.95972	2	[F]GO:0004385: guanylate kinase activity;[C]GO:0005829: cytosol	EC:2.7.4.8	IPR017665 Guanylate kinase;IPR031264 Retinol-binding protein 1	PF00625 Guanylate kinase	270.4	2.11e-88	1317	1745	4	146	-2		131	138	1749	224	143	96.5	8.18	63.84	Yes	No	No	No	Purine metabolism	map00230
DB_oleaga	OE_95948	ISCW011552-PA pep scaffold:IscaW1:DS862285:9451:18636:-1 gene:ISCW011552 transcript:ISCW011552-RA gene_biotype:protein_coding transcript_biotype:protein_coding description:Guanylate kinase, putative	Guanylate kinase, putative	B7Q5M1	Ixodes scapularis	6.61271	6.24396	5.40787	4.79192	4.30096	3.13889	2	[F]GO:0004385: guanylate kinase activity;[C]GO:0005829: cytosol	EC:2.7.4.8	IPR017665 Guanylate kinase;IPR031264 Retinol-binding protein 1	PF00625 Guanylate kinase	270.4	1.55e-99	1456	1884	4	146	-3		131	138	1979	224	143	96.5	7.23	63.84	Yes	No	No	No	Purine metabolism	map00230
DB_oleaga	OE_13433	DAA34764.1 TPA_inf: methionine sulfoxide reductase B	TPA_inf: methionine sulfoxide reductase B	DAA34764.1	Amblyomma variegatum	10.6565	10.1835	6.96642	6.49459	7.33835	6.69104	4	[F]GO:0046872: metal ion binding;[F]GO:0033743: peptide-methionine (R)-S-oxide reductase activity;[P]GO:0030091: protein repair;[P]GO:0006979: response to oxidative stress	EC:1.8.4.12	IPR040409 Phytochelatin synthase;IPR002579 Peptide methionine sulphoxide reductase MrsB;IPR028427 Peptide methionine sulfoxide reductase;IPR040333 Catalase, clade 3		280.8	1.8e-85	350	778	1	143	2		126	138	3812	143	143	96.5	3.75	100	Yes	No	No	No
DB_oleaga	OE_26265	ISCW011431-PA pep scaffold:IscaW1:DS870721:3582:24892:1 gene:ISCW011431 transcript:ISCW011431-RA gene_biotype:protein_coding transcript_biotype:protein_coding description:Chaperonin subunit, putative	Chaperonin subunit, putative	B7Q6Y2	Ixodes scapularis	3.67772	3.30838	3.16879	3.45472	3.56813	3.49151	4	[F]GO:0005524: ATP binding;[F]GO:0051082: unfolded protein binding;[P]GO:0006457: protein folding;[C]GO:0005832: chaperonin-containing T-complex		IPR037219 Peptidase M41-like;IPR030549 Torsin-1A;IPR037124 GroES chaperonin superfamily;IPR012716 T-complex protein 1, beta subunit	PF00118 TCP-1/cpn60 chaperonin family	364.77	7.11e-119	799	1395	241	439	1		179	192	1395	541	199	96.48	14.27	36.78	No	No	No	No
DB_oleaga	OE_28981	ISCW011552-PA pep scaffold:IscaW1:DS862285:9451:18636:-1 gene:ISCW011552 transcript:ISCW011552-RA gene_biotype:protein_coding transcript_biotype:protein_coding description:Guanylate kinase, putative	Guanylate kinase, putative	B7Q5M1	Ixodes scapularis	2.60645	2.21863	3.5542	1.65684	2.24781	1.20709	2	[F]GO:0004385: guanylate kinase activity;[C]GO:0005829: cytosol	EC:2.7.4.8	IPR017665 Guanylate kinase;IPR031264 Retinol-binding protein 1	PF00625 Guanylate kinase	268.86	6.73e-86	849	1274	4	145	-3		130	137	1384	224	142	96.48	10.26	63.39	Yes	No	No	No	Purine metabolism	map00230
DB_oleaga	OE_55552	AIL33924.1 glyceraldehyde-3-phosphate-dehydrogenase, partial	glyceraldehyde-3-phosphate-dehydrogenase, partial	AIL33924.1	Pardosa pseudoannulata	5.6626	7.36155	6.65548	9.07183	4.21929	5.78127	1	[F]GO:0016620: oxidoreductase activity, acting on the aldehyde or oxo group of donors, NAD or NADP as acceptor	EC:1.2.1	IPR037535 [LysW]-L-2-aminoadipate/[LysW]-L-glutamate phosphate reductase		268.09	3.12e-88	2	421	4	143	-1		126	135	814	230	140	96.43	17.2	60.87	No	No	No	No
DB_oleaga	OE_55553	AIL33924.1 glyceraldehyde-3-phosphate-dehydrogenase, partial	glyceraldehyde-3-phosphate-dehydrogenase, partial	AIL33924.1	Pardosa pseudoannulata	3.15767	3.83139	3.31667	4.8582	2.24826	3.01537	1	[F]GO:0016620: oxidoreductase activity, acting on the aldehyde or oxo group of donors, NAD or NADP as acceptor	EC:1.2.1	IPR037535 [LysW]-L-2-aminoadipate/[LysW]-L-glutamate phosphate reductase		268.09	1.61e-87	2	421	4	143	-1		126	135	952	230	140	96.43	14.71	60.87	No	No	No	No
DB_oleaga	OE_11649	AAS01023.1 mucin/peritrophin-like protein precursor	mucin/peritrophin-like protein precursor	AAS01023.1	Ornithodoros moubata	404.444	19.2045	20.2144	4.61927	66.3197	3.56804	3	[F]GO:0008061: chitin binding;[P]GO:0006030: chitin metabolic process;[C]GO:0005576: extracellular region		IPR036861 Endochitinase-like superfamily;IPR036508 Chitin binding domain superfamily;IPR038903 Allergen Asp f 4		114.39	1.69e-27	900	1067	27	82	-1		49	54	1220	194	56	96.43	4.59	28.87	Yes	No	No	Yes
DB_oleaga	OE_23382	DAA34231.1 TPA_inf: conserved protein 364	TPA_inf: conserved protein 364	DAA34231.1	Amblyomma variegatum	8.84815	12.4298	6.14563	8.79976	5.54104	6.3042	1	[C]GO:0016021: integral component of membrane		IPR042473 V-type immunoglobulin domain-containing suppressor of T-cell activation		49.29	3.98e-05	447	530	171	198	3		20	27	530	212	28	96.43	5.28	13.21	Yes	No	No	No
DB_oleaga	OE_86944	DAA34231.1 TPA_inf: conserved protein 364	TPA_inf: conserved protein 364	DAA34231.1	Amblyomma variegatum	8.25204	11.6994	4.64334	7.57308	5.90168	6.14196	1	[C]GO:0016021: integral component of membrane		IPR042473 V-type immunoglobulin domain-containing suppressor of T-cell activation		49.29	4.35e-05	1	84	171	198	-2		20	27	544	212	28	96.43	5.15	13.21	Yes	No	No	No
DB_oleaga	OE_14728	ISCW015613-PA pep scaffold:IscaW1:DS639853:73111:82787:1 gene:ISCW015613 transcript:ISCW015613-RA gene_biotype:protein_coding transcript_biotype:protein_coding description:glutamine phosphoribosylpyrophosphate amidotransferase, putative	glutamine phosphoribosylpyrophosphate amidotransferase, putative	ISCW015613-PA	Ixodes scapularis	3.52592	3.84264	3.52234	3.2101	3.41661	2.98171	0					938.72	0	60	1565	14	516	3		458	485	5303	516	503	96.42	9.49	97.48	Yes	No	No	Yes
DB_oleaga	OE_22933	ISCW015613-PA pep scaffold:IscaW1:DS639853:73111:82787:1 gene:ISCW015613 transcript:ISCW015613-RA gene_biotype:protein_coding transcript_biotype:protein_coding description:glutamine phosphoribosylpyrophosphate amidotransferase, putative	glutamine phosphoribosylpyrophosphate amidotransferase, putative	ISCW015613-PA	Ixodes scapularis	3.28888	3.62488	2.94388	3.07736	2.61951	2.53071	0					938.72	0	60	1565	14	516	3		458	485	5216	516	503	96.42	9.64	97.48	Yes	No	No	No
DB_oleaga	OE_57384	ISCW015613-PA pep scaffold:IscaW1:DS639853:73111:82787:1 gene:ISCW015613 transcript:ISCW015613-RA gene_biotype:protein_coding transcript_biotype:protein_coding description:glutamine phosphoribosylpyrophosphate amidotransferase, putative	glutamine phosphoribosylpyrophosphate amidotransferase, putative	ISCW015613-PA	Ixodes scapularis	2.86762	3.51205	2.54583	1.98889	1.78465	2.2318	0					938.72	0	272	1777	14	516	2		458	485	3068	516	503	96.42	16.4	97.48	Yes	No	No	No
[truncated: 18,250 more rows]
[truncated: 1 more columns]
