# Supplementary material for: RNA-seq analysis and gene expression dynamics in the salivary glands of the argasid tick Ornithodoros erraticus along the trophogonic cycle
Source: Parasit Vectors. 2021 Mar 20;14:170. doi: 10.1186/s13071-021-04671-z (PMC7980729; doi:10.1186/s13071-021-04671-z)
Supplement: Supplementary file 3 — Additional file 3: Table S3. Pfam domain occurrences in the O. erraticus predicted proteins. A total of 9828 Pfam domains were observed in the O. erraticus proteins, of which 2458 were unique. Up to 6619 of the proteins contained at least one Pfam domain. The top 30 Pfam domain ocurrences are highlighted. [file 13071_2021_4671_MOESM3_ESM.xlsx]

## Sheet: Pfam
Table S3. Pfam domain occurrences in the O. erraticus predicted proteins. A total of 9,828 Pfam domains were observed in the O. erraticus proteins, of which 2,458 were unique. Up to 6,619 of the proteins contained at least one Pfam domain. The top 30 Pfam domain ocurrences are highlighted
Pfam domain	ocurrence	%
PF00076 RNA recognition motif. (a.k.a. RRM, RBD, or RNP domain)	191	1.94343
PF00096 Zinc finger, C2H2 type	99	1.00733
PF00069 Protein kinase domain	89	0.905576
PF00400 WD domain, G-beta repeat	89	0.905576
PF13688 Metallo-peptidase family M12	75	0.763126
PF00271 Helicase conserved C-terminal domain	74	0.752951
PF00153 Mitochondrial carrier protein	53	0.539276
PF07679 Immunoglobulin I-set domain	50	0.508751
PF12796 Ankyrin repeats (3 copies)	50	0.508751
PF07690 Major Facilitator Superfamily	49	0.498575
PF00270 DEAD/DEAH box helicase	48	0.4884
PF00071 Ras family	46	0.46805
PF00106 short chain dehydrogenase	46	0.46805
PF00651 BTB/POZ domain	45	0.457875
PF13927 Immunoglobulin domain	45	0.457875
PF05485 THAP domain	42	0.42735
PF00450 Serine carboxypeptidase	40	0.407
PF00595 PDZ domain	39	0.396825
PF00078 Reverse transcriptase (RNA-dependent DNA polymerase)	37	0.376475
PF00169 PH domain	36	0.3663
PF00328 Histidine phosphatase superfamily (branch 2)	36	0.3663
PF13855 Leucine rich repeat	35	0.356125
PF00067 Cytochrome P450	33	0.335775
PF12017 Transposase protein	33	0.335775
PF00018 SH3 domain	32	0.3256
PF12937 F-box-like	32	0.3256
PF00505 HMG (high mobility group) box	31	0.315425
PF01431 Peptidase family M13	29	0.295075
PF00787 PX domain	28	0.2849
PF13516 Leucine Rich repeat	28	0.2849
PF00057 Low-density lipoprotein receptor domain class A	27	0.274725
PF13359 DDE superfamily endonuclease	27	0.274725
PF00013 KH domain	26	0.26455
PF00226 DnaJ domain	25	0.254375
PF05649 Peptidase family M13	25	0.254375
PF00168 C2 domain	24	0.2442
PF00665 Integrase core domain	24	0.2442
PF00005 ABC transporter	23	0.234025
PF01585 G-patch domain	23	0.234025
PF13499 EF-hand domain pair	23	0.234025
PF13920 Zinc finger, C3HC4 type (RING finger)	23	0.234025
PF17921 Integrase zinc binding domain	23	0.234025
PF00098 Zinc knuckle	22	0.22385
PF00385 Chromo (CHRromatin Organisation MOdifier) domain	22	0.22385
PF00501 AMP-binding enzyme	22	0.22385
PF00702 haloacid dehalogenase-like hydrolase	22	0.22385
PF07677 A-macroglobulin receptor binding domain	22	0.22385
PF13181 Tetratricopeptide repeat	22	0.22385
PF00014 Kunitz/Bovine pancreatic trypsin inhibitor domain	21	0.213675
PF00732 GMC oxidoreductase	21	0.213675
PF01266 FAD dependent oxidoreductase	21	0.213675
PF01421 Reprolysin (M12B) family zinc metalloprotease	21	0.213675
PF14497 Glutathione S-transferase, C-terminal domain	21	0.213675
PF14604 Variant SH3 domain	21	0.213675
PF00097 Zinc finger, C3HC4 type (RING finger)	20	0.2035
PF00561 alpha/beta hydrolase fold	20	0.2035
PF00583 Acetyltransferase (GNAT) family	20	0.2035
PF01759 UNC-6/NTR/C345C module	20	0.2035
PF12874 Zinc-finger of C2H2 type	20	0.2035
PF13520 Amino acid permease	20	0.2035
PF13613 Helix-turn-helix of DDE superfamily endonuclease	20	0.2035
PF00009 Elongation factor Tu GTP binding domain	19	0.193325
PF00010 Helix-loop-helix DNA-binding domain	19	0.193325
PF00170 bZIP transcription factor	19	0.193325
PF00171 Aldehyde dehydrogenase family	19	0.193325
PF00176 SNF2 family N-terminal domain	19	0.193325
PF00240 Ubiquitin family	19	0.193325
PF00628 PHD-finger	19	0.193325
PF02798 Glutathione S-transferase, N-terminal domain	19	0.193325
PF03372 Endonuclease/Exonuclease/phosphatase family	19	0.193325
PF08240 Alcohol dehydrogenase GroES-like domain	19	0.193325
PF17919 RNase H-like domain found in reverse transcriptase	19	0.193325
PF00179 Ubiquitin-conjugating enzyme	18	0.18315
PF00305 Lipoxygenase	18	0.18315
PF01477 PLAT/LH2 domain	18	0.18315
PF05199 GMC oxidoreductase	18	0.18315
PF13833 EF-hand domain pair	18	0.18315
PF14555 UBA-like domain	18	0.18315
PF00004 ATPase family associated with various cellular activities (AAA)	17	0.172975
PF00041 Fibronectin type III domain	17	0.172975
PF01467 Cytidylyltransferase-like	17	0.172975
PF01704 UTP--glucose-1-phosphate uridylyltransferase	17	0.172975
PF00173 Cytochrome b5-like Heme/Steroid binding domain	16	0.1628
PF00431 CUB domain	16	0.1628
PF00443 Ubiquitin carboxyl-terminal hydrolase	16	0.1628
PF00536 SAM domain (Sterile alpha motif)	16	0.1628
PF01391 Collagen triple helix repeat (20 copies)	16	0.1628
PF13637 Ankyrin repeats (many copies)	16	0.1628
PF13857 Ankyrin repeats (many copies)	16	0.1628
PF13894 C2H2-type zinc finger	16	0.1628
PF00017 SH2 domain	15	0.152625
PF00025 ADP-ribosylation factor family	15	0.152625
PF00625 Guanylate kinase	15	0.152625
PF00685 Sulfotransferase domain	15	0.152625
PF03096 Ndr family	15	0.152625
PF03144 Elongation factor Tu domain 2	15	0.152625
PF17771 ADAM cysteine-rich domain	15	0.152625
PF00011 Hsp20/alpha crystallin family	14	0.14245
PF00149 Calcineurin-like phosphoesterase	14	0.14245
PF00155 Aminotransferase class I and II	14	0.14245
PF00350 Dynamin family	14	0.14245
PF00515 Tetratricopeptide repeat	14	0.14245
PF00575 S1 RNA binding domain	14	0.14245
PF00648 Calpain family cysteine protease	14	0.14245
PF00704 Glycosyl hydrolases family 18	14	0.14245
PF00956 Nucleosome assembly protein (NAP)	14	0.14245
PF07525 SOCS box	14	0.14245
PF13432 Tetratricopeptide repeat	14	0.14245
PF00027 Cyclic nucleotide-binding domain	13	0.132275
PF00085 Thioredoxin	13	0.132275
PF00089 Trypsin	13	0.132275
PF00118 TCP-1/cpn60 chaperonin family	13	0.132275
PF00640 Phosphotyrosine interaction domain (PTB/PID)	13	0.132275
PF00795 Carbon-nitrogen hydrolase	13	0.132275
PF01067 Calpain large subunit, domain III	13	0.132275
PF01344 Kelch motif	13	0.132275
PF01399 PCI domain	13	0.132275
PF01480 PWI domain	13	0.132275
PF01663 Type I phosphodiesterase / nucleotide pyrophosphatase	13	0.132275
PF02854 MIF4G domain	13	0.132275
PF13414 TPR repeat	13	0.132275
PF13582 Metallo-peptidase family M12B Reprolysin-like	13	0.132275
PF17820 PDZ domain	13	0.132275
PF00107 Zinc-binding dehydrogenase	12	0.1221
PF00134 Cyclin, N-terminal domain	12	0.1221
PF00250 Forkhead domain	12	0.1221
PF00664 ABC transporter transmembrane region	12	0.1221
PF00995 Sec1 family	12	0.1221
PF01055 Glycosyl hydrolases family 31	12	0.1221
PF01302 CAP-Gly domain	12	0.1221
PF01428 AN1-like Zinc finger	12	0.1221
PF03098 Animal haem peroxidase	12	0.1221
PF03556 Cullin binding	12	0.1221
PF03953 Tubulin C-terminal domain	12	0.1221
PF04408 Helicase associated domain (HA2)	12	0.1221
PF04969 CS domain	12	0.1221
PF08711 TFIIS helical bundle-like domain	12	0.1221
PF13193 AMP-binding enzyme C-terminal domain	12	0.1221
PF13424 Tetratricopeptide repeat	12	0.1221
PF13649 Methyltransferase domain	12	0.1221
PF00008 EGF-like domain	11	0.111925
PF00083 Sugar (and other) transporter	11	0.111925
PF00091 Tubulin/FtsZ family, GTPase domain	11	0.111925
PF00117 Glutamine amidotransferase class-I	11	0.111925
PF00180 Isocitrate/isopropylmalate dehydrogenase	11	0.111925
PF00293 NUDIX domain	11	0.111925
PF00307 Calponin homology (CH) domain	11	0.111925
PF00378 Enoyl-CoA hydratase/isomerase	11	0.111925
PF00396 Granulin	11	0.111925
PF00397 WW domain	11	0.111925
PF00531 Death domain	11	0.111925
PF00782 Dual specificity phosphatase, catalytic domain	11	0.111925
PF01105 emp24/gp25L/p24 family/GOLD	11	0.111925
PF01207 Dihydrouridine synthase (Dus)	11	0.111925
PF01465 GRIP domain	11	0.111925
PF01485 IBR domain, a half RING-finger domain	11	0.111925
PF01633 Choline/ethanolamine kinase	11	0.111925
PF01909 Nucleotidyltransferase domain	11	0.111925
PF02148 Zn-finger in ubiquitin-hydrolases and other protein	11	0.111925
PF02338 OTU-like cysteine protease	11	0.111925
PF02518 Histidine kinase-, DNA gyrase B-, and HSP90-like ATPase	11	0.111925
PF03088 Strictosidine synthase	11	0.111925
PF03909 BSD domain	11	0.111925
PF07687 Peptidase dimerisation domain	11	0.111925
PF07717 Oligonucleotide/oligosaccharide-binding (OB)-fold	11	0.111925
PF13793 N-terminal domain of ribose phosphate pyrophosphokinase	11	0.111925
PF13802 Galactose mutarotase-like	11	0.111925
PF13909 C2H2-type zinc-finger domain	11	0.111925
PF13923 Zinc finger, C3HC4 type (RING finger)	11	0.111925
PF14572 Phosphoribosyl synthetase-associated domain	11	0.111925
PF00183 Hsp90 protein	10	0.10175
PF00211 Adenylate and Guanylate cyclase catalytic domain	10	0.10175
PF00249 Myb-like DNA-binding domain	10	0.10175
PF00278 Pyridoxal-dependent decarboxylase, C-terminal sheet domain	10	0.10175
PF00439 Bromodomain	10	0.10175
PF00596 Class II Aldolase and Adducin N-terminal domain	10	0.10175
PF00621 RhoGEF domain	10	0.10175
PF00627 UBA/TS-N domain	10	0.10175
PF00728 Glycosyl hydrolase family 20, catalytic domain	10	0.10175
PF01412 Putative GTPase activating protein for Arf	10	0.10175
PF02020 eIF4-gamma/eIF5/eIF2-epsilon	10	0.10175
PF02036 SCP-2 sterol transfer family	10	0.10175
PF02784 Pyridoxal-dependent decarboxylase, pyridoxal binding domain	10	0.10175
PF02893 GRAM domain	10	0.10175
PF02985 HEAT repeat	10	0.10175
PF05347 Complex 1 protein (LYR family)	10	0.10175
PF07258 COMM domain	10	0.10175
PF07653 Variant SH3 domain	10	0.10175
PF07716 Basic region leucine zipper	10	0.10175
PF09334 tRNA synthetases class I (M)	10	0.10175
PF13621 Cupin-like domain	10	0.10175
PF13639 Ring finger domain	10	0.10175
PF13964 Kelch motif	10	0.10175
PF16676 Transactivation domain of FOXO protein family	10	0.10175
PF17171 Glutathione S-transferase, C-terminal domain	10	0.10175
PF18360 Heterogeneous nuclear ribonucleoprotein Q acidic domain	10	0.10175
PF00012 Hsp70 protein	9	0.0915751
PF00035 Double-stranded RNA binding motif	9	0.0915751
PF00084 Sushi repeat (SCR repeat)	9	0.0915751
PF00175 Oxidoreductase NAD-binding domain	9	0.0915751
PF00300 Histidine phosphatase superfamily (branch 1)	9	0.0915751
PF00348 Polyprenyl synthetase	9	0.0915751
PF00373 FERM central domain	9	0.0915751
PF00389 D-isomer specific 2-hydroxyacid dehydrogenase, catalytic domain	9	0.0915751
PF00412 LIM domain	9	0.0915751
PF00578 AhpC/TSA family	9	0.0915751
PF00620 RhoGAP domain	9	0.0915751
PF00753 Metallo-beta-lactamase superfamily	9	0.0915751
PF00791 ZU5 domain	9	0.0915751
PF00958 GMP synthase C terminal domain	9	0.0915751
PF01007 Inward rectifier potassium channel transmembrane domain	9	0.0915751
PF01019 Gamma-glutamyltranspeptidase	9	0.0915751
PF01423 LSM domain	9	0.0915751
PF01569 PAP2 superfamily	9	0.0915751
PF01602 Adaptin N terminal region	9	0.0915751
PF01805 Surp module	9	0.0915751
PF01852 START domain	9	0.0915751
PF02197 Regulatory subunit of type II PKA R-subunit	9	0.0915751
PF02210 Laminin G domain	9	0.0915751
PF02466 Tim17/Tim22/Tim23/Pmp24 family	9	0.0915751
PF02540 NAD synthase	9	0.0915751
PF02826 D-isomer specific 2-hydroxyacid dehydrogenase, NAD binding domain	9	0.0915751
PF03036 Perilipin family	9	0.0915751
PF03165 MH1 domain	9	0.0915751
PF03357 Snf7	9	0.0915751
PF03637 Mob1/phocein family	9	0.0915751
PF03881 Fructosamine kinase	9	0.0915751
PF03951 Glutamine synthetase, beta-Grasp domain	9	0.0915751
PF04055 Radical SAM superfamily	9	0.0915751
PF04142 Nucleotide-sugar transporter	9	0.0915751
PF10524 Nuclear factor I protein pre-N-terminus	9	0.0915751
PF12906 RING-variant domain	9	0.0915751
PF13676 TIR domain	9	0.0915751
PF13893 RNA recognition motif. (a.k.a. RRM, RBD, or RNP domain)	9	0.0915751
PF13906 C-terminus of AA_permease	9	0.0915751
PF14670 Coagulation Factor Xa inhibitory site	9	0.0915751
PF16641 CLIP1 zinc knuckle	9	0.0915751
PF17137 Domain of unknown function (DUF5110)	9	0.0915751
PF17655 Inward rectifier potassium channel C-terminal domain	9	0.0915751
PF00102 Protein-tyrosine phosphatase	8	0.0814001
PF00112 Papain family cysteine protease	8	0.0814001
PF00120 Glutamine synthetase, catalytic domain	8	0.0814001
PF00130 Phorbol esters/diacylglycerol binding domain (C1 domain)	8	0.0814001
PF00202 Aminotransferase class-III	8	0.0814001
PF00335 Tetraspanin family	8	0.0814001
PF00454 Phosphatidylinositol 3- and 4-kinase	8	0.0814001
PF00481 Protein phosphatase 2C	8	0.0814001
PF00637 Region in Clathrin and VPS	8	0.0814001
PF00679 Elongation factor G C-terminus	8	0.0814001
PF00789 UBX domain	8	0.0814001
PF00899 ThiF family	8	0.0814001
PF01138 3' exoribonuclease family, domain 1	8	0.0814001
PF01413 C-terminal tandem repeated domain in type 4 procollagen	8	0.0814001
PF01424 R3H domain	8	0.0814001
PF01490 Transmembrane amino acid transporter protein	8	0.0814001
PF01498 Transposase	8	0.0814001
PF01546 Peptidase family M20/M25/M40	8	0.0814001
PF01576 Myosin tail	8	0.0814001
PF01926 50S ribosome-binding GTPase	8	0.0814001
PF02017 CIDE-N domain	8	0.0814001
PF02114 Phosducin	8	0.0814001
PF02146 Sir2 family	8	0.0814001
PF02176 TRAF-type zinc finger	8	0.0814001
PF02191 Olfactomedin-like domain	8	0.0814001
PF02214 BTB/POZ domain	8	0.0814001
PF03114 BAR domain	8	0.0814001
PF03184 DDE superfamily endonuclease	8	0.0814001
PF03725 3' exoribonuclease family, domain 2	8	0.0814001
PF03798 TLC domain	8	0.0814001
PF05721 Phytanoyl-CoA dioxygenase (PhyH)	8	0.0814001
PF06461 Domain of Unknown Function (DUF1086)	8	0.0814001
PF06465 Domain of Unknown Function (DUF1087)	8	0.0814001
PF06881 RNA polymerase II transcription factor SIII (Elongin) subunit A	8	0.0814001
PF07707 BTB And C-terminal Kelch	8	0.0814001
PF07719 Tetratricopeptide repeat	8	0.0814001
PF08073 CHDNT (NUC034) domain	8	0.0814001
PF08074 CHDCT2 (NUC038) domain	8	0.0814001
PF09325 Vps5 C terminal like	8	0.0814001
PF11027 Protein of unknown function (DUF2615)	8	0.0814001
PF13602 Zinc-binding dehydrogenase	8	0.0814001
PF13877 Potential Monad-binding region of RPAP3	8	0.0814001
PF14492 Elongation Factor G, domain II	8	0.0814001
PF16214 Adenylyl cyclase N-terminal extracellular and transmembrane region	8	0.0814001
PF17218 CBX family C-terminal motif	8	0.0814001
PF17862 AAA+ lid domain	8	0.0814001
PF00001 7 transmembrane receptor (rhodopsin family)	7	0.0712251
PF00022 Actin	7	0.0712251
PF00090 Thrombospondin type 1 domain	7	0.0712251
PF00104 Ligand-binding domain of nuclear hormone receptor	7	0.0712251
PF00105 Zinc finger, C4 type (two domains)	7	0.0712251
PF00248 Aldo/keto reductase family	7	0.0712251
PF00435 Spectrin repeat	7	0.0712251
PF00498 FHA domain	7	0.0712251
PF00572 Ribosomal protein L13	7	0.0712251
PF00605 Interferon regulatory factor transcription factor	7	0.0712251
PF00612 IQ calmodulin-binding motif	7	0.0712251
PF00622 SPRY domain	7	0.0712251
PF00629 MAM domain, meprin/A5/mu	7	0.0712251
PF00632 HECT-domain (ubiquitin-transferase)	7	0.0712251
PF00641 Zn-finger in Ran binding protein and others	7	0.0712251
PF00852 Glycosyltransferase family 10 (fucosyltransferase) C-term	7	0.0712251
PF00903 Glyoxalase/Bleomycin resistance protein/Dioxygenase superfamily	7	0.0712251
PF00970 Oxidoreductase FAD-binding domain	7	0.0712251
PF01145 SPFH domain / Band 7 family	7	0.0712251
PF01176 Translation initiation factor 1A / IF-1	7	0.0712251
PF01347 Lipoprotein amino terminal region	7	0.0712251
PF01369 Sec7 domain	7	0.0712251
PF01545 Cation efflux family	7	0.0712251
PF01591 6-phosphofructo-2-kinase	7	0.0712251
PF01652 Eukaryotic initiation factor 4E	7	0.0712251
PF01754 A20-like zinc finger	7	0.0712251
PF02099 Josephin	7	0.0712251
PF02469 Fasciclin domain	7	0.0712251
PF02535 ZIP Zinc transporter	7	0.0712251
PF02709 N-terminal domain of galactosyltransferase	7	0.0712251
PF02883 Adaptin C-terminal domain	7	0.0712251
PF02996 Prefoldin subunit	7	0.0712251
PF03097 BRO1-like domain	7	0.0712251
PF03764 Elongation factor G, domain IV	7	0.0712251
PF04046 PSP	7	0.0712251
PF04515 Plasma-membrane choline transporter	7	0.0712251
PF04926 Poly(A) polymerase predicted RNA binding domain	7	0.0712251
PF04928 Poly(A) polymerase central domain	7	0.0712251
PF05602 Cleft lip and palate transmembrane protein 1 (CLPTM1)	7	0.0712251
PF05699 hAT family C-terminal dimerisation region	7	0.0712251
PF05773 RWD domain	7	0.0712251
PF06003 Survival motor neuron protein (SMN)	7	0.0712251
PF06327 Domain of Unknown Function (DUF1053)	7	0.0712251
PF06342 Alpha/beta hydrolase of unknown function (DUF1057)	7	0.0712251
PF06910 Male enhanced antigen 1 (MEA1)	7	0.0712251
PF07000 Protein of unknown function (DUF1308)	7	0.0712251
PF07527 Hairy Orange	7	0.0712251
PF07528 DZF domain	7	0.0712251
PF07651 ANTH domain	7	0.0712251
PF08312 cwf21 domain	7	0.0712251
PF08574 Transcription factor Iwr1	7	0.0712251
PF09172 Domain of unknown function (DUF1943)	7	0.0712251
PF09379 FERM N-terminal domain	7	0.0712251
PF10294 Lysine methyltransferase	7	0.0712251
PF10996 Beta-Casp domain	7	0.0712251
PF12202 Oxidative-stress-responsive kinase 1 C-terminal domain	7	0.0712251
PF12894 Anaphase-promoting complex subunit 4 WD40 domain	7	0.0712251
PF13015 Glucosidase II beta subunit-like protein	7	0.0712251
PF13358 DDE superfamily endonuclease	7	0.0712251
PF13374 Tetratricopeptide repeat	7	0.0712251
PF13405 EF-hand domain	7	0.0712251
PF13669 Glyoxalase/Bleomycin resistance protein/Dioxygenase superfamily	7	0.0712251
PF13733 N-terminal region of glycosyl transferase group 7	7	0.0712251
PF13903 PMP-22/EMP/MP20/Claudin tight junction	7	0.0712251
PF13912 C2H2-type zinc finger	7	0.0712251
PF16087 Helix-turn-helix domain (DUF4817)	7	0.0712251
PF16661 Metallo-beta-lactamase superfamily domain	7	0.0712251
PF17039 Fucosyltransferase, N-terminal	7	0.0712251
PF17297 Phosphoenolpyruvate carboxykinase N-terminal domain	7	0.0712251
PF18474 Family of unknown function (DUF5614)	7	0.0712251
PF00023 Ankyrin repeat	6	0.0610501
PF00054 Laminin G domain	6	0.0610501
PF00058 Low-density lipoprotein receptor repeat class B	6	0.0610501
PF00094 von Willebrand factor type D domain	6	0.0610501
PF00108 Thiolase, N-terminal domain	6	0.0610501
PF00132 Bacterial transferase hexapeptide (six repeats)	6	0.0610501
PF00133 tRNA synthetases class I (I, L, M and V)	6	0.0610501
PF00178 Ets-domain	6	0.0610501
PF00326 Prolyl oligopeptidase family	6	0.0610501
PF00327 Ribosomal protein L30p/L7e	6	0.0610501
PF00344 SecY translocase	6	0.0610501
PF00503 G-protein alpha subunit	6	0.0610501
PF00534 Glycosyl transferases group 1	6	0.0610501
PF00567 Tudor domain	6	0.0610501
PF00569 Zinc finger, ZZ type	6	0.0610501
PF00613 Phosphoinositide 3-kinase family, accessory domain (PIK domain)	6	0.0610501
PF00615 Regulator of G protein signaling domain	6	0.0610501
PF00650 CRAL/TRIO domain	6	0.0610501
PF00653 Inhibitor of Apoptosis domain	6	0.0610501
PF00675 Insulinase (Peptidase family M16)	6	0.0610501
PF00939 Sodium:sulfate symporter transmembrane region	6	0.0610501
PF01012 Electron transfer flavoprotein domain	6	0.0610501
PF01092 Ribosomal protein S6e	6	0.0610501
PF01112 Asparaginase	6	0.0610501
PF01201 Ribosomal protein S8e	6	0.0610501
PF01227 GTP cyclohydrolase I	6	0.0610501
PF01363 FYVE zinc finger	6	0.0610501
PF01398 JAB1/Mov34/MPN/PAD-1 ubiquitin protease	6	0.0610501
PF01513 ATP-NAD kinase	6	0.0610501
PF01553 Acyltransferase	6	0.0610501
PF01557 Fumarylacetoacetate (FAA) hydrolase family	6	0.0610501
PF01564 Spermine/spermidine synthase domain	6	0.0610501
PF01769 Divalent cation transporter	6	0.0610501
PF01826 Trypsin Inhibitor like cysteine rich domain	6	0.0610501
PF02170 PAZ domain	6	0.0610501
PF02171 Piwi domain	6	0.0610501
PF02668 Taurine catabolism dioxygenase TauD, TfdA family	6	0.0610501
PF02803 Thiolase, C-terminal domain	6	0.0610501
PF02872 5'-nucleotidase, C-terminal domain	6	0.0610501
PF03131 bZIP Maf transcription factor	6	0.0610501
PF03143 Elongation factor Tu C-terminal domain	6	0.0610501
PF03194 LUC7 N_terminus	6	0.0610501
PF03381 LEM3 (ligand-effect modulator 3) family / CDC50 family	6	0.0610501
PF03473 MOSC domain	6	0.0610501
PF03476 MOSC N-terminal beta barrel domain	6	0.0610501
PF03876 SHS2 domain found in N terminus of Rpb7p/Rpc25p/MJ0397	6	0.0610501
PF03931 Skp1 family, tetramerisation domain	6	0.0610501
PF04146 YT521-B-like domain	6	0.0610501
PF04194 Programmed cell death protein 2, C-terminal putative domain	6	0.0610501
PF04433 SWIRM domain	6	0.0610501
PF04628 Sedlin, N-terminal conserved region	6	0.0610501
PF04676 Protein similar to CwfJ C-terminus 2	6	0.0610501
PF04677 Protein similar to CwfJ C-terminus 1	6	0.0610501
PF05154 TM2 domain	6	0.0610501
PF05193 Peptidase M16 inactive domain	6	0.0610501
PF05292 Malonyl-CoA decarboxylase C-terminal domain	6	0.0610501
PF05456 Eukaryotic translation initiation factor 4E binding protein (EIF4EBP)	6	0.0610501
PF05739 SNARE domain	6	0.0610501
PF07002 Copine	6	0.0610501
PF07647 SAM domain (Sterile alpha motif)	6	0.0610501
PF07714 Protein tyrosine kinase	6	0.0610501
PF07834 RanGAP1 C-terminal domain	6	0.0610501
PF08127 Peptidase family C1 propeptide	6	0.0610501
PF09298 Fumarylacetoacetase N-terminal	6	0.0610501
PF10545 Alcohol dehydrogenase transcription factor Myb/SANT-like	6	0.0610501
PF10551 MULE transposase domain	6	0.0610501
PF10559 Plug domain of Sec61p	6	0.0610501
PF10568 Outer mitochondrial membrane transport complex protein	6	0.0610501
PF10602 26S proteasome subunit RPN7	6	0.0610501
PF10607 CTLH/CRA C-terminal to LisH motif domain	6	0.0610501
PF11938 TLR4 regulator and MIR-interacting MSAP	6	0.0610501
PF11976 Ubiquitin-2 like Rad60 SUMO-like	6	0.0610501
PF12171 Zinc-finger double-stranded RNA-binding	6	0.0610501
PF12662 Complement Clr-like EGF-like	6	0.0610501
PF12706 Beta-lactamase superfamily domain	6	0.0610501
PF12848 ABC transporter	6	0.0610501
PF12872 OST-HTH/LOTUS domain	6	0.0610501
PF13384 Homeodomain-like domain	6	0.0610501
PF13418 Galactose oxidase, central domain	6	0.0610501
PF14204 Ribosomal L18 C-terminal region	6	0.0610501
PF15168 Triple QxxK/R motif-containing protein family	6	0.0610501
PF15376 Domain of unknown function (DUF4603)	6	0.0610501
PF15891 Nucleoside 2-deoxyribosyltransferase like	6	0.0610501
PF15926 E3 ubiquitin-protein ligase RNF220	6	0.0610501
PF16123 Hydroxyacylglutathione hydrolase C-terminus	6	0.0610501
PF16454 Phosphatidylinositol 3-kinase regulatory subunit P85 inter-SH2 domain	6	0.0610501
PF17144 Ribosomal large subunit proteins 60S L5, and 50S L18	6	0.0610501
PF17284 Spermidine synthase tetramerisation domain	6	0.0610501
PF17809 UPA domain	6	0.0610501
PF17917 RNase H-like domain found in reverse transcriptase	6	0.0610501
PF18800 Attenuator of Hedgehog	6	0.0610501
PF00002 7 transmembrane receptor (Secretin family)	5	0.0508751
PF00036 EF hand	5	0.0508751
PF00122 E1-E2 ATPase	5	0.0508751
PF00160 Cyclophilin type peptidyl-prolyl cis-trans isomerase/CLD	5	0.0508751
PF00207 Alpha-2-macroglobulin family	5	0.0508751
PF00238 Ribosomal protein L14p/L23e	5	0.0508751
PF00255 Glutathione peroxidase	5	0.0508751
PF00266 Aminotransferase class-V	5	0.0508751
PF00341 PDGF/VEGF domain	5	0.0508751
PF00364 Biotin-requiring enzyme	5	0.0508751
PF00366 Ribosomal protein S17	5	0.0508751
PF00388 Phosphatidylinositol-specific phospholipase C, X domain	5	0.0508751
PF00408 Phosphoglucomutase/phosphomannomutase, C-terminal domain	5	0.0508751
PF00411 Ribosomal protein S11	5	0.0508751
PF00415 Regulator of chromosome condensation (RCC1) repeat	5	0.0508751
PF00441 Acyl-CoA dehydrogenase, C-terminal domain	5	0.0508751
PF00514 Armadillo/beta-catenin-like repeat	5	0.0508751
PF00535 Glycosyl transferase family 2	5	0.0508751
PF00564 PB1 domain	5	0.0508751
PF00566 Rab-GTPase-TBC domain	5	0.0508751
PF00568 WH1 domain	5	0.0508751
PF00571 CBS domain	5	0.0508751
PF00581 Rhodanese-like domain	5	0.0508751
PF00642 Zinc finger C-x8-C-x5-C-x3-H type (and similar)	5	0.0508751
PF00778 DIX domain	5	0.0508751
PF00788 Ras association (RalGDS/AF-6) domain	5	0.0508751
PF00817 impB/mucB/samB family	5	0.0508751
PF00850 Histone deacetylase domain	5	0.0508751
PF00856 SET domain	5	0.0508751
PF00888 Cullin family	5	0.0508751
PF00919 Uncharacterized protein family UPF0004	5	0.0508751
PF00962 Adenosine/AMP deaminase	5	0.0508751
PF01000 RNA polymerase Rpb3/RpoA insert domain	5	0.0508751
PF01073 3-beta hydroxysteroid dehydrogenase/isomerase family	5	0.0508751
PF01120 Alpha-L-fucosidase	5	0.0508751
PF01163 RIO1 family	5	0.0508751
PF01193 RNA polymerase Rpb3/Rpb11 dimerisation domain	5	0.0508751
PF01212 Beta-eliminating lyase	5	0.0508751
PF01223 DNA/RNA non-specific endonuclease	5	0.0508751
PF01239 Protein prenyltransferase alpha subunit repeat	5	0.0508751
PF01403 Sema domain	5	0.0508751
PF01432 Peptidase family M3	5	0.0508751
PF01509 TruB family pseudouridylate synthase (N terminal domain)	5	0.0508751
PF01556 DnaJ C terminal domain	5	0.0508751
PF01607 Chitin binding Peritrophin-A domain	5	0.0508751
PF01699 Sodium/calcium exchanger protein	5	0.0508751
PF01753 MYND finger	5	0.0508751
PF01866 Putative diphthamide synthesis protein	5	0.0508751
PF01873 Domain found in IF2B/IF5	5	0.0508751
PF01920 Prefoldin subunit	5	0.0508751
PF02198 Sterile alpha motif (SAM)/Pointed domain	5	0.0508751
PF02199 Saposin A-type domain	5	0.0508751
PF02263 Guanylate-binding protein, N-terminal domain	5	0.0508751
PF02460 Patched family	5	0.0508751
PF02516 Oligosaccharyl transferase STT3 subunit	5	0.0508751
PF02636 Putative S-adenosyl-L-methionine-dependent methyltransferase	5	0.0508751
PF02770 Acyl-CoA dehydrogenase, middle domain	5	0.0508751
PF02771 Acyl-CoA dehydrogenase, N-terminal domain	5	0.0508751
PF02878 Phosphoglucomutase/phosphomannomutase, alpha/beta/alpha domain I	5	0.0508751
PF02931 Neurotransmitter-gated ion-channel ligand binding domain	5	0.0508751
PF02932 Neurotransmitter-gated ion-channel transmembrane region	5	0.0508751
PF02944 BESS motif	5	0.0508751
PF03034 Phosphatidyl serine synthase	5	0.0508751
PF03071 GNT-I family	5	0.0508751
PF03248 Rer1 family	5	0.0508751
PF03371 PRP38 family	5	0.0508751
PF03435 Saccharopine dehydrogenase NADP binding domain	5	0.0508751
PF03489 Saposin-like type B, region 2	5	0.0508751
PF03770 Inositol polyphosphate kinase	5	0.0508751
PF03966 Trm112p-like protein	5	0.0508751
PF04037 Domain of unknown function (DUF382)	5	0.0508751
PF04051 Transport protein particle (TRAPP) component	5	0.0508751
PF04117 Mpv17 / PMP22 family	5	0.0508751
PF04379 ApaG domain	5	0.0508751
PF04389 Peptidase family M28	5	0.0508751
PF04424 MINDY deubiquitinase	5	0.0508751
PF04683 Proteasome complex subunit Rpn13 ubiquitin receptor	5	0.0508751
PF04818 RNA polymerase II-binding domain.	5	0.0508751
PF04845 PurA ssDNA and RNA-binding protein	5	0.0508751
PF05184 Saposin-like type B, region 1	5	0.0508751
PF05434 TMEM9	5	0.0508751
PF05670 NFACT protein RNA binding domain	5	0.0508751
PF05719 Golgi phosphoprotein 3 (GPP34)	5	0.0508751
PF05746 DALR anticodon binding domain	5	0.0508751
PF05793 Transcription initiation factor IIF, alpha subunit (TFIIF-alpha)	5	0.0508751
PF05821 NADH-ubiquinone oxidoreductase ASHI subunit (CI-ASHI or NDUFB8)	5	0.0508751
PF05986 ADAM-TS Spacer 1	5	0.0508751
PF06337 DUSP domain	5	0.0508751
PF06524 NOA36 protein	5	0.0508751
PF06602 Myotubularin-like phosphatase domain	5	0.0508751
PF06743 FAST kinase-like protein, subdomain 1	5	0.0508751
PF06803 Protein of unknown function (DUF1232)	5	0.0508751
PF07004 Sperm-tail PG-rich repeat	5	0.0508751
PF07228 Stage II sporulation protein E (SpoIIE)	5	0.0508751
PF07541 Eukaryotic translation initiation factor 2 alpha subunit	5	0.0508751
PF07767 Nop53 (60S ribosomal biogenesis)	5	0.0508751
PF08243 SPT2 chromatin protein	5	0.0508751
PF08264 Anticodon-binding domain of tRNA	5	0.0508751
PF08292 RNA polymerase III subunit Rpc25	5	0.0508751
PF08373 RAP domain	5	0.0508751
PF08450 SMP-30/Gluconolactonase/LRE-like region	5	0.0508751
PF08699 Argonaute linker 1 domain	5	0.0508751
PF09430 Protein of unknown function (DUF2012)	5	0.0508751
PF09783 Vacuolar import and degradation protein	5	0.0508751
PF10151 TMEM214, C-terminal, caspase 4 activator	5	0.0508751
PF10457 Cholesterol-capturing domain	5	0.0508751
PF11799 impB/mucB/samB family C-terminal domain	5	0.0508751
PF11835 RRM-like domain	5	0.0508751
PF12656 G-patch domain	5	0.0508751
PF13202 EF hand	5	0.0508751
PF13506 Glycosyl transferase family 21	5	0.0508751
PF13561 Enoyl-(Acyl carrier protein) reductase	5	0.0508751
PF13671 AAA domain	5	0.0508751
PF13716 Divergent CRAL/TRIO domain	5	0.0508751
PF13907 Domain of unknown function (DUF4208)	5	0.0508751
PF14559 Tetratricopeptide repeat	5	0.0508751
PF14622 Ribonuclease-III-like	5	0.0508751
PF15430 Single domain von Willebrand factor type C	5	0.0508751
PF16414 Niemann-Pick C1 N terminus	5	0.0508751
PF16486 N-terminal domain of argonaute	5	0.0508751
PF16487 Mid domain of argonaute	5	0.0508751
PF16488 Argonaute linker 2 domain	5	0.0508751
PF16757 Alpha-L-fucosidase C-terminal domain	5	0.0508751
PF16984 Group 7 allergen	5	0.0508751
PF18375 CDH1/2 SANT-Helical linker 1	5	0.0508751
PF00061 Lipocalin / cytosolic fatty-acid binding protein family	4	0.0407
PF00135 Carboxylesterase family	4	0.0407
PF00191 Annexin	4	0.0407
PF00194 Eukaryotic-type carbonic anhydrase	4	0.0407
PF00245 Alkaline phosphatase	4	0.0407
PF00252 Ribosomal protein L16p/L10e	4	0.0407
PF00262 Calreticulin family	4	0.0407
PF00406 Adenylate kinase	4	0.0407
PF00433 Protein kinase C terminal domain	4	0.0407
PF00452 Apoptosis regulator proteins, Bcl-2 family	4	0.0407
PF00459 Inositol monophosphatase family	4	0.0407
PF00485 Phosphoribulokinase / Uridine kinase family	4	0.0407
PF00587 tRNA synthetase class II core domain (G, H, P, S and T)	4	0.0407
PF00617 RasGEF domain	4	0.0407
PF00618 RasGEF N-terminal motif	4	0.0407
PF00687 Ribosomal protein L1p/L10e family	4	0.0407
PF00917 MATH domain	4	0.0407
PF00928 Adaptor complexes medium subunit family	4	0.0407
PF00957 Synaptobrevin	4	0.0407
PF01018 GTP1/OBG	4	0.0407
PF01084 Ribosomal protein S18	4	0.0407
PF01255 Putative undecaprenyl diphosphate synthase	4	0.0407
PF01359 Transposase (partial DDE domain)	4	0.0407
PF01409 tRNA synthetases class II core domain (F)	4	0.0407
PF01437 Plexin repeat	4	0.0407
PF01608 I/LWEQ domain	4	0.0407
PF01658 Myo-inositol-1-phosphate synthase	4	0.0407
PF01661 Macro domain	4	0.0407
PF01683 EB module	4	0.0407
PF01687 Riboflavin kinase	4	0.0407
PF01728 FtsJ-like methyltransferase	4	0.0407
PF01757 Acyltransferase family	4	0.0407
PF01846 FF domain	4	0.0407
PF01981 Peptidyl-tRNA hydrolase PTH2	4	0.0407
PF02037 SAP domain	4	0.0407
PF02096 60Kd inner membrane protein	4	0.0407
PF02194 PXA domain	4	0.0407
PF02201 SWIB/MDM2 domain	4	0.0407
PF02221 ML domain	4	0.0407
PF02275 Linear amide C-N hydrolases, choloylglycine hydrolase family	4	0.0407
PF02296 Alpha adaptin AP2, C-terminal domain	4	0.0407
PF02347 Glycine cleavage system P-protein	4	0.0407
PF02373 JmjC domain, hydroxylase	4	0.0407
PF02383 SacI homology domain	4	0.0407
PF02463 RecF/RecN/SMC N terminal domain	4	0.0407
PF02820 mbt repeat	4	0.0407
PF02847 MA3 domain	4	0.0407
PF02879 Phosphoglucomutase/phosphomannomutase, alpha/beta/alpha domain II	4	0.0407
PF02880 Phosphoglucomutase/phosphomannomutase, alpha/beta/alpha domain III	4	0.0407
PF03147 Ferredoxin-fold anticodon binding domain	4	0.0407
PF03221 Tc5 transposase DNA-binding domain	4	0.0407
PF03265 Deoxyribonuclease II	4	0.0407
PF03271 EB1-like C-terminal motif	4	0.0407
PF03388 Legume-like lectin family	4	0.0407
PF03571 Peptidase family M49	4	0.0407
PF03643 Vacuolar protein sorting-associated protein 26	4	0.0407
PF03661 Uncharacterised protein family (UPF0121)	4	0.0407
PF03800 Nuf2 family	4	0.0407
PF03828 Cid1 family poly A polymerase	4	0.0407
PF04004 Leo1-like protein	4	0.0407
PF04091 Exocyst complex subunit Sec15-like	4	0.0407
PF04127 DNA / pantothenate metabolism flavoprotein	4	0.0407
PF04145 Ctr copper transporter family	4	0.0407
PF04192 Utp21 specific WD40 associated putative domain	4	0.0407
PF04201 Tumour protein D52 family	4	0.0407
PF04438 HIT zinc finger	4	0.0407
PF04636 PA26 p53-induced protein (sestrin)	4	0.0407
PF04667 cAMP-regulated phosphoprotein/endosulfine conserved region	4	0.0407
PF04905 NAB conserved region 2 (NCD2)	4	0.0407
PF05427 Acidic fibroblast growth factor binding (FIBP)	4	0.0407
PF05493 ATP synthase subunit H	4	0.0407
PF05761 5' nucleotidase family	4	0.0407
PF05817 Oligosaccharyltransferase subunit Ribophorin II	4	0.0407
PF05960 Bacterial protein of unknown function (DUF885)	4	0.0407
PF06220 U1 zinc finger	4	0.0407
PF06325 Ribosomal protein L11 methyltransferase (PrmA)	4	0.0407
PF06456 Arfaptin-like domain	4	0.0407
PF06741 LsmAD domain	4	0.0407
PF06916 Protein of unknown function (DUF1279)	4	0.0407
PF07576 BRCA1-associated protein 2	4	0.0407
PF07645 Calcium-binding EGF domain	4	0.0407
PF07678 A-macroglobulin TED domain	4	0.0407
PF07810 TMC domain	4	0.0407
PF07994 Myo-inositol-1-phosphate synthase	4	0.0407
PF08075 NOPS (NUC059) domain	4	0.0407
PF08686 PLAC (protease and lacunin) domain	4	0.0407
PF08772 Nin one binding (NOB1) Zn-ribbon like	4	0.0407
PF08913 Vinculin Binding Site	4	0.0407
PF09141 Talin, middle domain	4	0.0407
PF09494 Slx4 endonuclease	4	0.0407
PF09668 Aspartyl protease	4	0.0407
PF09745 Coiled-coil domain-containing protein 55 (DUF2040)	4	0.0407
PF09750 Alternative splicing regulator	4	0.0407
PF09788 Transmembrane protein 55A	4	0.0407
PF10152 Subunit CCDC53 of WASH complex	4	0.0407
PF10197 N-terminal domain of CBF1 interacting co-repressor CIR	4	0.0407
PF10205 Predicted coiled-coil domain-containing protein	4	0.0407
PF10212 Predicted coiled-coil domain-containing protein	4	0.0407
PF10252 Casein kinase substrate phosphoprotein PP28	4	0.0407
PF10253 Mitotic checkpoint regulator, MAD2B-interacting	4	0.0407
PF10277 Frag1/DRAM/Sfk1 family	4	0.0407
PF10283 PBZ domain	4	0.0407
PF10367 Vacuolar sorting protein 39 domain 2	4	0.0407
PF10523 BEN domain	4	0.0407
PF11798 IMS family HHH motif	4	0.0407
PF12140 SLED domain	4	0.0407
PF12146 Serine aminopeptidase, S33	4	0.0407
PF12280 Brain specific membrane anchored protein	4	0.0407
PF12697 Alpha/beta hydrolase family	4	0.0407
PF12895 Anaphase-promoting complex, cyclosome, subunit 3	4	0.0407
PF13019 Silencing defective 2 N-terminal ubiquitin domain	4	0.0407
PF13176 Tetratricopeptide repeat	4	0.0407
PF13246 Cation transport ATPase (P-type)	4	0.0407
PF13306 BspA type Leucine rich repeat region (6 copies)	4	0.0407
PF13415 Galactose oxidase, central domain	4	0.0407
PF13417 Glutathione S-transferase, N-terminal domain	4	0.0407
PF13489 Methyltransferase domain	4	0.0407
PF13646 HEAT repeats	4	0.0407
PF13679 Methyltransferase domain	4	0.0407
PF13774 Regulated-SNARE-like domain	4	0.0407
PF13848 Thioredoxin-like domain	4	0.0407
PF13904 Domain of unknown function (DUF4207)	4	0.0407
PF13913 zinc-finger of a C2HC-type	4	0.0407
PF14050 N-terminal conserved domain of Nudc.	4	0.0407
PF14438 Ataxin 2 SM domain	4	0.0407
PF14778 Olfactory receptor 4-like	4	0.0407
PF14845 beta-acetyl hexosaminidase like	4	0.0407
PF14942 Organelle biogenesis, Muted-like protein	4	0.0407
PF15009 Transmembrane protein 173	4	0.0407
PF15346 Arginine and glutamate-rich 1	4	0.0407
PF15477 Small acidic protein family	4	0.0407
PF15508 beta subunit of N-acylethanolamine-hydrolyzing acid amidase	4	0.0407
PF15870 ElonginA binding-protein 1	4	0.0407
PF16066 Domain of unknown function (DUF4808)	4	0.0407
PF16294 RNSP1-SAP18 binding (RSB) motif	4	0.0407
PF16511 N-terminal or F0 domain of Talin-head FERM	4	0.0407
PF16577 UBA domain	4	0.0407
PF17047 Synaptotagmin-like mitochondrial-lipid-binding domain	4	0.0407
PF17146 PIN domain of ribonuclease	4	0.0407
PF17172 Glutathione S-transferase N-terminal domain	4	0.0407
PF18044 CCCH-type zinc finger	4	0.0407
PF00019 Transforming growth factor beta like domain	3	0.030525
PF00042 Globin	3	0.030525
PF00043 Glutathione S-transferase, C-terminal domain	3	0.030525
PF00046 Homeodomain	3	0.030525
PF00053 Laminin EGF domain	3	0.030525
PF00063 Myosin head (motor domain)	3	0.030525
PF00075 RNase H	3	0.030525
PF00079 Serpin (serine protease inhibitor)	3	0.030525
PF00080 Copper/zinc superoxide dismutase (SODC)	3	0.030525
PF00095 WAP-type (Whey Acidic Protein) 'four-disulfide core'	3	0.030525
PF00128 Alpha amylase, catalytic domain	3	0.030525
PF00144 Beta-lactamase	3	0.030525
PF00164 Ribosomal protein S12/S23	3	0.030525
PF00166 Chaperonin 10 Kd subunit	3	0.030525
PF00206 Lyase	3	0.030525
PF00209 Sodium:neurotransmitter symporter family	3	0.030525
PF00227 Proteasome subunit	3	0.030525
PF00230 Major intrinsic protein	3	0.030525
PF00237 Ribosomal protein L22p/L17e	3	0.030525
PF00241 Cofilin/tropomyosin-type actin-binding protein	3	0.030525
PF00244 14-3-3 protein	3	0.030525
PF00258 Flavodoxin	3	0.030525
PF00289 Biotin carboxylase, N-terminal domain	3	0.030525
PF00319 SRF-type transcription factor (DNA-binding and dimerisation domain)	3	0.030525
PF00383 Cytidine and deoxycytidylate deaminase zinc-binding region	3	0.030525
PF00410 Ribosomal protein S8	3	0.030525
PF00458 WHEP-TRS domain	3	0.030525
PF00487 Fatty acid desaturase	3	0.030525
PF00551 Formyl transferase	3	0.030525
PF00557 Metallopeptidase family M24	3	0.030525
PF00616 GTPase-activator protein for Ras-like GTPase	3	0.030525
PF00626 Gelsolin repeat	3	0.030525
PF00638 RanBP1 domain	3	0.030525
PF00656 Caspase domain	3	0.030525
PF00658 Poly-adenylate binding protein, unique domain	3	0.030525
PF00688 TGF-beta propeptide	3	0.030525
PF00689 Cation transporting ATPase, C-terminus	3	0.030525
PF00725 3-hydroxyacyl-CoA dehydrogenase, C-terminal domain	3	0.030525
PF00730 HhH-GPD superfamily base excision DNA repair protein	3	0.030525
PF00735 Septin	3	0.030525
PF00749 tRNA synthetases class I (E and Q), catalytic domain	3	0.030525
PF00766 Electron transfer flavoprotein FAD-binding domain	3	0.030525
PF00773 RNB domain	3	0.030525
PF00781 Diacylglycerol kinase catalytic domain	3	0.030525
PF00792 Phosphoinositide 3-kinase C2	3	0.030525
PF00849 RNA pseudouridylate synthase	3	0.030525
PF00855 PWWP domain	3	0.030525
PF00883 Cytosol aminopeptidase family, catalytic domain	3	0.030525
PF00907 T-box	3	0.030525
PF00992 Troponin	3	0.030525
PF01008 Initiation factor 2 subunit family	3	0.030525
PF01031 Dynamin central region	3	0.030525
PF01053 Cys/Met metabolism PLP-dependent enzyme	3	0.030525
PF01135 Protein-L-isoaspartate(D-aspartate) O-methyltransferase (PCMT)	3	0.030525
PF01142 tRNA pseudouridine synthase D (TruD)	3	0.030525
PF01161 Phosphatidylethanolamine-binding protein	3	0.030525
PF01172 Shwachman-Bodian-Diamond syndrome (SBDS) protein	3	0.030525
PF01189 16S rRNA methyltransferase RsmB/F	3	0.030525
PF01217 Clathrin adaptor complex small chain	3	0.030525
PF01221 Dynein light chain type 1	3	0.030525
PF01237 Oxysterol-binding protein	3	0.030525
PF01261 Xylose isomerase-like TIM barrel	3	0.030525
PF01342 SAND domain	3	0.030525
PF01392 Fz domain	3	0.030525
PF01406 tRNA synthetases class I (C) catalytic domain	3	0.030525
PF01429 Methyl-CpG binding domain	3	0.030525
PF01436 NHL repeat	3	0.030525
PF01535 PPR repeat	3	0.030525
PF01593 Flavin containing amine oxidoreductase	3	0.030525
PF01612 3'-5' exonuclease	3	0.030525
PF01619 Proline dehydrogenase	3	0.030525
PF01697 Glycosyltransferase family 92	3	0.030525
PF01746 tRNA (Guanine-1)-methyltransferase	3	0.030525
PF01821 Anaphylotoxin-like domain	3	0.030525
PF01833 IPT/TIG domain	3	0.030525
PF01974 tRNA intron endonuclease, catalytic C-terminal domain	3	0.030525
PF01979 Amidohydrolase family	3	0.030525
PF02212 Dynamin GTPase effector domain	3	0.030525
PF02218 Repeat in HS1/Cortactin	3	0.030525
PF02257 RFX DNA-binding domain	3	0.030525
PF02318 FYVE-type zinc finger	3	0.030525
PF02319 E2F/DP family winged-helix DNA-binding domain	3	0.030525
PF02536 mTERF	3	0.030525
PF02550 Acetyl-CoA hydrolase/transferase N-terminal domain	3	0.030525
PF02733 Dak1 domain	3	0.030525
PF02737 3-hydroxyacyl-CoA dehydrogenase, NAD binding domain	3	0.030525
PF02769 AIR synthase related protein, C-terminal domain	3	0.030525
PF02785 Biotin carboxylase C-terminal domain	3	0.030525
PF02786 Carbamoyl-phosphate synthase L chain, ATP binding domain	3	0.030525
PF02840 Prp18 domain	3	0.030525
PF02845 CUE domain	3	0.030525
PF02902 Ulp1 protease family, C-terminal catalytic domain	3	0.030525
PF02911 Formyl transferase, C-terminal domain	3	0.030525
PF02995 Protein of unknown function (DUF229)	3	0.030525
PF03020 LEM domain	3	0.030525
PF03029 Conserved hypothetical ATP binding protein	3	0.030525
PF03055 Retinal pigment epithelial membrane protein	3	0.030525
PF03061 Thioesterase superfamily	3	0.030525
PF03109 ABC1 family	3	0.030525
PF03129 Anticodon binding domain	3	0.030525
PF03133 Tubulin-tyrosine ligase family	3	0.030525
PF03134 TB2/DP1, HVA22 family	3	0.030525
PF03189 Otopetrin	3	0.030525
PF03250 Tropomodulin	3	0.030525
PF03259 Roadblock/LC7 domain	3	0.030525
PF03348 Serine incorporator (Serinc)	3	0.030525
PF03398 Regulator of Vps4 activity in the MVB pathway	3	0.030525
PF03567 Sulfotransferase family	3	0.030525
PF03803 Scramblase	3	0.030525
PF03810 Importin-beta N-terminal domain	3	0.030525
PF03836 RasGAP C-terminus	3	0.030525
PF03914 CBF/Mak21 family	3	0.030525
PF04000 Sas10/Utp3/C1D family	3	0.030525
PF04062 ARP2/3 complex ARPC3 (21 kDa) subunit	3	0.030525
PF04063 Domain of unknown function (DUF383)	3	0.030525
PF04064 Domain of unknown function (DUF384)	3	0.030525
PF04095 Nicotinate phosphoribosyltransferase (NAPRTase) family	3	0.030525
PF04114 Gaa1-like, GPI transamidase component	3	0.030525
PF04133 Vacuolar protein sorting 55	3	0.030525
PF04137 Endoplasmic Reticulum Oxidoreductin 1 (ERO1)	3	0.030525
PF04148 Transmembrane adaptor Erv26	3	0.030525
PF04161 Arv1-like family	3	0.030525
PF04176 TIP41-like family	3	0.030525
PF04209 homogentisate 1,2-dioxygenase	3	0.030525
PF04212 MIT (microtubule interacting and transport) domain	3	0.030525
PF04266 ASCH domain	3	0.030525
PF04427 Brix domain	3	0.030525
PF04442 Cytochrome c oxidase assembly protein CtaG/Cox11	3	0.030525
PF04499 SIT4 phosphatase-associated protein	3	0.030525
PF04571 lipin, N-terminal conserved region	3	0.030525
PF04670 Gtr1/RagA G protein conserved region	3	0.030525
PF04695 Peroxisomal membrane anchor protein (Pex14p) conserved region	3	0.030525
PF04727 ELMO/CED-12 family	3	0.030525
PF04774 Hyaluronan / mRNA binding family	3	0.030525
PF04799 fzo-like conserved region	3	0.030525
PF04855 SNF5 / SMARCB1 / INI1	3	0.030525
PF04857 CAF1 family ribonuclease	3	0.030525
PF04884 Vitamin B6 photo-protection and homoeostasis	3	0.030525
PF04912 Dynamitin	3	0.030525
PF04950 40S ribosome biogenesis protein Tsr1 and BMS1 C-terminal	3	0.030525
PF04968 CHORD	3	0.030525
PF05024 N-acetylglucosaminyl transferase component (Gpi1)	3	0.030525
PF05071 NADH ubiquinone oxidoreductase subunit NDUFA12	3	0.030525
PF05131 Pep3/Vps18/deep orange family	3	0.030525
PF05210 Sprouty protein (Spry)	3	0.030525
PF05222 Alanine dehydrogenase/PNT, N-terminal domain	3	0.030525
PF05291 Bystin	3	0.030525
PF05303 Protein of unknown function (DUF727)	3	0.030525
PF05362 Lon protease (S16) C-terminal proteolytic domain	3	0.030525
PF05470 Eukaryotic translation initiation factor 3 subunit 8 N-terminus	3	0.030525
PF05502 Dynactin p62 family	3	0.030525
PF05603 Protein of unknown function (DUF775)	3	0.030525
PF05676 NADH-ubiquinone oxidoreductase B18 subunit (NDUFB7)	3	0.030525
PF05693 Glycogen synthase	3	0.030525
PF05742 Transport and Golgi organisation 2	3	0.030525
PF05843 Suppressor of forked protein (Suf)	3	0.030525
PF05983 MED7 protein	3	0.030525
PF05995 Cysteine dioxygenase type I	3	0.030525
PF06031 SERTA motif	3	0.030525
PF06221 Putative zinc finger motif, C2HC5-type	3	0.030525
PF06229 FRG1-like domain	3	0.030525
PF06367 Diaphanous FH3 Domain	3	0.030525
PF06427 UDP-glucose:Glycoprotein Glucosyltransferase	3	0.030525
PF06585 Haemolymph juvenile hormone binding protein (JHBP)	3	0.030525
PF06703 Microsomal signal peptidase 25 kDa subunit (SPC25)	3	0.030525
PF06740 Protein of unknown function (DUF1213)	3	0.030525
PF07074 Translocon-associated protein, gamma subunit (TRAP-gamma)	3	0.030525
PF07145 Ataxin-2 C-terminal region	3	0.030525
PF07646 Kelch motif	3	0.030525
PF07727 Reverse transcriptase (RNA-dependent DNA polymerase)	3	0.030525
PF07742 BTG family	3	0.030525
PF07815 Abl-interactor HHR	3	0.030525
PF07830 Protein serine/threonine phosphatase 2C, C-terminal domain	3	0.030525
PF07946 Protein of unknown function (DUF1682)	3	0.030525
PF07978 NIPSNAP	3	0.030525
PF07992 Pyridine nucleotide-disulphide oxidoreductase	3	0.030525
PF08007 Cupin superfamily protein	3	0.030525
PF08059 SEP domain	3	0.030525
PF08142 AARP2CN (NUC121) domain	3	0.030525
PF08159 NUC153 domain	3	0.030525
PF08232 Striatin family	3	0.030525
PF08235 LNS2 (Lipin/Ned1/Smp2)	3	0.030525
PF08238 Sel1 repeat	3	0.030525
PF08327 Activator of Hsp90 ATPase homolog 1-like protein	3	0.030525
PF08416 Phosphotyrosine-binding domain	3	0.030525
PF08449 UAA transporter family	3	0.030525
PF08513 LisH	3	0.030525
PF08551 Eukaryotic integral membrane protein (DUF1751)	3	0.030525
PF08645 Polynucleotide kinase 3 phosphatase	3	0.030525
PF08700 Vps51/Vps67	3	0.030525
PF08743 Nse4 C-terminal	3	0.030525
PF08755 Hemimethylated DNA-binding protein YccV like	3	0.030525
PF08799 pre-mRNA processing factor 4 (PRP4) like	3	0.030525
PF08969 USP8 dimerisation domain	3	0.030525
PF09005 Domain of unknown function (DUF1897)	3	0.030525
PF09229 Activator of Hsp90 ATPase, N-terminal	3	0.030525
PF09377 SBDS protein C-terminal domain	3	0.030525
PF09380 FERM C-terminal PH-like domain	3	0.030525
PF09402 Man1-Src1p-C-terminal domain	3	0.030525
PF09606 ARC105 or Med15 subunit of Mediator complex non-fungal	3	0.030525
PF09735 Membrane-associated apoptosis protein	3	0.030525
PF09756 DDRGK domain	3	0.030525
PF09759 Spinocerebellar ataxia type 10 protein domain	3	0.030525
PF09767 Predicted membrane protein (DUF2053)	3	0.030525
PF09813 Coiled-coil domain-containing protein 56	3	0.030525
PF09815 XK-related protein	3	0.030525
PF10058 Predicted integral membrane zinc-ribbon metal-binding protein	3	0.030525
PF10075 CSN8/PSMD8/EIF3K family	3	0.030525
PF10155 CCR4-NOT transcription complex subunit 11	3	0.030525
PF10192 Rhodopsin-like GPCR transmembrane domain	3	0.030525
PF10248 Myelodysplasia-myeloid leukemia factor 1-interacting protein	3	0.030525
PF10257 Retinoic acid induced 16-like protein	3	0.030525
PF10278 Mediator of RNA pol II transcription subunit 19	3	0.030525
PF10309 Nuclear cap-binding protein subunit 3	3	0.030525
PF10391 Fingers domain of DNA polymerase lambda	3	0.030525
PF10409 C2 domain of PTEN tumour-suppressor protein	3	0.030525
PF10415 Fumarase C C-terminus	3	0.030525
PF10469 AKAP7 2'5' RNA ligase-like domain	3	0.030525
PF10557 Cullin protein neddylation domain	3	0.030525
PF10591 Secreted protein acidic and rich in cysteine Ca binding region	3	0.030525
PF10639 Putative transmembrane family 234	3	0.030525
PF11221 Subunit 21 of Mediator complex	3	0.030525
PF11315 Mediator complex subunit 30	3	0.030525
PF11573 Mediator complex subunit 23	3	0.030525
PF11969 Scavenger mRNA decapping enzyme C-term binding	3	0.030525
PF11987 Translation-initiation factor 2	3	0.030525
PF12260 Protein-kinase domain of FAM69	3	0.030525
PF12265 Histone-binding protein RBBP4 or subunit C of CAF1 complex	3	0.030525
PF12569 NMDA receptor-regulated protein 1	3	0.030525
PF12763 Cytoskeletal-regulatory complex EF hand	3	0.030525
PF12799 Leucine Rich repeats (2 copies)	3	0.030525
PF12923 Ribosomal RNA-processing protein 7 (RRP7) C-terminal domain	3	0.030525
PF12931 Sec23-binding domain of Sec16	3	0.030525
PF12932 Vesicle coat trafficking protein Sec16 mid-region	3	0.030525
PF13336 Acetyl-CoA hydrolase/transferase C-terminal domain	3	0.030525
PF13410 Glutathione S-transferase, C-terminal domain	3	0.030525
PF13640 2OG-Fe(II) oxygenase superfamily	3	0.030525
PF13821 Domain of unknown function (DUF4187)	3	0.030525
PF13832 PHD-zinc-finger like domain	3	0.030525
PF13837 Myb/SANT-like DNA-binding domain	3	0.030525
PF13874 Nucleoporin complex subunit 54	3	0.030525
PF13882 Bravo-like intracellular region	3	0.030525
PF13895 Immunoglobulin domain	3	0.030525
PF13905 Thioredoxin-like	3	0.030525
PF13949 ALIX V-shaped domain binding to HIV	3	0.030525
PF13966 zinc-binding in reverse transcriptase	3	0.030525
PF14529 Endonuclease-reverse transcriptase	3	0.030525
PF14647 FAM91 N-terminus	3	0.030525
PF14648 FAM91 C-terminus	3	0.030525
PF14716 Helix-hairpin-helix domain	3	0.030525
PF14770 Transmembrane protein 18	3	0.030525
PF14791 DNA polymerase beta thumb	3	0.030525
PF14792 DNA polymerase beta palm	3	0.030525
PF14799 FAM195 family	3	0.030525
PF14836 Ubiquitin-like domain	3	0.030525
PF14875 N-term cysteine-rich ER, FAM69	3	0.030525
PF14956 Domain of unknown function (DUF4505)	3	0.030525
PF14989 Coiled-coil domain containing 32	3	0.030525
PF15188 Coiled-coil domain-containing protein 167	3	0.030525
PF15306 LIN37	3	0.030525
PF15359 Carnitine deficiency-associated protein 3	3	0.030525
PF15393 Domain of unknown function (DUF4615)	3	0.030525
PF15798 Proline-rich AKT1 substrate 1	3	0.030525
PF15924 ALG11 mannosyltransferase N-terminus	3	0.030525
PF16028 Solute carrier family 3 member 2 N-terminus	3	0.030525
PF16064 Domain of unknown function (DUF4806)	3	0.030525
PF16185 Mitochondrial ABC-transporter N-terminal five TM region	3	0.030525
PF16218 Peptidase family C101	3	0.030525
PF16363 GDP-mannose 4,6 dehydratase	3	0.030525
PF16401 Domain of unknown function (DUF5009)	3	0.030525
PF16453 PH domain	3	0.030525
PF16455 Ubiquitin-binding domain	3	0.030525
PF16482 Staufen C-terminal domain	3	0.030525
PF16499 Alpha galactosidase A	3	0.030525
PF16563 Coiled-coil and interaction region of P66A and P66B with MBD2	3	0.030525
PF16725 Nucleolin binding domain	3	0.030525
PF16770 Regulator of Ty1 transposition protein 107 BRCT domain	3	0.030525
PF16876 Lipin/Ned1/Smp2 multi-domain protein middle domain	3	0.030525
PF17098 WTAP/Mum2p family	3	0.030525
PF17450 Alpha galactosidase A C-terminal beta sandwich domain	3	0.030525
PF17767 Nicotinate phosphoribosyltransferase (NAPRTase) N-terminal domain	3	0.030525
PF17799 Rrp7 RRM-like N-terminal domain	3	0.030525
PF17849 Dis3-like cold-shock domain 2 (CSD2)	3	0.030525
PF17877 DIS3-like exonuclease 2 C terminal	3	0.030525
PF17906 HTH domain in Mos1 transposase	3	0.030525
PF17913 FHA domain	3	0.030525
PF17956 Nicotinate phosphoribosyltransferase C-terminal domain	3	0.030525
PF18400 Thioredoxin-like domain	3	0.030525
PF18401 Thioredoxin-like domain	3	0.030525
PF18402 Thioredoxin-like domain	3	0.030525
PF18403 Thioredoxin-like domain	3	0.030525
PF18404 Glucosyltransferase 24	3	0.030525
PF18437 Nup54 C-terminal interacting domain	3	0.030525
PF18442 E3 gp78 Ube2g2-binding region (G2BR)	3	0.030525
PF00026 Eukaryotic aspartyl protease	2	0.02035
PF00028 Cadherin domain	2	0.02035
PF00055 Laminin N-terminal (Domain VI)	2	0.02035
PF00056 lactate/malate dehydrogenase, NAD binding domain	2	0.02035
PF00086 Thyroglobulin type-1 repeat	2	0.02035
PF00088 Trefoil (P-type) domain	2	0.02035
PF00092 von Willebrand factor type A domain	2	0.02035
PF00093 von Willebrand factor type C domain	2	0.02035
PF00125 Core histone H2A/H2B/H3/H4	2	0.02035
PF00156 Phosphoribosyl transferase domain	2	0.02035
PF00174 Oxidoreductase molybdopterin binding domain	2	0.02035
PF00181 Ribosomal Proteins L2, RNA binding domain	2	0.02035
PF00198 2-oxoacid dehydrogenases acyltransferase (catalytic domain)	2	0.02035
PF00276 Ribosomal protein L23	2	0.02035
PF00294 pfkB family carbohydrate kinase	2	0.02035
PF00329 Respiratory-chain NADH dehydrogenase, 30 Kd subunit	2	0.02035
PF00354 Pentaxin family	2	0.02035
PF00382 Transcription factor TFIIB repeat	2	0.02035
PF00384 Molybdopterin oxidoreductase	2	0.02035
PF00403 Heavy-metal-associated domain	2	0.02035
PF00453 Ribosomal protein L20	2	0.02035
PF00465 Iron-containing alcohol dehydrogenase	2	0.02035
PF00467 KOW motif	2	0.02035
PF00468 Ribosomal protein L34	2	0.02035
PF00472 RF-1 domain	2	0.02035
PF00478 IMP dehydrogenase / GMP reductase domain	2	0.02035
PF00483 Nucleotidyl transferase	2	0.02035
PF00493 MCM P-loop domain	2	0.02035
PF00520 Ion transport protein	2	0.02035
PF00533 BRCA1 C Terminus (BRCT) domain	2	0.02035
PF00538 linker histone H1 and H5 family	2	0.02035
PF00586 AIR synthase related protein, N-terminal domain	2	0.02035
PF00610 Domain found in Dishevelled, Egl-10, and Pleckstrin (DEP)	2	0.02035
PF00611 Fes/CIP4, and EFC/F-BAR homology domain	2	0.02035
PF00646 F-box domain	2	0.02035
PF00652 Ricin-type beta-trefoil lectin domain	2	0.02035
PF00667 FAD binding domain	2	0.02035
PF00676 Dehydrogenase E1 component	2	0.02035
PF00682 HMGL-like	2	0.02035
PF00684 DnaJ central domain	2	0.02035
PF00698 Acyl transferase domain	2	0.02035
PF00723 Glycosyl hydrolases family 15	2	0.02035
PF00750 tRNA synthetases class I (R)	2	0.02035
PF00752 XPG N-terminal domain	2	0.02035
PF00763 Tetrahydrofolate dehydrogenase/cyclohydrolase, catalytic domain	2	0.02035
PF00786 P21-Rho-binding domain	2	0.02035
PF00804 Syntaxin	2	0.02035
PF00808 Histone-like transcription factor (CBF/NF-Y) and archaeal histone	2	0.02035
PF00821 Phosphoenolpyruvate carboxykinase C-terminal P-loop domain	2	0.02035
PF00857 Isochorismatase family	2	0.02035
PF00870 P53 DNA-binding domain	2	0.02035
PF00884 Sulfatase	2	0.02035
PF00886 Ribosomal protein S16	2	0.02035
PF00916 Sulfate permease family	2	0.02035
PF01040 UbiA prenyltransferase family	2	0.02035
PF01066 CDP-alcohol phosphatidyltransferase	2	0.02035
PF01094 Receptor family ligand binding region	2	0.02035
PF01119 DNA mismatch repair protein, C-terminal domain	2	0.02035
PF01169 Uncharacterized protein family UPF0016	2	0.02035
PF01170 Putative RNA methylase family UPF0020	2	0.02035
PF01187 Macrophage migration inhibitory factor (MIF)	2	0.02035
PF01205 Uncharacterized protein family UPF0029	2	0.02035
PF01234 NNMT/PNMT/TEMT family	2	0.02035
PF01268 Formate--tetrahydrofolate ligase	2	0.02035
PF01285 TEA/ATTS domain	2	0.02035
PF01286 XPA protein N-terminal	2	0.02035
PF01300 Telomere recombination	2	0.02035
PF01380 SIS domain	2	0.02035
PF01381 Helix-turn-helix	2	0.02035
PF01394 Clathrin propeller repeat	2	0.02035
PF01422 NF-X1 type zinc finger	2	0.02035
PF01426 BAH domain	2	0.02035
PF01433 Peptidase family M1 domain	2	0.02035
PF01459 Eukaryotic porin	2	0.02035
PF01470 Pyroglutamyl peptidase	2	0.02035
PF01472 PUA domain	2	0.02035
PF01531 Glycosyl transferase family 11	2	0.02035
PF01534 Frizzled/Smoothened family membrane region	2	0.02035
PF01536 Adenosylmethionine decarboxylase	2	0.02035
PF01562 Reprolysin family propeptide	2	0.02035
PF01571 Aminomethyltransferase folate-binding domain	2	0.02035
PF01575 MaoC like domain	2	0.02035
PF01582 TIR domain	2	0.02035
PF01642 Methylmalonyl-CoA mutase	2	0.02035
PF01650 Peptidase C13 family	2	0.02035
PF01676 Metalloenzyme superfamily	2	0.02035
PF01694 Rhomboid family	2	0.02035
PF01722 BolA-like protein	2	0.02035
PF01765 Ribosome recycling factor	2	0.02035
PF01808 AICARFT/IMPCHase bienzyme	2	0.02035
PF01825 GPCR proteolysis site, GPS, motif	2	0.02035
PF01839 FG-GAP repeat	2	0.02035
PF01841 Transglutaminase-like superfamily	2	0.02035
PF01843 DIL domain	2	0.02035
PF01851 Proteasome/cyclosome repeat	2	0.02035
PF01871 AMMECR1	2	0.02035
PF01876 RNase P subunit p30	2	0.02035
PF01956 Integral membrane protein EMC3/TMCO1-like	2	0.02035
PF01966 HD domain	2	0.02035
PF02002 TFIIE alpha subunit	2	0.02035
PF02033 Ribosome-binding factor A	2	0.02035
PF02046 Cytochrome c oxidase subunit VIa	2	0.02035
PF02077 SURF4 family	2	0.02035
PF02100 Ornithine decarboxylase antizyme	2	0.02035
PF02115 RHO protein GDP dissociation inhibitor	2	0.02035
PF02141 DENN (AEX-3) domain	2	0.02035
PF02142 MGS-like domain	2	0.02035
PF02163 Peptidase family M50	2	0.02035
PF02173 pKID domain	2	0.02035
PF02181 Formin Homology 2 Domain	2	0.02035
PF02185 Hr1 repeat	2	0.02035
PF02190 ATP-dependent protease La (LON) substrate-binding domain	2	0.02035
PF02204 Vacuolar sorting protein 9 (VPS9) domain	2	0.02035
PF02207 Putative zinc finger in N-recognin (UBR box)	2	0.02035
PF02209 Villin headpiece domain	2	0.02035
PF02213 GYF domain	2	0.02035
PF02229 Transcriptional Coactivator p15 (PC4)	2	0.02035
PF02297 Cytochrome oxidase c subunit VIb	2	0.02035
PF02310 B12 binding domain	2	0.02035
PF02375 jmjN domain	2	0.02035
PF02475 Met-10+ like-protein	2	0.02035
PF02494 HYR domain	2	0.02035
PF02515 CoA-transferase family III	2	0.02035
PF02545 Maf-like protein	2	0.02035
PF02630 SCO1/SenC	2	0.02035
PF02690 Na+/Pi-cotransporter	2	0.02035
PF02696 Uncharacterized ACR, YdiU/UPF0061 family	2	0.02035
PF02752 Arrestin (or S-antigen), C-terminal domain	2	0.02035
PF02779 Transketolase, pyrimidine binding domain	2	0.02035
PF02780 Transketolase, C-terminal domain	2	0.02035
PF02841 Guanylate-binding protein, C-terminal domain	2	0.02035
PF02852 Pyridine nucleotide-disulphide oxidoreductase, dimerisation domain	2	0.02035
PF02866 lactate/malate dehydrogenase, alpha/beta C-terminal domain	2	0.02035
PF02882 Tetrahydrofolate dehydrogenase/cyclohydrolase, NAD(P)-binding domain	2	0.02035
PF02937 Cytochrome c oxidase subunit VIc	2	0.02035
PF02992 Transposase family tnp2	2	0.02035
PF03031 NLI interacting factor-like phosphatase	2	0.02035
PF03178 CPSF A subunit region	2	0.02035
PF03199 Eukaryotic glutathione synthase	2	0.02035
PF03227 Gamma interferon inducible lysosomal thiol reductase (GILT)	2	0.02035
PF03234 Cdc37 N terminal kinase binding	2	0.02035
PF03328 HpcH/HpaI aldolase/citrate lyase family	2	0.02035
PF03359 Guanylate-kinase-associated protein (GKAP) protein	2	0.02035
PF03364 Polyketide cyclase / dehydrase and lipid transport	2	0.02035
PF03368 Dicer dimerisation domain	2	0.02035
PF03370 Carbohydrate/starch-binding module (family 21)	2	0.02035
PF03404 Mo-co oxidoreductase dimerisation domain	2	0.02035
PF03456 uDENN domain	2	0.02035
PF03463 eRF1 domain 1	2	0.02035
PF03464 eRF1 domain 2	2	0.02035
PF03465 eRF1 domain 3	2	0.02035
PF03485 Arginyl tRNA synthetase N terminal domain	2	0.02035
PF03535 Paxillin family	2	0.02035
PF03587 EMG1/NEP1 methyltransferase	2	0.02035
PF03630 Fumble	2	0.02035
PF03645 Tctex-1 family	2	0.02035
PF03726 Polyribonucleotide nucleotidyltransferase, RNA binding domain	2	0.02035
PF03747 ADP-ribosylglycohydrolase	2	0.02035
PF03839 Translocation protein Sec62	2	0.02035
PF03859 CG-1 domain	2	0.02035
PF03878 YIF1	2	0.02035
PF03879 Cgr1 family	2	0.02035
PF03917 Eukaryotic glutathione synthase, ATP binding domain	2	0.02035
PF03947 Ribosomal Proteins L2, C-terminal domain	2	0.02035
PF03950 tRNA synthetases class I (E and Q), anti-codon binding domain	2	0.02035
PF03969 AFG1-like ATPase	2	0.02035
PF04003 Dip2/Utp12 Family	2	0.02035
PF04031 Las1-like	2	0.02035
PF04072 Leucine carboxyl methyltransferase	2	0.02035
PF04101 Glycosyltransferase family 28 C-terminal domain	2	0.02035
PF04157 EAP30/Vps36 family	2	0.02035
PF04158 Sof1-like domain	2	0.02035
PF04180 Low temperature viability protein	2	0.02035
PF04190 Protein of unknown function (DUF410)	2	0.02035
PF04263 Thiamin pyrophosphokinase, catalytic domain	2	0.02035
PF04420 CHD5-like protein	2	0.02035
PF04421 Mss4 protein	2	0.02035
PF04488 Glycosyltransferase sugar-binding region containing DXD motif	2	0.02035
PF04564 U-box domain	2	0.02035
PF04614 Pex19 protein family	2	0.02035
PF04668 Twisted gastrulation (Tsg) protein conserved region	2	0.02035
PF04724 Glycosyltransferase family 17	2	0.02035
PF04752 ChaC-like protein	2	0.02035
PF04801 Sin-like protein conserved region	2	0.02035
PF04831 Popeye protein conserved region	2	0.02035
PF04840 Vps16, C-terminal region	2	0.02035
PF04841 Vps16, N-terminal region	2	0.02035
PF04849 HAP1 N-terminal conserved region	2	0.02035
PF04851 Type III restriction enzyme, res subunit	2	0.02035
PF04900 Fcf1	2	0.02035
PF04908 SH3-binding, glutamic acid-rich protein	2	0.02035
PF04931 DNA polymerase phi	2	0.02035
PF04935 Surfeit locus protein 6	2	0.02035
PF04937 Protein of unknown function (DUF 659)	2	0.02035
PF04970 Lecithin retinol acyltransferase	2	0.02035
PF04981 NMD3 family	2	0.02035
PF05002 SGS domain	2	0.02035
PF05010 Transforming acidic coiled-coil-containing protein (TACC), C-terminal	2	0.02035
PF05020 NPL4 family, putative zinc binding region	2	0.02035
PF05021 NPL4 family	2	0.02035
PF05047 Mitochondrial ribosomal protein L51 / S25 / CI-B8 domain	2	0.02035
PF05064 Nsp1-like C-terminal region	2	0.02035
PF05153 Myo-inositol oxygenase	2	0.02035
PF05181 XPA protein C-terminus	2	0.02035
PF05182 Fip1 motif	2	0.02035
PF05186 Dpy-30 motif	2	0.02035
PF05191 Adenylate kinase, active site lid	2	0.02035
PF05197 TRIC channel	2	0.02035
PF05255 Uncharacterised protein family (UPF0220)	2	0.02035
PF05276 SH3 domain-binding protein 5 (SH3BP5)	2	0.02035
PF05283 Multi-glycosylated core protein 24 (MGC-24), sialomucin	2	0.02035
PF05285 SDA1	2	0.02035
PF05351 GMP-PDE, delta subunit	2	0.02035
PF05383 La domain	2	0.02035
PF05405 Mitochondrial ATP synthase B chain precursor (ATP-synt_B)	2	0.02035
PF05529 Bap31/Bap29 transmembrane region	2	0.02035
PF05609 Lamina-associated polypeptide 1C (LAP1C)	2	0.02035
PF05652 Scavenger mRNA decapping enzyme (DcpS) N-terminal	2	0.02035
PF05712 MRG	2	0.02035
PF05783 Dynein light intermediate chain (DLIC)	2	0.02035
PF05794 T-complex protein 11	2	0.02035
PF05811 Eukaryotic protein of unknown function (DUF842)	2	0.02035
PF05871 ESCRT-II complex subunit	2	0.02035
PF05902 4.1 protein C-terminal domain (CTD)	2	0.02035
PF05903 PPPDE putative peptidase domain	2	0.02035
PF05958 tRNA (Uracil-5-)-methyltransferase	2	0.02035
PF06009 Laminin Domain II	2	0.02035
PF06079 Apyrase	2	0.02035
PF06094 Gamma-glutamyl cyclotransferase, AIG2-like	2	0.02035
PF06105 Aph-1 protein	2	0.02035
PF06113 Brain and reproductive organ-expressed protein (BRE)	2	0.02035
PF06148 COG (conserved oligomeric Golgi) complex component, COG2	2	0.02035
PF06201 PITH domain	2	0.02035
PF06218 Nitrogen permease regulator 2	2	0.02035
PF06239 Evolutionarily conserved signalling intermediate in Toll pathway	2	0.02035
PF06244 Coiled-coil domain-containing protein 124 /Oxs1	2	0.02035
PF06292 Domain of Unknown Function (DUF1041)	2	0.02035
PF06374 NADH-ubiquinone oxidoreductase subunit b14.5b (NDUFC2)	2	0.02035
PF06413 Neugrin	2	0.02035
PF06415 BPG-independent PGAM N-terminus (iPGM_N)	2	0.02035
PF06418 CTP synthase N-terminus	2	0.02035
PF06428 GDP/GTP exchange factor Sec2p	2	0.02035
PF06464 DMAP1-binding Domain	2	0.02035
PF06470 SMC proteins Flexible Hinge Domain	2	0.02035
PF06544 Protein of unknown function (DUF1115)	2	0.02035
PF06553 BNIP3	2	0.02035
PF06624 Ribosome associated membrane protein RAMP4	2	0.02035
PF06699 GPI biosynthesis protein family Pig-F	2	0.02035
PF06701 Mib_herc2	2	0.02035
PF06859 Bicoid-interacting protein 3 (Bin3)	2	0.02035
PF07052 Hepatocellular carcinoma-associated antigen 59	2	0.02035
PF07065 D123	2	0.02035
PF07078 Forty-two-three protein	2	0.02035
PF07147 Mitochondrial 28S ribosomal protein S30 (PDCD9)	2	0.02035
PF07200 Modifier of rudimentary (Mod(r)) protein	2	0.02035
PF07491 Protein phosphatase inhibitor	2	0.02035
PF07521 Zn-dependent metallo-hydrolase RNA specificity domain	2	0.02035
PF07524 Bromodomain associated	2	0.02035
PF07648 Kazal-type serine protease inhibitor domain	2	0.02035
PF07686 Immunoglobulin V-set domain	2	0.02035
PF07699 Putative ephrin-receptor like	2	0.02035
PF07703 Alpha-2-macroglobulin bait region domain	2	0.02035
PF07842 GC-rich sequence DNA-binding factor-like protein	2	0.02035
PF07910 Peptidase family C78	2	0.02035
PF07928 Vps54-like protein	2	0.02035
PF07970 Endoplasmic reticulum vesicle transporter	2	0.02035
PF07974 EGF-like domain	2	0.02035
PF07986 Tubulin binding cofactor C	2	0.02035
PF08005 PHR domain	2	0.02035
PF08144 CPL (NUC119) domain	2	0.02035
PF08147 DBP10CT (NUC160) domain	2	0.02035
PF08158 NUC130/3NT domain	2	0.02035
PF08213 Mitochondrial domain of unknown function (DUF1713)	2	0.02035
PF08217 Fungal domain of unknown function (DUF1712)	2	0.02035
PF08241 Methyltransferase domain	2	0.02035
PF08246 Cathepsin propeptide inhibitor domain (I29)	2	0.02035
PF08282 haloacid dehalogenase-like hydrolase	2	0.02035
PF08285 Dolichol-phosphate mannosyltransferase subunit 3 (DPM3)	2	0.02035
PF08288 PIGA (GPI anchor biosynthesis)	2	0.02035
PF08368 FAST kinase-like protein, subdomain 2	2	0.02035
PF08423 Rad51	2	0.02035
PF08433 Chromatin associated protein KTI12	2	0.02035
PF08441 Integrin alpha	2	0.02035
PF08510 PIG-P	2	0.02035
PF08523 Multiprotein bridging factor 1	2	0.02035
PF08544 GHMP kinases C terminal	2	0.02035
PF08547 Complex I intermediate-associated protein 30 (CIA30)	2	0.02035
PF08559 Cut8, nuclear proteasome tether protein	2	0.02035
PF08564 Cdc37 C terminal domain	2	0.02035
PF08565 Cdc37 Hsp90 binding domain	2	0.02035
PF08572 pre-mRNA processing factor 3 (PRP3)	2	0.02035
PF08577 PI31 proteasome regulator	2	0.02035
PF08597 Translation initiation factor eIF3 subunit	2	0.02035
PF08617 Kinase binding protein CGI-121	2	0.02035
PF08662 Eukaryotic translation initiation factor eIF2A	2	0.02035
PF08669 Glycine cleavage T-protein C-terminal barrel domain	2	0.02035
PF08718 Glycolipid transfer protein (GLTP)	2	0.02035
PF08736 FERM adjacent (FA)	2	0.02035
PF08737 Rgp1	2	0.02035
PF08752 Coatomer gamma subunit appendage platform subdomain	2	0.02035
PF08777 RNA binding motif	2	0.02035
PF08783 DWNN domain	2	0.02035
PF08938 HBS1 N-terminus	2	0.02035
PF09011 HMG-box domain	2	0.02035
PF09073 BUD22	2	0.02035
PF09088 MIF4G like	2	0.02035
PF09090 MIF4G like	2	0.02035
PF09103 BRCA2, oligonucleotide/oligosaccharide-binding, domain 1	2	0.02035
PF09104 BRCA2, oligonucleotide/oligosaccharide-binding, domain 3	2	0.02035
PF09127 Leukotriene A4 hydrolase, C-terminal	2	0.02035
PF09139 Phosphatidate cytidylyltransferase, mitochondrial	2	0.02035
PF09169 BRCA2, helical	2	0.02035
PF09268 Clathrin, heavy-chain linker	2	0.02035
PF09280 XPC-binding domain	2	0.02035
PF09320 Domain of unknown function (DUF1977)	2	0.02035
PF09326 NADH-ubiquinone oxidoreductase subunit G, C-terminal	2	0.02035
PF09368 Sas10 C-terminal domain	2	0.02035
PF09420 Ribosome biogenesis protein Nop16	2	0.02035
PF09445 RNA cap guanine-N2 methyltransferase	2	0.02035
PF09507 DNA polymerase subunit Cdc27	2	0.02035
PF09607 Brinker DNA-binding domain	2	0.02035
PF09747 Coiled-coil domain containing protein (DUF2052)	2	0.02035
PF09752 Abhydrolase domain containing 18	2	0.02035
PF09762 Coiled-coil domain-containing protein (DUF2037)	2	0.02035
PF09777 Osteopetrosis-associated transmembrane protein 1 precursor	2	0.02035
PF09782 NADH:ubiquinone oxidoreductase, NDUFB6/B17 subunit	2	0.02035
PF09787 Golgin subfamily A member 5	2	0.02035
PF09793 Anticodon-binding domain	2	0.02035
PF09995 Uncharacterized protein conserved in bacteria (DUF2236)	2	0.02035
PF10033 Autophagy-related protein 13	2	0.02035
PF10037 Mitochondrial 28S ribosomal protein S27	2	0.02035
PF10160 Predicted membrane protein	2	0.02035
PF10198 Histone acetyltransferases subunit 3	2	0.02035
PF10208 Degradation arginine-rich protein for mis-folding	2	0.02035
PF10221 Cell cycle and development regulator	2	0.02035
PF10223 Uncharacterized conserved protein (DUF2181)	2	0.02035
PF10228 Uncharacterised conserved protein (DUF2228)	2	0.02035
PF10244 Mitochondrial ribosomal subunit	2	0.02035
PF10246 Mitochondrial ribosomal protein MRP-S35	2	0.02035
PF10249 NADH-ubiquinone oxidoreductase subunit 10	2	0.02035
PF10255 RNA polymerase I-associated factor PAF67	2	0.02035
PF10258 PHAX RNA-binding domain	2	0.02035
PF10267 Predicted transmembrane and coiled-coil 2 protein	2	0.02035
PF10269 Transmembrane Fragile-X-F protein	2	0.02035
PF10272 Putative transmembrane protein precursor	2	0.02035
PF10343 Potential Queuosine, Q, salvage protein family	2	0.02035
PF10345 Cohesin loading factor	2	0.02035
PF10357 Domain of Kin17 curved DNA-binding protein	2	0.02035
PF10394 Histone acetyl transferase HAT1 N-terminus	2	0.02035
PF10395 Utp8 family	2	0.02035
PF10408 Ubiquitin elongating factor core	2	0.02035
PF10419 TFIIIC subunit triple barrel domain	2	0.02035
PF10433 Mono-functional DNA-alkylating methyl methanesulfonate N-term	2	0.02035
PF10453 Nuclear fragile X mental retardation-interacting protein 1 (NUFIP1)	2	0.02035
PF10475 Vacuolar-sorting protein 54, of GARP complex	2	0.02035
PF10477 Nucleocytoplasmic shuttling protein for mRNA cap-binding EIF4E	2	0.02035
PF10510 Phosphatidylinositol-glycan biosynthesis class S protein	2	0.02035
PF10513 Enhancer of polycomb-like	2	0.02035
PF10516 SHNi-TPR	2	0.02035
PF10585 Ubiquitin-activating enzyme active site	2	0.02035
PF10588 NADH-ubiquinone oxidoreductase-G iron-sulfur binding region	2	0.02035
PF11262 Transcription factor/nuclear export subunit protein 2	2	0.02035
PF11467 Lens epithelium-derived growth factor (LEDGF)	2	0.02035
PF11521 C-terminal general transcription factor TFIIE alpha	2	0.02035
PF11543 Nuclear pore localisation protein NPL4	2	0.02035
PF11605 Vacuolar protein sorting protein 36 Vps36	2	0.02035
PF11701 Myosin-binding striated muscle assembly central	2	0.02035
PF11708 Pre-mRNA splicing Prp18-interacting factor	2	0.02035
PF11717 RNA binding activity-knot of a chromodomain	2	0.02035
PF11721 Malectin domain	2	0.02035
PF11732 Transcription- and export-related complex subunit	2	0.02035
PF11817 Foie gras liver health family 1	2	0.02035
PF11841 Domain of unknown function (DUF3361)	2	0.02035
PF11952 XRN-Two Binding Domain, XTBD	2	0.02035
PF12022 Domain of unknown function (DUF3510)	2	0.02035
PF12090 Spt20 family	2	0.02035
PF12240 Angiomotin C terminal	2	0.02035
PF12251 snRNA-activating protein of 50kDa MW C terminal	2	0.02035
PF12335 Myotubularin protein	2	0.02035
PF12341 Minichromosome loss protein, Mcl1, middle region	2	0.02035
PF12347 Holliday junction regulator protein family C-terminal repeat	2	0.02035
PF12352 Snare region anchored in the vesicle membrane C-terminus	2	0.02035
PF12448 Kinesin associated protein	2	0.02035
PF12456 Inositol phosphatase	2	0.02035
PF12460 RNAPII transcription regulator C-terminal	2	0.02035
PF12513 Mitochondrial degradasome RNA helicase subunit C terminal	2	0.02035
PF12605 Casein kinase 1 gamma C terminal	2	0.02035
PF12698 ABC-2 family transporter protein	2	0.02035
PF12756 C2H2 type zinc-finger (2 copies)	2	0.02035
PF12765 HEAT repeat associated with sister chromatid cohesion	2	0.02035
PF12807 Translation initiation factor eIF3 subunit 135	2	0.02035
PF12813 XPG domain containing	2	0.02035
PF12832 MFS_1 like family	2	0.02035
PF12871 Pre-mRNA-splicing factor 38-associated hydrophilic C-term	2	0.02035
PF13012 Maintenance of mitochondrial structure and function	2	0.02035
PF13086 AAA domain	2	0.02035
PF13087 AAA domain	2	0.02035
PF13236 Clustered mitochondria	2	0.02035
PF13452 N-terminal half of MaoC dehydratase	2	0.02035
PF13510 2Fe-2S iron-sulfur cluster binding domain	2	0.02035
PF13517 Repeat domain in Vibrio, Colwellia, Bradyrhizobium and Shewanella	2	0.02035
PF13522 Glutamine amidotransferase domain	2	0.02035
PF13532 2OG-Fe(II) oxygenase superfamily	2	0.02035
PF13540 Regulator of chromosome condensation (RCC1) repeat	2	0.02035
PF13589 Histidine kinase-, DNA gyrase B-, and HSP90-like ATPase	2	0.02035
PF13606 Ankyrin repeat	2	0.02035
PF13656 RNA polymerase Rpb3/Rpb11 dimerisation domain	2	0.02035
PF13691 tRNase Z endonuclease	2	0.02035
PF13705 TRC8 N-terminal domain	2	0.02035
PF13838 Clathrin-H-link	2	0.02035
PF13843 Transposase IS4	2	0.02035
PF13850 Endoplasmic Reticulum-Golgi Intermediate Compartment (ERGIC)	2	0.02035
PF13865 C-terminal duplication domain of Friend of PRMT1	2	0.02035
PF13901 Putative zinc-RING and/or ribbon	2	0.02035
PF13921 Myb-like DNA-binding domain	2	0.02035
PF13975 gag-polyprotein putative aspartyl protease	2	0.02035
PF13976 GAG-pre-integrase domain	2	0.02035
PF14223 gag-polypeptide of LTR copia-type	2	0.02035
PF14304 Transcription termination and cleavage factor C-terminal	2	0.02035
PF14327 Hinge domain of cleavage stimulation factor subunit 2	2	0.02035
PF14443 DBC1	2	0.02035
PF14444 S1-like	2	0.02035
PF14523 Syntaxin-like protein	2	0.02035
PF14580 Leucine-rich repeat	2	0.02035
PF14784 C-terminal domain of the ECSIT protein	2	0.02035
PF14904 Family of unknown function	2	0.02035
PF14920 MDM2-binding	2	0.02035
PF15002 ERK and JNK pathways, inhibitor	2	0.02035
PF15007 Centrosomal spindle body, CEP44	2	0.02035
PF15044 Mitochondrial function, CLU-N-term	2	0.02035
PF15054 Domain of unknown function (DUF4535)	2	0.02035
PF15068 FAM101 family	2	0.02035
PF15070 Putative golgin subfamily A member 2-like protein 5	2	0.02035
PF15227 zinc finger of C3HC4-type, RING	2	0.02035
PF15288 Zinc knuckle	2	0.02035
PF15313 Hexamethylene bis-acetamide-inducible protein	2	0.02035
PF15410 Pleckstrin homology domain	2	0.02035
PF15454 Late endosomal/lysosomal adaptor and MAPK and MTOR activator	2	0.02035
PF15473 PEST, proteolytic signal-containing nuclear protein family	2	0.02035
PF15502 M-phase-specific PLK1-interacting protein	2	0.02035
PF15612 WSTF, HB1, Itc1p, MBD9 motif 1	2	0.02035
PF15613 Williams-Beuren syndrome DDT (WSD), D-TOX E motif	2	0.02035
PF15711 Interleukin-like EMT inducer	2	0.02035
PF15753 Biogenesis of lysosome-related organelles complex 1 subunit 3	2	0.02035
PF15797 Domain of unknown function (DUF4706)	2	0.02035
PF15862 Coilin N-terminus	2	0.02035
PF15880 NADH dehydrogenase [ubiquinone] flavoprotein 3, mitochondrial	2	0.02035
PF15898 cGMP-dependent protein kinase interacting domain	2	0.02035
PF15903 Filopodia upregulated, FAM65	2	0.02035
PF15916 Domain of unknown function (DUF4743)	2	0.02035
PF15996 Arginine/serine-rich protein PNISR	2	0.02035
PF16041 Domain of unknown function (DUF4793)	2	0.02035
PF16076 Acyltransferase C-terminus	2	0.02035
PF16077 Spaetzle	2	0.02035
PF16088 BLOC-1-related complex sub-unit 7	2	0.02035
PF16124 RecQ zinc-binding	2	0.02035
PF16134 THO complex subunit 2 N-terminus	2	0.02035
PF16159 FOXP coiled-coil domain	2	0.02035
PF16199 Radical_SAM C-terminal domain	2	0.02035
PF16206 C-terminal region of Mon2 protein	2	0.02035
PF16350 FAD dependent oxidoreductase central domain	2	0.02035
PF16381 Coatomer subunit gamma-1 C-terminal appendage platform	2	0.02035
PF16413 DNA mismatch repair protein Mlh1 C-terminus	2	0.02035
PF16450 Proteasomal ATPase OB C-terminal domain	2	0.02035
PF16457 Pleckstrin homology domain	2	0.02035
PF16489 GPCR-Autoproteolysis INducing (GAIN) domain	2	0.02035
PF16495 SWIRM-associated region 1	2	0.02035
PF16496 SWIRM-associated domain at the N-terminal	2	0.02035
PF16498 SWIRM-associated domain at the C-terminal	2	0.02035
PF16533 STIM1 Orai1-activating region	2	0.02035
PF16543 DRG Family Regulatory Proteins, Tma46	2	0.02035
PF16544 Homodimerisation region of STAR domain protein	2	0.02035
PF16546 Homodimerisation domain of SGTA	2	0.02035
PF16589 BRCT domain, a BRCA1 C-terminus domain	2	0.02035
PF16653 Saccharopine dehydrogenase C-terminal domain	2	0.02035
PF16696 Zinc finger FYVE domain-containing protein 21 C-terminus	2	0.02035
PF16746 BAR domain of APPL family	2	0.02035
PF16752 Tubulin-specific chaperone C N-terminal domain	2	0.02035
PF16863 N-terminal barrel of NtMGAM and CtMGAM, maltase-glucoamylase	2	0.02035
PF17035 Bromodomain extra-terminal - transcription regulation	2	0.02035
PF17123 RING-like zinc finger	2	0.02035
PF17170 6-bladed beta-propeller	2	0.02035
PF17177 Pentacotripeptide-repeat region of PRORP	2	0.02035
PF17653 Family of unknown function (DUF5522)	2	0.02035
PF17725 YAP binding domain	2	0.02035
PF17751 SKICH domain	2	0.02035
PF17780 OCRE domain	2	0.02035
PF17807 Variant UBP zinc finger	2	0.02035
PF17814 LisH-like dimerisation domain	2	0.02035
PF17855 MCM AAA-lid domain	2	0.02035
PF17900 Peptidase M1 N-terminal domain	2	0.02035
PF18035 Bap31/Bap29 cytoplasmic coiled-coil domain	2	0.02035
PF18036 Ubiquitin-like domain	2	0.02035
PF18091 E3 Ubiquitin Ligase RBR C-terminal domain	2	0.02035
PF18114 Suv3 helical N-terminal domain	2	0.02035
PF18118 Polycomb repressive complex 2 tri-helical domain	2	0.02035
PF18124 Kindlin-2 N-terminal domain	2	0.02035
PF18131 KN17 SH3-like C-terminal domain	2	0.02035
PF18147 Suv3 C-terminal domain 1	2	0.02035
PF18264 CXC domain	2	0.02035
PF18408 C2H2 Hakai zinc finger domain	2	0.02035
PF18452 Immunoglobulin domain	2	0.02035
PF00003 7 transmembrane sweet-taste receptor of 3 GCPR	1	0.010175
PF00038 Intermediate filament protein	1	0.010175
PF00045 Hemopexin	1	0.010175
PF00047 Immunoglobulin domain	1	0.010175
PF00052 Laminin B (Domain IV)	1	0.010175
PF00059 Lectin C-type domain	1	0.010175
PF00060 Ligand-gated ion channel	1	0.010175
PF00077 Retroviral aspartyl protease	1	0.010175
PF00082 Subtilase family	1	0.010175
PF00109 Beta-ketoacyl synthase, N-terminal domain	1	0.010175
PF00121 Triosephosphate isomerase	1	0.010175
PF00145 C-5 cytosine-specific DNA methylase	1	0.010175
PF00152 tRNA synthetases class II (D, K and N)	1	0.010175
PF00163 Ribosomal protein S4/S9 N-terminal domain	1	0.010175
PF00177 Ribosomal protein S7p/S5e	1	0.010175
PF00188 Cysteine-rich secretory protein family	1	0.010175
PF00203 Ribosomal protein S19	1	0.010175
PF00208 Glutamate/Leucine/Phenylalanine/Valine dehydrogenase	1	0.010175
PF00253 Ribosomal protein S14p/S29e	1	0.010175
PF00254 FKBP-type peptidyl-prolyl cis-trans isomerase	1	0.010175
PF00268 Ribonucleotide reductase, small chain	1	0.010175
PF00282 Pyridoxal-dependent decarboxylase conserved domain	1	0.010175
PF00287 Sodium / potassium ATPase beta chain	1	0.010175
PF00288 GHMP kinases N terminal domain	1	0.010175
PF00297 Ribosomal protein L3	1	0.010175
PF00303 Thymidylate synthase	1	0.010175
PF00316 Fructose-1-6-bisphosphatase, N-terminal domain	1	0.010175
PF00324 Amino acid permease	1	0.010175
PF00330 Aconitase family (aconitate hydratase)	1	0.010175
PF00333 Ribosomal protein S5, N-terminal domain	1	0.010175
PF00338 Ribosomal protein S10p/S20e	1	0.010175
PF00339 Arrestin (or S-antigen), N-terminal domain	1	0.010175
PF00346 Respiratory-chain NADH dehydrogenase, 49 Kd subunit	1	0.010175
PF00352 Transcription factor TFIID (or TATA-binding protein, TBP)	1	0.010175
PF00370 FGGY family of carbohydrate kinases, N-terminal domain	1	0.010175
PF00379 Insect cuticle protein	1	0.010175
PF00402 Calponin family repeat	1	0.010175
PF00413 Matrixin	1	0.010175
PF00432 Prenyltransferase and squalene oxidase repeat	1	0.010175
PF00444 Ribosomal protein L36	1	0.010175
PF00445 Ribonuclease T2 family	1	0.010175
PF00447 HSF-type DNA-binding	1	0.010175
PF00462 Glutaredoxin	1	0.010175
PF00474 Sodium:solute symporter family	1	0.010175
PF00550 Phosphopantetheine attachment site	1	0.010175
PF00560 Leucine Rich Repeat	1	0.010175
PF00565 Staphylococcal nuclease homologue	1	0.010175
PF00570 HRDC domain	1	0.010175
PF00573 Ribosomal protein L4/L1 family	1	0.010175
PF00579 tRNA synthetases class I (W and Y)	1	0.010175
PF00589 Phage integrase family	1	0.010175
PF00590 Tetrapyrrole (Corrin/Porphyrin) Methylases	1	0.010175
PF00630 Filamin/ABP280 repeat	1	0.010175
PF00635 MSP (Major sperm protein) domain	1	0.010175
PF00636 Ribonuclease III domain	1	0.010175
PF00647 Elongation factor 1 gamma, conserved domain	1	0.010175
PF00690 Cation transporter/ATPase, N-terminus	1	0.010175
PF00694 Aconitase C-terminal domain	1	0.010175
PF00701 Dihydrodipicolinate synthetase family	1	0.010175
PF00703 Glycosyl hydrolases family 2	1	0.010175
PF00719 Inorganic pyrophosphatase	1	0.010175
PF00736 EF-1 guanine nucleotide exchange domain	1	0.010175
PF00751 DM DNA binding domain	1	0.010175
PF00754 F5/8 type C domain	1	0.010175
PF00755 Choline/Carnitine o-acyltransferase	1	0.010175
PF00769 Ezrin/radixin/moesin family	1	0.010175
PF00777 Glycosyltransferase family 29 (sialyltransferase)	1	0.010175
PF00780 CNH domain	1	0.010175
PF00784 MyTH4 domain	1	0.010175
PF00790 VHS domain	1	0.010175
PF00794 PI3-kinase family, ras-binding domain	1	0.010175
PF00822 PMP-22/EMP/MP20/Claudin family	1	0.010175
PF00829 Ribosomal prokaryotic L21 protein	1	0.010175
PF00839 Cysteine rich repeat	1	0.010175
PF00854 POT family	1	0.010175
PF00868 Transglutaminase family	1	0.010175
PF00927 Transglutaminase family, C-terminal ig like domain	1	0.010175
PF00929 Exonuclease	1	0.010175
PF00930 Dipeptidyl peptidase IV (DPP IV) N-terminal region	1	0.010175
PF00932 Lamin Tail Domain	1	0.010175
PF00975 Thioesterase domain	1	0.010175
PF00994 Probable molybdopterin binding domain	1	0.010175
PF00996 GDP dissociation inhibitor	1	0.010175
PF01016 Ribosomal L27 protein	1	0.010175
PF01025 GrpE	1	0.010175
PF01026 TatD related DNase	1	0.010175
PF01027 Inhibitor of apoptosis-promoting Bax1	1	0.010175
PF01042 Endoribonuclease L-PSP	1	0.010175
PF01056 Myc amino-terminal region	1	0.010175
PF01061 ABC-2 type transporter	1	0.010175
PF01068 ATP dependent DNA ligase domain	1	0.010175
PF01096 Transcription factor S-II (TFIIS)	1	0.010175
PF01106 NifU-like domain	1	0.010175
PF01121 Dephospho-CoA kinase	1	0.010175
PF01124 MAPEG family	1	0.010175
PF01125 G10 protein	1	0.010175
PF01130 CD36 family	1	0.010175
PF01146 Caveolin	1	0.010175
PF01150 GDA1/CD39 (nucleoside phosphatase) family	1	0.010175
PF01153 Glypican	1	0.010175
PF01156 Inosine-uridine preferring nucleoside hydrolase	1	0.010175
PF01168 Alanine racemase, N-terminal domain	1	0.010175
PF01192 RNA polymerase Rpb6	1	0.010175
PF01209 ubiE/COQ5 methyltransferase family	1	0.010175
PF01253 Translation initiation factor SUI1	1	0.010175
PF01256 Carbohydrate kinase	1	0.010175
PF01257 Thioredoxin-like [2Fe-2S] ferredoxin	1	0.010175
PF01262 Alanine dehydrogenase/PNT, C-terminal domain	1	0.010175
PF01263 Aldose 1-epimerase	1	0.010175
PF01281 Ribosomal protein L9, N-terminal domain	1	0.010175
PF01329 Pterin 4 alpha carbinolamine dehydratase	1	0.010175
PF01336 OB-fold nucleic acid binding domain	1	0.010175
PF01370 NAD dependent epimerase/dehydratase family	1	0.010175
PF01388 ARID/BRIGHT DNA binding domain	1	0.010175
PF01390 SEA domain	1	0.010175
PF01393 Chromo shadow domain	1	0.010175
PF01408 Oxidoreductase family, NAD-binding Rossmann fold	1	0.010175
PF01417 ENTH domain	1	0.010175
PF01425 Amidase	1	0.010175
PF01434 Peptidase family M41	1	0.010175
PF01435 Peptidase family M48	1	0.010175
PF01448 ELM2 domain	1	0.010175
PF01466 Skp1 family, dimerisation domain	1	0.010175
PF01471 Putative peptidoglycan binding domain	1	0.010175
PF01476 LysM domain	1	0.010175
PF01479 S4 domain	1	0.010175
PF01491 Frataxin-like domain	1	0.010175
PF01501 Glycosyl transferase family 8	1	0.010175
PF01504 Phosphatidylinositol-4-phosphate 5-Kinase	1	0.010175
PF01507 Phosphoadenosine phosphosulfate reductase family	1	0.010175
PF01521 Iron-sulphur cluster biosynthesis	1	0.010175
PF01522 Polysaccharide deacetylase	1	0.010175
PF01532 Glycosyl hydrolase family 47	1	0.010175
PF01565 FAD binding domain	1	0.010175
PF01583 Adenylylsulphate kinase	1	0.010175
PF01594 AI-2E family transporter	1	0.010175
PF01597 Glycine cleavage H-protein	1	0.010175
PF01603 Protein phosphatase 2A regulatory B subunit (B56 family)	1	0.010175
PF01625 Peptide methionine sulfoxide reductase	1	0.010175
PF01636 Phosphotransferase enzyme family	1	0.010175
PF01655 Ribosomal protein L32	1	0.010175
PF01709 Transcriptional regulator	1	0.010175
PF01712 Deoxynucleoside kinase	1	0.010175
PF01734 Patatin-like phospholipase	1	0.010175
PF01743 Poly A polymerase head domain	1	0.010175
PF01747 ATP-sulfurylase	1	0.010175
PF01749 Importin beta binding domain	1	0.010175
PF01758 Sodium Bile acid symporter family	1	0.010175
PF01762 Galactosyltransferase	1	0.010175
PF01774 UreD urease accessory protein	1	0.010175
PF01775 Ribosomal proteins 50S-L18Ae/60S-L20/60S-L18A	1	0.010175
PF01784 NIF3 (NGG1p interacting factor 3)	1	0.010175
PF01835 MG2 domain	1	0.010175
PF01847 VHL beta domain	1	0.010175
PF01849 NAC domain	1	0.010175
PF01857 Retinoblastoma-associated protein B domain	1	0.010175
PF01858 Retinoblastoma-associated protein A domain	1	0.010175
PF01869 BadF/BadG/BcrA/BcrD ATPase family	1	0.010175
PF01878 EVE domain	1	0.010175
PF01902 Diphthamide synthase	1	0.010175
PF01916 Deoxyhypusine synthase	1	0.010175
PF01931 Protein of unknown function DUF84	1	0.010175
PF01936 NYN domain	1	0.010175
PF01938 TRAM domain	1	0.010175
PF01940 Integral membrane protein DUF92	1	0.010175
PF01951 Archease protein family (MTH1598/TM1083)	1	0.010175
PF01963 TraB family	1	0.010175
PF01967 MoaC family	1	0.010175
PF01997 Translin family	1	0.010175
PF02008 CXXC zinc finger domain	1	0.010175
PF02023 SCAN domain	1	0.010175
PF02045 CCAAT-binding transcription factor (CBF-B/NF-YA) subunit B	1	0.010175
PF02064 MAS20 protein import receptor	1	0.010175
PF02136 Nuclear transport factor 2 (NTF2) domain	1	0.010175
PF02137 Adenosine-deaminase (editase) domain	1	0.010175
PF02145 Rap/ran-GAP	1	0.010175
PF02150 RNA polymerases M/15 Kd subunit	1	0.010175
PF02174 PTB domain (IRS-1 type)	1	0.010175
PF02187 Growth-Arrest-Specific Protein 2 Domain	1	0.010175
PF02195 ParB-like nuclease domain	1	0.010175
PF02208 Sorbin homologous domain	1	0.010175
PF02223 Thymidylate kinase	1	0.010175
PF02225 PA domain	1	0.010175
PF02233 NAD(P) transhydrogenase beta subunit	1	0.010175
PF02237 Biotin protein ligase C terminal domain	1	0.010175
PF02245 Methylpurine-DNA glycosylase (MPG)	1	0.010175
PF02260 FATC domain	1	0.010175
PF02262 CBL proto-oncogene N-terminal domain 1	1	0.010175
PF02274 Amidinotransferase	1	0.010175
PF02330 Mitochondrial glycoprotein	1	0.010175
PF02359 Cell division protein 48 (CDC48), N-terminal domain	1	0.010175
PF02366 Dolichyl-phosphate-mannose-protein mannosyltransferase	1	0.010175
PF02377 Dishevelled specific domain	1	0.010175
PF02410 Ribosomal silencing factor during starvation	1	0.010175
PF02434 Fringe-like	1	0.010175
PF02487 CLN3 protein	1	0.010175
PF02544 3-oxo-5-alpha-steroid 4-dehydrogenase	1	0.010175
PF02580 D-Tyr-tRNA(Tyr) deacylase	1	0.010175
PF02594 Uncharacterised ACR, YggU family COG1872	1	0.010175
PF02615 Malate/L-lactate dehydrogenase	1	0.010175
PF02666 Phosphatidylserine decarboxylase	1	0.010175
PF02686 Glu-tRNAGln amidotransferase C subunit	1	0.010175
PF02731 SKIP/SNW domain	1	0.010175
PF02759 RUN domain	1	0.010175
PF02761 CBL proto-oncogene N-terminus, EF hand-like domain	1	0.010175
PF02762 CBL proto-oncogene N-terminus, SH2-like domain	1	0.010175
PF02778 tRNA intron endonuclease, N-terminal domain	1	0.010175
PF02782 FGGY family of carbohydrate kinases, C-terminal domain	1	0.010175
PF02791 DDT domain	1	0.010175
PF02792 Mago nashi protein	1	0.010175
PF02801 Beta-ketoacyl synthase, C-terminal domain	1	0.010175
PF02809 Ubiquitin interaction motif	1	0.010175
PF02812 Glu/Leu/Phe/Val dehydrogenase, dimerisation domain	1	0.010175
PF02815 MIR domain	1	0.010175
PF02824 TGS domain	1	0.010175
PF02828 L27 domain	1	0.010175
PF02836 Glycosyl hydrolases family 2, TIM barrel domain	1	0.010175
PF02837 Glycosyl hydrolases family 2, sugar binding domain	1	0.010175
PF02889 Sec63 Brl domain	1	0.010175
PF02891 MIZ/SP-RING zinc finger	1	0.010175
PF02892 BED zinc finger	1	0.010175
PF02897 Prolyl oligopeptidase, N-terminal beta-propeller domain	1	0.010175
PF02898 Nitric oxide synthase, oxygenase domain	1	0.010175
PF02913 FAD linked oxidases, C-terminal domain	1	0.010175
PF02926 THUMP domain	1	0.010175
PF02928 C5HC2 zinc finger	1	0.010175
PF02933 Cell division protein 48 (CDC48), domain 2	1	0.010175
PF02938 GAD domain	1	0.010175
PF02953 Tim10/DDP family zinc finger	1	0.010175
PF02969 TATA box binding protein associated factor (TAF)	1	0.010175
PF02970 Tubulin binding cofactor A	1	0.010175
PF02984 Cyclin, C-terminal domain	1	0.010175
PF02990 Endomembrane protein 70	1	0.010175
PF02991 Autophagy protein Atg8 ubiquitin like	1	0.010175
PF03006 Haemolysin-III related	1	0.010175
PF03009 Glycerophosphoryl diester phosphodiesterase family	1	0.010175
PF03062 MBOAT, membrane-bound O-acyltransferase family	1	0.010175
PF03074 Glutamate-cysteine ligase	1	0.010175
PF03081 Exo70 exocyst complex subunit	1	0.010175
PF03083 Sugar efflux transporter for intercellular exchange	1	0.010175
PF03099 Biotin/lipoate A/B protein ligase family	1	0.010175
PF03101 FAR1 DNA-binding domain	1	0.010175
PF03127 GAT domain	1	0.010175
PF03151 Triose-phosphate Transporter family	1	0.010175
PF03152 Ubiquitin fusion degradation protein UFD1	1	0.010175
PF03153 Transcription factor IIA, alpha/beta subunit	1	0.010175
PF03159 XRN 5'-3' exonuclease N-terminus	1	0.010175
PF03166 MH2 domain	1	0.010175
PF03188 Eukaryotic cytochrome b561	1	0.010175
PF03226 Yippee zinc-binding/DNA-binding /Mis18, centromere assembly	1	0.010175
PF03266 NTPase	1	0.010175
PF03308 Methylmalonyl Co-A mutase-associated GTPase MeaB	1	0.010175
PF03311 Cornichon protein	1	0.010175
PF03351 DOMON domain	1	0.010175
PF03399 SAC3/GANP family	1	0.010175
PF03439 Early transcription elongation factor of RNA pol II, NGN section	1	0.010175
PF03446 NAD binding domain of 6-phosphogluconate dehydrogenase	1	0.010175
PF03462 PCRF domain	1	0.010175
PF03483 B3/4 domain	1	0.010175
PF03522 Solute carrier family 12	1	0.010175
PF03575 Peptidase family S51	1	0.010175
PF03604 DNA directed RNA polymerase, 7 kDa subunit	1	0.010175
PF03607 Doublecortin	1	0.010175
PF03619 Organic solute transporter Ostalpha	1	0.010175
PF03666 Nitrogen Permease regulator of amino acid transport activity 3	1	0.010175
PF03690 Uncharacterised protein family (UPF0160)	1	0.010175
PF03702 Anhydro-N-acetylmuramic acid kinase	1	0.010175
PF03719 Ribosomal protein S5, C-terminal domain	1	0.010175
PF03732 Retrotransposon gag protein	1	0.010175
PF03792 PBC domain	1	0.010175
PF03874 RNA polymerase Rpb4	1	0.010175
PF03911 Sec61beta family	1	0.010175
PF03920 Groucho/TLE N-terminal Q-rich domain	1	0.010175
PF03939 Ribosomal protein L23, N-terminal domain	1	0.010175
PF03957 Jun-like transcription factor	1	0.010175
PF03980 Nnf1	1	0.010175
PF03985 Paf1	1	0.010175
PF03997 VPS28 protein	1	0.010175
PF03998 Utp11 protein	1	0.010175
PF03999 Microtubule associated protein (MAP65/ASE1 family)	1	0.010175
PF04006 Mpp10 protein	1	0.010175
PF04034 Ribosome biogenesis protein, C-terminal	1	0.010175
PF04050 Up-frameshift suppressor 2	1	0.010175
PF04054 CCR4-Not complex component, Not1	1	0.010175
PF04061 ORMDL family	1	0.010175
PF04065 Not1 N-terminal domain, CCR4-Not complex component	1	0.010175
PF04068 Possible Fer4-like domain in RNase L inhibitor, RLI	1	0.010175
PF04078 Cell differentiation family, Rcd1-like	1	0.010175
PF04080 Per1-like family	1	0.010175
PF04084 Origin recognition complex subunit 2	1	0.010175
PF04087 Domain of unknown function (DUF389)	1	0.010175
PF04089 BRICHOS domain	1	0.010175
PF04099 Sybindin-like family	1	0.010175
PF04100 Vps53-like, N-terminal	1	0.010175
PF04111 Apg6 BARA domain	1	0.010175
PF04112 Mak10 subunit, NatC N(alpha)-terminal acetyltransferase	1	0.010175
PF04116 Fatty acid hydroxylase superfamily	1	0.010175
PF04121 Nuclear pore protein 84 / 107	1	0.010175
PF04129 Vps52 / Sac2 family	1	0.010175
PF04139 Rad9	1	0.010175
PF04147 Nop14-like family	1	0.010175
PF04153 NOT2 / NOT3 / NOT5 family	1	0.010175
PF04178 Got1/Sft2-like family	1	0.010175
PF04182 B-block binding subunit of TFIIIC	1	0.010175
PF04184 ST7 protein	1	0.010175
PF04193 PQ loop repeat	1	0.010175
PF04218 CENP-B N-terminal DNA-binding domain	1	0.010175
PF04280 Tim44-like domain	1	0.010175
PF04307 LexA-binding, inner membrane-associated putative hydrolase	1	0.010175
PF04375 HemX, putative uroporphyrinogen-III C-methyltransferase	1	0.010175
PF04419 4F5 protein family	1	0.010175
PF04423 Rad50 zinc hook motif	1	0.010175
PF04434 SWIM zinc finger	1	0.010175
PF04446 tRNAHis guanylyltransferase	1	0.010175
PF04500 FLYWCH zinc finger domain	1	0.010175
PF04503 Single-stranded DNA binding protein, SSDP	1	0.010175
PF04506 Rft protein	1	0.010175
PF04516 CP2 transcription factor	1	0.010175
PF04557 Glutaminyl-tRNA synthetase, non-specific RNA binding region part 2	1	0.010175
PF04558 Glutaminyl-tRNA synthetase, non-specific RNA binding region part 1	1	0.010175
PF04572 Alpha 1,4-glycosyltransferase conserved region	1	0.010175
PF04577 Protein of unknown function (DUF563)	1	0.010175
PF04588 Hypoxia induced protein conserved region	1	0.010175
PF04615 Utp14 protein	1	0.010175
PF04641 Rtf2 RING-finger	1	0.010175
PF04658 TAFII55 protein conserved region	1	0.010175
PF04675 DNA ligase N terminus	1	0.010175
PF04679 ATP dependent DNA ligase C terminal region	1	0.010175
PF04696 pinin/SDK/memA/ protein conserved region	1	0.010175
PF04707 PRELI-like family	1	0.010175
PF04721 PNGase C-terminal domain, mannose-binding module PAW	1	0.010175
PF04722 Ssu72-like protein	1	0.010175
PF04733 Coatomer epsilon subunit	1	0.010175
PF04750 FAR-17a/AIG1-like protein	1	0.010175
PF04790 Sarcoglycan complex subunit protein	1	0.010175
PF04795 PAPA-1-like conserved region	1	0.010175
PF04800 ETC complex I subunit conserved region	1	0.010175
PF04810 Sec23/Sec24 zinc finger	1	0.010175
PF04811 Sec23/Sec24 trunk domain	1	0.010175
PF04815 Sec23/Sec24 helical domain	1	0.010175
PF04824 Conserved region of Rad21 / Rec8 like protein	1	0.010175
PF04825 N terminus of Rad21 / Rec8 like protein	1	0.010175
PF04858 TH1 protein	1	0.010175
PF04880 NUDE protein, C-terminal conserved region	1	0.010175
PF04882 Peroxin-3	1	0.010175
PF04916 Phospholipase B	1	0.010175
PF04922 DIE2/ALG10 family	1	0.010175
PF04925 SHQ1 protein	1	0.010175
PF04938 Survival motor neuron (SMN) interacting protein 1 (SIP1)	1	0.010175
PF04960 Glutaminase	1	0.010175
PF05005 Janus/Ocnus family (Ocnus)	1	0.010175
PF05007 Mannosyltransferase (PIG-M)	1	0.010175
PF05008 Vesicle transport v-SNARE protein N-terminus	1	0.010175
PF05018 Protein of unknown function (DUF667)	1	0.010175
PF05026 Dcp2, box A domain	1	0.010175
PF05046 Mitochondrial large subunit ribosomal protein (Img2)	1	0.010175
PF05063 MT-A70	1	0.010175
PF05091 Eukaryotic translation initiation factor 3 subunit 7 (eIF-3)	1	0.010175
PF05129 Transcription elongation factor Elf1 like	1	0.010175
PF05161 MOFRL family	1	0.010175
PF05183 RNA dependent RNA polymerase	1	0.010175
PF05187 Electron transfer flavoprotein-ubiquinone oxidoreductase, 4Fe-4S	1	0.010175
PF05195 Aminopeptidase P, N-terminal domain	1	0.010175
PF05206 Methyltransferase TRM13	1	0.010175
PF05216 UNC-50 family	1	0.010175
PF05251 Oligosaccharyltransferase subunit 5	1	0.010175
PF05282 AAR2 protein	1	0.010175
PF05334 Protein of unknown function (DUF719)	1	0.010175
PF05346 Eukaryotic membrane protein family	1	0.010175
PF05380 Pao retrotransposon peptidase	1	0.010175
PF05439 Jumping translocation breakpoint protein (JTB)	1	0.010175
PF05458 Cd27 binding protein (Siva)	1	0.010175
PF05497 Destabilase	1	0.010175
PF05536 Neurochondrin	1	0.010175
PF05557 Mitotic checkpoint protein	1	0.010175
PF05600 CDK5 regulatory subunit-associated protein 3	1	0.010175
PF05605 Drought induced 19 protein (Di19), zinc-binding	1	0.010175
PF05615 Tho complex subunit 7	1	0.010175
PF05622 HOOK protein	1	0.010175
PF05640 Na,K-Atpase Interacting protein	1	0.010175
PF05641 Agenet domain	1	0.010175
PF05645 RNA polymerase III subunit RPC82	1	0.010175
PF05648 Peroxisomal biogenesis factor 11 (PEX11)	1	0.010175
PF05669 SOH1	1	0.010175
PF05694 56kDa selenium binding protein (SBP56)	1	0.010175
PF05705 Eukaryotic protein of unknown function (DUF829)	1	0.010175
PF05743 UEV domain	1	0.010175
PF05760 Immediate early response protein (IER)	1	0.010175
PF05769 SIKE family	1	0.010175
PF05770 Inositol 1,3,4-trisphosphate 5/6-kinase ATP-grasp domain	1	0.010175
PF05781 MRVI1 protein	1	0.010175
PF05804 Kinesin-associated protein (KAP)	1	0.010175
PF05822 Pyrimidine 5'-nucleotidase (UMPH-1)	1	0.010175
PF05827 Vacuolar ATP synthase subunit S1 (ATP6S1)	1	0.010175
PF05830 Nodulation protein Z (NodZ)	1	0.010175
PF05835 Synaphin protein	1	0.010175
PF05839 Apc13p protein	1	0.010175
PF05890 Eukaryotic rRNA processing protein EBP2	1	0.010175
PF05907 Eukaryotic protein of unknown function (DUF866)	1	0.010175
PF05964 F/Y-rich N-terminus	1	0.010175
PF05965 F/Y rich C-terminus	1	0.010175
PF05978 Ion channel regulatory protein UNC-93	1	0.010175
PF06008 Laminin Domain I	1	0.010175
PF06017 Unconventional myosin tail, actin- and lipid-binding	1	0.010175
PF06083 Interleukin-17	1	0.010175
PF06087 Tyrosyl-DNA phosphodiesterase	1	0.010175
PF06090 Inositol-pentakisphosphate 2-kinase	1	0.010175
PF06102 rRNA biogenesis protein RRP36	1	0.010175
PF06155 Protein of unknown function (DUF971)	1	0.010175
PF06179 Surfeit locus protein 5 subunit 22 of Mediator complex	1	0.010175
PF06202 Amylo-alpha-1,6-glucosidase	1	0.010175
PF06237 Protein of unknown function (DUF1011)	1	0.010175
PF06248 Centromere/kinetochore Zw10	1	0.010175
PF06293 Lipopolysaccharide kinase (Kdo/WaaP) family	1	0.010175
PF06309 Torsin	1	0.010175
PF06311 NUMB domain	1	0.010175
PF06320 GCN5-like protein 1 (GCN5L1)	1	0.010175
PF06331 Transcription factor TFIIH complex subunit Tfb5	1	0.010175
PF06345 DRF Autoregulatory Domain	1	0.010175
PF06371 Diaphanous GTPase-binding Domain	1	0.010175
PF06384 Beta-catenin-interacting protein ICAT	1	0.010175
PF06391 CDK-activating kinase assembly factor MAT1	1	0.010175
PF06396 Angiotensin II, type I receptor-associated protein (AGTRAP)	1	0.010175
PF06400 Alpha-2-macroglobulin RAP, N-terminal domain	1	0.010175
PF06401 Alpha-2-macroglobulin RAP, C-terminal domain	1	0.010175
PF06421 GTP-binding protein LepA C-terminus	1	0.010175
PF06423 GWT1	1	0.010175
PF06424 PRP1 splicing factor, N-terminal	1	0.010175
PF06468 Spondin_N	1	0.010175
PF06472 ABC transporter transmembrane region 2	1	0.010175
PF06584 DIRP	1	0.010175
PF06588 Muskelin N-terminus	1	0.010175
PF06625 Protein of unknown function (DUF1151)	1	0.010175
PF06632 DNA double-strand break repair and V(D)J recombination protein XRCC4	1	0.010175
PF06644 ATP11 protein	1	0.010175
PF06658 Protein of unknown function (DUF1168)	1	0.010175
PF06662 D-glucuronyl C5-epimerase C-terminus	1	0.010175
PF06664 Wnt-binding factor required for Wnt secretion	1	0.010175
PF06677 Sjogren's syndrome/scleroderma autoantigen 1 (Autoantigen p27)	1	0.010175
PF06682 SOCE-associated regulatory factor of calcium homoeostasis	1	0.010175
PF06728 GPI transamidase subunit PIG-U	1	0.010175
PF06733 DEAD_2	1	0.010175
PF06777 Helical and beta-bridge domain	1	0.010175
PF06809 Neural proliferation differentiation control-1 protein (NPDC1)	1	0.010175
PF06825 Heat shock factor binding protein 1	1	0.010175
PF06839 GRF zinc finger	1	0.010175
PF06840 Protein of unknown function (DUF1241)	1	0.010175
PF06862 Utp25, U3 small nucleolar RNA-associated SSU processome protein 25	1	0.010175
PF06888 Putative Phosphatase	1	0.010175
PF06936 Selenoprotein S (SelS)	1	0.010175
PF06937 EURL protein	1	0.010175
PF06990 Galactose-3-O-sulfotransferase	1	0.010175
PF06991 Microfibril-associated/Pre-mRNA processing	1	0.010175
PF07047 Optic atrophy 3 protein (OPA3)	1	0.010175
PF07084 Thyroid hormone-inducible hepatic protein Spot 14	1	0.010175
PF07086 Jagunal, ER re-organisation during oogenesis	1	0.010175
PF07159 Protein of unknown function (DUF1394)	1	0.010175
PF07177 Neuralized	1	0.010175
PF07189 Splicing factor 3B subunit 10 (SF3b10)	1	0.010175
PF07225 NADH-ubiquinone oxidoreductase B15 subunit (NDUFB4)	1	0.010175
PF07264 Etoposide-induced protein 2.4 (EI24)	1	0.010175
PF07281 Insulin-induced protein (INSIG)	1	0.010175
PF07406 NICE-3 protein	1	0.010175
PF07426 Dynactin subunit p22	1	0.010175
PF07443 HepA-related protein (HARP)	1	0.010175
PF07529 HSA	1	0.010175
PF07534 TLD	1	0.010175
PF07535 DBF zinc finger	1	0.010175
PF07540 Nucleolar complex-associated protein	1	0.010175
PF07555 beta-N-acetylglucosaminidase	1	0.010175
PF07571 TAF6 C-terminal HEAT repeat domain	1	0.010175
PF07572 Bucentaur or craniofacial development	1	0.010175
PF07718 Coatomer beta C-terminal region	1	0.010175
PF07724 AAA domain (Cdc48 subfamily)	1	0.010175
PF07741 Brf1-like TBP-binding domain	1	0.010175
PF07744 SPOC domain	1	0.010175
PF07749 Endoplasmic reticulum protein ERp29, C-terminal domain	1	0.010175
PF07763 FEZ-like protein	1	0.010175
PF07774 ER membrane protein complex subunit 1, C-terminal	1	0.010175
PF07779 10 TM Acyl Transferase domain found in Cas1p	1	0.010175
PF07818 HCNGP-like protein	1	0.010175
PF07856 Mediator of CRAC channel activity	1	0.010175
PF07885 Ion channel	1	0.010175
PF07904 Chromatin modification-related protein EAF7	1	0.010175
PF07912 ERp29, N-terminal domain	1	0.010175
PF07933 Protein of unknown function (DUF1681)	1	0.010175
PF07934 8-oxoguanine DNA glycosylase, N-terminal domain	1	0.010175
PF07959 L-fucokinase	1	0.010175
PF07966 A1 Propeptide	1	0.010175
PF07973 Threonyl and Alanyl tRNA synthetase second additional domain	1	0.010175
[truncated: 460 more rows]
