# Supplementary material for: RNA-seq analysis and gene expression dynamics in the salivary glands of the argasid tick Ornithodoros erraticus along the trophogonic cycle
Source: Parasit Vectors. 2021 Mar 20;14:170. doi: 10.1186/s13071-021-04671-z (PMC7980729; doi:10.1186/s13071-021-04671-z)
Supplement: Supplementary file 4 — Additional file 4: Table S4. Biological pathways represented in the transcriptome of O. erraticus salivary glands, enzymes and transcript sequences involved in each pathway. The analysis of the salivary annotated genes was done in the KEGG pathway database. [file 13071_2021_4671_MOESM4_ESM.xlsx]

## Sheet: metabolic pathways
Table S4. Biological pathways represented in the transcriptome of Ornithodoros erraticus salivary glands, enzymes and transcript sequences involved in each pathway. The analysis of the salivary annotated genes was done in the KEEG pathway database.
Class	Pathway	Seqs in Pathway	Enzyme	Ezyme ID	rSeqs	Seqs	Pathway ID
Amino acid metabolism	Alanine, aspartate and glutamate metabolism	40	D-aspartate oxidase	EC:1.4.3.1	13	OE_15348; OE_16404; OE_1908; OE_1909; OE_28199; OE_28472; OE_3053; OE_33197; OE_33198; OE_35292; OE_46184; OE_76954; OE_81731	map00250
Amino acid metabolism	Alanine, aspartate and glutamate metabolism	40	glutamate-ammonia ligase	EC:6.3.1.2	9	OE_11448; OE_1221; OE_12558; OE_21032; OE_21033; OE_31850; OE_39039; OE_45417; OE_85854	map00250
Amino acid metabolism	Alanine, aspartate and glutamate metabolism	40	glutaminase	EC:3.5.1.2	2	OE_34482; OE_4795	map00250
Amino acid metabolism	Alanine, aspartate and glutamate metabolism	40	glutamine-fructose-6-phosphate transaminase (isomerizing)	EC:2.6.1.16	4	OE_71803; OE_77260; OE_87937; OE_8845	map00250
Amino acid metabolism	Alanine, aspartate and glutamate metabolism	40	amidophosphoribosyltransferase	EC:2.4.2.14	2	OE_71803; OE_87937	map00250
Amino acid metabolism	Alanine, aspartate and glutamate metabolism	40	asparaginase	EC:3.5.1.1	3	OE_29084; OE_29210; OE_7365	map00250
Amino acid metabolism	Alanine, aspartate and glutamate metabolism	40	L-aspartate:2-oxoglutarate aminotransferase	EC:2.6.1.1	3	OE_34481; OE_75328; OE_8017	map00250
Amino acid metabolism	Alanine, aspartate and glutamate metabolism	40	succinate-semialdehyde dehydrogenase (NAD+)	EC:1.2.1.24	2	OE_12698; OE_2867	map00250
Amino acid metabolism	Alanine, aspartate and glutamate metabolism	40	adenylosuccinate synthase	EC:6.3.4.4	1	OE_1446	map00250
Amino acid metabolism	Alanine, aspartate and glutamate metabolism	40	L-alanine:2-oxoglutarate aminotransferase	EC:2.6.1.2	1	OE_2191	map00250
Amino acid metabolism	Alanine, aspartate and glutamate metabolism	40	alanine-glyoxylate transaminase	EC:2.6.1.44	1	OE_76437	map00250
Amino acid metabolism	Alanine, aspartate and glutamate metabolism	40	glutamate dehydrogenase [NAD(P)+]	EC:1.4.1.3	1	OE_37757	map00250
Amino acid metabolism	Arginine and proline metabolism	43	D-amino-acid oxidase	EC:1.4.3.3	1	OE_44459	map00330
Amino acid metabolism	Arginine and proline metabolism	43	L-aspartate:2-oxoglutarate aminotransferase	EC:2.6.1.1	3	OE_34481; OE_75328; OE_8017	map00330
Amino acid metabolism	Arginine and proline metabolism	43	adenosylmethionine decarboxylase	EC:4.1.1.50	2	OE_6914; OE_69353	map00330
Amino acid metabolism	Arginine and proline metabolism	43	aldehyde dehydrogenase (NAD+)	EC:1.2.1.3	14	OE_13677; OE_19073; OE_25284; OE_33062; OE_3526; OE_36037; OE_37098; OE_56182; OE_56183; OE_71685; OE_71687; OE_7347; OE_7583; OE_76480	map00330
Amino acid metabolism	Arginine and proline metabolism	43	amidase	EC:3.5.1.4	1	OE_26931	map00330
Amino acid metabolism	Arginine and proline metabolism	43	aminobutyraldehyde dehydrogenase	EC:1.2.1.19	1	OE_3526	map00330
Amino acid metabolism	Arginine and proline metabolism	43	creatine kinase	EC:2.7.3.2	1	OE_5610	map00330
Amino acid metabolism	Arginine and proline metabolism	43	nitric-oxide synthase	EC:1.14.13.39	1	OE_2082	map00330
Amino acid metabolism	Arginine and proline metabolism	43	ornithine decarboxylase	EC:4.1.1.17	10	OE_1; OE_23267; OE_25631; OE_30457; OE_31766; OE_31767; OE_56262; OE_86576; OE_86577; OE_86578	map00330
Amino acid metabolism	Arginine and proline metabolism	43	procollagen-proline 4-dioxygenase	EC:1.14.11.2	1	OE_14396	map00330
Amino acid metabolism	Arginine and proline metabolism	43	proline dehydrogenase	EC:1.5.99.8	3	OE_12839; OE_12840; OE_17990	map00330
Amino acid metabolism	Arginine and proline metabolism	43	spermidine synthase	EC:2.5.1.16	5	OE_13069; OE_68421; OE_86425; OE_86427; OE_86430	map00330
Amino acid metabolism	Arginine and proline metabolism	43	spermine synthase	EC:2.5.1.22	1	OE_13707	map00330
Amino acid metabolism	Cysteine and methionine metabolism	27	L-aspartate:2-oxoglutarate aminotransferase	EC:2.6.1.1	3	OE_34481; OE_75328; OE_8017	map00270
Amino acid metabolism	Cysteine and methionine metabolism	27	L-tyrosine:2-oxoglutarate aminotransferase	EC:2.6.1.5	1	OE_13029	map00270
Amino acid metabolism	Cysteine and methionine metabolism	27	S-methyl-5-thioribose-1-phosphate isomerase	EC:5.3.1.23	1	OE_57434	map00270
Amino acid metabolism	Cysteine and methionine metabolism	27	adenosylmethionine decarboxylase	EC:4.1.1.50	2	OE_6914; OE_69353	map00270
Amino acid metabolism	Cysteine and methionine metabolism	27	cystathionine gamma-lyase	EC:4.4.1.1	3	OE_23268; OE_30273; OE_71201	map00270
Amino acid metabolism	Cysteine and methionine metabolism	27	cysteine dioxygenase	EC:1.13.11.20	4	OE_13005; OE_45618; OE_56591; OE_77180	map00270
Amino acid metabolism	Cysteine and methionine metabolism	27	methylthioribulose 1-phosphate dehydratase	EC:4.2.1.109	7	OE_26474; OE_45856; OE_6993; OE_6994; OE_77277; OE_77278; OE_95739	map00270
Amino acid metabolism	Cysteine and methionine metabolism	27	spermidine synthase	EC:2.5.1.16	5	OE_13069; OE_68421; OE_86425; OE_86427; OE_86430	map00270
Amino acid metabolism	Cysteine and methionine metabolism	27	spermine synthase	EC:2.5.1.22	1	OE_13707	map00270
Amino acid metabolism	D-Glutamine and D-glutamate metabolism	3	glutamate dehydrogenase [NAD(P)+]	EC:1.4.1.3	1	OE_37757	map00471
Amino acid metabolism	D-Glutamine and D-glutamate metabolism	3	glutaminase	EC:3.5.1.2	2	OE_34482; OE_4795	map00471
Amino acid metabolism	Glycine, serine and threonine metabolism	81	D-amino-acid oxidase	EC:1.4.3.3	1	OE_44459	map00260
Amino acid metabolism	Glycine, serine and threonine metabolism	81	L-threonine 3-dehydrogenase	EC:1.1.1.103	1	OE_58892	map00260
Amino acid metabolism	Glycine, serine and threonine metabolism	81	O-phospho-L-serine:2-oxoglutarate aminotransferase	EC:2.6.1.52	1	OE_19493	map00260
Amino acid metabolism	Glycine, serine and threonine metabolism	81	alanine-glyoxylate transaminase	EC:2.6.1.44	1	OE_76437	map00260
Amino acid metabolism	Glycine, serine and threonine metabolism	81	betaine-aldehyde dehydrogenase	EC:1.2.1.8	1	OE_3526	map00260
Amino acid metabolism	Glycine, serine and threonine metabolism	81	choline dehydrogenase	EC:1.1.99.1	20	OE_12447; OE_12448; OE_14557; OE_1558; OE_18236; OE_22899; OE_23182; OE_25288; OE_25289; OE_26132; OE_28509; OE_33134; OE_35973; OE_45809; OE_56915; OE_68156; OE_85211; OE_85881; OE_87231; OE_93785	map00260
Amino acid metabolism	Glycine, serine and threonine metabolism	81	cystathionine gamma-lyase	EC:4.4.1.1	3	OE_23268; OE_30273; OE_71201	map00260
Amino acid metabolism	Glycine, serine and threonine metabolism	81	dihydrolipoyl dehydrogenase	EC:1.8.1.4	2	OE_10291; OE_57714	map00260
Amino acid metabolism	Glycine, serine and threonine metabolism	81	dimethylglycine dehydrogenase	EC:1.5.8.4	1	OE_77687	map00260
Amino acid metabolism	Glycine, serine and threonine metabolism	81	glycerate dehydrogenase	EC:1.1.1.29	1	OE_13392	map00260
Amino acid metabolism	Glycine, serine and threonine metabolism	81	glycerate kinase	EC:2.7.1.31	1	OE_19074	map00260
Amino acid metabolism	Glycine, serine and threonine metabolism	81	glycine C-acetyltransferase	EC:2.3.1.29	4	OE_12766; OE_29162; OE_32003; OE_57831	map00260
Amino acid metabolism	Glycine, serine and threonine metabolism	81	glycine dehydrogenase (decarboxylating)	EC:1.4.4.2	4	OE_10583; OE_10584; OE_56840; OE_86798	map00260
Amino acid metabolism	Glycine, serine and threonine metabolism	81	hydroxypyruvate reductase	EC:1.1.1.81	2	OE_13392; OE_19074	map00260
Amino acid metabolism	Glycine, serine and threonine metabolism	81	phosphoglycerate dehydrogenase	EC:1.1.1.95	8	OE_15675; OE_15676; OE_1618; OE_23406; OE_23407; OE_45891; OE_71796; OE_77002	map00260
Amino acid metabolism	Glycine, serine and threonine metabolism	81	phosphoserine phosphatase	EC:3.1.3.3	26	OE_12594; OE_22465; OE_22466; OE_23266; OE_44729; OE_44730; OE_44731; OE_44732; OE_56394; OE_56395; OE_68242; OE_69075; OE_69076; OE_71154; OE_7420; OE_75992; OE_75993; OE_81289; OE_81290; OE_83505; OE_86181; OE_86182; OE_86183; OE_86185; OE_890; OE_95045	map00260
Amino acid metabolism	Glycine, serine and threonine metabolism	81	sarcosine oxidase	EC:1.5.3.1	6	OE_14220; OE_19469; OE_19470; OE_38078; OE_68334; OE_76013	map00260
Amino acid metabolism	Histidine metabolism	14	aldehyde dehydrogenase (NAD+)	EC:1.2.1.3	14	OE_13677; OE_19073; OE_25284; OE_33062; OE_3526; OE_36037; OE_37098; OE_56182; OE_56183; OE_71685; OE_71687; OE_7347; OE_7583; OE_76480	map00340
Amino acid metabolism	Lysine biosynthesis	6	succinyl-diaminopimelate desuccinylase	EC:3.5.1.18	6	OE_20830; OE_25854; OE_28682; OE_32831; OE_81584; OE_86872	map00300
Amino acid metabolism	Lysine degradation	64	3-hydroxyacyl-CoA dehydrogenase	EC:1.1.1.35	7	OE_22927; OE_39725; OE_46289; OE_60063; OE_81659; OE_81867; OE_8936	map00310
Amino acid metabolism	Lysine degradation	64	4-trimethylammoniobutyraldehyde dehydrogenase	EC:1.2.1.47	1	OE_3526	map00310
Amino acid metabolism	Lysine degradation	64	acetyl-CoA C-acetyltransferase	EC:2.3.1.9	3	OE_28595; OE_7867; OE_94735	map00310
Amino acid metabolism	Lysine degradation	64	aldehyde dehydrogenase (NAD+)	EC:1.2.1.3	14	OE_13677; OE_19073; OE_25284; OE_33062; OE_3526; OE_36037; OE_37098; OE_56182; OE_56183; OE_71685; OE_71687; OE_7347; OE_7583; OE_76480	map00310
Amino acid metabolism	Lysine degradation	64	calmodulin-lysine N-methyltransferase	EC:2.1.1.60	5	OE_46475; OE_58242; OE_81292; OE_96447; OE_96448	map00310
Amino acid metabolism	Lysine degradation	64	dihydrolipoyllysine-residue succinyltransferase	EC:2.3.1.61	2	OE_33538; OE_48030	map00310
Amino acid metabolism	Lysine degradation	64	enoyl-CoA hydratase	EC:4.2.1.17	13	OE_12822; OE_12823; OE_31729; OE_46756; OE_58990; OE_6048; OE_7538; OE_81660; OE_8477; OE_8478; OE_87079; OE_87080; OE_93944	map00310
Amino acid metabolism	Lysine degradation	64	gamma-butyrobetaine dioxygenase	EC:1.14.11.1	6	OE_1361; OE_1363; OE_1364; OE_15033; OE_16118; OE_70769	map00310
Amino acid metabolism	Lysine degradation	64	histone-lysine N-methyltransferase	EC:2.1.1.43	9	OE_13396; OE_19558; OE_21329; OE_26448; OE_39821; OE_68457; OE_72072; OE_87580; OE_8760	map00310
Amino acid metabolism	Lysine degradation	64	saccharopine dehydrogenase (NAD+, L-glutamate-forming)	EC:1.5.1.9	3	OE_1672; OE_35146; OE_71161	map00310
Amino acid metabolism	Lysine degradation	64	saccharopine dehydrogenase (NADP+, L-lysine-forming)	EC:1.5.1.8	2	OE_2763; OE_39551	map00310
Amino acid metabolism	Phenylalanine metabolism	10	4-hydroxyphenylpyruvate dioxygenase	EC:1.13.11.27	5	OE_24211; OE_25782; OE_28686; OE_71572; OE_95013	map00360
Amino acid metabolism	Phenylalanine metabolism	10	L-aspartate:2-oxoglutarate aminotransferase	EC:2.6.1.1	3	OE_34481; OE_75328; OE_8017	map00360
Amino acid metabolism	Phenylalanine metabolism	10	L-tyrosine:2-oxoglutarate aminotransferase	EC:2.6.1.5	1	OE_13029	map00360
Amino acid metabolism	Phenylalanine metabolism	10	amidase	EC:3.5.1.4	1	OE_26931	map00360
Amino acid metabolism	Phenylalanine, tyrosine and tryptophan biosynthesis	4	L-aspartate:2-oxoglutarate aminotransferase	EC:2.6.1.1	3	OE_34481; OE_75328; OE_8017	map00400
Amino acid metabolism	Phenylalanine, tyrosine and tryptophan biosynthesis	4	L-tyrosine:2-oxoglutarate aminotransferase	EC:2.6.1.5	1	OE_13029	map00400
Amino acid metabolism	Tryptophan metabolism	91	3-hydroxyacyl-CoA dehydrogenase	EC:1.1.1.35	7	OE_22927; OE_39725; OE_46289; OE_60063; OE_81659; OE_81867; OE_8936	map00380
Amino acid metabolism	Tryptophan metabolism	91	acetyl-CoA C-acetyltransferase	EC:2.3.1.9	3	OE_28595; OE_7867; OE_94735	map00380
Amino acid metabolism	Tryptophan metabolism	91	aldehyde dehydrogenase (NAD+)	EC:1.2.1.3	14	OE_13677; OE_19073; OE_25284; OE_33062; OE_3526; OE_36037; OE_37098; OE_56182; OE_56183; OE_71685; OE_71687; OE_7347; OE_7583; OE_76480	map00380
Amino acid metabolism	Tryptophan metabolism	91	amidase	EC:3.5.1.4	1	OE_26931	map00380
Amino acid metabolism	Tryptophan metabolism	91	amine N-methyltransferase	EC:2.1.1.49	2	OE_18316; OE_5999	map00380
Amino acid metabolism	Tryptophan metabolism	91	aromatase	EC:1.14.14.1	20	OE_10565; OE_14632; OE_15215; OE_16395; OE_1879; OE_1881; OE_27376; OE_33191; OE_3426; OE_35181; OE_39262; OE_39396; OE_58398; OE_72032; OE_81583; OE_86842; OE_94806; OE_94813; OE_94814; OE_96584	map00380
Amino acid metabolism	Tryptophan metabolism	91	catalase	EC:1.11.1.6	27	OE_1086; OE_1226; OE_14352; OE_15078; OE_15659; OE_15660; OE_25318; OE_25319; OE_28752; OE_3076; OE_33076; OE_33077; OE_33078; OE_36111; OE_45187; OE_55724; OE_55726; OE_57232; OE_71123; OE_71124; OE_76468; OE_81222; OE_81223; OE_81360; OE_81361; OE_94459; OE_94460	map00380
Amino acid metabolism	Tryptophan metabolism	91	enoyl-CoA hydratase	EC:4.2.1.17	13	OE_12822; OE_12823; OE_31729; OE_46756; OE_58990; OE_6048; OE_7538; OE_81660; OE_8477; OE_8478; OE_87079; OE_87080; OE_93944	map00380
Amino acid metabolism	Tryptophan metabolism	91	kynurenine-oxoglutarate transaminase	EC:2.6.1.7	3	OE_25489; OE_30381; OE_30382	map00380
Amino acid metabolism	Tryptophan metabolism	91	tryptophan 5-monooxygenase	EC:1.14.16.4	1	OE_45520	map00380
Amino acid metabolism	Tyrosine metabolism	34	4-hydroxyphenylpyruvate dioxygenase	EC:1.13.11.27	5	OE_24211; OE_25782; OE_28686; OE_71572; OE_95013	map00350
Amino acid metabolism	Tyrosine metabolism	34	L-aspartate:2-oxoglutarate aminotransferase	EC:2.6.1.1	3	OE_34481; OE_75328; OE_8017	map00350
Amino acid metabolism	Tyrosine metabolism	34	L-tyrosine:2-oxoglutarate aminotransferase	EC:2.6.1.5	1	OE_13029	map00350
Amino acid metabolism	Tyrosine metabolism	34	alcohol dehydrogenase (NAD+)	EC:1.1.1.1	2	OE_13773; OE_16513	map00350
Amino acid metabolism	Tyrosine metabolism	34	fumarylacetoacetase	EC:3.7.1.2	6	OE_26496; OE_2821; OE_2822; OE_95131; OE_95132; OE_95133	map00350
Amino acid metabolism	Tyrosine metabolism	34	homogentisate 1,2-dioxygenase	EC:1.13.11.5	3	OE_15686; OE_21204; OE_76715	map00350
Amino acid metabolism	Tyrosine metabolism	34	iodide peroxidase	EC:1.11.1.8	4	OE_31694; OE_3481; OE_68363; OE_81539	map00350
Amino acid metabolism	Tyrosine metabolism	34	maleylacetoacetate isomerase	EC:5.2.1.2	10	OE_15285; OE_15286; OE_21122; OE_23456; OE_29081; OE_31962; OE_3459; OE_58059; OE_58060; OE_87002	map00350
Amino acid metabolism	Valine, leucine and isoleucine degradation	63	3-hydroxyacyl-CoA dehydrogenase	EC:1.1.1.35	7	OE_22927; OE_39725; OE_46289; OE_60063; OE_81659; OE_81867; OE_8936	map00280
Amino acid metabolism	Valine, leucine and isoleucine degradation	63	3-hydroxyisobutyrate dehydrogenase	EC:1.1.1.31	1	OE_2971	map00280
Amino acid metabolism	Valine, leucine and isoleucine degradation	63	3-methyl-2-oxobutanoate dehydrogenase (2-methylpropanoyl-transferring)	EC:1.2.4.4	2	OE_18359; OE_22547	map00280
Amino acid metabolism	Valine, leucine and isoleucine degradation	63	3-oxoacid CoA-transferase	EC:2.8.3.5	1	OE_25401	map00280
Amino acid metabolism	Valine, leucine and isoleucine degradation	63	acetyl-CoA C-acetyltransferase	EC:2.3.1.9	3	OE_28595; OE_7867; OE_94735	map00280
Amino acid metabolism	Valine, leucine and isoleucine degradation	63	acetyl-CoA C-acyltransferase	EC:2.3.1.16	6	OE_12822; OE_12823; OE_28595; OE_7867; OE_93944; OE_94735	map00280
Amino acid metabolism	Valine, leucine and isoleucine degradation	63	aldehyde dehydrogenase (NAD+)	EC:1.2.1.3	14	OE_13677; OE_19073; OE_25284; OE_33062; OE_3526; OE_36037; OE_37098; OE_56182; OE_56183; OE_71685; OE_71687; OE_7347; OE_7583; OE_76480	map00280
Amino acid metabolism	Valine, leucine and isoleucine degradation	63	butyryl-CoA dehydrogenase	EC:1.3.8.1	1	OE_76863	map00280
Amino acid metabolism	Valine, leucine and isoleucine degradation	63	dihydrolipoyl dehydrogenase	EC:1.8.1.4	2	OE_10291; OE_57714	map00280
Amino acid metabolism	Valine, leucine and isoleucine degradation	63	enoyl-CoA hydratase	EC:4.2.1.17	13	OE_12822; OE_12823; OE_31729; OE_46756; OE_58990; OE_6048; OE_7538; OE_81660; OE_8477; OE_8478; OE_87079; OE_87080; OE_93944	map00280
Amino acid metabolism	Valine, leucine and isoleucine degradation	63	hydroxymethylglutaryl-CoA lyase	EC:4.1.3.4	2	OE_13623; OE_93691	map00280
Amino acid metabolism	Valine, leucine and isoleucine degradation	63	hydroxymethylglutaryl-CoA synthase	EC:2.3.3.10	2	OE_7508; OE_83723	map00280
Amino acid metabolism	Valine, leucine and isoleucine degradation	63	isovaleryl-CoA dehydrogenase	EC:1.3.8.4	3	OE_13416; OE_58983; OE_58984	map00280
Amino acid metabolism	Valine, leucine and isoleucine degradation	63	methylcrotonoyl-CoA carboxylase	EC:6.4.1.4	3	OE_3479; OE_36946; OE_88208	map00280
Amino acid metabolism	Valine, leucine and isoleucine degradation	63	methylmalonate-semialdehyde dehydrogenase (acylating)	EC:1.2.1.27	5	OE_39126; OE_57286; OE_57550; OE_83376; OE_87270	map00280
Amino acid metabolism	Valine, leucine and isoleucine degradation	63	methylmalonyl-CoA epimerase	EC:5.1.99.1	2	OE_80822; OE_80823	map00280
Amino acid metabolism	Valine, leucine and isoleucine degradation	63	methylmalonyl-CoA mutase	EC:5.4.99.2	2	OE_75516; OE_8533	map00280
Biosynthesis of other secondary metabolites	Butirosin and neomycin biosynthesis	5	hexokinase	EC:2.7.1.1	5	OE_12194; OE_3635; OE_69808; OE_81789; OE_87400	map00524
Biosynthesis of other secondary metabolites	Caffeine metabolism	8	arylamine N-acetyltransferase	EC:2.3.1.5	8	OE_23341; OE_2524; OE_33382; OE_35404; OE_36309; OE_47198; OE_71915; OE_87302	map00232
Biosynthesis of other secondary metabolites	Indole alkaloid biosynthesis	13	strictosidine synthase	EC:4.3.3.2	13	OE_12486; OE_12765; OE_17630; OE_28402; OE_36186; OE_37740; OE_39076; OE_44648; OE_44649; OE_45556; OE_45557; OE_56107; OE_68319	map00901
Biosynthesis of other secondary metabolites	Penicillin and cephalosporin biosynthesis	3	N-(5-amino-5-carboxypentanoyl)-L-cysteinyl-D-valine synthase	EC:6.3.2.26	2	OE_3889; OE_94667	map00311
Biosynthesis of other secondary metabolites	Penicillin and cephalosporin biosynthesis	3	beta-lactamase	EC:3.5.2.6	1	OE_12818	map00311
Biosynthesis of other secondary metabolites	Streptomycin biosynthesis	5	hexokinase	EC:2.7.1.1	5	OE_12194; OE_3635; OE_69808; OE_81789; OE_87400	map00521
Biosynthesis of other secondary metabolites	Tropane, piperidine and pyridine alkaloid biosynthesis	5	tropinesterase	EC:3.1.1.10	5	OE_2735; OE_29540; OE_34698; OE_8205; OE_97276	map00960
Carbohydrate metabolism	Amino sugar and nucleotide sugar metabolism	73	GDP-mannose 4,6-dehydratase	EC:4.2.1.47	1	OE_42188	map00520
Carbohydrate metabolism	Amino sugar and nucleotide sugar metabolism	73	N-acetylglucosamine kinase	EC:2.7.1.59	1	OE_13441	map00520
Carbohydrate metabolism	Amino sugar and nucleotide sugar metabolism	73	N-acetylneuraminate lyase	EC:4.1.3.3	1	OE_26297	map00520
Carbohydrate metabolism	Amino sugar and nucleotide sugar metabolism	73	N-acylmannosamine-6-phosphate 2-epimerase	EC:5.1.3.9	8	OE_22941; OE_28669; OE_3084; OE_36234; OE_71467; OE_71468; OE_83495; OE_94994	map00520
Carbohydrate metabolism	Amino sugar and nucleotide sugar metabolism	73	UDP-N-acetylglucosamine diphosphorylase	EC:2.7.7.23	9	OE_12660; OE_12661; OE_19304; OE_20906; OE_2207; OE_25942; OE_46456; OE_56678; OE_71300	map00520
Carbohydrate metabolism	Amino sugar and nucleotide sugar metabolism	73	UDP-glucose 4-epimerase	EC:5.1.3.2	4	OE_21174; OE_58892; OE_58959; OE_95886	map00520
Carbohydrate metabolism	Amino sugar and nucleotide sugar metabolism	73	UDP-glucose:hexose-1-phosphate uridylyltransferase	EC:2.7.7.12	1	OE_14490	map00520
Carbohydrate metabolism	Amino sugar and nucleotide sugar metabolism	73	UTP:glucose-1-phosphate uridylyltransferase	EC:2.7.7.9	8	OE_26507; OE_31600; OE_37564; OE_41972; OE_58112; OE_70023; OE_94268; OE_94269	map00520
Carbohydrate metabolism	Amino sugar and nucleotide sugar metabolism	73	beta-N-acetylhexosaminidase	EC:3.2.1.52	10	OE_13832; OE_15156; OE_18037; OE_2127; OE_529; OE_57539; OE_71060; OE_71061; OE_71062; OE_81758	map00520
Carbohydrate metabolism	Amino sugar and nucleotide sugar metabolism	73	chitinase	EC:3.2.1.14	9	OE_12750; OE_28691; OE_3487; OE_41652; OE_47064; OE_56205; OE_56207; OE_58093; OE_95025	map00520
Carbohydrate metabolism	Amino sugar and nucleotide sugar metabolism	73	cytochrome-b5 reductase , acting on NAD(P)H	EC:1.6.2.2	7	OE_2121; OE_41902; OE_46372; OE_46374; OE_57737; OE_87462; OE_87464	map00520
Carbohydrate metabolism	Amino sugar and nucleotide sugar metabolism	73	galactokinase	EC:2.7.1.6	1	OE_1897	map00520
Carbohydrate metabolism	Amino sugar and nucleotide sugar metabolism	73	glucosamine 6-phosphate N-acetyltransferase	EC:2.3.1.4	2	OE_13519; OE_77132	map00520
Carbohydrate metabolism	Amino sugar and nucleotide sugar metabolism	73	glucose-1-phosphate adenylyltransferase	EC:2.7.7.27	1	OE_13389	map00520
Carbohydrate metabolism	Amino sugar and nucleotide sugar metabolism	73	glutamine-fructose-6-phosphate transaminase (isomerizing)	EC:2.6.1.16	4	OE_71803; OE_77260; OE_87937; OE_8845	map00520
Carbohydrate metabolism	Amino sugar and nucleotide sugar metabolism	73	hexokinase	EC:2.7.1.1	5	OE_12194; OE_3635; OE_69808; OE_81789; OE_87400	map00520
Carbohydrate metabolism	Amino sugar and nucleotide sugar metabolism	73	phosphoacetylglucosamine mutase	EC:5.4.2.3	1	OE_6566	map00520
Carbohydrate metabolism	Ascorbate and aldarate metabolism	26	aldehyde dehydrogenase (NAD+)	EC:1.2.1.3	14	OE_13677; OE_19073; OE_25284; OE_33062; OE_3526; OE_36037; OE_37098; OE_56182; OE_56183; OE_71685; OE_71687; OE_7347; OE_7583; OE_76480	map00053
Carbohydrate metabolism	Ascorbate and aldarate metabolism	26	gluconolactonase	EC:3.1.1.17	5	OE_11580; OE_13001; OE_45804; OE_58986; OE_94553	map00053
Carbohydrate metabolism	Ascorbate and aldarate metabolism	26	glucuronosyltransferase	EC:2.4.1.17	3	OE_11670; OE_46998; OE_59903	map00053
Carbohydrate metabolism	Ascorbate and aldarate metabolism	26	glutathione dehydrogenase (ascorbate)	EC:1.8.5.1	2	OE_23533; OE_58334	map00053
Carbohydrate metabolism	Ascorbate and aldarate metabolism	26	inositol oxygenase	EC:1.13.99.1	2	OE_37643; OE_80887	map00053
Carbohydrate metabolism	Butanoate metabolism	34	3-hydroxyacyl-CoA dehydrogenase	EC:1.1.1.35	7	OE_22927; OE_39725; OE_46289; OE_60063; OE_81659; OE_81867; OE_8936	map00650
Carbohydrate metabolism	Butanoate metabolism	34	3-oxoacid CoA-transferase	EC:2.8.3.5	1	OE_25401	map00650
Carbohydrate metabolism	Butanoate metabolism	34	acetate CoA-transferase	EC:2.8.3.8	3	OE_20732; OE_2571; OE_55300	map00650
Carbohydrate metabolism	Butanoate metabolism	34	acetyl-CoA C-acetyltransferase	EC:2.3.1.9	3	OE_28595; OE_7867; OE_94735	map00650
Carbohydrate metabolism	Butanoate metabolism	34	butyryl-CoA dehydrogenase	EC:1.3.8.1	1	OE_76863	map00650
Carbohydrate metabolism	Butanoate metabolism	34	enoyl-CoA hydratase	EC:4.2.1.17	13	OE_12822; OE_12823; OE_31729; OE_46756; OE_58990; OE_6048; OE_7538; OE_81660; OE_8477; OE_8478; OE_87079; OE_87080; OE_93944	map00650
Carbohydrate metabolism	Butanoate metabolism	34	hydroxymethylglutaryl-CoA lyase	EC:4.1.3.4	2	OE_13623; OE_93691	map00650
Carbohydrate metabolism	Butanoate metabolism	34	hydroxymethylglutaryl-CoA synthase	EC:2.3.3.10	2	OE_7508; OE_83723	map00650
Carbohydrate metabolism	Butanoate metabolism	34	succinate-semialdehyde dehydrogenase (NAD+)	EC:1.2.1.24	2	OE_12698; OE_2867	map00650
Carbohydrate metabolism	Citrate cycle (TCA cycle)	49	L-malate dehydrogenase	EC:1.1.1.37	4	OE_24559; OE_26067; OE_33106; OE_7962	map00020
Carbohydrate metabolism	Citrate cycle (TCA cycle)	49	aconitate hydratase	EC:4.2.1.3	2	OE_45338; OE_56612	map00020
Carbohydrate metabolism	Citrate cycle (TCA cycle)	49	dihydrolipoyl dehydrogenase	EC:1.8.1.4	2	OE_10291; OE_57714	map00020
Carbohydrate metabolism	Citrate cycle (TCA cycle)	49	dihydrolipoyllysine-residue succinyltransferase	EC:2.3.1.61	2	OE_33538; OE_48030	map00020
Carbohydrate metabolism	Citrate cycle (TCA cycle)	49	fumarate hydratase	EC:4.2.1.2	3	OE_12595; OE_12596; OE_3628	map00020
Carbohydrate metabolism	Citrate cycle (TCA cycle)	49	isocitrate dehydrogenase (NAD+)	EC:1.1.1.41	11	OE_22657; OE_28740; OE_30772; OE_39078; OE_55622; OE_57267; OE_69316; OE_77027; OE_9334; OE_95203; OE_95205	map00020
Carbohydrate metabolism	Citrate cycle (TCA cycle)	49	isocitrate dehydrogenase (NADP+)	EC:1.1.1.42	2	OE_19046; OE_34404	map00020
Carbohydrate metabolism	Citrate cycle (TCA cycle)	49	phosphoenolpyruvate carboxykinase	EC:4.1.1.32	15	OE_12458; OE_25411; OE_25412; OE_28466; OE_30344; OE_32928; OE_38741; OE_38742; OE_41275; OE_44169; OE_622; OE_83358; OE_86194; OE_86195; OE_94383	map00020
Carbohydrate metabolism	Citrate cycle (TCA cycle)	49	pyruvate carboxylase	EC:6.4.1.1	1	OE_15245	map00020
Carbohydrate metabolism	Citrate cycle (TCA cycle)	49	pyruvate dehydrogenase (acetyl-transferring)	EC:1.2.4.1	2	OE_2895; OE_8030	map00020
Carbohydrate metabolism	Citrate cycle (TCA cycle)	49	succinate dehydrogenase (ubiquinone)	EC:1.3.5.1	5	OE_18092; OE_28029; OE_36120; OE_39513; OE_77617	map00020
Carbohydrate metabolism	Fructose and mannose metabolism	37	6-phosphofructo-2-kinase	EC:2.7.1.105	7	OE_13220; OE_2479; OE_26227; OE_26228; OE_31801; OE_46694; OE_95392	map00051
Carbohydrate metabolism	Fructose and mannose metabolism	37	6-phosphofructokinase	EC:2.7.1.11	2	OE_42171; OE_4277	map00051
Carbohydrate metabolism	Fructose and mannose metabolism	37	GDP-mannose 4,6-dehydratase	EC:4.2.1.47	1	OE_42188	map00051
Carbohydrate metabolism	Fructose and mannose metabolism	37	L-fuculose-phosphate aldolase	EC:4.1.2.17	3	OE_2684; OE_2685; OE_86497	map00051
Carbohydrate metabolism	Fructose and mannose metabolism	37	L-iditol 2-dehydrogenase	EC:1.1.1.14	7	OE_13373; OE_46317; OE_46318; OE_46319; OE_60208; OE_72280; OE_94406	map00051
Carbohydrate metabolism	Fructose and mannose metabolism	37	alditol:NADP+ 1-oxidoreductase	EC:1.1.1.21	6	OE_10131; OE_10132; OE_10133; OE_30471; OE_3667; OE_97720	map00051
Carbohydrate metabolism	Fructose and mannose metabolism	37	fructose 1,6-bisphosphate 1-phosphatase	EC:3.1.3.11	1	OE_12801	map00051
Carbohydrate metabolism	Fructose and mannose metabolism	37	fructose-2,6-bisphosphate 2-phosphatase	EC:3.1.3.46	7	OE_13220; OE_2479; OE_26227; OE_26228; OE_31801; OE_46694; OE_95392	map00051
Carbohydrate metabolism	Fructose and mannose metabolism	37	fructose-bisphosphate aldolase	EC:4.1.2.13	4	OE_28394; OE_76100; OE_76101; OE_83275	map00051
Carbohydrate metabolism	Fructose and mannose metabolism	37	hexokinase	EC:2.7.1.1	5	OE_12194; OE_3635; OE_69808; OE_81789; OE_87400	map00051
Carbohydrate metabolism	Fructose and mannose metabolism	37	triose-phosphate isomerase	EC:5.3.1.1	1	OE_7732	map00051
Carbohydrate metabolism	Galactose metabolism	44	6-phosphofructokinase	EC:2.7.1.11	2	OE_42171; OE_4277	map00052
Carbohydrate metabolism	Galactose metabolism	44	UDP-glucose 4-epimerase	EC:5.1.3.2	4	OE_21174; OE_58892; OE_58959; OE_95886	map00052
Carbohydrate metabolism	Galactose metabolism	44	UDP-glucose:hexose-1-phosphate uridylyltransferase	EC:2.7.7.12	1	OE_14490	map00052
Carbohydrate metabolism	Galactose metabolism	44	UTP:glucose-1-phosphate uridylyltransferase	EC:2.7.7.9	8	OE_26507; OE_31600; OE_37564; OE_41972; OE_58112; OE_70023; OE_94268; OE_94269	map00052
Carbohydrate metabolism	Galactose metabolism	44	alditol:NADP+ 1-oxidoreductase	EC:1.1.1.21	6	OE_10131; OE_10132; OE_10133; OE_30471; OE_3667; OE_97720	map00052
Carbohydrate metabolism	Galactose metabolism	44	alpha-1,4-glucosidase	EC:3.2.1.20	5	OE_14292; OE_14293; OE_14335; OE_25261; OE_93998	map00052
Carbohydrate metabolism	Galactose metabolism	44	alpha-galactosidase	EC:3.2.1.22	3	OE_29260; OE_36333; OE_36334	map00052
Carbohydrate metabolism	Galactose metabolism	44	galactokinase	EC:2.7.1.6	1	OE_1897	map00052
Carbohydrate metabolism	Galactose metabolism	44	galactose oxidase	EC:1.1.3.9	6	OE_1437; OE_16282; OE_16283; OE_16284; OE_30558; OE_31978	map00052
Carbohydrate metabolism	Galactose metabolism	44	hexokinase	EC:2.7.1.1	5	OE_12194; OE_3635; OE_69808; OE_81789; OE_87400	map00052
Carbohydrate metabolism	Galactose metabolism	44	lactase	EC:3.2.1.108	3	OE_15189; OE_37095; OE_86625	map00052
Carbohydrate metabolism	Glycolysis / Gluconeogenesis	56	6-phosphofructokinase	EC:2.7.1.11	2	OE_42171; OE_4277	map00010
Carbohydrate metabolism	Glycolysis / Gluconeogenesis	56	alcohol dehydrogenase (NAD+)	EC:1.1.1.1	2	OE_13773; OE_16513	map00010
Carbohydrate metabolism	Glycolysis / Gluconeogenesis	56	alcohol dehydrogenase (NADP+)	EC:1.1.1.2	2	OE_3667; OE_97720	map00010
Carbohydrate metabolism	Glycolysis / Gluconeogenesis	56	aldehyde dehydrogenase (NAD+)	EC:1.2.1.3	14	OE_13677; OE_19073; OE_25284; OE_33062; OE_3526; OE_36037; OE_37098; OE_56182; OE_56183; OE_71685; OE_71687; OE_7347; OE_7583; OE_76480	map00010
Carbohydrate metabolism	Glycolysis / Gluconeogenesis	56	dihydrolipoyl dehydrogenase	EC:1.8.1.4	2	OE_10291; OE_57714	map00010
Carbohydrate metabolism	Glycolysis / Gluconeogenesis	56	fructose 1,6-bisphosphate 1-phosphatase	EC:3.1.3.11	1	OE_12801	map00010
Carbohydrate metabolism	Glycolysis / Gluconeogenesis	56	fructose-bisphosphate aldolase	EC:4.1.2.13	4	OE_28394; OE_76100; OE_76101; OE_83275	map00010
Carbohydrate metabolism	Glycolysis / Gluconeogenesis	56	glucose-6-phosphate 1-epimerase	EC:5.1.3.15	1	OE_97385	map00010
Carbohydrate metabolism	Glycolysis / Gluconeogenesis	56	hexokinase	EC:2.7.1.1	5	OE_12194; OE_3635; OE_69808; OE_81789; OE_87400	map00010
Carbohydrate metabolism	Glycolysis / Gluconeogenesis	56	phosphoenolpyruvate carboxykinase	EC:4.1.1.32	15	OE_12458; OE_25411; OE_25412; OE_28466; OE_30344; OE_32928; OE_38741; OE_38742; OE_41275; OE_44169; OE_622; OE_83358; OE_86194; OE_86195; OE_94383	map00010
Carbohydrate metabolism	Glycolysis / Gluconeogenesis	56	phosphoglycerate kinase	EC:2.7.2.3	1	OE_12865	map00010
Carbohydrate metabolism	Glycolysis / Gluconeogenesis	56	phosphopyruvate hydratase	EC:4.2.1.11	4	OE_14232; OE_15627; OE_1795; OE_57355	map00010
Carbohydrate metabolism	Glycolysis / Gluconeogenesis	56	pyruvate dehydrogenase (acetyl-transferring)	EC:1.2.4.1	2	OE_2895; OE_8030	map00010
Carbohydrate metabolism	Glycolysis / Gluconeogenesis	56	triose-phosphate isomerase	EC:5.3.1.1	1	OE_7732	map00010
Carbohydrate metabolism	Glyoxylate and dicarboxylate metabolism	52	L-malate dehydrogenase	EC:1.1.1.37	4	OE_24559; OE_26067; OE_33106; OE_7962	map00630
Carbohydrate metabolism	Glyoxylate and dicarboxylate metabolism	52	acetyl-CoA C-acetyltransferase	EC:2.3.1.9	3	OE_28595; OE_7867; OE_94735	map00630
Carbohydrate metabolism	Glyoxylate and dicarboxylate metabolism	52	aconitate hydratase	EC:4.2.1.3	2	OE_45338; OE_56612	map00630
Carbohydrate metabolism	Glyoxylate and dicarboxylate metabolism	52	catalase	EC:1.11.1.6	27	OE_1086; OE_1226; OE_14352; OE_15078; OE_15659; OE_15660; OE_25318; OE_25319; OE_28752; OE_3076; OE_33076; OE_33077; OE_33078; OE_36111; OE_45187; OE_55724; OE_55726; OE_57232; OE_71123; OE_71124; OE_76468; OE_81222; OE_81223; OE_81360; OE_81361; OE_94459; OE_94460	map00630
Carbohydrate metabolism	Glyoxylate and dicarboxylate metabolism	52	glutamate-ammonia ligase	EC:6.3.1.2	9	OE_11448; OE_1221; OE_12558; OE_21032; OE_21033; OE_31850; OE_39039; OE_45417; OE_85854	map00630
Carbohydrate metabolism	Glyoxylate and dicarboxylate metabolism	52	glycerate dehydrogenase	EC:1.1.1.29	1	OE_13392	map00630
Carbohydrate metabolism	Glyoxylate and dicarboxylate metabolism	52	glycerate kinase	EC:2.7.1.31	1	OE_19074	map00630
Carbohydrate metabolism	Glyoxylate and dicarboxylate metabolism	52	glyoxylate reductase (NADP)	EC:1.1.1.79	1	OE_13392	map00630
Carbohydrate metabolism	Glyoxylate and dicarboxylate metabolism	52	glyoxylate reductase	EC:1.1.1.26	1	OE_13392	map00630
Carbohydrate metabolism	Glyoxylate and dicarboxylate metabolism	52	hydroxypyruvate isomerase	EC:5.3.1.22	1	OE_8644	map00630
Carbohydrate metabolism	Glyoxylate and dicarboxylate metabolism	52	hydroxypyruvate reductase	EC:1.1.1.81	2	OE_13392; OE_19074	map00630
Carbohydrate metabolism	Glyoxylate and dicarboxylate metabolism	52	methylmalonyl-CoA epimerase	EC:5.1.99.1	2	OE_80822; OE_80823	map00630
Carbohydrate metabolism	Glyoxylate and dicarboxylate metabolism	52	methylmalonyl-CoA mutase	EC:5.4.99.2	2	OE_75516; OE_8533	map00630
Carbohydrate metabolism	Inositol phosphate metabolism	48	1-phosphatidylinositol 4-kinase	EC:2.7.1.67	2	OE_1555; OE_58766	map00562
Carbohydrate metabolism	Inositol phosphate metabolism	48	1-phosphatidylinositol-3-kinase	EC:2.7.1.137	5	OE_21383; OE_2296; OE_2565; OE_42317; OE_46538	map00562
Carbohydrate metabolism	Inositol phosphate metabolism	48	1-phosphatidylinositol-3-phosphate 5-kinase	EC:2.7.1.150	2	OE_46827; OE_5208	map00562
Carbohydrate metabolism	Inositol phosphate metabolism	48	1-phosphatidylinositol-4-phosphate 3-kinase	EC:2.7.1.154	4	OE_15209; OE_2565; OE_26013; OE_81663	map00562
Carbohydrate metabolism	Inositol phosphate metabolism	48	inositol monophosphate 1-phosphatase	EC:3.1.3.25	3	OE_28714; OE_37424; OE_76694	map00562
Carbohydrate metabolism	Inositol phosphate metabolism	48	inositol oxygenase	EC:1.13.99.1	2	OE_37643; OE_80887	map00562
Carbohydrate metabolism	Inositol phosphate metabolism	48	inositol pentakisphosphate 2-kinase	EC:2.7.1.158	1	OE_8208	map00562
Carbohydrate metabolism	Inositol phosphate metabolism	48	inositol tetrakisphosphate 1-kinase	EC:2.7.1.134	1	OE_8905	map00562
Carbohydrate metabolism	Inositol phosphate metabolism	48	inositol-1,3,4-trisphosphate 6-kinase	EC:2.7.1.159	1	OE_8905	map00562
Carbohydrate metabolism	Inositol phosphate metabolism	48	inositol-3-phosphate synthase	EC:5.5.1.4	4	OE_16705; OE_22617; OE_3255; OE_59021	map00562
Carbohydrate metabolism	Inositol phosphate metabolism	48	inositol-hexakisphosphate phosphatase	EC:3.1.3.62	12	OE_12518; OE_16263; OE_20761; OE_22447; OE_27038; OE_28842; OE_37011; OE_45591; OE_55589; OE_68204; OE_70996; OE_85799	map00562
Carbohydrate metabolism	Inositol phosphate metabolism	48	malonate-semialdehyde dehydrogenase (acetylating)	EC:1.2.1.18	1	OE_83376	map00562
Carbohydrate metabolism	Inositol phosphate metabolism	48	phosphatidylinositol-3,4,5-trisphosphate 3-phosphatase	EC:3.1.3.67	3	OE_35420; OE_7848; OE_94612	map00562
Carbohydrate metabolism	Inositol phosphate metabolism	48	phosphatidylinositol-3,4-bisphosphate 4-phosphatase	EC:3.1.3.66	4	OE_7331; OE_7332; OE_8087; OE_8088	map00562
Carbohydrate metabolism	Inositol phosphate metabolism	48	phosphatidylinositol-4,5-bisphosphate 5-phosphatase	EC:3.1.3.36	4	OE_11743; OE_12491; OE_28688; OE_68450	map00562
Carbohydrate metabolism	Inositol phosphate metabolism	48	triose-phosphate isomerase	EC:5.3.1.1	1	OE_7732	map00562
Carbohydrate metabolism	Pentose and glucuronate interconversions	23	L-xylulose reductase (NAD+)	EC:1.1.1.10	4	OE_14600; OE_45038; OE_7570; OE_96976	map00040
Carbohydrate metabolism	Pentose and glucuronate interconversions	23	UTP:glucose-1-phosphate uridylyltransferase	EC:2.7.7.9	8	OE_26507; OE_31600; OE_37564; OE_41972; OE_58112; OE_70023; OE_94268; OE_94269	map00040
Carbohydrate metabolism	Pentose and glucuronate interconversions	23	alditol:NADP+ 1-oxidoreductase	EC:1.1.1.21	6	OE_10131; OE_10132; OE_10133; OE_30471; OE_3667; OE_97720	map00040
Carbohydrate metabolism	Pentose and glucuronate interconversions	23	glucuronosyltransferase	EC:2.4.1.17	3	OE_11670; OE_46998; OE_59903	map00040
Carbohydrate metabolism	Pentose and glucuronate interconversions	23	ribulose-phosphate 3-epimerase	EC:5.1.3.1	1	OE_29660	map00040
Carbohydrate metabolism	Pentose and glucuronate interconversions	23	xylulokinase	EC:2.7.1.17	1	OE_27537	map00040
Carbohydrate metabolism	Pentose phosphate pathway	29	6-phosphofructokinase	EC:2.7.1.11	2	OE_42171; OE_4277	map00030
Carbohydrate metabolism	Pentose phosphate pathway	29	fructose 1,6-bisphosphate 1-phosphatase	EC:3.1.3.11	1	OE_12801	map00030
Carbohydrate metabolism	Pentose phosphate pathway	29	fructose-bisphosphate aldolase	EC:4.1.2.13	4	OE_28394; OE_76100; OE_76101; OE_83275	map00030
Carbohydrate metabolism	Pentose phosphate pathway	29	gluconolactonase	EC:3.1.1.17	5	OE_11580; OE_13001; OE_45804; OE_58986; OE_94553	map00030
Carbohydrate metabolism	Pentose phosphate pathway	29	glucose-6-phosphate dehydrogenase	EC:1.1.1.49	4	OE_2033; OE_39319; OE_87515; OE_94970	map00030
Carbohydrate metabolism	Pentose phosphate pathway	29	ribose phosphate diphosphokinase	EC:2.7.6.1	11	OE_16633; OE_19433; OE_20934; OE_22499; OE_23338; OE_56853; OE_56855; OE_56856; OE_71472; OE_94322; OE_94323	map00030
Carbohydrate metabolism	Pentose phosphate pathway	29	ribulose-phosphate 3-epimerase	EC:5.1.3.1	1	OE_29660	map00030
Carbohydrate metabolism	Pentose phosphate pathway	29	sedoheptulose-7-phosphate:D-glyceraldehyde-3-phosphate glyceronetransferase	EC:2.2.1.2	1	OE_25599	map00030
Carbohydrate metabolism	Propanoate metabolism	34	acetate CoA-transferase	EC:2.8.3.8	3	OE_20732; OE_2571; OE_55300	map00640
Carbohydrate metabolism	Propanoate metabolism	34	acetyl-CoA C-acetyltransferase	EC:2.3.1.9	3	OE_28595; OE_7867; OE_94735	map00640
Carbohydrate metabolism	Propanoate metabolism	34	enoyl-CoA hydratase	EC:4.2.1.17	13	OE_12822; OE_12823; OE_31729; OE_46756; OE_58990; OE_6048; OE_7538; OE_81660; OE_8477; OE_8478; OE_87079; OE_87080; OE_93944	map00640
Carbohydrate metabolism	Propanoate metabolism	34	malonate-semialdehyde dehydrogenase (acetylating)	EC:1.2.1.18	1	OE_83376	map00640
Carbohydrate metabolism	Propanoate metabolism	34	malonyl-CoA decarboxylase	EC:4.1.1.9	6	OE_55836; OE_55837; OE_55838; OE_55839; OE_77262; OE_77263	map00640
Carbohydrate metabolism	Propanoate metabolism	34	methylmalonate-semialdehyde dehydrogenase (acylating)	EC:1.2.1.27	5	OE_39126; OE_57286; OE_57550; OE_83376; OE_87270	map00640
Carbohydrate metabolism	Propanoate metabolism	34	methylmalonyl-CoA epimerase	EC:5.1.99.1	2	OE_80822; OE_80823	map00640
Carbohydrate metabolism	Propanoate metabolism	34	methylmalonyl-CoA mutase	EC:5.4.99.2	2	OE_75516; OE_8533	map00640
Carbohydrate metabolism	Pyruvate metabolism	57	D-lactate dehydrogenase (cytochrome)	EC:1.1.2.4	1	OE_45903	map00620
Carbohydrate metabolism	Pyruvate metabolism	57	D-lactate dehydrogenase	EC:1.1.1.28	1	OE_45903	map00620
Carbohydrate metabolism	Pyruvate metabolism	57	L-malate dehydrogenase	EC:1.1.1.37	4	OE_24559; OE_26067; OE_33106; OE_7962	map00620
Carbohydrate metabolism	Pyruvate metabolism	57	acetyl-CoA C-acetyltransferase	EC:2.3.1.9	3	OE_28595; OE_7867; OE_94735	map00620
Carbohydrate metabolism	Pyruvate metabolism	57	acetyl-CoA hydrolase	EC:3.1.2.1	3	OE_20732; OE_2571; OE_55300	map00620
Carbohydrate metabolism	Pyruvate metabolism	57	acylphosphatase	EC:3.6.1.7	1	OE_13716	map00620
Carbohydrate metabolism	Pyruvate metabolism	57	aldehyde dehydrogenase (NAD+)	EC:1.2.1.3	14	OE_13677; OE_19073; OE_25284; OE_33062; OE_3526; OE_36037; OE_37098; OE_56182; OE_56183; OE_71685; OE_71687; OE_7347; OE_7583; OE_76480	map00620
Carbohydrate metabolism	Pyruvate metabolism	57	dihydrolipoyl dehydrogenase	EC:1.8.1.4	2	OE_10291; OE_57714	map00620
Carbohydrate metabolism	Pyruvate metabolism	57	glyoxylate reductase (NADP)	EC:1.1.1.79	1	OE_13392	map00620
Carbohydrate metabolism	Pyruvate metabolism	57	hydroxyacylglutathione hydrolase	EC:3.1.2.6	8	OE_1272; OE_28914; OE_28915; OE_4754; OE_4755; OE_76282; OE_95776; OE_95777	map00620
Carbohydrate metabolism	Pyruvate metabolism	57	lactoylglutathione lyase	EC:4.4.1.5	2	OE_19170; OE_26657	map00620
Carbohydrate metabolism	Pyruvate metabolism	57	phosphoenolpyruvate carboxykinase	EC:4.1.1.32	15	OE_12458; OE_25411; OE_25412; OE_28466; OE_30344; OE_32928; OE_38741; OE_38742; OE_41275; OE_44169; OE_622; OE_83358; OE_86194; OE_86195; OE_94383	map00620
Carbohydrate metabolism	Pyruvate metabolism	57	pyruvate carboxylase	EC:6.4.1.1	1	OE_15245	map00620
Carbohydrate metabolism	Pyruvate metabolism	57	pyruvate dehydrogenase (acetyl-transferring)	EC:1.2.4.1	2	OE_2895; OE_8030	map00620
Carbohydrate metabolism	Starch and sucrose metabolism	31	4-alpha-glucanotransferase	EC:2.4.1.25	1	OE_13727	map00500
Carbohydrate metabolism	Starch and sucrose metabolism	31	UTP:glucose-1-phosphate uridylyltransferase	EC:2.7.7.9	8	OE_26507; OE_31600; OE_37564; OE_41972; OE_58112; OE_70023; OE_94268; OE_94269	map00500
Carbohydrate metabolism	Starch and sucrose metabolism	31	alpha-1,4-glucosidase	EC:3.2.1.20	5	OE_14292; OE_14293; OE_14335; OE_25261; OE_93998	map00500
Carbohydrate metabolism	Starch and sucrose metabolism	31	alpha-amylase	EC:3.2.1.1	1	OE_6414	map00500
Carbohydrate metabolism	Starch and sucrose metabolism	31	amylo-alpha-1,6-glucosidase	EC:3.2.1.33	1	OE_13727	map00500
Carbohydrate metabolism	Starch and sucrose metabolism	31	cellulose 1,4-beta-cellobiosidase	EC:3.2.1.91	1	OE_10572	map00500
Carbohydrate metabolism	Starch and sucrose metabolism	31	glucose-1-phosphate adenylyltransferase	EC:2.7.7.27	1	OE_13389	map00500
Carbohydrate metabolism	Starch and sucrose metabolism	31	glucuronosyltransferase	EC:2.4.1.17	3	OE_11670; OE_46998; OE_59903	map00500
Carbohydrate metabolism	Starch and sucrose metabolism	31	glycogen (starch) synthase	EC:2.4.1.11	3	OE_13064; OE_71940; OE_96018	map00500
Carbohydrate metabolism	Starch and sucrose metabolism	31	hexokinase	EC:2.7.1.1	5	OE_12194; OE_3635; OE_69808; OE_81789; OE_87400	map00500
Carbohydrate metabolism	Starch and sucrose metabolism	31	nucleotide diphosphatase	EC:3.6.1.9	2	OE_21382; OE_2495	map00500
Carbohydrate metabolism	Starch and sucrose metabolism	31	sucrose synthase	EC:2.4.1.13	1	OE_87071	map00500
Energy metabolism	Carbon fixation in photosynthetic organisms	5	fructose-bisphosphate aldolase	EC:4.1.2.13	4	OE_28394; OE_76100; OE_76101; OE_83275	map00710
Energy metabolism	Carbon fixation in photosynthetic organisms	5	phosphoglycerate kinase	EC:2.7.2.3	1	OE_12865	map00710
Energy metabolism	Carbon fixation pathways in prokaryotes	11	aconitate hydratase	EC:4.2.1.3	2	OE_45338; OE_56612	map00720
Energy metabolism	Carbon fixation pathways in prokaryotes	11	citryl-CoA lyase	EC:4.1.3.34	2	OE_29673; OE_97610	map00720
Energy metabolism	Carbon fixation pathways in prokaryotes	11	formate-tetrahydrofolate ligase	EC:6.3.4.3	2	OE_19640; OE_4211	map00720
Energy metabolism	Carbon fixation pathways in prokaryotes	11	isocitrate dehydrogenase (NADP+)	EC:1.1.1.42	2	OE_19046; OE_34404	map00720
Energy metabolism	Carbon fixation pathways in prokaryotes	11	methylenetetrahydrofolate dehydrogenase [NAD(P)+]	EC:1.5.1.5	2	OE_14012; OE_59255	map00720
Energy metabolism	Carbon fixation pathways in prokaryotes	11	pyruvate carboxylase	EC:6.4.1.1	1	OE_15245	map00720
Energy metabolism	Methane metabolism	13	6-phosphofructokinase	EC:2.7.1.11	2	OE_42171; OE_4277	map00680
Energy metabolism	Methane metabolism	13	fructose-bisphosphate aldolase	EC:4.1.2.13	4	OE_28394; OE_76100; OE_76101; OE_83275	map00680
Energy metabolism	Methane metabolism	13	glycerate dehydrogenase	EC:1.1.1.29	1	OE_13392	map00680
Energy metabolism	Methane metabolism	13	methanol dehydrogenase	EC:1.1.1.244	2	OE_13773; OE_16513	map00680
Energy metabolism	Methane metabolism	13	phosphopyruvate hydratase	EC:4.2.1.11	4	OE_14232; OE_15627; OE_1795; OE_57355	map00680
Energy metabolism	Nitrogen metabolism	17	carbonate dehydratase	EC:4.2.1.1	4	OE_10419; OE_2328; OE_29012; OE_71290	map00910
Energy metabolism	Nitrogen metabolism	17	glutamate dehydrogenase [NAD(P)+]	EC:1.4.1.3	1	OE_37757	map00910
Energy metabolism	Nitrogen metabolism	17	glutamate-ammonia ligase	EC:6.3.1.2	9	OE_11448; OE_1221; OE_12558; OE_21032; OE_21033; OE_31850; OE_39039; OE_45417; OE_85854	map00910
Energy metabolism	Nitrogen metabolism	17	nitrate reductase (NADH)	EC:1.7.1.1	3	OE_20863; OE_37422; OE_94561	map00910
Energy metabolism	Oxidative phosphorylation	25	NADH dehydrogenase	EC:1.6.99.3	5	OE_26988; OE_31596; OE_3791; OE_56847; OE_95157	map00190
Energy metabolism	Oxidative phosphorylation	25	inorganic diphosphatase	EC:3.6.1.1	11	OE_14221; OE_23399; OE_23400; OE_23401; OE_30386; OE_76026; OE_76027; OE_7752; OE_83473; OE_94851; OE_94852	map00190
Energy metabolism	Oxidative phosphorylation	25	succinate dehydrogenase (ubiquinone)	EC:1.3.5.1	5	OE_18092; OE_28029; OE_36120; OE_39513; OE_77617	map00190
Energy metabolism	Oxidative phosphorylation	25	ubiquinol-cytochrome-c reductase	EC:1.10.2.2	4	OE_1611; OE_1612; OE_25612; OE_45887	map00190
Energy metabolism	Sulfur metabolism	18	3'(2'),5'-bisphosphate nucleotidase	EC:3.1.3.7	1	OE_59907	map00920
Energy metabolism	Sulfur metabolism	18	adenylylsulfate kinase	EC:2.7.1.25	1	OE_4097	map00920
Energy metabolism	Sulfur metabolism	18	sulfate adenylyltransferase (ATP)	EC:2.7.7.4	13	OE_14573; OE_16448; OE_21289; OE_30862; OE_37665; OE_3776; OE_4097; OE_47696; OE_56615; OE_71464; OE_71465; OE_72077; OE_86458	map00920
Energy metabolism	Sulfur metabolism	18	sulfite oxidase	EC:1.8.3.1	2	OE_72644; OE_94461	map00920
Energy metabolism	Sulfur metabolism	18	sulfur dioxygenase	EC:1.13.11.18	2	OE_4754; OE_4755	map00920
Glycan biosynthesis and metabolism	Glycosaminoglycan biosynthesis - chondroitin sulfate / dermatan sulfate	1	glucuronosyl-N-acetylgalactosaminyl-proteoglycan 4-beta-N-acetylgalactosaminyltransferase	EC:2.4.1.175	1	OE_26320	map00532
Glycan biosynthesis and metabolism	Glycosaminoglycan biosynthesis - heparan sulfate / heparin	1	heparosan-N-sulfate-glucuronate 5-epimerase	EC:5.1.3.17	1	OE_1830	map00534
Glycan biosynthesis and metabolism	Glycosaminoglycan biosynthesis - keratan sulfate	2	beta-galactosyl-N-acetylglucosaminylgalactosylglucosyl-ceramide beta-1,3-acetylglucosaminyltransferase	EC:2.4.1.149	1	OE_13553	map00533
Glycan biosynthesis and metabolism	Glycosaminoglycan biosynthesis - keratan sulfate	2	glycoprotein 6-alpha-L-fucosyltransferase	EC:2.4.1.68	1	OE_8116	map00533
Glycan biosynthesis and metabolism	Glycosaminoglycan degradation	13	N-acetylgalactosamine-6-sulfatase	EC:3.1.6.4	2	OE_45600; OE_57567	map00531
Glycan biosynthesis and metabolism	Glycosaminoglycan degradation	13	beta-N-acetylhexosaminidase	EC:3.2.1.52	10	OE_13832; OE_15156; OE_18037; OE_2127; OE_529; OE_57539; OE_71060; OE_71061; OE_71062; OE_81758	map00531
Glycan biosynthesis and metabolism	Glycosaminoglycan degradation	13	hyalurononglucosaminidase	EC:3.2.1.35	1	OE_46163	map00531
Glycan biosynthesis and metabolism	Glycosphingolipid biosynthesis - ganglio series	11	(alpha-N-acetylneuraminyl-2,3-beta-galactosyl-1,3)-N-acetyl-galactosaminide 6-alpha-sialyltransferase	EC:2.4.99.7	1	OE_83743	map00604
Glycan biosynthesis and metabolism	Glycosphingolipid biosynthesis - ganglio series	11	beta-N-acetylhexosaminidase	EC:3.2.1.52	10	OE_13832; OE_15156; OE_18037; OE_2127; OE_529; OE_57539; OE_71060; OE_71061; OE_71062; OE_81758	map00604
Glycan biosynthesis and metabolism	Glycosphingolipid biosynthesis - globo series	16	alpha-galactosidase	EC:3.2.1.22	3	OE_29260; OE_36333; OE_36334	map00603
Glycan biosynthesis and metabolism	Glycosphingolipid biosynthesis - globo series	16	beta-N-acetylhexosaminidase	EC:3.2.1.52	10	OE_13832; OE_15156; OE_18037; OE_2127; OE_529; OE_57539; OE_71060; OE_71061; OE_71062; OE_81758	map00603
Glycan biosynthesis and metabolism	Glycosphingolipid biosynthesis - globo series	16	galactoside 2-alpha-L-fucosyltransferase	EC:2.4.1.69	2	OE_12251; OE_14299	map00603
Glycan biosynthesis and metabolism	Glycosphingolipid biosynthesis - globo series	16	lactosylceramide 4-alpha-galactosyltransferase	EC:2.4.1.228	1	OE_56378	map00603
Glycan biosynthesis and metabolism	Glycosphingolipid biosynthesis - lacto and neolacto series	9	3-galactosyl-N-acetylglucosaminide 4-alpha-L-fucosyltransferase	EC:2.4.1.65	6	OE_10823; OE_13844; OE_1594; OE_21243; OE_40366; OE_82106	map00601
Glycan biosynthesis and metabolism	Glycosphingolipid biosynthesis - lacto and neolacto series	9	beta-galactosyl-N-acetylglucosaminylgalactosylglucosyl-ceramide beta-1,3-acetylglucosaminyltransferase	EC:2.4.1.149	1	OE_13553	map00601
Glycan biosynthesis and metabolism	Glycosphingolipid biosynthesis - lacto and neolacto series	9	galactoside 2-alpha-L-fucosyltransferase	EC:2.4.1.69	2	OE_12251; OE_14299	map00601
Glycan biosynthesis and metabolism	Glycosylphosphatidylinositol(GPI)-anchor biosynthesis	9	glycosylphosphatidylinositol phospholipase D	EC:3.1.4.50	2	OE_2988; OE_3430	map00563
Glycan biosynthesis and metabolism	Glycosylphosphatidylinositol(GPI)-anchor biosynthesis	9	phosphatidylinositol N-acetylglucosaminyltransferase	EC:2.4.1.198	7	OE_2965; OE_3693; OE_46502; OE_72104; OE_81384; OE_86487; OE_87443	map00563
Glycan biosynthesis and metabolism	Mucin type O-Glycan biosynthesis	3	glycoprotein-N-acetylgalactosamine 3-beta-galactosyltransferase	EC:2.4.1.122	1	OE_26320	map00512
Glycan biosynthesis and metabolism	Mucin type O-Glycan biosynthesis	3	polypeptide N-acetylgalactosaminyltransferase	EC:2.4.1.41	2	OE_14450; OE_76754	map00512
Glycan biosynthesis and metabolism	N-Glycan biosynthesis	30	GDP-Man:Man1GlcNAc2-PP-Dol alpha-1,3-mannosyltransferase	EC:2.4.1.132	1	OE_87071	map00510
Glycan biosynthesis and metabolism	N-Glycan biosynthesis	30	GDP-Man:Man3GlcNAc2-PP-Dol alpha-1,2-mannosyltransferase	EC:2.4.1.131	3	OE_10607; OE_3675; OE_96848	map00510
Glycan biosynthesis and metabolism	N-Glycan biosynthesis	30	alpha-1,3-mannosylglycoprotein 2-beta-N-acetylglucosaminyltransferase	EC:2.4.1.101	3	OE_68277; OE_71316; OE_8271	map00510
Glycan biosynthesis and metabolism	N-Glycan biosynthesis	30	alpha-1,6-mannosylglycoprotein 2-beta-N-acetylglucosaminyltransferase	EC:2.4.1.143	5	OE_16309; OE_33130; OE_69346; OE_69347; OE_77330	map00510
Glycan biosynthesis and metabolism	N-Glycan biosynthesis	30	beta-1,4-mannosylglycoprotein 4-beta-N-acetylglucosaminyltransferase	EC:2.4.1.144	2	OE_25687; OE_59131	map00510
Glycan biosynthesis and metabolism	N-Glycan biosynthesis	30	dolichol kinase	EC:2.7.1.108	1	OE_2639	map00510
Glycan biosynthesis and metabolism	N-Glycan biosynthesis	30	dolichyl pyrophosphate Glc2Man9GlcNAc2 alpha-1,2-glucosyltransferase	EC:2.4.1.256	1	OE_9476	map00510
Glycan biosynthesis and metabolism	N-Glycan biosynthesis	30	dolichyl-phosphate beta-D-mannosyltransferase	EC:2.4.1.83	1	OE_13824	map00510
Glycan biosynthesis and metabolism	N-Glycan biosynthesis	30	dolichyldiphosphatase	EC:3.6.1.43	1	OE_3837	map00510
Glycan biosynthesis and metabolism	N-Glycan biosynthesis	30	glucan 1,3-alpha-glucosidase	EC:3.2.1.84	9	OE_10399; OE_15689; OE_2190; OE_23321; OE_32200; OE_39376; OE_41918; OE_57829; OE_86992	map00510
Glycan biosynthesis and metabolism	N-Glycan biosynthesis	30	glycoprotein 6-alpha-L-fucosyltransferase	EC:2.4.1.68	1	OE_8116	map00510
Glycan biosynthesis and metabolism	N-Glycan biosynthesis	30	mannosyl-oligosaccharide 1,2-alpha-mannosidase	EC:3.2.1.113	1	OE_47882	map00510
Glycan biosynthesis and metabolism	N-Glycan biosynthesis	30	oligosaccharyl transferase	EC:2.4.99.18	1	OE_22254	map00510
Glycan biosynthesis and metabolism	Other glycan degradation	19	N4-(beta-N-acetylglucosaminyl)-L-asparaginase	EC:3.5.1.26	3	OE_42119; OE_58879; OE_8407	map00511
Glycan biosynthesis and metabolism	Other glycan degradation	19	alpha-L-fucosidase	EC:3.2.1.51	5	OE_13899; OE_42333; OE_87526; OE_87527; OE_95895	map00511
Glycan biosynthesis and metabolism	Other glycan degradation	19	alpha-mannosidase	EC:3.2.1.24	1	OE_68658	map00511
Glycan biosynthesis and metabolism	Other glycan degradation	19	beta-N-acetylhexosaminidase	EC:3.2.1.52	10	OE_13832; OE_15156; OE_18037; OE_2127; OE_529; OE_57539; OE_71060; OE_71061; OE_71062; OE_81758	map00511
Glycan biosynthesis and metabolism	Other types of O-glycan biosynthesis	2	O-fucosylpeptide 3-beta-N-acetylglucosaminyltransferase	EC:2.4.1.222	1	OE_31747	map00514
Glycan biosynthesis and metabolism	Other types of O-glycan biosynthesis	2	dolichyl-phosphate-mannose-protein mannosyltransferase	EC:2.4.1.109	1	OE_6087	map00514
Glycan biosynthesis and metabolism	Various types of N-glycan biosynthesis	6	alpha-1,6-mannosylglycoprotein 2-beta-N-acetylglucosaminyltransferase	EC:2.4.1.143	5	OE_16309; OE_33130; OE_69346; OE_69347; OE_77330	map00513
Glycan biosynthesis and metabolism	Various types of N-glycan biosynthesis	6	oligosaccharyl transferase	EC:2.4.99.18	1	OE_22254	map00513
Lipid metabolism	alpha-Linolenic acid metabolism	235	phospholipase A2	EC:3.1.1.4	235	OE_10004; OE_102033; OE_10216; OE_102228; OE_10241; OE_102491; OE_10268; OE_1124; OE_1126; OE_114; OE_11410; OE_1144; OE_12127; OE_12140; OE_12209; OE_12739; OE_1326; OE_1327; OE_13760; OE_14141; OE_14439; OE_16212; OE_16214; OE_16216; OE_16243; OE_17812; OE_17859; OE_20335; OE_22369; OE_22813; OE_22852; OE_24102; OE_2489; OE_2490; OE_26748; OE_28573; OE_31517; OE_3153; OE_31913; OE_31953; OE_327…	map00592
Lipid metabolism	Arachidonic acid metabolism	274	carbonyl reductase (NADPH)	EC:1.1.1.184	1	OE_96976	map00590
Lipid metabolism	Arachidonic acid metabolism	274	glutathione peroxidase	EC:1.11.1.9	27	OE_10248; OE_10250; OE_1056; OE_13579; OE_15002; OE_18165; OE_20734; OE_27155; OE_28396; OE_35965; OE_38117; OE_41662; OE_44640; OE_4510; OE_45386; OE_45387; OE_45388; OE_70692; OE_70693; OE_7166; OE_72448; OE_85479; OE_85480; OE_85481; OE_85896; OE_85898; OE_94031	map00590
Lipid metabolism	Arachidonic acid metabolism	274	hypoglycin A gamma-glutamyl transpeptidase	EC:2.3.2.2	9	OE_25052; OE_29643; OE_30142; OE_30143; OE_37009; OE_70988; OE_80994; OE_85125; OE_85126	map00590
Lipid metabolism	Arachidonic acid metabolism	274	leukotriene-A4 hydrolase	EC:3.3.2.6	2	OE_7385; OE_87043	map00590
Lipid metabolism	Arachidonic acid metabolism	274	phospholipase A2	EC:3.1.1.4	235	OE_10004; OE_102033; OE_10216; OE_102228; OE_10241; OE_102491; OE_10268; OE_1124; OE_1126; OE_114; OE_11410; OE_1144; OE_12127; OE_12140; OE_12209; OE_12739; OE_1326; OE_1327; OE_13760; OE_14141; OE_14439; OE_16212; OE_16214; OE_16216; OE_16243; OE_17812; OE_17859; OE_20335; OE_22369; OE_22813; OE_22852; OE_24102; OE_2489; OE_2490; OE_26748; OE_28573; OE_31517; OE_3153; OE_31913; OE_31953; OE_327…	map00590
Lipid metabolism	Biosynthesis of unsaturated fatty acids	26	3-oxoacyl-[acyl-carrier-protein] reductase (NADPH)	EC:1.1.1.100	9	OE_12503; OE_2303; OE_23215; OE_25576; OE_30429; OE_31976; OE_60245; OE_86503; OE_96417	map01040
Lipid metabolism	Biosynthesis of unsaturated fatty acids	26	enoyl-CoA hydratase	EC:4.2.1.17	13	OE_12822; OE_12823; OE_31729; OE_46756; OE_58990; OE_6048; OE_7538; OE_81660; OE_8477; OE_8478; OE_87079; OE_87080; OE_93944	map01040
Lipid metabolism	Biosynthesis of unsaturated fatty acids	26	long-chain-3-hydroxyacyl-CoA dehydrogenase	EC:1.1.1.211	3	OE_12822; OE_12823; OE_93944	map01040
Lipid metabolism	Biosynthesis of unsaturated fatty acids	26	stearoyl-CoA 9-desaturase	EC:1.14.19.1	2	OE_16361; OE_31641	map01040
Lipid metabolism	Biosynthesis of unsaturated fatty acids	26	trans-2-enoyl-CoA reductase (NADPH)	EC:1.3.1.38	2	OE_245; OE_75807	map01040
Lipid metabolism	Cutin, suberine and wax biosynthesis	1	diacylglycerol O-acyltransferase	EC:2.3.1.20	1	OE_95271	map00073
Lipid metabolism	Ether lipid metabolism	242	phosphatidate phosphatase	EC:3.1.3.4	1	OE_46954	map00565
Lipid metabolism	Ether lipid metabolism	242	phospholipase A2	EC:3.1.1.4	235	OE_10004; OE_102033; OE_10216; OE_102228; OE_10241; OE_102491; OE_10268; OE_1124; OE_1126; OE_114; OE_11410; OE_1144; OE_12127; OE_12140; OE_12209; OE_12739; OE_1326; OE_1327; OE_13760; OE_14141; OE_14439; OE_16212; OE_16214; OE_16216; OE_16243; OE_17812; OE_17859; OE_20335; OE_22369; OE_22813; OE_22852; OE_24102; OE_2489; OE_2490; OE_26748; OE_28573; OE_31517; OE_3153; OE_31913; OE_31953; OE_327…	map00565
Lipid metabolism	Ether lipid metabolism	242	phospholipase D	EC:3.1.4.4	6	OE_13014; OE_13015; OE_58640; OE_71891; OE_93053; OE_93054	map00565
Lipid metabolism	Fatty acid biosynthesis	11	3-oxoacyl-[acyl-carrier-protein] reductase (NADPH)	EC:1.1.1.100	9	OE_12503; OE_2303; OE_23215; OE_25576; OE_30429; OE_31976; OE_60245; OE_86503; OE_96417	map00061
Lipid metabolism	Fatty acid biosynthesis	11	[acyl-carrier-protein] S-malonyltransferase	EC:2.3.1.39	1	OE_59974	map00061
Lipid metabolism	Fatty acid biosynthesis	11	fatty acid synthase	EC:2.3.1.85	1	OE_1249	map00061
Lipid metabolism	Fatty acid degradation	45	3-hydroxyacyl-CoA dehydrogenase	EC:1.1.1.35	7	OE_22927; OE_39725; OE_46289; OE_60063; OE_81659; OE_81867; OE_8936	map00071
Lipid metabolism	Fatty acid degradation	45	acetyl-CoA C-acetyltransferase	EC:2.3.1.9	3	OE_28595; OE_7867; OE_94735	map00071
Lipid metabolism	Fatty acid degradation	45	acetyl-CoA C-acyltransferase	EC:2.3.1.16	6	OE_12822; OE_12823; OE_28595; OE_7867; OE_93944; OE_94735	map00071
Lipid metabolism	Fatty acid degradation	45	acyl-CoA ligase	EC:6.2.1.3	4	OE_25664; OE_69089; OE_94422; OE_94424	map00071
Lipid metabolism	Fatty acid degradation	45	alcohol dehydrogenase (NAD+)	EC:1.1.1.1	2	OE_13773; OE_16513	map00071
Lipid metabolism	Fatty acid degradation	45	aldehyde dehydrogenase (NAD+)	EC:1.2.1.3	14	OE_13677; OE_19073; OE_25284; OE_33062; OE_3526; OE_36037; OE_37098; OE_56182; OE_56183; OE_71685; OE_71687; OE_7347; OE_7583; OE_76480	map00071
Lipid metabolism	Fatty acid degradation	45	butyryl-CoA dehydrogenase	EC:1.3.8.1	1	OE_76863	map00071
Lipid metabolism	Fatty acid degradation	45	carnitine O-palmitoyltransferase	EC:2.3.1.21	1	OE_26944	map00071
Lipid metabolism	Fatty acid degradation	45	enoyl-CoA hydratase	EC:4.2.1.17	13	OE_12822; OE_12823; OE_31729; OE_46756; OE_58990; OE_6048; OE_7538; OE_81660; OE_8477; OE_8478; OE_87079; OE_87080; OE_93944	map00071
Lipid metabolism	Fatty acid degradation	45	long-chain-3-hydroxyacyl-CoA dehydrogenase	EC:1.1.1.211	3	OE_12822; OE_12823; OE_93944	map00071
Lipid metabolism	Fatty acid degradation	45	long-chain-enoyl-CoA hydratase	EC:4.2.1.74	3	OE_12822; OE_12823; OE_93944	map00071
Lipid metabolism	Fatty acid elongation	25	3-hydroxyacyl-CoA dehydrogenase	EC:1.1.1.35	7	OE_22927; OE_39725; OE_46289; OE_60063; OE_81659; OE_81867; OE_8936	map00062
Lipid metabolism	Fatty acid elongation	25	acetyl-CoA C-acyltransferase	EC:2.3.1.16	6	OE_12822; OE_12823; OE_28595; OE_7867; OE_93944; OE_94735	map00062
Lipid metabolism	Fatty acid elongation	25	enoyl-CoA hydratase	EC:4.2.1.17	13	OE_12822; OE_12823; OE_31729; OE_46756; OE_58990; OE_6048; OE_7538; OE_81660; OE_8477; OE_8478; OE_87079; OE_87080; OE_93944	map00062
Lipid metabolism	Fatty acid elongation	25	long-chain-3-hydroxyacyl-CoA dehydrogenase	EC:1.1.1.211	3	OE_12822; OE_12823; OE_93944	map00062
Lipid metabolism	Fatty acid elongation	25	long-chain-enoyl-CoA hydratase	EC:4.2.1.74	3	OE_12822; OE_12823; OE_93944	map00062
Lipid metabolism	Fatty acid elongation	25	trans-2-enoyl-CoA reductase (NADPH)	EC:1.3.1.38	2	OE_245; OE_75807	map00062
Lipid metabolism	Glycerolipid metabolism	36	1-acylglycerol-3-phosphate O-acyltransferase	EC:2.3.1.51	4	OE_2372; OE_3988; OE_46601; OE_58304	map00561
Lipid metabolism	Glycerolipid metabolism	36	acylglycerol lipase	EC:3.1.1.23	3	OE_28992; OE_28993; OE_42049	map00561
Lipid metabolism	Glycerolipid metabolism	36	alcohol dehydrogenase (NADP+)	EC:1.1.1.2	2	OE_3667; OE_97720	map00561
Lipid metabolism	Glycerolipid metabolism	36	aldehyde dehydrogenase (NAD+)	EC:1.2.1.3	14	OE_13677; OE_19073; OE_25284; OE_33062; OE_3526; OE_36037; OE_37098; OE_56182; OE_56183; OE_71685; OE_71687; OE_7347; OE_7583; OE_76480	map00561
Lipid metabolism	Glycerolipid metabolism	36	alditol:NADP+ 1-oxidoreductase	EC:1.1.1.21	6	OE_10131; OE_10132; OE_10133; OE_30471; OE_3667; OE_97720	map00561
Lipid metabolism	Glycerolipid metabolism	36	alpha-galactosidase	EC:3.2.1.22	3	OE_29260; OE_36333; OE_36334	map00561
Lipid metabolism	Glycerolipid metabolism	36	diacylglycerol O-acyltransferase	EC:2.3.1.20	1	OE_95271	map00561
Lipid metabolism	Glycerolipid metabolism	36	glycerate kinase	EC:2.7.1.31	1	OE_19074	map00561
Lipid metabolism	Glycerolipid metabolism	36	glycerone kinase	EC:2.7.1.29	3	OE_20941; OE_2395; OE_56929	map00561
Lipid metabolism	Glycerolipid metabolism	36	phosphatidate phosphatase	EC:3.1.3.4	1	OE_46954	map00561
Lipid metabolism	Glycerophospholipid metabolism	279	1-acylglycerol-3-phosphate O-acyltransferase	EC:2.3.1.51	4	OE_2372; OE_3988; OE_46601; OE_58304	map00564
Lipid metabolism	Glycerophospholipid metabolism	279	choline-phosphate cytidylyltransferase	EC:2.7.7.15	8	OE_10258; OE_1252; OE_1253; OE_28804; OE_37451; OE_72150; OE_77112; OE_87279	map00564
Lipid metabolism	Glycerophospholipid metabolism	279	ethanolamine kinase	EC:2.7.1.82	6	OE_12907; OE_20891; OE_31605; OE_37747; OE_83343; OE_86315	map00564
Lipid metabolism	Glycerophospholipid metabolism	279	ethanolamine-phosphate cytidylyltransferase	EC:2.7.7.14	7	OE_10416; OE_17760; OE_20646; OE_54470; OE_7003; OE_81600; OE_86923	map00564
Lipid metabolism	Glycerophospholipid metabolism	279	glycerophosphocholine phosphodiesterase	EC:3.1.4.2	3	OE_39992; OE_39993; OE_58728	map00564
Lipid metabolism	Glycerophospholipid metabolism	279	glycerophosphodiester phosphodiesterase	EC:3.1.4.46	1	OE_13053	map00564
Lipid metabolism	Glycerophospholipid metabolism	279	lysophospholipase	EC:3.1.1.5	4	OE_14341; OE_15090; OE_57992; OE_8201	map00564
Lipid metabolism	Glycerophospholipid metabolism	279	phosphatidate cytidylyltransferase	EC:2.7.7.41	2	OE_11434; OE_18025	map00564
Lipid metabolism	Glycerophospholipid metabolism	279	phosphatidate phosphatase	EC:3.1.3.4	1	OE_46954	map00564
Lipid metabolism	Glycerophospholipid metabolism	279	phosphatidylglycerophosphatase	EC:3.1.3.27	1	OE_68450	map00564
Lipid metabolism	Glycerophospholipid metabolism	279	phosphatidylserine decarboxylase	EC:4.1.1.65	1	OE_35135	map00564
Lipid metabolism	Glycerophospholipid metabolism	279	phospholipase A2	EC:3.1.1.4	235	OE_10004; OE_102033; OE_10216; OE_102228; OE_10241; OE_102491; OE_10268; OE_1124; OE_1126; OE_114; OE_11410; OE_1144; OE_12127; OE_12140; OE_12209; OE_12739; OE_1326; OE_1327; OE_13760; OE_14141; OE_14439; OE_16212; OE_16214; OE_16216; OE_16243; OE_17812; OE_17859; OE_20335; OE_22369; OE_22813; OE_22852; OE_24102; OE_2489; OE_2490; OE_26748; OE_28573; OE_31517; OE_3153; OE_31913; OE_31953; OE_327…	map00564
Lipid metabolism	Glycerophospholipid metabolism	279	phospholipase D	EC:3.1.4.4	6	OE_13014; OE_13015; OE_58640; OE_71891; OE_93053; OE_93054	map00564
Lipid metabolism	Sphingolipid metabolism	69	3-dehydrosphinganine reductase	EC:1.1.1.102	1	OE_5412	map00600
Lipid metabolism	Sphingolipid metabolism	69	N-acylsphingosine amidohydrolase	EC:3.5.1.23	4	OE_24198; OE_24199; OE_30568; OE_92768	map00600
Lipid metabolism	Sphingolipid metabolism	69	alpha-galactosidase	EC:3.2.1.22	3	OE_29260; OE_36333; OE_36334	map00600
Lipid metabolism	Sphingolipid metabolism	69	ceramide cholinephosphotransferase	EC:2.7.8.3	1	OE_3733	map00600
Lipid metabolism	Sphingolipid metabolism	69	ceramide glucosyltransferase	EC:2.4.1.80	5	OE_29246; OE_72223; OE_77548; OE_77549; OE_83824	map00600
Lipid metabolism	Sphingolipid metabolism	69	ceramide kinase	EC:2.7.1.138	3	OE_10329; OE_13631; OE_47511	map00600
Lipid metabolism	Sphingolipid metabolism	69	galactosylceramide sulfotransferase	EC:2.8.2.11	1	OE_9302	map00600
Lipid metabolism	Sphingolipid metabolism	69	phosphatidate phosphatase	EC:3.1.3.4	1	OE_46954	map00600
Lipid metabolism	Sphingolipid metabolism	69	serine C-palmitoyltransferase	EC:2.3.1.50	4	OE_38975; OE_41747; OE_56731; OE_7513	map00600
Lipid metabolism	Sphingolipid metabolism	69	sphinganine-1-phosphate aldolase	EC:4.1.2.27	1	OE_68292	map00600
Lipid metabolism	Sphingolipid metabolism	69	sphingomyelin phosphodiesterase D	EC:3.1.4.41	1	OE_1903	map00600
Lipid metabolism	Sphingolipid metabolism	69	sphingomyelin phosphodiesterase	EC:3.1.4.12	37	OE_13597; OE_13729; OE_1541; OE_1640; OE_1664; OE_17909; OE_19252; OE_2011; OE_20817; OE_22619; OE_22642; OE_25328; OE_2538; OE_2726; OE_2998; OE_30602; OE_31940; OE_3286; OE_33290; OE_34581; OE_36144; OE_36199; OE_4101; OE_42099; OE_45930; OE_46282; OE_4669; OE_46751; OE_56104; OE_57437; OE_77248; OE_81853; OE_8191; OE_86134; OE_86135; OE_95609; OE_97502	map00600
Lipid metabolism	Sphingolipid metabolism	69	sphingomyelin synthase	EC:2.7.8.27	1	OE_3733	map00600
Lipid metabolism	Sphingolipid metabolism	69	sphingosine N-acyltransferase	EC:2.3.1.24	7	OE_16855; OE_28720; OE_41526; OE_4181; OE_45453; OE_45454; OE_55211	map00600
Lipid metabolism	Steroid hormone biosynthesis	21	11-beta-hydroxysteroid dehydrogenase (NADP+)	EC:1.1.1.146	3	OE_28904; OE_37083; OE_81581	map00140
Lipid metabolism	Steroid hormone biosynthesis	21	alcohol sulfotransferase	EC:2.8.2.2	15	OE_11391; OE_1375; OE_13786; OE_14360; OE_2114; OE_2374; OE_27110; OE_2753; OE_3858; OE_3859; OE_3860; OE_71996; OE_7493; OE_76431; OE_81329	map00140
Lipid metabolism	Steroid hormone biosynthesis	21	glucuronosyltransferase	EC:2.4.1.17	3	OE_11670; OE_46998; OE_59903	map00140
Lipid metabolism	Synthesis and degradation of ketone bodies	8	3-oxoacid CoA-transferase	EC:2.8.3.5	1	OE_25401	map00072
Lipid metabolism	Synthesis and degradation of ketone bodies	8	acetyl-CoA C-acetyltransferase	EC:2.3.1.9	3	OE_28595; OE_7867; OE_94735	map00072
Lipid metabolism	Synthesis and degradation of ketone bodies	8	hydroxymethylglutaryl-CoA lyase	EC:4.1.3.4	2	OE_13623; OE_93691	map00072
Lipid metabolism	Synthesis and degradation of ketone bodies	8	hydroxymethylglutaryl-CoA synthase	EC:2.3.3.10	2	OE_7508; OE_83723	map00072
Metabolism of cofactors and vitamins	Biotin metabolism	10	3-oxoacyl-[acyl-carrier-protein] reductase (NADPH)	EC:1.1.1.100	9	OE_12503; OE_2303; OE_23215; OE_25576; OE_30429; OE_31976; OE_60245; OE_86503; OE_96417	map00780
Metabolism of cofactors and vitamins	Biotin metabolism	10	biotin-[acetyl-CoA-carboxylase] ligase	EC:6.3.4.15	1	OE_35269	map00780
Metabolism of cofactors and vitamins	Folate biosynthesis	14	GTP cyclohydrolase I	EC:3.5.4.16	6	OE_22505; OE_36056; OE_3807; OE_41705; OE_75685; OE_81330	map00790
Metabolism of cofactors and vitamins	Folate biosynthesis	14	alkaline phosphatase	EC:3.1.3.1	3	OE_37742; OE_42135; OE_59807	map00790
Metabolism of cofactors and vitamins	Folate biosynthesis	14	sepiapterin reductase	EC:1.1.1.153	5	OE_14500; OE_14501; OE_26546; OE_28453; OE_56216	map00790
Metabolism of cofactors and vitamins	Lipoic acid metabolism	1	lipoate synthase	EC:2.8.1.8	1	OE_47343	map00785
Metabolism of cofactors and vitamins	Nicotinate and nicotinamide metabolism	44	2-methyleneglutarate mutase	EC:5.4.99.4	2	OE_75516; OE_8533	map00760
Metabolism of cofactors and vitamins	Nicotinate and nicotinamide metabolism	44	5'-nucleotidase	EC:3.1.3.5	13	OE_1300; OE_14195; OE_20979; OE_29337; OE_38981; OE_4597; OE_68190; OE_70952; OE_75895; OE_7655; OE_7656; OE_83630; OE_95750	map00760
Metabolism of cofactors and vitamins	Nicotinate and nicotinamide metabolism	44	NAD(P)+ transhydrogenase (AB-specific)	EC:1.6.1.2	1	OE_2614	map00760
Metabolism of cofactors and vitamins	Nicotinate and nicotinamide metabolism	44	NAD(P)+ transhydrogenase (B-specific)	EC:1.6.1.1	1	OE_2614	map00760
Metabolism of cofactors and vitamins	Nicotinate and nicotinamide metabolism	44	NAD+ diphosphatase	EC:3.6.1.22	2	OE_5223; OE_5952	map00760
Metabolism of cofactors and vitamins	Nicotinate and nicotinamide metabolism	44	NAD+ kinase	EC:2.7.1.23	9	OE_10329; OE_1166; OE_13631; OE_26939; OE_33401; OE_39708; OE_47511; OE_86236; OE_88093	map00760
Metabolism of cofactors and vitamins	Nicotinate and nicotinamide metabolism	44	NAD+ synthase (glutamine-hydrolyzing)	EC:6.3.5.1	1	OE_4795	map00760
Metabolism of cofactors and vitamins	Nicotinate and nicotinamide metabolism	44	NAD+ synthase	EC:6.3.1.5	9	OE_23780; OE_39093; OE_45605; OE_56411; OE_68297; OE_7426; OE_7427; OE_76942; OE_86691	map00760
Metabolism of cofactors and vitamins	Nicotinate and nicotinamide metabolism	44	nicotinamidase	EC:3.5.1.19	1	OE_4546	map00760
Metabolism of cofactors and vitamins	Nicotinate and nicotinamide metabolism	44	nicotinate phosphoribosyltransferase	EC:6.3.4.21	3	OE_46422; OE_46424; OE_77054	map00760
Metabolism of cofactors and vitamins	Nicotinate and nicotinamide metabolism	44	nicotinate-nucleotide diphosphorylase (carboxylating)	EC:2.4.2.19	3	OE_46422; OE_46424; OE_77054	map00760
Metabolism of cofactors and vitamins	Nicotinate and nicotinamide metabolism	44	nucleotide diphosphatase	EC:3.6.1.9	2	OE_21382; OE_2495	map00760
Metabolism of cofactors and vitamins	Nicotinate and nicotinamide metabolism	44	purine nucleosidase	EC:3.2.2.1	1	OE_8251	map00760
Metabolism of cofactors and vitamins	One carbon pool by folate	10	formate-tetrahydrofolate ligase	EC:6.3.4.3	2	OE_19640; OE_4211	map00670
Metabolism of cofactors and vitamins	One carbon pool by folate	10	methenyltetrahydrofolate cyclohydrolase	EC:3.5.4.9	2	OE_14012; OE_59255	map00670
Metabolism of cofactors and vitamins	One carbon pool by folate	10	methionyl-tRNA formyltransferase	EC:2.1.2.9	3	OE_27152; OE_41464; OE_5599	map00670
Metabolism of cofactors and vitamins	One carbon pool by folate	10	methylenetetrahydrofolate dehydrogenase (NAD+)	EC:1.5.1.15	2	OE_14012; OE_59255	map00670
Metabolism of cofactors and vitamins	One carbon pool by folate	10	methylenetetrahydrofolate dehydrogenase [NAD(P)+]	EC:1.5.1.5	2	OE_14012; OE_59255	map00670
Metabolism of cofactors and vitamins	One carbon pool by folate	10	phosphoribosylaminoimidazolecarboxamide formyltransferase	EC:2.1.2.3	2	OE_25950; OE_46024	map00670
Metabolism of cofactors and vitamins	One carbon pool by folate	10	thymidylate synthase	EC:2.1.1.45	1	OE_7827	map00670
Metabolism of cofactors and vitamins	Pantothenate and CoA biosynthesis	25	beta-ureidopropionase	EC:3.5.1.6	3	OE_2252; OE_30614; OE_58440	map00770
Metabolism of cofactors and vitamins	Pantothenate and CoA biosynthesis	25	dephospho-CoA kinase	EC:2.7.1.24	1	OE_59266	map00770
Metabolism of cofactors and vitamins	Pantothenate and CoA biosynthesis	25	dihydropyrimidinase	EC:3.5.2.2	3	OE_11706; OE_22861; OE_71801	map00770
Metabolism of cofactors and vitamins	Pantothenate and CoA biosynthesis	25	nucleotide diphosphatase	EC:3.6.1.9	2	OE_21382; OE_2495	map00770
Metabolism of cofactors and vitamins	Pantothenate and CoA biosynthesis	25	pantetheine hydrolase	EC:3.5.1.92	10	OE_10209; OE_19033; OE_2729; OE_28447; OE_33024; OE_33025; OE_55799; OE_81535; OE_83340; OE_991	map00770
Metabolism of cofactors and vitamins	Pantothenate and CoA biosynthesis	25	pantothenate kinase	EC:2.7.1.33	2	OE_4205; OE_57907	map00770
Metabolism of cofactors and vitamins	Pantothenate and CoA biosynthesis	25	phosphopantothenate--cysteine ligase	EC:6.3.2.5	4	OE_2001; OE_2002; OE_2003; OE_81962	map00770
Metabolism of cofactors and vitamins	Porphyrin and chlorophyll metabolism	23	cyanocobalamin reductase (cyanide-eliminating)	EC:1.16.1.6	1	OE_8831	map00860
Metabolism of cofactors and vitamins	Porphyrin and chlorophyll metabolism	23	ferroxidase	EC:1.16.3.1	12	OE_12785; OE_17884; OE_22645; OE_25210; OE_31986; OE_33003; OE_44838; OE_44839; OE_55291; OE_56269; OE_56270; OE_93952	map00860
Metabolism of cofactors and vitamins	Porphyrin and chlorophyll metabolism	23	glucuronosyltransferase	EC:2.4.1.17	3	OE_11670; OE_46998; OE_59903	map00860
Metabolism of cofactors and vitamins	Porphyrin and chlorophyll metabolism	23	glutamate-tRNA ligase	EC:6.1.1.17	2	OE_1565; OE_26877	map00860
Metabolism of cofactors and vitamins	Porphyrin and chlorophyll metabolism	23	protochlorophyllide reductase	EC:1.3.1.33	5	OE_44660; OE_44661; OE_4588; OE_872; OE_9198	map00860
Metabolism of cofactors and vitamins	Retinol metabolism	37	alcohol dehydrogenase (NAD+)	EC:1.1.1.1	2	OE_13773; OE_16513	map00830
Metabolism of cofactors and vitamins	Retinol metabolism	37	aromatase	EC:1.14.14.1	20	OE_10565; OE_14632; OE_15215; OE_16395; OE_1879; OE_1881; OE_27376; OE_33191; OE_3426; OE_35181; OE_39262; OE_39396; OE_58398; OE_72032; OE_81583; OE_86842; OE_94806; OE_94813; OE_94814; OE_96584	map00830
Metabolism of cofactors and vitamins	Retinol metabolism	37	beta-carotene 15,15'-monooxygenase	EC:1.14.99.36	2	OE_28865; OE_8103	map00830
Metabolism of cofactors and vitamins	Retinol metabolism	37	glucuronosyltransferase	EC:2.4.1.17	3	OE_11670; OE_46998; OE_59903	map00830
Metabolism of cofactors and vitamins	Retinol metabolism	37	retinal dehydrogenase	EC:1.2.1.36	7	OE_25284; OE_37098; OE_71685; OE_71687; OE_7347; OE_7583; OE_76480	map00830
Metabolism of cofactors and vitamins	Retinol metabolism	37	retinol dehydrogenase	EC:1.1.1.105	3	OE_13875; OE_57004; OE_8242	map00830
Metabolism of cofactors and vitamins	Riboflavin metabolism	64	FMN adenylyltransferase	EC:2.7.7.2	1	OE_72501	map00740
Metabolism of cofactors and vitamins	Riboflavin metabolism	64	acid phosphatase	EC:3.1.3.2	56	OE_10170; OE_12350; OE_12518; OE_1315; OE_14147; OE_16263; OE_20761; OE_22447; OE_25250; OE_25349; OE_25670; OE_25671; OE_27038; OE_27394; OE_28842; OE_30296; OE_31577; OE_31578; OE_33350; OE_34326; OE_36307; OE_36958; OE_36959; OE_37011; OE_37348; OE_44503; OE_44505; OE_44509; OE_44513; OE_45591; OE_54705; OE_55589; OE_56365; OE_56366; OE_56367; OE_68204; OE_68981; OE_69238; OE_70329; OE_7063; O…	map00740
Metabolism of cofactors and vitamins	Riboflavin metabolism	64	nucleotide diphosphatase	EC:3.6.1.9	2	OE_21382; OE_2495	map00740
Metabolism of cofactors and vitamins	Riboflavin metabolism	64	riboflavin kinase	EC:2.7.1.26	4	OE_15043; OE_1928; OE_1929; OE_77153	map00740
Metabolism of cofactors and vitamins	Riboflavin metabolism	64	riboflavin reductase (NADPH)	EC:1.5.1.30	1	OE_57507	map00740
Metabolism of cofactors and vitamins	Riboflavin metabolism	64	riboflavin reductase (NADPH)	EC:1.5.1.41	1	OE_57507	map00740
Metabolism of cofactors and vitamins	Thiamine metabolism	6	cysteine desulfurase	EC:2.8.1.7	4	OE_18155; OE_18156; OE_2358; OE_46588	map00730
Metabolism of cofactors and vitamins	Thiamine metabolism	6	thiamine diphosphokinase	EC:2.7.6.2	2	OE_59205; OE_72119	map00730
Metabolism of cofactors and vitamins	Ubiquinone and other terpenoid-quinone biosynthesis	14	2-octaprenyl-6-methoxy-1,4-benzoquinone methylase	EC:2.1.1.201	1	OE_4444	map00130
Metabolism of cofactors and vitamins	Ubiquinone and other terpenoid-quinone biosynthesis	14	3-demethylubiquinone-9 3-O-methyltransferase	EC:2.1.1.64	1	OE_4072	map00130
Metabolism of cofactors and vitamins	Ubiquinone and other terpenoid-quinone biosynthesis	14	4-hydroxyphenylpyruvate dioxygenase	EC:1.13.11.27	5	OE_24211; OE_25782; OE_28686; OE_71572; OE_95013	map00130
Metabolism of cofactors and vitamins	Ubiquinone and other terpenoid-quinone biosynthesis	14	L-tyrosine:2-oxoglutarate aminotransferase	EC:2.6.1.5	1	OE_13029	map00130
Metabolism of cofactors and vitamins	Ubiquinone and other terpenoid-quinone biosynthesis	14	o-succinylbenzoate-CoA ligase	EC:6.2.1.26	5	OE_14770; OE_15284; OE_23356; OE_24266; OE_95637	map00130
Metabolism of cofactors and vitamins	Ubiquinone and other terpenoid-quinone biosynthesis	14	vitamin-K-epoxide reductase (warfarin-sensitive)	EC:1.1.4.1	1	OE_4163	map00130
Metabolism of cofactors and vitamins	Vitamin B6 metabolism	2	O-phospho-L-serine:2-oxoglutarate aminotransferase	EC:2.6.1.52	1	OE_19493	map00750
Metabolism of cofactors and vitamins	Vitamin B6 metabolism	2	pyridoxal phosphatase	EC:3.1.3.74	1	OE_13250	map00750
Metabolism of other amino acids	beta-Alanine metabolism	46	aldehyde dehydrogenase (NAD+)	EC:1.2.1.3	14	OE_13677; OE_19073; OE_25284; OE_33062; OE_3526; OE_36037; OE_37098; OE_56182; OE_56183; OE_71685; OE_71687; OE_7347; OE_7583; OE_76480	map00410
Metabolism of other amino acids	beta-Alanine metabolism	46	aminobutyraldehyde dehydrogenase	EC:1.2.1.19	1	OE_3526	map00410
Metabolism of other amino acids	beta-Alanine metabolism	46	beta-ureidopropionase	EC:3.5.1.6	3	OE_2252; OE_30614; OE_58440	map00410
Metabolism of other amino acids	beta-Alanine metabolism	46	dihydropyrimidinase	EC:3.5.2.2	3	OE_11706; OE_22861; OE_71801	map00410
Metabolism of other amino acids	beta-Alanine metabolism	46	enoyl-CoA hydratase	EC:4.2.1.17	13	OE_12822; OE_12823; OE_31729; OE_46756; OE_58990; OE_6048; OE_7538; OE_81660; OE_8477; OE_8478; OE_87079; OE_87080; OE_93944	map00410
Metabolism of other amino acids	beta-Alanine metabolism	46	malonate-semialdehyde dehydrogenase (acetylating)	EC:1.2.1.18	1	OE_83376	map00410
Metabolism of other amino acids	beta-Alanine metabolism	46	malonyl-CoA decarboxylase	EC:4.1.1.9	6	OE_55836; OE_55837; OE_55838; OE_55839; OE_77262; OE_77263	map00410
Metabolism of other amino acids	beta-Alanine metabolism	46	spermidine synthase	EC:2.5.1.16	5	OE_13069; OE_68421; OE_86425; OE_86427; OE_86430	map00410
Metabolism of other amino acids	beta-Alanine metabolism	46	spermine synthase	EC:2.5.1.22	1	OE_13707	map00410
Metabolism of other amino acids	Cyanoamino acid metabolism	3	asparaginase	EC:3.5.1.1	3	OE_29084; OE_29210; OE_7365	map00460
Metabolism of other amino acids	D-Arginine and D-ornithine metabolism	1	D-amino-acid oxidase	EC:1.4.3.3	1	OE_44459	map00472
Metabolism of other amino acids	Glutathione metabolism	86	glucose-6-phosphate dehydrogenase	EC:1.1.1.49	4	OE_2033; OE_39319; OE_87515; OE_94970	map00480
Metabolism of other amino acids	Glutathione metabolism	86	glutamate-cysteine ligase	EC:6.3.2.2	1	OE_3398	map00480
Metabolism of other amino acids	Glutathione metabolism	86	glutathione dehydrogenase (ascorbate)	EC:1.8.5.1	2	OE_23533; OE_58334	map00480
Metabolism of other amino acids	Glutathione metabolism	86	glutathione peroxidase	EC:1.11.1.9	27	OE_10248; OE_10250; OE_1056; OE_13579; OE_15002; OE_18165; OE_20734; OE_27155; OE_28396; OE_35965; OE_38117; OE_41662; OE_44640; OE_4510; OE_45386; OE_45387; OE_45388; OE_70692; OE_70693; OE_7166; OE_72448; OE_85479; OE_85480; OE_85481; OE_85896; OE_85898; OE_94031	map00480
Metabolism of other amino acids	Glutathione metabolism	86	glutathione synthase	EC:6.3.2.3	2	OE_27317; OE_59438	map00480
Metabolism of other amino acids	Glutathione metabolism	86	glutathione transferase	EC:2.5.1.18	24	OE_10294; OE_15285; OE_15286; OE_1838; OE_21122; OE_22535; OE_23456; OE_23533; OE_28579; OE_28580; OE_29081; OE_31962; OE_3459; OE_39161; OE_4510; OE_4663; OE_57292; OE_58059; OE_58060; OE_58334; OE_76383; OE_86952; OE_87002; OE_94690	map00480
Metabolism of other amino acids	Glutathione metabolism	86	glutathione-disulfide reductase	EC:1.8.1.7	1	OE_1986	map00480
Metabolism of other amino acids	Glutathione metabolism	86	hypoglycin A gamma-glutamyl transpeptidase	EC:2.3.2.2	9	OE_25052; OE_29643; OE_30142; OE_30143; OE_37009; OE_70988; OE_80994; OE_85125; OE_85126	map00480
Metabolism of other amino acids	Glutathione metabolism	86	isocitrate dehydrogenase (NADP+)	EC:1.1.1.42	2	OE_19046; OE_34404	map00480
Metabolism of other amino acids	Glutathione metabolism	86	ornithine decarboxylase	EC:4.1.1.17	10	OE_1; OE_23267; OE_25631; OE_30457; OE_31766; OE_31767; OE_56262; OE_86576; OE_86577; OE_86578	map00480
Metabolism of other amino acids	Glutathione metabolism	86	phospholipid-hydroperoxide glutathione peroxidase	EC:1.11.1.12	4	OE_1056; OE_85479; OE_85480; OE_85481	map00480
Metabolism of other amino acids	Glutathione metabolism	86	ribonucleoside-diphosphate reductase , thioredoxin disulfide as acceptor	EC:1.17.4.1	1	OE_25641	map00480
Metabolism of other amino acids	Glutathione metabolism	86	spermidine synthase	EC:2.5.1.16	5	OE_13069; OE_68421; OE_86425; OE_86427; OE_86430	map00480
Metabolism of other amino acids	Glutathione metabolism	86	spermine synthase	EC:2.5.1.22	1	OE_13707	map00480
Metabolism of other amino acids	Phosphonate and phosphinate metabolism	15	choline-phosphate cytidylyltransferase	EC:2.7.7.15	8	OE_10258; OE_1252; OE_1253; OE_28804; OE_37451; OE_72150; OE_77112; OE_87279	map00440
Metabolism of other amino acids	Phosphonate and phosphinate metabolism	15	ethanolamine-phosphate cytidylyltransferase	EC:2.7.7.14	7	OE_10416; OE_17760; OE_20646; OE_54470; OE_7003; OE_81600; OE_86923	map00440
Metabolism of other amino acids	Selenocompound metabolism	28	cystathionine gamma-lyase	EC:4.4.1.1	3	OE_23268; OE_30273; OE_71201	map00450
Metabolism of other amino acids	Selenocompound metabolism	28	methionine-tRNA ligase	EC:6.1.1.10	10	OE_15894; OE_17922; OE_31876; OE_34856; OE_37814; OE_42955; OE_42957; OE_5; OE_76693; OE_77257	map00450
Metabolism of other amino acids	Selenocompound metabolism	28	selenide, water dikinase	EC:2.7.9.3	2	OE_2996; OE_87364	map00450
Metabolism of other amino acids	Selenocompound metabolism	28	sulfate adenylyltransferase (ATP)	EC:2.7.7.4	13	OE_14573; OE_16448; OE_21289; OE_30862; OE_37665; OE_3776; OE_4097; OE_47696; OE_56615; OE_71464; OE_71465; OE_72077; OE_86458	map00450
Metabolism of other amino acids	Taurine and hypotaurine metabolism	13	cysteine dioxygenase	EC:1.13.11.20	4	OE_13005; OE_45618; OE_56591; OE_77180	map00430
Metabolism of other amino acids	Taurine and hypotaurine metabolism	13	hypoglycin A gamma-glutamyl transpeptidase	EC:2.3.2.2	9	OE_25052; OE_29643; OE_30142; OE_30143; OE_37009; OE_70988; OE_80994; OE_85125; OE_85126	map00430
Metabolism of terpenoids and polyketides	Terpenoid backbone biosynthesis	32	2-C-methyl-D-erythritol 4-phosphate cytidylyltransferase	EC:2.7.7.60	1	OE_13389	map00900
Metabolism of terpenoids and polyketides	Terpenoid backbone biosynthesis	32	acetyl-CoA C-acetyltransferase	EC:2.3.1.9	3	OE_28595; OE_7867; OE_94735	map00900
Metabolism of terpenoids and polyketides	Terpenoid backbone biosynthesis	32	di-trans,poly-cis-decaprenylcistransferase	EC:2.5.1.31	2	OE_14521; OE_87911	map00900
Metabolism of terpenoids and polyketides	Terpenoid backbone biosynthesis	32	dimethylallyltranstransferase	EC:2.5.1.1	6	OE_15663; OE_30428; OE_31637; OE_31638; OE_86499; OE_86500	map00900
Metabolism of terpenoids and polyketides	Terpenoid backbone biosynthesis	32	diphosphomevalonate decarboxylase	EC:4.1.1.33	6	OE_28589; OE_41676; OE_41677; OE_45378; OE_45379; OE_94724	map00900
Metabolism of terpenoids and polyketides	Terpenoid backbone biosynthesis	32	farnesyltranstransferase	EC:2.5.1.29	1	OE_32179	map00900
Metabolism of terpenoids and polyketides	Terpenoid backbone biosynthesis	32	geranyltranstransferase	EC:2.5.1.10	6	OE_15663; OE_30428; OE_31637; OE_31638; OE_86499; OE_86500	map00900
Metabolism of terpenoids and polyketides	Terpenoid backbone biosynthesis	32	heptaprenyl diphosphate synthase	EC:2.5.1.30	2	OE_1852; OE_29190	map00900
Metabolism of terpenoids and polyketides	Terpenoid backbone biosynthesis	32	hydroxymethylglutaryl-CoA synthase	EC:2.3.3.10	2	OE_7508; OE_83723	map00900
Metabolism of terpenoids and polyketides	Terpenoid backbone biosynthesis	32	phosphomevalonate kinase	EC:2.7.4.2	5	OE_11487; OE_21127; OE_34477; OE_45119; OE_8003	map00900
Metabolism of terpenoids and polyketides	Terpenoid backbone biosynthesis	32	protein farnesyltransferase	EC:2.5.1.58	4	OE_32259; OE_56927; OE_72578; OE_97552	map00900
Nucleotide metabolism	Purine metabolism	240	3',5'-cyclic-GMP phosphodiesterase	EC:3.1.4.35	11	OE_11386; OE_17957; OE_41765; OE_56875; OE_56876; OE_56877; OE_56878; OE_7548; OE_7649; OE_87237; OE_93988	map00230
Nucleotide metabolism	Purine metabolism	240	3',5'-cyclic-nucleotide phosphodiesterase	EC:3.1.4.17	12	OE_1137; OE_14416; OE_17861; OE_2005; OE_21139; OE_28005; OE_30832; OE_41616; OE_41617; OE_55928; OE_83760; OE_96297	map00230
Nucleotide metabolism	Purine metabolism	240	3'-nucleotidase	EC:3.1.3.6	3	OE_28714; OE_37424; OE_76694	map00230
Nucleotide metabolism	Purine metabolism	240	5'-nucleotidase	EC:3.1.3.5	13	OE_1300; OE_14195; OE_20979; OE_29337; OE_38981; OE_4597; OE_68190; OE_70952; OE_75895; OE_7655; OE_7656; OE_83630; OE_95750	map00230
Nucleotide metabolism	Purine metabolism	240	ADP-ribose diphosphatase	EC:3.6.1.13	4	OE_10628; OE_25617; OE_3375; OE_70457	map00230
Nucleotide metabolism	Purine metabolism	240	AMP deaminase	EC:3.5.4.6	4	OE_13370; OE_57752; OE_72272; OE_7883	map00230
Nucleotide metabolism	Purine metabolism	240	ATPase	EC:3.6.1.3	48	OE_11544; OE_12775; OE_13855; OE_1412; OE_14148; OE_14682; OE_15690; OE_22883; OE_2494; OE_28389; OE_28390; OE_28545; OE_2857; OE_28665; OE_29588; OE_3085; OE_31862; OE_31863; OE_3797; OE_38041; OE_41783; OE_45452; OE_48011; OE_49139; OE_5149; OE_5293; OE_542; OE_543; OE_55015; OE_55368; OE_57042; OE_68236; OE_68554; OE_71267; OE_75598; OE_77948; OE_7885; OE_80913; OE_8297; OE_8298; OE_8361; OE_9…	map00230
Nucleotide metabolism	Purine metabolism	240	DNA-directed 5'-3' RNA polymerase	EC:2.7.7.6	26	OE_1068; OE_13586; OE_1598; OE_16686; OE_16924; OE_25392; OE_26623; OE_26861; OE_27065; OE_2743; OE_27436; OE_35259; OE_3586; OE_39863; OE_47194; OE_47230; OE_60151; OE_72112; OE_72509; OE_77320; OE_81783; OE_8649; OE_86891; OE_8729; OE_95775; OE_9708	map00230
Nucleotide metabolism	Purine metabolism	240	DNA-directed DNA polymerase	EC:2.7.7.7	23	OE_13999; OE_14428; OE_15029; OE_15742; OE_23587; OE_2396; OE_26374; OE_28238; OE_28255; OE_28257; OE_29606; OE_30172; OE_34292; OE_3436; OE_4152; OE_4522; OE_47579; OE_70185; OE_7255; OE_77447; OE_85879; OE_93183; OE_96961	map00230
Nucleotide metabolism	Purine metabolism	240	GMP synthase (glutamine-hydrolyzing)	EC:6.3.5.2	9	OE_23780; OE_39093; OE_45605; OE_56411; OE_68297; OE_7426; OE_7427; OE_76942; OE_86691	map00230
Nucleotide metabolism	Purine metabolism	240	IMP cyclohydrolase	EC:3.5.4.10	2	OE_25950; OE_46024	map00230
Nucleotide metabolism	Purine metabolism	240	IMP dehydrogenase	EC:1.1.1.205	2	OE_16318; OE_58204	map00230
Nucleotide metabolism	Purine metabolism	240	RNA-directed 5'-3' RNA polymerase	EC:2.7.7.48	5	OE_16772; OE_22637; OE_22850; OE_29263; OE_7313	map00230
Nucleotide metabolism	Purine metabolism	240	adenine phosphoribosyltransferase	EC:2.4.2.7	2	OE_24202; OE_76497	map00230
Nucleotide metabolism	Purine metabolism	240	adenosine deaminase	EC:3.5.4.4	1	OE_34676	map00230
Nucleotide metabolism	Purine metabolism	240	adenosine kinase	EC:2.7.1.20	2	OE_3050; OE_83814	map00230
Nucleotide metabolism	Purine metabolism	240	adenylate cyclase	EC:4.6.1.1	10	OE_12925; OE_14660; OE_18082; OE_23161; OE_2776; OE_41769; OE_46944; OE_54114; OE_56895; OE_57935	map00230
Nucleotide metabolism	Purine metabolism	240	adenylate kinase	EC:2.7.4.3	6	OE_13115; OE_15275; OE_29207; OE_4047; OE_5293; OE_8985	map00230
Nucleotide metabolism	Purine metabolism	240	adenylosuccinate synthase	EC:6.3.4.4	1	OE_1446	map00230
Nucleotide metabolism	Purine metabolism	240	adenylylsulfate kinase	EC:2.7.1.25	1	OE_4097	map00230
Nucleotide metabolism	Purine metabolism	240	amidophosphoribosyltransferase	EC:2.4.2.14	2	OE_71803; OE_87937	map00230
Nucleotide metabolism	Purine metabolism	240	dATP phosphohydrolase	EC:3.6.1.5	5	OE_13856; OE_33403; OE_81923; OE_8313; OE_96656	map00230
Nucleotide metabolism	Purine metabolism	240	dGTPase	EC:3.1.5.1	2	OE_26814; OE_82025	map00230
Nucleotide metabolism	Purine metabolism	240	guanylate kinase	EC:2.7.4.8	7	OE_28981; OE_28982; OE_28983; OE_3257; OE_69087; OE_95947; OE_95948	map00230
Nucleotide metabolism	Purine metabolism	240	hypoxanthine phosphoribosyltransferase	EC:2.4.2.8	1	OE_4481	map00230
Nucleotide metabolism	Purine metabolism	240	nucleoside diphosphate kinase	EC:2.7.4.6	4	OE_27841; OE_29612; OE_72026; OE_9185	map00230
Nucleotide metabolism	Purine metabolism	240	nucleoside-diphosphatase	EC:3.6.1.6	2	OE_21187; OE_96656	map00230
Nucleotide metabolism	Purine metabolism	240	nucleotide diphosphatase	EC:3.6.1.9	2	OE_21382; OE_2495	map00230
Nucleotide metabolism	Purine metabolism	240	phosphoribosylaminoimidazolecarboxamide formyltransferase	EC:2.1.2.3	2	OE_25950; OE_46024	map00230
Nucleotide metabolism	Purine metabolism	240	phosphoribosylformylglycinamidine synthase	EC:6.3.5.3	1	OE_8291	map00230
Nucleotide metabolism	Purine metabolism	240	polyribonucleotide nucleotidyltransferase	EC:2.7.7.8	6	OE_29205; OE_39734; OE_41579; OE_47388; OE_55631; OE_7226	map00230
Nucleotide metabolism	Purine metabolism	240	purine nucleosidase	EC:3.2.2.1	1	OE_8251	map00230
Nucleotide metabolism	Purine metabolism	240	ribonucleoside-diphosphate reductase , thioredoxin disulfide as acceptor	EC:1.17.4.1	1	OE_25641	map00230
Nucleotide metabolism	Purine metabolism	240	ribose phosphate diphosphokinase	EC:2.7.6.1	11	OE_16633; OE_19433; OE_20934; OE_22499; OE_23338; OE_56853; OE_56855; OE_56856; OE_71472; OE_94322; OE_94323	map00230
Nucleotide metabolism	Purine metabolism	240	sulfate adenylyltransferase (ATP)	EC:2.7.7.4	13	OE_14573; OE_16448; OE_21289; OE_30862; OE_37665; OE_3776; OE_4097; OE_47696; OE_56615; OE_71464; OE_71465; OE_72077; OE_86458	map00230
Nucleotide metabolism	Pyrimidine metabolism	95	3'-nucleotidase	EC:3.1.3.6	3	OE_28714; OE_37424; OE_76694	map00240
Nucleotide metabolism	Pyrimidine metabolism	95	5'-nucleotidase	EC:3.1.3.5	13	OE_1300; OE_14195; OE_20979; OE_29337; OE_38981; OE_4597; OE_68190; OE_70952; OE_75895; OE_7655; OE_7656; OE_83630; OE_95750	map00240
Nucleotide metabolism	Pyrimidine metabolism	95	CTP synthase	EC:6.3.4.2	2	OE_17931; OE_22686	map00240
Nucleotide metabolism	Pyrimidine metabolism	95	DNA-directed 5'-3' RNA polymerase	EC:2.7.7.6	26	OE_1068; OE_13586; OE_1598; OE_16686; OE_16924; OE_25392; OE_26623; OE_26861; OE_27065; OE_2743; OE_27436; OE_35259; OE_3586; OE_39863; OE_47194; OE_47230; OE_60151; OE_72112; OE_72509; OE_77320; OE_81783; OE_8649; OE_86891; OE_8729; OE_95775; OE_9708	map00240
Nucleotide metabolism	Pyrimidine metabolism	95	DNA-directed DNA polymerase	EC:2.7.7.7	23	OE_13999; OE_14428; OE_15029; OE_15742; OE_23587; OE_2396; OE_26374; OE_28238; OE_28255; OE_28257; OE_29606; OE_30172; OE_34292; OE_3436; OE_4152; OE_4522; OE_47579; OE_70185; OE_7255; OE_77447; OE_85879; OE_93183; OE_96961	map00240
Nucleotide metabolism	Pyrimidine metabolism	95	beta-ureidopropionase	EC:3.5.1.6	3	OE_2252; OE_30614; OE_58440	map00240
Nucleotide metabolism	Pyrimidine metabolism	95	dATP phosphohydrolase	EC:3.6.1.5	5	OE_13856; OE_33403; OE_81923; OE_8313; OE_96656	map00240
Nucleotide metabolism	Pyrimidine metabolism	95	dihydropyrimidinase	EC:3.5.2.2	3	OE_11706; OE_22861; OE_71801	map00240
Nucleotide metabolism	Pyrimidine metabolism	95	nucleoside diphosphate kinase	EC:2.7.4.6	4	OE_27841; OE_29612; OE_72026; OE_9185	map00240
Nucleotide metabolism	Pyrimidine metabolism	95	nucleoside-diphosphatase	EC:3.6.1.6	2	OE_21187; OE_96656	map00240
Nucleotide metabolism	Pyrimidine metabolism	95	polyribonucleotide nucleotidyltransferase	EC:2.7.7.8	6	OE_29205; OE_39734; OE_41579; OE_47388; OE_55631; OE_7226	map00240
Nucleotide metabolism	Pyrimidine metabolism	95	ribonucleoside-diphosphate reductase , thioredoxin disulfide as acceptor	EC:1.17.4.1	1	OE_25641	map00240
Nucleotide metabolism	Pyrimidine metabolism	95	thymidylate kinase	EC:2.7.4.9	1	OE_27841	map00240
Nucleotide metabolism	Pyrimidine metabolism	95	thymidylate synthase	EC:2.1.1.45	1	OE_7827	map00240
Nucleotide metabolism	Pyrimidine metabolism	95	uridine kinase	EC:2.7.1.48	4	OE_16700; OE_27115; OE_8299; OE_97791	map00240
Nucleotide metabolism	Pyrimidine metabolism	95	uridylate kinase	EC:2.7.4.22	1	OE_27841	map00240
Signal transduction	mTOR signaling pathway	12	AMP-activated protein kinase	EC:2.7.11.11	8	OE_33218; OE_33220; OE_35192; OE_37032; OE_39330; OE_46324; OE_71164; OE_81478	map04150
Signal transduction	mTOR signaling pathway	12	MAP kinase	EC:2.7.11.24	4	OE_1757; OE_1758; OE_25553; OE_71962	map04150
Signal transduction	Phosphatidylinositol signaling system	30	1-phosphatidylinositol 4-kinase	EC:2.7.1.67	2	OE_1555; OE_58766	map04070
Signal transduction	Phosphatidylinositol signaling system	30	1-phosphatidylinositol-3-kinase	EC:2.7.1.137	5	OE_21383; OE_2296; OE_2565; OE_42317; OE_46538	map04070
Signal transduction	Phosphatidylinositol signaling system	30	1-phosphatidylinositol-3-phosphate 5-kinase	EC:2.7.1.150	2	OE_46827; OE_5208	map04070
Signal transduction	Phosphatidylinositol signaling system	30	1-phosphatidylinositol-4-phosphate 3-kinase	EC:2.7.1.154	4	OE_15209; OE_2565; OE_26013; OE_81663	map04070
Signal transduction	Phosphatidylinositol signaling system	30	inositol monophosphate 1-phosphatase	EC:3.1.3.25	3	OE_28714; OE_37424; OE_76694	map04070
Signal transduction	Phosphatidylinositol signaling system	30	inositol pentakisphosphate 2-kinase	EC:2.7.1.158	1	OE_8208	map04070
Signal transduction	Phosphatidylinositol signaling system	30	inositol-1,3,4-trisphosphate 6-kinase	EC:2.7.1.159	1	OE_8905	map04070
Signal transduction	Phosphatidylinositol signaling system	30	phosphatidate cytidylyltransferase	EC:2.7.7.41	2	OE_11434; OE_18025	map04070
Signal transduction	Phosphatidylinositol signaling system	30	phosphatidylinositol-3,4,5-trisphosphate 3-phosphatase	EC:3.1.3.67	3	OE_35420; OE_7848; OE_94612	map04070
Signal transduction	Phosphatidylinositol signaling system	30	phosphatidylinositol-3,4-bisphosphate 4-phosphatase	EC:3.1.3.66	4	OE_7331; OE_7332; OE_8087; OE_8088	map04070
Signal transduction	Phosphatidylinositol signaling system	30	phosphatidylinositol-4,5-bisphosphate 5-phosphatase	EC:3.1.3.36	4	OE_11743; OE_12491; OE_28688; OE_68450	map04070
Translation	Aminoacyl-tRNA biosynthesis	44	alanine-tRNA ligase	EC:6.1.1.7	1	OE_2464	map00970
Translation	Aminoacyl-tRNA biosynthesis	44	arginine-tRNA ligase	EC:6.1.1.19	5	OE_2521; OE_25785; OE_25909; OE_60144; OE_9114	map00970
Translation	Aminoacyl-tRNA biosynthesis	44	asparagine-tRNA ligase	EC:6.1.1.22	2	OE_26815; OE_57830	map00970
Translation	Aminoacyl-tRNA biosynthesis	44	aspartate-tRNA ligase	EC:6.1.1.12	1	OE_5528	map00970
Translation	Aminoacyl-tRNA biosynthesis	44	cysteine-tRNA ligase	EC:6.1.1.16	1	OE_3714	map00970
Translation	Aminoacyl-tRNA biosynthesis	44	glutamate-tRNA ligase	EC:6.1.1.17	2	OE_1565; OE_26877	map00970
Translation	Aminoacyl-tRNA biosynthesis	44	glutamine-tRNA ligase	EC:6.1.1.18	2	OE_26877; OE_8838	map00970
Translation	Aminoacyl-tRNA biosynthesis	44	glutaminyl-tRNA synthase (glutamine-hydrolyzing)	EC:6.3.5.7	1	OE_13828	map00970
Translation	Aminoacyl-tRNA biosynthesis	44	isoleucine-tRNA ligase	EC:6.1.1.5	2	OE_20831; OE_25366	map00970
Translation	Aminoacyl-tRNA biosynthesis	44	leucine-tRNA ligase	EC:6.1.1.4	4	OE_2078; OE_2080; OE_28880; OE_4380	map00970
Translation	Aminoacyl-tRNA biosynthesis	44	methionine-tRNA ligase	EC:6.1.1.10	10	OE_15894; OE_17922; OE_31876; OE_34856; OE_37814; OE_42955; OE_42957; OE_5; OE_76693; OE_77257	map00970
Translation	Aminoacyl-tRNA biosynthesis	44	methionyl-tRNA formyltransferase	EC:2.1.2.9	3	OE_27152; OE_41464; OE_5599	map00970
Translation	Aminoacyl-tRNA biosynthesis	44	phenylalanine-tRNA ligase	EC:6.1.1.20	5	OE_13233; OE_25789; OE_29158; OE_29268; OE_32911	map00970
Translation	Aminoacyl-tRNA biosynthesis	44	proline-tRNA ligase	EC:6.1.1.15	2	OE_26877; OE_4815	map00970
Translation	Aminoacyl-tRNA biosynthesis	44	serine-tRNA ligase	EC:6.1.1.11	3	OE_31941; OE_82545; OE_96021	map00970
Translation	Aminoacyl-tRNA biosynthesis	44	tryptophan-tRNA ligase	EC:6.1.1.2	1	OE_7527	map00970
Translation	Aminoacyl-tRNA biosynthesis	44	valine-tRNA ligase	EC:6.1.1.9	1	OE_7710	map00970
Xenobiotics biodegradation and metabolism	Aminobenzoate degradation	4	acetate CoA-transferase	EC:2.8.3.8	3	OE_20732; OE_2571; OE_55300	map00627
Xenobiotics biodegradation and metabolism	Aminobenzoate degradation	4	amidase	EC:3.5.1.4	1	OE_26931	map00627
Xenobiotics biodegradation and metabolism	beta-Lactam resistance	1	beta-lactamase	EC:3.5.2.6	1	OE_12818	map00312
Xenobiotics biodegradation and metabolism	Bisphenol degradation	2	arylesterase	EC:3.1.1.2	2	OE_13216; OE_8670	map00363
Xenobiotics biodegradation and metabolism	Caprolactam degradation	2	alcohol dehydrogenase (NADP+)	EC:1.1.1.2	2	OE_3667; OE_97720	map00930
Xenobiotics biodegradation and metabolism	Drug metabolism - cytochrome P450	29	alcohol dehydrogenase (NAD+)	EC:1.1.1.1	2	OE_13773; OE_16513	map00982
Xenobiotics biodegradation and metabolism	Drug metabolism - cytochrome P450	29	glucuronosyltransferase	EC:2.4.1.17	3	OE_11670; OE_46998; OE_59903	map00982
Xenobiotics biodegradation and metabolism	Drug metabolism - cytochrome P450	29	glutathione transferase	EC:2.5.1.18	24	OE_10294; OE_15285; OE_15286; OE_1838; OE_21122; OE_22535; OE_23456; OE_23533; OE_28579; OE_28580; OE_29081; OE_31962; OE_3459; OE_39161; OE_4510; OE_4663; OE_57292; OE_58059; OE_58060; OE_58334; OE_76383; OE_86952; OE_87002; OE_94690	map00982
Xenobiotics biodegradation and metabolism	Drug metabolism - other enzymes	40	GMP synthase (glutamine-hydrolyzing)	EC:6.3.5.2	9	OE_23780; OE_39093; OE_45605; OE_56411; OE_68297; OE_7426; OE_7427; OE_76942; OE_86691	map00983
Xenobiotics biodegradation and metabolism	Drug metabolism - other enzymes	40	IMP dehydrogenase	EC:1.1.1.205	2	OE_16318; OE_58204	map00983
Xenobiotics biodegradation and metabolism	Drug metabolism - other enzymes	40	arylamine N-acetyltransferase	EC:2.3.1.5	8	OE_23341; OE_2524; OE_33382; OE_35404; OE_36309; OE_47198; OE_71915; OE_87302	map00983
Xenobiotics biodegradation and metabolism	Drug metabolism - other enzymes	40	beta-ureidopropionase	EC:3.5.1.6	3	OE_2252; OE_30614; OE_58440	map00983
Xenobiotics biodegradation and metabolism	Drug metabolism - other enzymes	40	carboxylic ester hydrolase	EC:3.1.1.1	7	OE_1343; OE_1344; OE_2083; OE_30610; OE_39331; OE_46327; OE_68517	map00983
Xenobiotics biodegradation and metabolism	Drug metabolism - other enzymes	40	dihydropyrimidinase	EC:3.5.2.2	3	OE_11706; OE_22861; OE_71801	map00983
Xenobiotics biodegradation and metabolism	Drug metabolism - other enzymes	40	glucuronosyltransferase	EC:2.4.1.17	3	OE_11670; OE_46998; OE_59903	map00983
Xenobiotics biodegradation and metabolism	Drug metabolism - other enzymes	40	hypoxanthine phosphoribosyltransferase	EC:2.4.2.8	1	OE_4481	map00983
Xenobiotics biodegradation and metabolism	Drug metabolism - other enzymes	40	uridine kinase	EC:2.7.1.48	4	OE_16700; OE_27115; OE_8299; OE_97791	map00983
Xenobiotics biodegradation and metabolism	Metabolism of xenobiotics by cytochrome P450	57	11-beta-hydroxysteroid dehydrogenase (NADP+)	EC:1.1.1.146	3	OE_28904; OE_37083; OE_81581	map00980
Xenobiotics biodegradation and metabolism	Metabolism of xenobiotics by cytochrome P450	57	alcohol dehydrogenase (NAD+)	EC:1.1.1.1	2	OE_13773; OE_16513	map00980
Xenobiotics biodegradation and metabolism	Metabolism of xenobiotics by cytochrome P450	57	aromatase	EC:1.14.14.1	20	OE_10565; OE_14632; OE_15215; OE_16395; OE_1879; OE_1881; OE_27376; OE_33191; OE_3426; OE_35181; OE_39262; OE_39396; OE_58398; OE_72032; OE_81583; OE_86842; OE_94806; OE_94813; OE_94814; OE_96584	map00980
Xenobiotics biodegradation and metabolism	Metabolism of xenobiotics by cytochrome P450	57	carbonyl reductase (NADPH)	EC:1.1.1.184	1	OE_96976	map00980
Xenobiotics biodegradation and metabolism	Metabolism of xenobiotics by cytochrome P450	57	cis-stilbene-oxide hydrolase	EC:3.3.2.9	4	OE_32204; OE_42147; OE_4256; OE_47980	map00980
Xenobiotics biodegradation and metabolism	Metabolism of xenobiotics by cytochrome P450	57	glucuronosyltransferase	EC:2.4.1.17	3	OE_11670; OE_46998; OE_59903	map00980
Xenobiotics biodegradation and metabolism	Metabolism of xenobiotics by cytochrome P450	57	glutathione transferase	EC:2.5.1.18	24	OE_10294; OE_15285; OE_15286; OE_1838; OE_21122; OE_22535; OE_23456; OE_23533; OE_28579; OE_28580; OE_29081; OE_31962; OE_3459; OE_39161; OE_4510; OE_4663; OE_57292; OE_58059; OE_58060; OE_58334; OE_76383; OE_86952; OE_87002; OE_94690	map00980
Xenobiotics biodegradation and metabolism	Nitrotoluene degradation	8	arylamine N-acetyltransferase	EC:2.3.1.5	8	OE_23341; OE_2524; OE_33382; OE_35404; OE_36309; OE_47198; OE_71915; OE_87302	map00633
Xenobiotics biodegradation and metabolism	Steroid degradation	1	3-oxo-5-alpha-steroid 4-dehydrogenase	EC:1.3.99.5	1	OE_13044	map00984
Xenobiotics biodegradation and metabolism	Styrene degradation	1	amidase	EC:3.5.1.4	1	OE_26931	map00643
