# Supplementary material for: RNA-seq analysis and gene expression dynamics in the salivary glands of the argasid tick Ornithodoros erraticus along the trophogonic cycle
Source: Parasit Vectors. 2021 Mar 20;14:170. doi: 10.1186/s13071-021-04671-z (PMC7980729; doi:10.1186/s13071-021-04671-z)
Supplement: Supplementary file 5 — Additional file 5: Table S5. Differentially expressed genes (DEG) in the salivary glands of O. erraticus females between three physiological states: 7-day fed vs unfed (7 vs 0), 14-day fed vs 7-day fed (14 vs 7) and 14-day fed vs unfed (14 vs 0). [file 13071_2021_4671_MOESM5_ESM.xlsx]

## Sheet: DEG 7 vs. 0
Table S5. Differentially expressed genes (DEG) in the salivary glands of O. erraticus females between three physiological states: 7-day fed versus unfed (7 vs. 0), 14-day fed versus 7-day fed (14 vs. 7) and 14-day fed versus unfed (14 vs. 0).
Cluster	log2FC	logCPM	PValue	FDR	Sequences	Description	Accession	GO	EC	InterPro	PFAM	Antigenicity	Transmembrane	GPI anchor	Signal Peptide	Pathway (clusters)	PathwayId (clusters)
Cluster-1795.87907	5.55182	4.21607	3.99e-15	9.29e-13	OE_75147	conserved hypothetical protein, partial	EEC04736.1					No	No	No	No
Cluster-1795.6566	5.54727	7.2683	8.99e-15	1.85e-12	OE_3116	pep scaffold:IscaW1:DS691103:76505:76945:-1 gene:ISCW003390 transcript:ISCW003390-RA gene_biotype:protein_coding transcript_biotype:protein_coding description:Putative uncharacterized protein (Fragment)	B7PDR4					No	No	No	No
Cluster-1795.83041	5.5112	5.84749	2.19e-14	4e-12	OE_76162	pep scaffold:IscaW1:DS691103:76505:76945:-1 gene:ISCW003390 transcript:ISCW003390-RA gene_biotype:protein_coding transcript_biotype:protein_coding description:Putative uncharacterized protein (Fragment)	B7PDR4					No	No	No	No
Cluster-1795.6281	5.44482	6.39865	6.85e-15	1.46e-12	OE_83529	pep scaffold:IscaW1:DS691103:76505:76945:-1 gene:ISCW003390 transcript:ISCW003390-RA gene_biotype:protein_coding transcript_biotype:protein_coding description:Putative uncharacterized protein (Fragment)	B7PDR4					No	No	No	No
Cluster-1795.18673	5.41554	8.86069	1.91e-21	4.21e-18	OE_2819	pep scaffold:IscaW1:DS691103:76505:76945:-1 gene:ISCW003390 transcript:ISCW003390-RA gene_biotype:protein_coding transcript_biotype:protein_coding description:Putative uncharacterized protein (Fragment)	B7PDR4					Yes	No	No	No
Cluster-1795.6523	5.33204	5.79453	2.28e-11	2.16e-09	OE_76159	hypothetical protein IscW_ISCW003391	EEC04737.1					No	No	No	No
Cluster-1795.8146	5.32705	5.34709	2.53e-21	5.35e-18	OE_68160	reticulocyte-binding protein 2 homolog a-like, partial	XP_023331916.1					No	No	No	No
Cluster-1795.34959	5.30297	6.38846	1.75e-21	3.96e-18	OE_2820	pep scaffold:IscaW1:DS691103:76505:76945:-1 gene:ISCW003390 transcript:ISCW003390-RA gene_biotype:protein_coding transcript_biotype:protein_coding description:Putative uncharacterized protein (Fragment)	B7PDR4					Yes	No	No	No
Cluster-1795.81338	5.29779	8.60588	1.01e-11	1.04e-09	OE_95191	pep scaffold:IscaW1:DS691103:76505:76945:-1 gene:ISCW003390 transcript:ISCW003390-RA gene_biotype:protein_coding transcript_biotype:protein_coding description:Putative uncharacterized protein (Fragment)	B7PDR4					Yes	No	No	No
Cluster-1795.81336	5.28439	8.26624	2.01e-11	1.93e-09	OE_28735	pep scaffold:IscaW1:DS691103:76505:76945:-1 gene:ISCW003390 transcript:ISCW003390-RA gene_biotype:protein_coding transcript_biotype:protein_coding description:Putative uncharacterized protein (Fragment)	B7PDR4					Yes	No	No	No
Cluster-1795.81337	5.25132	4.2177	5.03e-15	1.13e-12	OE_70715	pep scaffold:IscaW1:DS691103:76505:76945:-1 gene:ISCW003390 transcript:ISCW003390-RA gene_biotype:protein_coding transcript_biotype:protein_coding description:Putative uncharacterized protein (Fragment)	B7PDR4					No	No	No	No
Cluster-1795.81335	5.19491	5.81315	3.27e-11	2.98e-09	OE_76160	hypothetical protein IscW_ISCW003391	EEC04737.1					No	No	No	No
Cluster-1795.52368	5.18915	6.60777	3.79e-22	1.08e-18	OE_56274	pep scaffold:IscaW1:DS691103:76505:76945:-1 gene:ISCW003390 transcript:ISCW003390-RA gene_biotype:protein_coding transcript_biotype:protein_coding description:Putative uncharacterized protein (Fragment)	B7PDR4					No	Yes	No	No
Cluster-1795.86543	5.13419	5.01515	5.89e-14	9.56e-12	OE_42917	pep scaffold:IscaW1:DS691103:76505:76945:-1 gene:ISCW003390 transcript:ISCW003390-RA gene_biotype:protein_coding transcript_biotype:protein_coding description:Putative uncharacterized protein (Fragment)	B7PDR4					No	No	No	No
Cluster-1795.61356	5.08256	5.17718	5.17e-14	8.44e-12	OE_75416	pep scaffold:IscaW1:DS696908:62069:66990:-1 gene:ISCW004813 transcript:ISCW004813-RA gene_biotype:protein_coding transcript_biotype:protein_coding description:Putative uncharacterized protein	B7PEQ3	[C]GO:0005737: cytoplasm;[C]GO:0016021: integral component of membrane		IPR037296 Staphostatin A/B;IPR042473 V-type immunoglobulin domain-containing suppressor of T-cell activation	PF04117 Mpv17 / PMP22 family	Yes	No	No	No
Cluster-1795.57968	4.9862	8.41876	2.22e-10	1.75e-08	OE_70482	vitellogenin	BAH02666.2	[F]GO:0005319: lipid transporter activity		IPR037088 Vitellinogen, beta-sheet shell domain superfamily		No	No	No	No
Cluster-1795.63943	4.8145	9.9144	2.93e-14	5.18e-12	OE_69048	vitellogenin	BAH02666.2	[F]GO:0005319: lipid transporter activity		IPR037088 Vitellinogen, beta-sheet shell domain superfamily		Yes	No	No	No
Cluster-1795.10578	4.79259	4.88317	1.38e-23	5.18e-20	OE_13895	hypothetical protein IscW_ISCW011809	EEC15201.1					No	No	No	No
Cluster-1795.49355	4.64149	9.68024	7.41e-12	7.78e-10	OE_85856	GP80 precursor, partial	AAA92143.1	[F]GO:0005319: lipid transporter activity		IPR037088 Vitellinogen, beta-sheet shell domain superfamily		Yes	No	No	No
Cluster-1795.33943	4.62614	11.3498	5.31e-12	5.77e-10	OE_28563	vitellogenin	AAW78557.2	[F]GO:0005319: lipid transporter activity		IPR037088 Vitellinogen, beta-sheet shell domain superfamily		No	No	No	Yes
Cluster-1795.40350	4.57548	9.82213	5.82e-12	6.26e-10	OE_75534	pep scaffold:IscaW1:DS950603:16225:44518:1 gene:ISCW013727 transcript:ISCW013727-RA gene_biotype:protein_coding transcript_biotype:protein_coding gene_symbol:Vg1 description:Vitellogenin, putative	B7QJ67	[F]GO:0005319: lipid transporter activity;[C]GO:0016021: integral component of membrane		IPR037088 Vitellinogen, beta-sheet shell domain superfamily;IPR042473 V-type immunoglobulin domain-containing suppressor of T-cell activation	PF00094 von Willebrand factor type D domain;PF01347 Lipoprotein amino terminal region;PF09172 Domain of unknown function (DUF1943)	No	No	No	Yes
Cluster-1795.57963	4.55997	10.801	1.58e-13	2.37e-11	OE_31564	vitellogenin	BAH02666.2	[F]GO:0005319: lipid transporter activity		IPR037088 Vitellinogen, beta-sheet shell domain superfamily		No	No	No	Yes
Cluster-1795.72907	4.50504	3.22436	4.08e-16	1.29e-13	OE_13375	chymotrypsin inhibitor-like	XP_020288964.1					Yes	No	No	Yes
Cluster-1795.57962	4.50046	10.5659	8.32e-12	8.66e-10	OE_11441	vitellogenin	BAH02666.2	[F]GO:0005319: lipid transporter activity		IPR037088 Vitellinogen, beta-sheet shell domain superfamily		No	No	No	Yes
Cluster-1795.71047	4.47674	6.26407	5.47e-27	4.1e-23	OE_74958	savignygrin	AAM54048.1	[F]GO:0004867: serine-type endopeptidase inhibitor activity		IPR042482 Kunitz-type protease inhibitor 1		Yes	Yes	No	No
Cluster-1795.10581	4.41967	4.60957	2.73e-21	5.65e-18	OE_26245	hypothetical protein IscW_ISCW011809	EEC15201.1					No	No	No	No
Cluster-1795.52764	4.34095	6.16865	9.99e-22	2.37e-18	OE_45631	moubatin-like 4	ABR23462.1	[F]GO:0043176: amine binding;[P]GO:0030682: mitigation of host defenses by symbiont		IPR002970 Tick histamine-binding protein;IPR005657 Triabin/Procalin		Yes	No	No	Yes
Cluster-1795.71359	4.31765	4.29329	9.52e-15	1.95e-12	OE_38109	natterin-3 isoform X1	XP_003742552.1					Yes	No	No	No
Cluster-1795.17047	4.27106	5.05392	7.75e-25	3.77e-21	OE_74497	savignygrin	AAM54048.1	[F]GO:0004867: serine-type endopeptidase inhibitor activity		IPR042482 Kunitz-type protease inhibitor 1		Yes	Yes	No	Yes
Cluster-1795.40585	4.25247	10.5257	6.56e-15	1.41e-12	OE_37345	vitellogenin-1	ALC78840.1	[F]GO:0005319: lipid transporter activity		IPR037088 Vitellinogen, beta-sheet shell domain superfamily		No	No	No	Yes
Cluster-1795.70533	4.25238	7.41174	2.75e-25	1.49e-21	OE_94194	savignygrin	AAM54048.1	[F]GO:0004867: serine-type endopeptidase inhibitor activity		IPR042482 Kunitz-type protease inhibitor 1		Yes	No	No	No
Cluster-1795.85446	4.24112	6.11068	2.1e-11	2.01e-09	OE_79857	savignygrin	AAM54048.1	[F]GO:0004867: serine-type endopeptidase inhibitor activity		IPR042482 Kunitz-type protease inhibitor 1		Yes	Yes	No	No
Cluster-1795.25147	4.13228	5.3657	3.99e-26	2.43e-22	OE_28732	Platelet glycoprotein Ib alpha chain, partial	KFM59864.1	[F]GO:0008061: chitin binding;[P]GO:0006030: chitin metabolic process;[C]GO:0005576: extracellular region		IPR036861 Endochitinase-like superfamily;IPR036508 Chitin binding domain superfamily;IPR038903 Allergen Asp f 4	PF01607 Chitin binding Peritrophin-A domain	Yes	No	No	Yes
Cluster-1795.25149	4.05643	4.56897	2.12e-22	6.45e-19	OE_68177	Platelet glycoprotein Ib alpha chain, partial	KFM59864.1	[F]GO:0008061: chitin binding;[P]GO:0006030: chitin metabolic process;[C]GO:0005576: extracellular region		IPR036861 Endochitinase-like superfamily;IPR036508 Chitin binding domain superfamily;IPR038903 Allergen Asp f 4	PF01607 Chitin binding Peritrophin-A domain	Yes	No	No	No
Cluster-1795.25151	4.05275	4.12447	2.18e-25	1.25e-21	OE_95177	Platelet glycoprotein Ib alpha chain, partial	KFM59864.1	[F]GO:0008061: chitin binding;[P]GO:0006030: chitin metabolic process;[C]GO:0005576: extracellular region		IPR036861 Endochitinase-like superfamily;IPR036508 Chitin binding domain superfamily;IPR038903 Allergen Asp f 4	PF01607 Chitin binding Peritrophin-A domain	Yes	No	No	Yes
Cluster-1795.79411	3.98913	4.045	4.18e-06	0.000120848	OE_70483	vitellogenin	BAH02666.2	[F]GO:0005319: lipid transporter activity		IPR037088 Vitellinogen, beta-sheet shell domain superfamily		No	No	No	No
Cluster-1795.43541	3.98327	4.84906	6.81e-15	1.46e-12	OE_102167	short salivary moubatin	ABR23415.1					No	No	Probable	No
Cluster-1795.37622	3.83709	6.2131	2.29e-08	1.15e-06	OE_70076	vitellogenin-1	ASB34115.1	[F]GO:0005319: lipid transporter activity		IPR037088 Vitellinogen, beta-sheet shell domain superfamily		Yes	No	No	No
Cluster-1795.39764	3.82833	5.59477	4.48e-19	4.02e-16	OE_102116	salivary lipocalin	ABR23445.1					Yes	No	No	Yes
Cluster-1795.32019	3.82155	8.59445	1.07e-22	3.47e-19	OE_16214	phospholipase A2, partial	ABI52736.1	[F]GO:0004623: phospholipase A2 activity;[P]GO:0050482: arachidonic acid secretion;[P]GO:0006644: phospholipid metabolic process	EC:3.1.1.4	IPR036444 Phospholipase A2 domain superfamily;IPR036444 Phospholipase A2 domain superfamily;IPR036444 Phospholipase A2 domain superfamily		Yes	No	No	No	Glycerophospholipid metabolism;alpha-Linolenic acid metabolism;Arachidonic acid metabolism;Ether lipid metabolism	map00564;map00592;map00590;map00565
Cluster-1795.71129	3.81306	5.02562	8.34e-21	1.45e-17	OE_36334	pep scaffold:IscaW1:DS692880:116580:142169:-1 gene:ISCW018187 transcript:ISCW018187-RA gene_biotype:protein_coding transcript_biotype:protein_coding description:Alpha-D-galactosidase, putative (Fragment)	B7PDZ6	[F]GO:0004557: alpha-galactosidase activity;[P]GO:0016139: glycoside catabolic process;[P]GO:0046477: glycosylceramide catabolic process;[P]GO:0009311: oligosaccharide metabolic process;[C]GO:0005737: cytoplasm	EC:3.2.1.22	IPR006215 Glycoside hydrolase, melibiase;IPR004888 Glycoside hydrolase family 63;IPR037296 Staphostatin A/B	PF16499 Alpha galactosidase A;PF17450 Alpha galactosidase A C-terminal beta sandwich domain	Yes	No	No	Yes	Glycerolipid metabolism;Galactose metabolism;Glycosphingolipid biosynthesis - globo series;Sphingolipid metabolism	map00561;map00052;map00603;map00600
Cluster-1795.71128	3.81292	3.65161	9.68e-15	1.97e-12	OE_29260	pep scaffold:IscaW1:DS692880:116580:142169:-1 gene:ISCW018187 transcript:ISCW018187-RA gene_biotype:protein_coding transcript_biotype:protein_coding description:Alpha-D-galactosidase, putative (Fragment)	B7PDZ6	[F]GO:0004557: alpha-galactosidase activity;[P]GO:0016139: glycoside catabolic process;[P]GO:0046477: glycosylceramide catabolic process;[P]GO:0009311: oligosaccharide metabolic process;[C]GO:0005737: cytoplasm	EC:3.2.1.22	IPR006215 Glycoside hydrolase, melibiase;IPR004888 Glycoside hydrolase family 63;IPR037296 Staphostatin A/B	PF16499 Alpha galactosidase A;PF17450 Alpha galactosidase A C-terminal beta sandwich domain	No	No	No	Yes	Glycerolipid metabolism;Galactose metabolism;Glycosphingolipid biosynthesis - globo series;Sphingolipid metabolism	map00561;map00052;map00603;map00600
Cluster-1795.45528	3.81184	4.08798	2.17e-19	2.37e-16	OE_66889	salivary secreted lipocalin	ABR23443.1					Yes	No	No	No
Cluster-1795.46415	3.77881	7.32494	9.4e-24	3.79e-20	OE_45262	phospholipase A2, partial	ABI52736.1	[F]GO:0004623: phospholipase A2 activity;[P]GO:0050482: arachidonic acid secretion;[P]GO:0006644: phospholipid metabolic process	EC:3.1.1.4	IPR036444 Phospholipase A2 domain superfamily;IPR036444 Phospholipase A2 domain superfamily;IPR036444 Phospholipase A2 domain superfamily		Yes	No	No	No	Glycerophospholipid metabolism;alpha-Linolenic acid metabolism;Arachidonic acid metabolism;Ether lipid metabolism	map00564;map00592;map00590;map00565
Cluster-1795.52412	3.74613	10.9929	3.13e-21	5.98e-18	OE_56547	savignygrin	AAM54048.1	[F]GO:0004867: serine-type endopeptidase inhibitor activity		IPR042482 Kunitz-type protease inhibitor 1		Yes	Yes	No	Yes
Cluster-1795.48254	3.72611	7.12153	3.52e-23	1.27e-19	OE_1124	phospholipase A2	ABR23453.1	[F]GO:0004623: phospholipase A2 activity;[P]GO:0050482: arachidonic acid secretion;[P]GO:0006644: phospholipid metabolic process	EC:3.1.1.4	IPR036444 Phospholipase A2 domain superfamily;IPR036444 Phospholipase A2 domain superfamily;IPR036444 Phospholipase A2 domain superfamily		Yes	No	No	No	Glycerophospholipid metabolism;alpha-Linolenic acid metabolism;Arachidonic acid metabolism;Ether lipid metabolism	map00564;map00592;map00590;map00565
Cluster-1795.30936	3.72263	7.49249	4.41e-21	8.09e-18	OE_45258	phospholipase A2, partial	ABI52736.1	[F]GO:0004623: phospholipase A2 activity;[P]GO:0050482: arachidonic acid secretion;[P]GO:0006644: phospholipid metabolic process	EC:3.1.1.4	IPR036444 Phospholipase A2 domain superfamily;IPR036444 Phospholipase A2 domain superfamily;IPR036444 Phospholipase A2 domain superfamily		Yes	No	No	No	Glycerophospholipid metabolism;alpha-Linolenic acid metabolism;Arachidonic acid metabolism;Ether lipid metabolism	map00564;map00592;map00590;map00565
Cluster-1795.47816	3.72111	6.35901	7.41e-22	1.95e-18	OE_39003	phospholipase A2	ABR23453.1	[F]GO:0004623: phospholipase A2 activity;[P]GO:0050482: arachidonic acid secretion;[P]GO:0006644: phospholipid metabolic process	EC:3.1.1.4	IPR036444 Phospholipase A2 domain superfamily;IPR036444 Phospholipase A2 domain superfamily;IPR036444 Phospholipase A2 domain superfamily		Yes	No	No	No	Glycerophospholipid metabolism;alpha-Linolenic acid metabolism;Arachidonic acid metabolism;Ether lipid metabolism	map00564;map00592;map00590;map00565
Cluster-1795.2353	3.71888	2.42933	1.08e-16	4.27e-14	OE_11359	savignygrin	AAM54048.1	[F]GO:0004867: serine-type endopeptidase inhibitor activity		IPR042482 Kunitz-type protease inhibitor 1		Yes	Yes	No	Yes
Cluster-1795.20124	3.7175	10.8595	5.67e-19	4.87e-16	OE_55390	moubatin 1-like 2	ABR23399.1					Yes	No	No	No
Cluster-1795.16503	3.68975	7.83148	3.18e-14	5.55e-12	OE_25688	Der-p2-like allergen	ABL61513.1	[C]GO:0005615: extracellular space		IPR040428 Attacin/Sarcotoxin-2		Yes	No	No	Yes
Cluster-1795.18764	3.68791	6.88305	4.52e-19	4.02e-16	OE_67065	moubatin-like 3	ABR23414.1					Yes	No	No	No
Cluster-1795.71126	3.68312	4.25774	6.92e-21	1.25e-17	OE_22461	Gla	PRD23217.1	[F]GO:0004553: hydrolase activity, hydrolyzing O-glycosyl compounds;[P]GO:0005975: carbohydrate metabolic process	EC:3.2.1	IPR039743 Endo-beta-1,6-galactanase;IPR037512 Phosphoglycolate phosphatase, prokaryotic		Yes	No	No	No
Cluster-1795.42839	3.68055	5.41029	1.42e-21	3.3e-18	OE_55389	moubatin 1-like 2	ABR23399.1					Yes	No	No	No
Cluster-1795.48261	3.67862	6.24298	9.89e-17	3.95e-14	OE_83279	phospholipase A2, partial	ACB70350.1	[F]GO:0004623: phospholipase A2 activity;[P]GO:0050482: arachidonic acid secretion;[P]GO:0006644: phospholipid metabolic process	EC:3.1.1.4	IPR036444 Phospholipase A2 domain superfamily;IPR036444 Phospholipase A2 domain superfamily;IPR036444 Phospholipase A2 domain superfamily		Yes	No	No	No	Glycerophospholipid metabolism;alpha-Linolenic acid metabolism;Arachidonic acid metabolism;Ether lipid metabolism	map00564;map00592;map00590;map00565
Cluster-1795.41769	3.65837	11.1399	1.39e-16	5.19e-14	OE_91322	moubatin 1-like 2	ABR23399.1					Yes	No	No	No
Cluster-1795.86953	3.65808	5.58278	1.04e-19	1.33e-16	OE_52944	moubatin-like 1	ABR23347.1					Yes	No	No	No
Cluster-1795.40766	3.65721	8.65883	2.35e-19	2.49e-16	OE_55392	moubatin 1-like 2	ABR23399.1					No	No	No	No
Cluster-1795.22872	3.64955	6.40059	2.57e-17	1.28e-14	OE_1126	phospholipase A2, partial	ACB70350.1	[F]GO:0004623: phospholipase A2 activity;[P]GO:0050482: arachidonic acid secretion;[P]GO:0006644: phospholipid metabolic process	EC:3.1.1.4	IPR036444 Phospholipase A2 domain superfamily;IPR036444 Phospholipase A2 domain superfamily;IPR036444 Phospholipase A2 domain superfamily		Yes	No	No	No	Glycerophospholipid metabolism;alpha-Linolenic acid metabolism;Arachidonic acid metabolism;Ether lipid metabolism	map00564;map00592;map00590;map00565
Cluster-1795.44296	3.6447	6.69546	1.2e-16	4.62e-14	OE_86800	moubatin 1-like 2	ABR23399.1					Yes	No	No	No
Cluster-1795.18054	3.63963	5.2544	2.21e-19	2.38e-16	OE_36333	pep scaffold:IscaW1:DS692880:116580:142169:-1 gene:ISCW018187 transcript:ISCW018187-RA gene_biotype:protein_coding transcript_biotype:protein_coding description:Alpha-D-galactosidase, putative (Fragment)	B7PDZ6	[F]GO:0004557: alpha-galactosidase activity;[P]GO:0016139: glycoside catabolic process;[P]GO:0046477: glycosylceramide catabolic process;[P]GO:0009311: oligosaccharide metabolic process;[C]GO:0005737: cytoplasm	EC:3.2.1.22	IPR006215 Glycoside hydrolase, melibiase;IPR004888 Glycoside hydrolase family 63;IPR037296 Staphostatin A/B	PF16499 Alpha galactosidase A;PF17450 Alpha galactosidase A C-terminal beta sandwich domain	Yes	No	No	Yes	Glycerolipid metabolism;Galactose metabolism;Glycosphingolipid biosynthesis - globo series;Sphingolipid metabolism	map00561;map00052;map00603;map00600
Cluster-1795.53904	3.63084	6.69889	4.03e-22	1.12e-18	OE_45265	phospholipase A2, partial	ABI52736.1	[F]GO:0004623: phospholipase A2 activity;[P]GO:0050482: arachidonic acid secretion;[P]GO:0006644: phospholipid metabolic process	EC:3.1.1.4	IPR036444 Phospholipase A2 domain superfamily;IPR036444 Phospholipase A2 domain superfamily;IPR036444 Phospholipase A2 domain superfamily		Yes	No	No	Yes	Glycerophospholipid metabolism;alpha-Linolenic acid metabolism;Arachidonic acid metabolism;Ether lipid metabolism	map00564;map00592;map00590;map00565
Cluster-1795.18763	3.62833	4.16717	1.52e-16	5.56e-14	OE_31792	hypothetical protein IscW_ISCW011809	EEC15201.1					No	No	No	No
Cluster-1795.63046	3.61693	5.42183	2.05e-20	3.03e-17	OE_45261	phospholipase A2, partial	ABI52736.1	[F]GO:0004623: phospholipase A2 activity;[P]GO:0050482: arachidonic acid secretion;[P]GO:0006644: phospholipid metabolic process	EC:3.1.1.4	IPR036444 Phospholipase A2 domain superfamily;IPR036444 Phospholipase A2 domain superfamily;IPR036444 Phospholipase A2 domain superfamily		Yes	No	No	No	Glycerophospholipid metabolism;alpha-Linolenic acid metabolism;Arachidonic acid metabolism;Ether lipid metabolism	map00564;map00592;map00590;map00565
Cluster-1795.40771	3.61316	11.31	1.45e-18	1.08e-15	OE_68916	moubatin 1-like 2	ABR23399.1					Yes	No	No	Yes
Cluster-1795.29146	3.60953	4.5897	7.58e-12	7.95e-10	OE_16216	phospholipase A2, partial	ABI52736.1	[F]GO:0004623: phospholipase A2 activity;[P]GO:0050482: arachidonic acid secretion;[P]GO:0006644: phospholipid metabolic process	EC:3.1.1.4	IPR036444 Phospholipase A2 domain superfamily;IPR036444 Phospholipase A2 domain superfamily;IPR036444 Phospholipase A2 domain superfamily		No	No	No	No	Glycerophospholipid metabolism;alpha-Linolenic acid metabolism;Arachidonic acid metabolism;Ether lipid metabolism	map00564;map00592;map00590;map00565
Cluster-1795.64396	3.60844	4.53427	3.09e-18	2.06e-15	OE_9350	pep scaffold:IscaW1:DS645479:100557:103291:1 gene:ISCW016540 transcript:ISCW016540-RA gene_biotype:protein_coding transcript_biotype:protein_coding description:Transcription factor hes-1, putative	B7P6G5	[F]GO:0001227: DNA-binding transcription repressor activity, RNA polymerase II-specific;[F]GO:0046983: protein dimerization activity;[F]GO:0000977: RNA polymerase II regulatory region sequence-specific DNA binding;[P]GO:0009952: anterior/posterior pattern specification;[P]GO:0030154: cell differentiation;[P]GO:0000122: negative regulation of transcription by RNA polymerase II;[P]GO:0050767: regul…		IPR039725 Coiled-coil and C2 domain-containing protein 1;IPR036879 Transcription factor, MADS-box superfamily;IPR033896 MADS MEF2-like;IPR032851 Transcription factor GLI3;IPR039162 Homeodomain-only protein;IPR042225 Negative cofactor 2 complex subunit beta;IPR033079 Tenascin-R;IPR040418 Protein crowded nuclei	PF00010 Helix-loop-helix DNA-binding domain;PF07527 Hairy Orange	No	No	No	No
Cluster-1795.46105	3.60127	8.85867	2.02e-16	7.09e-14	OE_93465	moubatin 1-like 2	ABR23399.1					Yes	No	No	No
Cluster-1795.24759	3.59886	5.61029	3.95e-09	2.35e-07	OE_29029	lysosomal protective protein-like	XP_013784602.1					No	No	No	Yes
Cluster-1795.31929	3.59097	4.99848	4.55e-19	4.02e-16	OE_70038	sialin, putative	EEC01714.1					Yes	No	No	No
Cluster-1795.46412	3.59047	9.12835	9.82e-21	1.59e-17	OE_39002	phospholipase A2, partial	ABI52736.1	[F]GO:0004623: phospholipase A2 activity;[P]GO:0050482: arachidonic acid secretion;[P]GO:0006644: phospholipid metabolic process	EC:3.1.1.4	IPR036444 Phospholipase A2 domain superfamily;IPR036444 Phospholipase A2 domain superfamily;IPR036444 Phospholipase A2 domain superfamily		Yes	No	No	No	Glycerophospholipid metabolism;alpha-Linolenic acid metabolism;Arachidonic acid metabolism;Ether lipid metabolism	map00564;map00592;map00590;map00565
Cluster-1795.37740	3.58936	7.98921	4.21e-19	3.91e-16	OE_79856	moubatin 1-like 2	ABR23399.1					Yes	No	No	No
Cluster-1795.41828	3.58458	10.5729	6.69e-20	9.05e-17	OE_102115	salivary lipocalin	ABR23445.1					Yes	No	No	Yes
Cluster-1795.40349	3.56864	9.49515	6.21e-20	8.51e-17	OE_55386	salivary secreted lipocalin	ABR23443.1					Yes	No	No	No
Cluster-1795.22898	3.55814	3.83706	2.51e-18	1.76e-15	OE_52942	moubatin 1-like 2	ABR23399.1					Yes	No	No	No
Cluster-1795.41655	3.55579	10.8434	2.87e-18	1.96e-15	OE_91528	salivary lipocalin	ABR23445.1					No	Yes	No	No
Cluster-1795.41804	3.55563	7.06423	2.3e-17	1.18e-14	OE_91240	short salivary moubatin	ABR23415.1					Yes	No	No	No
Cluster-1795.40947	3.55376	5.79053	1.08e-16	4.26e-14	OE_85620	moubatin 1-like 2	ABR23399.1					Yes	No	No	No
Cluster-1795.41673	3.55046	8.29853	6.72e-19	5.59e-16	OE_43044	salivary gland metalloprotease, putative, partial	EEC18166.1	[F]GO:0008237: metallopeptidase activity		IPR039806 Peptidase M12B, ADAM-TS13		Yes	No	No	No
Cluster-1795.41650	3.54643	10.9263	8.19e-19	6.64e-16	OE_7176	moubatin 1-like 2	ABR23399.1					Yes	Yes	No	No
Cluster-1795.16001	3.54093	5.39946	4.52e-19	4.02e-16	OE_45264	phospholipase A2, partial	ABI52736.1	[F]GO:0004623: phospholipase A2 activity;[P]GO:0050482: arachidonic acid secretion;[P]GO:0006644: phospholipid metabolic process	EC:3.1.1.4	IPR036444 Phospholipase A2 domain superfamily;IPR036444 Phospholipase A2 domain superfamily;IPR036444 Phospholipase A2 domain superfamily		Yes	No	No	No	Glycerophospholipid metabolism;alpha-Linolenic acid metabolism;Arachidonic acid metabolism;Ether lipid metabolism	map00564;map00592;map00590;map00565
Cluster-1795.43540	3.54054	12.3871	1.75e-20	2.67e-17	OE_83172	salivary lipocalin	ABR23445.1					No	No	No	No
Cluster-1795.32854	3.53678	4.959	2.22e-17	1.15e-14	OE_55388	moubatin 1-like 2	ABR23399.1					Yes	No	No	No
Cluster-1795.29092	3.52605	5.5112	4.13e-17	1.91e-14	OE_42989	moubatin-like 3	ABR23414.1					Yes	No	No	No
Cluster-1795.40763	3.5208	10.8323	3.09e-16	1.02e-13	OE_30044	moubatin 1-like 2	ABR23399.1					Yes	No	No	No
Cluster-1795.27640	3.51479	5.21208	8.84e-11	7.56e-09	OE_14396	pep scaffold:IscaW1:DS639900:5242:28319:-1 gene:ISCW015769 transcript:ISCW015769-RA gene_biotype:protein_coding transcript_biotype:protein_coding description:Prolyl 4-hydroxylase alpha subunit, putative (Fragment)	B7P597	[F]GO:0005506: iron ion binding;[F]GO:0031418: L-ascorbic acid binding;[F]GO:0016702: oxidoreductase activity, acting on single donors with incorporation of molecular oxygen, incorporation of two atoms of oxygen;[F]GO:0004656: procollagen-proline 4-dioxygenase activity;[P]GO:0018401: peptidyl-proline hydroxylation to 4-hydroxy-L-proline;[C]GO:0005783: endoplasmic reticulum	EC:1.13.11;EC:1.14.11.2	IPR037005 S-ribosylhomocysteinase (LuxS) superfamily;IPR019601 Oxoglutarate/iron-dependent oxygenase, C-terminal degradation domain;IPR039390 Hydroxyquinol/catechol 1,2-dioxygenase;IPR013547 Prolyl 4-hydroxylase alpha-subunit, N-terminal;IPR039488 Dolichyl pyrophosphate Man9GlcNAc2 alpha-1,3-glucosyltransferase	PF08336 Prolyl 4-Hydroxylase alpha-subunit, N-terminal region;PF13640 2OG-Fe(II) oxygenase superfamily	No	No	No	Yes	Arginine and proline metabolism	map00330
Cluster-1795.64394	3.51417	3.94387	3.88e-15	9.08e-13	OE_22881	pep scaffold:IscaW1:DS645479:100557:103291:1 gene:ISCW016540 transcript:ISCW016540-RA gene_biotype:protein_coding transcript_biotype:protein_coding description:Transcription factor hes-1, putative	B7P6G5	[F]GO:0001227: DNA-binding transcription repressor activity, RNA polymerase II-specific;[F]GO:0046983: protein dimerization activity;[F]GO:0000977: RNA polymerase II regulatory region sequence-specific DNA binding;[P]GO:0009952: anterior/posterior pattern specification;[P]GO:0030154: cell differentiation;[P]GO:0000122: negative regulation of transcription by RNA polymerase II;[P]GO:0050767: regul…		IPR039725 Coiled-coil and C2 domain-containing protein 1;IPR036879 Transcription factor, MADS-box superfamily;IPR033896 MADS MEF2-like;IPR032851 Transcription factor GLI3;IPR039162 Homeodomain-only protein;IPR042225 Negative cofactor 2 complex subunit beta;IPR033079 Tenascin-R;IPR040418 Protein crowded nuclei	PF00010 Helix-loop-helix DNA-binding domain;PF07527 Hairy Orange	No	No	No	No
Cluster-1795.42043	3.48804	9.24337	1.48e-19	1.81e-16	OE_55385	salivary lipocalin	ABR23445.1					No	No	No	No
Cluster-1795.49205	3.48323	5.3783	2.07e-16	7.23e-14	OE_70080	salivary lipocalin	ACB70384.1	[F]GO:0043176: amine binding;[P]GO:0030682: mitigation of host defenses by symbiont		IPR002970 Tick histamine-binding protein;IPR005657 Triabin/Procalin		Yes	No	No	No
Cluster-1795.64397	3.47818	4.07561	6.06e-16	1.82e-13	OE_76777	pep scaffold:IscaW1:DS645479:100557:103291:1 gene:ISCW016540 transcript:ISCW016540-RA gene_biotype:protein_coding transcript_biotype:protein_coding description:Transcription factor hes-1, putative	B7P6G5	[F]GO:0001227: DNA-binding transcription repressor activity, RNA polymerase II-specific;[F]GO:0046983: protein dimerization activity;[F]GO:0000977: RNA polymerase II regulatory region sequence-specific DNA binding;[P]GO:0009952: anterior/posterior pattern specification;[P]GO:0030154: cell differentiation;[P]GO:0000122: negative regulation of transcription by RNA polymerase II;[P]GO:0050767: regul…		IPR039725 Coiled-coil and C2 domain-containing protein 1;IPR036879 Transcription factor, MADS-box superfamily;IPR033896 MADS MEF2-like;IPR032851 Transcription factor GLI3;IPR039162 Homeodomain-only protein;IPR042225 Negative cofactor 2 complex subunit beta;IPR033079 Tenascin-R;IPR040418 Protein crowded nuclei	PF00010 Helix-loop-helix DNA-binding domain;PF07527 Hairy Orange	No	No	No	No
Cluster-1795.64395	3.47752	3.80582	1.85e-15	4.81e-13	OE_71773	pep scaffold:IscaW1:DS645479:100557:103291:1 gene:ISCW016540 transcript:ISCW016540-RA gene_biotype:protein_coding transcript_biotype:protein_coding description:Transcription factor hes-1, putative	B7P6G5	[F]GO:0001227: DNA-binding transcription repressor activity, RNA polymerase II-specific;[F]GO:0046983: protein dimerization activity;[F]GO:0000977: RNA polymerase II regulatory region sequence-specific DNA binding;[P]GO:0009952: anterior/posterior pattern specification;[P]GO:0030154: cell differentiation;[P]GO:0000122: negative regulation of transcription by RNA polymerase II;[P]GO:0050767: regul…		IPR039725 Coiled-coil and C2 domain-containing protein 1;IPR036879 Transcription factor, MADS-box superfamily;IPR033896 MADS MEF2-like;IPR032851 Transcription factor GLI3;IPR039162 Homeodomain-only protein;IPR042225 Negative cofactor 2 complex subunit beta;IPR033079 Tenascin-R;IPR040418 Protein crowded nuclei	PF00010 Helix-loop-helix DNA-binding domain;PF07527 Hairy Orange	No	No	No	No
Cluster-1795.42094	3.47007	3.52363	1.51e-10	1.23e-08	OE_75490	phospholipase A2, partial	ACB70350.1	[F]GO:0004623: phospholipase A2 activity;[P]GO:0050482: arachidonic acid secretion;[P]GO:0006644: phospholipid metabolic process	EC:3.1.1.4	IPR036444 Phospholipase A2 domain superfamily;IPR036444 Phospholipase A2 domain superfamily;IPR036444 Phospholipase A2 domain superfamily		Yes	No	No	No	Glycerophospholipid metabolism;alpha-Linolenic acid metabolism;Arachidonic acid metabolism;Ether lipid metabolism	map00564;map00592;map00590;map00565
Cluster-1795.48247	3.46338	4.84881	5.18e-15	1.16e-12	OE_75708	phospholipase A2, partial	ACB70350.1	[F]GO:0004623: phospholipase A2 activity;[P]GO:0050482: arachidonic acid secretion;[P]GO:0006644: phospholipid metabolic process	EC:3.1.1.4	IPR036444 Phospholipase A2 domain superfamily;IPR036444 Phospholipase A2 domain superfamily;IPR036444 Phospholipase A2 domain superfamily		Yes	No	No	No	Glycerophospholipid metabolism;alpha-Linolenic acid metabolism;Arachidonic acid metabolism;Ether lipid metabolism	map00564;map00592;map00590;map00565
Cluster-1795.62490	3.45912	6.38888	1.63e-16	5.93e-14	OE_72535	moubatin 1-like 2	ABR23399.1					No	No	No	No
Cluster-1795.39329	3.45804	8.24608	7.09e-17	3e-14	OE_42954	moubatin-like 3	ABR23414.1					Yes	No	No	No
Cluster-1795.42837	3.45149	3.16851	7.38e-16	2.14e-13	OE_81348	moubatin 1-like 2	ABR23399.1					No	No	No	No
Cluster-1795.41460	3.45081	8.71343	3.12e-19	3.14e-16	OE_79858	moubatin 1-like 2	ABR23399.1					Yes	No	No	No
Cluster-1795.47417	3.4488	4.26849	1.3e-15	3.48e-13	OE_69001	phospholipase A2, partial	ACB70350.1	[F]GO:0004623: phospholipase A2 activity;[P]GO:0050482: arachidonic acid secretion;[P]GO:0006644: phospholipid metabolic process	EC:3.1.1.4	IPR036444 Phospholipase A2 domain superfamily;IPR036444 Phospholipase A2 domain superfamily;IPR036444 Phospholipase A2 domain superfamily		No	No	No	No	Glycerophospholipid metabolism;alpha-Linolenic acid metabolism;Arachidonic acid metabolism;Ether lipid metabolism	map00564;map00592;map00590;map00565
Cluster-1795.41128	3.44243	8.77089	1.76e-13	2.61e-11	OE_85522	uncharacterized protein LOC100903276	XP_018495500.1					No	No	No	No
Cluster-1795.47817	3.43985	6.31732	4.14e-19	3.88e-16	OE_56653	phospholipase A2	ABR23453.1	[F]GO:0004623: phospholipase A2 activity;[P]GO:0050482: arachidonic acid secretion;[P]GO:0006644: phospholipid metabolic process	EC:3.1.1.4	IPR036444 Phospholipase A2 domain superfamily;IPR036444 Phospholipase A2 domain superfamily;IPR036444 Phospholipase A2 domain superfamily		Yes	No	No	No	Glycerophospholipid metabolism;alpha-Linolenic acid metabolism;Arachidonic acid metabolism;Ether lipid metabolism	map00564;map00592;map00590;map00565
Cluster-1795.47738	3.4384	3.62473	3.98e-18	2.62e-15	OE_70226	phospholipase A2	ABR23453.1	[F]GO:0004623: phospholipase A2 activity;[P]GO:0050482: arachidonic acid secretion;[P]GO:0006644: phospholipid metabolic process	EC:3.1.1.4	IPR036444 Phospholipase A2 domain superfamily;IPR036444 Phospholipase A2 domain superfamily;IPR036444 Phospholipase A2 domain superfamily		No	Yes	No	No	Glycerophospholipid metabolism;alpha-Linolenic acid metabolism;Arachidonic acid metabolism;Ether lipid metabolism	map00564;map00592;map00590;map00565
Cluster-1795.81048	3.43823	4.80011	1.19e-16	4.61e-14	OE_14424	protein slit-like	XP_015923129.1					No	No	No	Yes
Cluster-1795.41129	3.43546	4.53217	1.21e-16	4.65e-14	OE_92233	salivary secreted lipocalin	ABR23443.1					Yes	No	No	No
Cluster-1795.86466	3.42584	5.43105	6.21e-18	3.85e-15	OE_70078	salivary lipocalin	ACB70384.1	[F]GO:0043176: amine binding;[P]GO:0030682: mitigation of host defenses by symbiont		IPR002970 Tick histamine-binding protein;IPR005657 Triabin/Procalin		No	No	No	No
Cluster-1795.42997	3.42317	9.6817	6.12e-15	1.33e-12	OE_14114	pep scaffold:IscaW1:DS950603:16225:44518:1 gene:ISCW013727 transcript:ISCW013727-RA gene_biotype:protein_coding transcript_biotype:protein_coding gene_symbol:Vg1 description:Vitellogenin, putative	B7QJ67	[F]GO:0005319: lipid transporter activity;[C]GO:0016021: integral component of membrane		IPR037088 Vitellinogen, beta-sheet shell domain superfamily;IPR042473 V-type immunoglobulin domain-containing suppressor of T-cell activation	PF00094 von Willebrand factor type D domain;PF01347 Lipoprotein amino terminal region;PF09172 Domain of unknown function (DUF1943)	No	No	No	Yes
Cluster-1795.39763	3.42227	7.50788	9.68e-16	2.69e-13	OE_66888	salivary secreted lipocalin	ABR23443.1					Yes	No	No	No
Cluster-1795.48262	3.41197	4.98182	8.43e-15	1.74e-12	OE_75700	phospholipase A2, partial	ACB70350.1	[F]GO:0004623: phospholipase A2 activity;[P]GO:0050482: arachidonic acid secretion;[P]GO:0006644: phospholipid metabolic process	EC:3.1.1.4	IPR036444 Phospholipase A2 domain superfamily;IPR036444 Phospholipase A2 domain superfamily;IPR036444 Phospholipase A2 domain superfamily		Yes	No	No	No	Glycerophospholipid metabolism;alpha-Linolenic acid metabolism;Arachidonic acid metabolism;Ether lipid metabolism	map00564;map00592;map00590;map00565
Cluster-1795.43374	3.41022	4.13926	1.09e-18	8.26e-16	OE_85627	salivary lipocalin	ABR23386.1					Yes	No	No	No
Cluster-1795.43697	3.40778	4.49102	4.26e-17	1.95e-14	OE_92976	hypothetical protein L798_09058	KDQ71571.1					Yes	No	No	No
Cluster-1795.46414	3.39936	3.22028	8.15e-14	1.28e-11	OE_75704	phospholipase A2, partial	ABI52736.1	[F]GO:0004623: phospholipase A2 activity;[P]GO:0050482: arachidonic acid secretion;[P]GO:0006644: phospholipid metabolic process	EC:3.1.1.4	IPR036444 Phospholipase A2 domain superfamily;IPR036444 Phospholipase A2 domain superfamily;IPR036444 Phospholipase A2 domain superfamily		Yes	No	No	No	Glycerophospholipid metabolism;alpha-Linolenic acid metabolism;Arachidonic acid metabolism;Ether lipid metabolism	map00564;map00592;map00590;map00565
Cluster-1795.40395	3.39859	5.69	1.71e-16	6.2e-14	OE_42990	salivary lipocalin	ABR23445.1					No	No	No	No
Cluster-1795.43401	3.39852	5.53444	1.26e-19	1.57e-16	OE_92239	phospholipase A2, partial	ABI52736.1	[F]GO:0004623: phospholipase A2 activity;[P]GO:0050482: arachidonic acid secretion;[P]GO:0006644: phospholipid metabolic process	EC:3.1.1.4	IPR036444 Phospholipase A2 domain superfamily;IPR036444 Phospholipase A2 domain superfamily;IPR036444 Phospholipase A2 domain superfamily		Yes	No	No	Yes	Glycerophospholipid metabolism;alpha-Linolenic acid metabolism;Arachidonic acid metabolism;Ether lipid metabolism	map00564;map00592;map00590;map00565
Cluster-1795.47822	3.39619	4.81097	1.06e-14	2.14e-12	OE_75707	phospholipase A2, partial	ACB70350.1	[F]GO:0004623: phospholipase A2 activity;[P]GO:0050482: arachidonic acid secretion;[P]GO:0006644: phospholipid metabolic process	EC:3.1.1.4	IPR036444 Phospholipase A2 domain superfamily;IPR036444 Phospholipase A2 domain superfamily;IPR036444 Phospholipase A2 domain superfamily		Yes	No	No	No	Glycerophospholipid metabolism;alpha-Linolenic acid metabolism;Arachidonic acid metabolism;Ether lipid metabolism	map00564;map00592;map00590;map00565
Cluster-1795.45651	3.39079	8.63888	1.2e-12	1.48e-10	OE_68131	truncated salivary lipocalin, partial	ABR23394.1	[F]GO:0043176: amine binding;[P]GO:0030682: mitigation of host defenses by symbiont		IPR002970 Tick histamine-binding protein;IPR005657 Triabin/Procalin		No	No	No	No
Cluster-1795.9879	3.38999	4.28829	5.52e-16	1.7e-13	OE_16925	uncharacterized protein LOC111043769	XP_022184507.1					Yes	No	No	No
Cluster-1795.41833	3.38455	10.2832	4.94e-14	8.16e-12	OE_68951	moubatin 1-like 2	ABR23399.1					Yes	Yes	No	No
Cluster-1795.65861	3.38034	3.99629	2.35e-16	7.96e-14	OE_83425	BTSP	ABI52639.1					Yes	No	No	Yes
Cluster-1795.41651	3.37844	11.9654	8.12e-16	2.34e-13	OE_24725	pep scaffold:IscaW1:DS825938:221795:222733:1 gene:ISCW020112 transcript:ISCW020112-RA gene_biotype:protein_coding transcript_biotype:protein_coding description:Putative uncharacterized protein	B7PZJ3				PF13966 zinc-binding in reverse transcriptase	Yes	No	No	No
Cluster-1795.29750	3.37468	2.94222	4.82e-15	1.09e-12	OE_1333	moubatin-like 6	ABR23380.1					Yes	Yes	No	No
Cluster-1795.16166	3.37099	3.21598	2.1e-16	7.31e-14	OE_40107	pep scaffold:IscaW1:DS970676:4834:22133:-1 gene:ISCW013595 transcript:ISCW013595-RA gene_biotype:protein_coding transcript_biotype:protein_coding description:Molybdopterin cofactor sulfurase, putative	B7QMC1	[F]GO:0003824: catalytic activity;[F]GO:0030151: molybdenum ion binding;[F]GO:0030170: pyridoxal phosphate binding		IPR039556 ICL/PEPM domain;IPR030669 Molybdenum storage protein subunit alpha/beta;IPR023523 Histidine decarboxylase, bacteria	PF03473 MOSC domain;PF03476 MOSC N-terminal beta barrel domain	No	Yes	No	No
Cluster-1795.69576	3.36564	2.34635	0.000128406	0.00239956	OE_69909	involucrin-like isoform X2	XP_025269729.1					No	No	No	No
Cluster-1795.40747	3.36326	6.11498	5.51e-15	1.22e-12	OE_24093	moubatin 1-like 2	ABR23399.1					Yes	No	No	No
Cluster-1795.41467	3.3582	4.79309	5.1e-15	1.14e-12	OE_31294	moubatin-like 3	ABR23414.1					No	No	No	No
Cluster-1795.40564	3.3515	11.9357	1.18e-18	8.84e-16	OE_22364	pep scaffold:IscaW1:DS713552:203531:211307:-1 gene:ISCW004136 transcript:ISCW004136-RA gene_biotype:protein_coding transcript_biotype:protein_coding description:Putative uncharacterized protein	B7PHK2					Yes	No	No	No
Cluster-1795.46278	3.35027	7.83106	5.42e-12	5.87e-10	OE_70592	truncated salivary lipocalin, partial	ABR23394.1	[F]GO:0043176: amine binding;[P]GO:0030682: mitigation of host defenses by symbiont		IPR002970 Tick histamine-binding protein;IPR005657 Triabin/Procalin		No	No	No	No
Cluster-1795.40960	3.3491	5.21452	4.84e-15	1.1e-12	OE_91238	moubatin 1-like 2	ABR23399.1					Yes	No	No	No
Cluster-1795.81049	3.34858	4.88252	2.36e-14	4.28e-12	OE_22485	toll-like receptor 7	XP_021002182.1					Yes	No	No	Yes
Cluster-1795.89775	3.34793	3.20206	1.78e-12	2.14e-10	OE_13732	RecName: Full=Chymotrypsin-elastase inhibitor ixodidin	P83516.2					Yes	No	No	Yes
Cluster-1795.42028	3.34743	4.41126	2.44e-17	1.23e-14	OE_85471	phospholipase A2, partial	ABI52736.1	[F]GO:0004623: phospholipase A2 activity;[P]GO:0050482: arachidonic acid secretion;[P]GO:0006644: phospholipid metabolic process	EC:3.1.1.4	IPR036444 Phospholipase A2 domain superfamily;IPR036444 Phospholipase A2 domain superfamily;IPR036444 Phospholipase A2 domain superfamily		No	No	No	No	Glycerophospholipid metabolism;alpha-Linolenic acid metabolism;Arachidonic acid metabolism;Ether lipid metabolism	map00564;map00592;map00590;map00565
Cluster-1795.41662	3.34664	4.27762	2.92e-15	7.11e-13	OE_75520	pol polyprotein-like protein	RWS24616.1	[F]GO:0003676: nucleic acid binding;[P]GO:0015074: DNA integration		IPR040050 Zinc finger protein 830;IPR023670 Tyrosine recombinase XerS		No	No	No	No
Cluster-1795.41589	3.34607	2.39547	1.03e-12	1.29e-10	OE_46268	moubatin 1-like 2	ABR23399.1					No	No	No	Yes
Cluster-1795.43368	3.34551	8.00751	7.03e-14	1.12e-11	OE_75448	pol polyprotein-like protein	RWS24616.1	[F]GO:0003676: nucleic acid binding;[P]GO:0015074: DNA integration		IPR040050 Zinc finger protein 830;IPR023670 Tyrosine recombinase XerS		No	No	No	No
Cluster-1795.42118	3.3454	5.55136	8.94e-20	1.19e-16	OE_92238	phospholipase A2, partial	ABI52736.1	[F]GO:0004623: phospholipase A2 activity;[P]GO:0050482: arachidonic acid secretion;[P]GO:0006644: phospholipid metabolic process	EC:3.1.1.4	IPR036444 Phospholipase A2 domain superfamily;IPR036444 Phospholipase A2 domain superfamily;IPR036444 Phospholipase A2 domain superfamily		Yes	No	No	Yes	Glycerophospholipid metabolism;alpha-Linolenic acid metabolism;Arachidonic acid metabolism;Ether lipid metabolism	map00564;map00592;map00590;map00565
Cluster-1795.62068	3.3441	8.61891	1.26e-12	1.54e-10	OE_83174	truncated salivary lipocalin, partial	ABR23394.1	[F]GO:0043176: amine binding;[P]GO:0030682: mitigation of host defenses by symbiont		IPR002970 Tick histamine-binding protein;IPR005657 Triabin/Procalin		No	No	No	No
Cluster-1795.46884	3.34292	6.11212	2.07e-19	2.35e-16	OE_92214	pep scaffold:IscaW1:DS808037:833:1033:1 gene:ISCW024441 transcript:ISCW024441-RA gene_biotype:protein_coding transcript_biotype:protein_coding description:Serine protease inhibitor, putative (Fragment)	B7PWG9	[F]GO:0004867: serine-type endopeptidase inhibitor activity;[C]GO:0005615: extracellular space		IPR042482 Kunitz-type protease inhibitor 1;IPR040428 Attacin/Sarcotoxin-2	PF00014 Kunitz/Bovine pancreatic trypsin inhibitor domain	Yes	No	No	No
Cluster-1795.10272	3.34275	3.39913	8.26e-13	1.05e-10	OE_92693	pep scaffold:IscaW1:DS891953:89625:134575:1 gene:ISCW022619 transcript:ISCW022619-RA gene_biotype:protein_coding transcript_biotype:protein_coding description:Glycine rich secreted cement protein, putative (Fragment)	B7Q9Z7	[F]GO:0005201: extracellular matrix structural constituent;[F]GO:0016787: hydrolase activity;[P]GO:0038063: collagen-activated tyrosine kinase receptor signaling pathway;[P]GO:0030198: extracellular matrix organization;[C]GO:0005587: collagen type IV trimer;[C]GO:0031012: extracellular matrix;[C]GO:0005615: extracellular space	EC:3	IPR036954 Collagen IV, non-collagenous domain superfamily;IPR039666 Dolichyldiphosphatase 1;IPR037286 Fibulin-2;IPR028736 Matrix metalloproteinase-26;IPR040428 Attacin/Sarcotoxin-2	PF01391 Collagen triple helix repeat (20 copies);PF01413 C-terminal tandem repeated domain in type 4 procollagen	Yes	No	No	No
Cluster-1795.47563	3.34095	3.58407	2.64e-13	3.76e-11	OE_75706	phospholipase A2, partial	ACB70350.1	[F]GO:0004623: phospholipase A2 activity;[P]GO:0050482: arachidonic acid secretion;[P]GO:0006644: phospholipid metabolic process	EC:3.1.1.4	IPR036444 Phospholipase A2 domain superfamily;IPR036444 Phospholipase A2 domain superfamily;IPR036444 Phospholipase A2 domain superfamily		No	No	No	No	Glycerophospholipid metabolism;alpha-Linolenic acid metabolism;Arachidonic acid metabolism;Ether lipid metabolism	map00564;map00592;map00590;map00565
Cluster-1795.10406	3.34057	4.09041	3.19e-16	1.04e-13	OE_29198	alpha-N-acetylgalactosaminidase-like	XP_022646650.1					No	Yes	No	Yes
Cluster-1795.43054	3.33613	2.9845	1.13e-13	1.74e-11	OE_85700	phospholipase A2	ABR23453.1	[F]GO:0004623: phospholipase A2 activity;[P]GO:0050482: arachidonic acid secretion;[P]GO:0006644: phospholipid metabolic process	EC:3.1.1.4	IPR036444 Phospholipase A2 domain superfamily;IPR036444 Phospholipase A2 domain superfamily;IPR036444 Phospholipase A2 domain superfamily		No	No	No	No	Glycerophospholipid metabolism;alpha-Linolenic acid metabolism;Arachidonic acid metabolism;Ether lipid metabolism	map00564;map00592;map00590;map00565
Cluster-1795.41300	3.33249	7.40691	9.95e-16	2.74e-13	OE_21322	MICOS complex subunit Mic10-like	XP_022669529.1					No	No	No	No
Cluster-1795.41132	3.32585	6.11817	3.13e-19	3.14e-16	OE_92227	pep scaffold:IscaW1:DS808037:833:1033:1 gene:ISCW024441 transcript:ISCW024441-RA gene_biotype:protein_coding transcript_biotype:protein_coding description:Serine protease inhibitor, putative (Fragment)	B7PWG9	[F]GO:0004867: serine-type endopeptidase inhibitor activity;[C]GO:0005615: extracellular space		IPR042482 Kunitz-type protease inhibitor 1;IPR040428 Attacin/Sarcotoxin-2	PF00014 Kunitz/Bovine pancreatic trypsin inhibitor domain	Yes	No	No	No
Cluster-1795.41664	3.3185	9.64607	1.58e-14	3e-12	OE_24091	moubatin-like 3	ABR23414.1					Yes	No	No	No
Cluster-1795.84832	3.31816	2.88984	2.63e-12	3.06e-10	OE_94197	savignygrin	AAM54048.1	[F]GO:0004867: serine-type endopeptidase inhibitor activity		IPR042482 Kunitz-type protease inhibitor 1		Yes	No	No	Yes
Cluster-1795.41340	3.31307	9.32915	1.63e-14	3.08e-12	OE_31295	moubatin-like 5 variant	ABR23458.1					Yes	No	No	No
Cluster-1795.41462	3.31208	3.98661	6.6e-14	1.06e-11	OE_92247	phospholipase A2	ABR23453.1	[F]GO:0004623: phospholipase A2 activity;[P]GO:0050482: arachidonic acid secretion;[P]GO:0006644: phospholipid metabolic process	EC:3.1.1.4	IPR036444 Phospholipase A2 domain superfamily;IPR036444 Phospholipase A2 domain superfamily;IPR036444 Phospholipase A2 domain superfamily		Yes	No	No	No	Glycerophospholipid metabolism;alpha-Linolenic acid metabolism;Arachidonic acid metabolism;Ether lipid metabolism	map00564;map00592;map00590;map00565
Cluster-1795.41249	3.30929	4.30778	1.52e-15	4e-13	OE_71012	savignygrin	AAM54047.1	[F]GO:0004867: serine-type endopeptidase inhibitor activity		IPR042482 Kunitz-type protease inhibitor 1		No	No	No	No
Cluster-1795.10277	3.30809	5.83177	3.53e-17	1.69e-14	OE_22432	Collagen alpha-2(IV) chain, partial	KFM75620.1	[F]GO:0005201: extracellular matrix structural constituent;[C]GO:0005581: collagen trimer		IPR036954 Collagen IV, non-collagenous domain superfamily;IPR036954 Collagen IV, non-collagenous domain superfamily	PF01391 Collagen triple helix repeat (20 copies);PF01413 C-terminal tandem repeated domain in type 4 procollagen	Yes	No	No	No
Cluster-1795.10271	3.30602	5.92956	8.59e-17	3.51e-14	OE_16182	Collagen alpha-2(IV) chain, partial	KFM75620.1	[F]GO:0005201: extracellular matrix structural constituent;[C]GO:0005581: collagen trimer		IPR036954 Collagen IV, non-collagenous domain superfamily;IPR036954 Collagen IV, non-collagenous domain superfamily	PF01391 Collagen triple helix repeat (20 copies);PF01413 C-terminal tandem repeated domain in type 4 procollagen	Yes	No	No	No
Cluster-1795.41658	3.29882	9.47695	3.45e-15	8.21e-13	OE_75327	moubatin 1-like 2	ABR23399.1					Yes	No	No	Yes
Cluster-1795.4114	3.29682	3.49773	4.16e-15	9.65e-13	OE_29058	pep scaffold:IscaW1:DS971946:27744:31825:-1 gene:ISCW015272 transcript:ISCW015272-RA gene_biotype:protein_coding transcript_biotype:protein_coding description:Putative uncharacterized protein	B7QMK6	[F]GO:0046872: metal ion binding;[P]GO:0007250: activation of NF-kappaB-inducing kinase activity;[P]GO:0046330: positive regulation of JNK cascade;[C]GO:0032991: protein-containing complex		IPR040409 Phytochelatin synthase;IPR037307 TNF receptor-associated factor 4, MATH domain;IPR037307 TNF receptor-associated factor 4, MATH domain		Yes	No	No	No
Cluster-1795.42021	3.29315	4.14535	4.94e-16	1.54e-13	OE_85472	phospholipase A2, partial	ABI52736.1	[F]GO:0004623: phospholipase A2 activity;[P]GO:0050482: arachidonic acid secretion;[P]GO:0006644: phospholipid metabolic process	EC:3.1.1.4	IPR036444 Phospholipase A2 domain superfamily;IPR036444 Phospholipase A2 domain superfamily;IPR036444 Phospholipase A2 domain superfamily		No	No	No	No	Glycerophospholipid metabolism;alpha-Linolenic acid metabolism;Arachidonic acid metabolism;Ether lipid metabolism	map00564;map00592;map00590;map00565
Cluster-1795.61336	3.29055	3.73423	4.12e-15	9.57e-13	OE_76250	BTSP	ABI52639.1					No	No	No	No
Cluster-1795.69442	3.28761	3.67968	1.3e-14	2.57e-12	OE_76251	BTSP	ABI52639.1					No	No	No	No
Cluster-1795.42244	3.28561	6.14562	2.08e-18	1.48e-15	OE_92215	pep scaffold:IscaW1:DS808037:833:1033:1 gene:ISCW024441 transcript:ISCW024441-RA gene_biotype:protein_coding transcript_biotype:protein_coding description:Serine protease inhibitor, putative (Fragment)	B7PWG9	[F]GO:0004867: serine-type endopeptidase inhibitor activity;[C]GO:0005615: extracellular space		IPR042482 Kunitz-type protease inhibitor 1;IPR040428 Attacin/Sarcotoxin-2	PF00014 Kunitz/Bovine pancreatic trypsin inhibitor domain	Yes	No	No	No
Cluster-1795.41628	3.28553	9.41858	1.54e-14	2.94e-12	OE_91239	moubatin 1-like 2	ABR23399.1					No	No	No	No
Cluster-1795.41937	3.28517	6.19206	5.5e-15	1.22e-12	OE_92246	phospholipase A2	ABR23453.1	[F]GO:0004623: phospholipase A2 activity;[P]GO:0050482: arachidonic acid secretion;[P]GO:0006644: phospholipid metabolic process	EC:3.1.1.4	IPR036444 Phospholipase A2 domain superfamily;IPR036444 Phospholipase A2 domain superfamily;IPR036444 Phospholipase A2 domain superfamily		Yes	No	No	No	Glycerophospholipid metabolism;alpha-Linolenic acid metabolism;Arachidonic acid metabolism;Ether lipid metabolism	map00564;map00592;map00590;map00565
Cluster-1795.41485	3.2841	4.9092	2.04e-18	1.46e-15	OE_36952	phospholipase A2, partial	ACB70350.1	[F]GO:0004623: phospholipase A2 activity;[P]GO:0050482: arachidonic acid secretion;[P]GO:0006644: phospholipid metabolic process	EC:3.1.1.4	IPR036444 Phospholipase A2 domain superfamily;IPR036444 Phospholipase A2 domain superfamily;IPR036444 Phospholipase A2 domain superfamily		No	No	No	No	Glycerophospholipid metabolism;alpha-Linolenic acid metabolism;Arachidonic acid metabolism;Ether lipid metabolism	map00564;map00592;map00590;map00565
Cluster-1795.29313	3.28134	6.47796	1.32e-13	2e-11	OE_75690	acid tail salivary protein, partial	ABR23412.1					No	No	No	No
Cluster-1795.45086	3.27929	6.86215	2e-19	2.29e-16	OE_85595	salivary lipocalin	ABR23386.1					Yes	No	No	No
Cluster-1795.41471	3.27513	9.40715	1.36e-14	2.65e-12	OE_91236	moubatin-like 3	ABR23414.1					Yes	No	No	No
Cluster-1795.41298	3.27465	10.7781	8.14e-15	1.69e-12	OE_67993	moubatin 1-like 2	ABR23399.1					No	No	No	No
Cluster-1795.41123	3.27323	3.69863	1.64e-14	3.08e-12	OE_81116	pep scaffold:IscaW1:DS849578:25720:35913:-1 gene:ISCW009954 transcript:ISCW009954-RA gene_biotype:protein_coding transcript_biotype:protein_coding description:Serine proteinase inhibitor, putative (Fragment)	B7Q3H2	[F]GO:0004867: serine-type endopeptidase inhibitor activity;[C]GO:0005615: extracellular space		IPR042482 Kunitz-type protease inhibitor 1;IPR040428 Attacin/Sarcotoxin-2	PF00014 Kunitz/Bovine pancreatic trypsin inhibitor domain	Yes	No	No	No
Cluster-1795.41670	3.2702	6.17122	4.67e-16	1.46e-13	OE_69955	moubatin 1-like 2	ABR23399.1					Yes	No	No	No
Cluster-1795.41124	3.26878	5.91141	5.75e-18	3.64e-15	OE_23552	pep scaffold:IscaW1:DS808037:833:1033:1 gene:ISCW024441 transcript:ISCW024441-RA gene_biotype:protein_coding transcript_biotype:protein_coding description:Serine protease inhibitor, putative (Fragment)	B7PWG9	[F]GO:0004867: serine-type endopeptidase inhibitor activity;[C]GO:0005615: extracellular space		IPR042482 Kunitz-type protease inhibitor 1;IPR040428 Attacin/Sarcotoxin-2	PF00014 Kunitz/Bovine pancreatic trypsin inhibitor domain	No	Yes	No	No
Cluster-1795.43115	3.26823	9.29625	1.34e-17	7.45e-15	OE_37320	salivary lipocalin	ABR23445.1					Yes	Yes	No	No
Cluster-1795.10274	3.26559	6.11513	1.78e-16	6.39e-14	OE_81394	Collagen alpha-2(IV) chain, partial	KFM75620.1	[F]GO:0005201: extracellular matrix structural constituent;[C]GO:0005581: collagen trimer		IPR036954 Collagen IV, non-collagenous domain superfamily;IPR036954 Collagen IV, non-collagenous domain superfamily	PF01391 Collagen triple helix repeat (20 copies);PF01413 C-terminal tandem repeated domain in type 4 procollagen	Yes	No	No	No
Cluster-1795.50889	3.26359	7.349	6.23e-17	2.71e-14	OE_55574	pep scaffold:IscaW1:DS849578:25720:35913:-1 gene:ISCW009954 transcript:ISCW009954-RA gene_biotype:protein_coding transcript_biotype:protein_coding description:Serine proteinase inhibitor, putative (Fragment)	B7Q3H2	[F]GO:0004867: serine-type endopeptidase inhibitor activity;[C]GO:0005615: extracellular space		IPR042482 Kunitz-type protease inhibitor 1;IPR040428 Attacin/Sarcotoxin-2	PF00014 Kunitz/Bovine pancreatic trypsin inhibitor domain	Yes	No	No	No
Cluster-1795.39832	3.26321	9.93958	3.87e-19	3.74e-16	OE_55381	moubatin 1-like 2	ABR23399.1					Yes	No	No	Yes
Cluster-1795.41674	3.25567	6.01174	4.54e-17	2.06e-14	OE_82883	moubatin 1-like 2	ABR23399.1					Yes	No	No	No
Cluster-1795.44745	3.25164	3.15416	3.07e-14	5.4e-12	OE_91614	salivary lipocalin	ABR23445.1					No	No	No	No
Cluster-1795.37322	3.25062	7.85887	5.32e-17	2.37e-14	OE_75930	hypothetical protein B4U80_08130	RWS20793.1	[F]GO:0004867: serine-type endopeptidase inhibitor activity		IPR042482 Kunitz-type protease inhibitor 1		Yes	No	No	No
Cluster-1795.36339	3.24715	5.89183	5.76e-18	3.64e-15	OE_81915	pep scaffold:IscaW1:DS808037:833:1033:1 gene:ISCW024441 transcript:ISCW024441-RA gene_biotype:protein_coding transcript_biotype:protein_coding description:Serine protease inhibitor, putative (Fragment)	B7PWG9	[F]GO:0004867: serine-type endopeptidase inhibitor activity;[C]GO:0005615: extracellular space		IPR042482 Kunitz-type protease inhibitor 1;IPR040428 Attacin/Sarcotoxin-2	PF00014 Kunitz/Bovine pancreatic trypsin inhibitor domain	No	No	No	No
Cluster-1795.41491	3.24573	12.3183	1.39e-16	5.19e-14	OE_102172	salivary secreted lipocalin	ABR23443.1					Yes	No	No	No
Cluster-1795.41024	3.24479	3.21319	3.48e-16	1.12e-13	OE_75765	phospholipase A2	AGJ90343.1	[F]GO:0004623: phospholipase A2 activity;[P]GO:0050482: arachidonic acid secretion;[P]GO:0006644: phospholipid metabolic process	EC:3.1.1.4	IPR036444 Phospholipase A2 domain superfamily;IPR036444 Phospholipase A2 domain superfamily;IPR036444 Phospholipase A2 domain superfamily		Yes	Yes	No	No	Glycerophospholipid metabolism;alpha-Linolenic acid metabolism;Arachidonic acid metabolism;Ether lipid metabolism	map00564;map00592;map00590;map00565
Cluster-1795.10275	3.23928	6.66462	1.56e-14	2.97e-12	OE_1000	Collagen alpha-2(IV) chain, partial	KFM75620.1	[F]GO:0005201: extracellular matrix structural constituent;[C]GO:0005581: collagen trimer		IPR036954 Collagen IV, non-collagenous domain superfamily;IPR036954 Collagen IV, non-collagenous domain superfamily	PF01391 Collagen triple helix repeat (20 copies);PF01413 C-terminal tandem repeated domain in type 4 procollagen	Yes	Yes	No	Yes
Cluster-1795.41547	3.23827	7.04268	6.66e-16	1.97e-13	OE_83196	salivary lipocalin	ABR23445.1					No	No	No	No
Cluster-1795.41841	3.23809	11.3881	1.68e-13	2.5e-11	OE_10184	pep scaffold:IscaW1:DS757587:92550:141036:1 gene:ISCW006692 transcript:ISCW006692-RA gene_biotype:protein_coding transcript_biotype:protein_coding description:Metalloprotease, putative	B7PPE9	[F]GO:0004222: metalloendopeptidase activity	EC:3.4.24	IPR039731 CAAX prenyl protease 2, eukaryotes	PF13688 Metallo-peptidase family M12	Yes	No	No	No
Cluster-1795.41629	3.23364	7.4197	2.39e-17	1.21e-14	OE_92231	salivary secreted lipocalin	ABR23443.1					Yes	No	No	No
Cluster-1795.41714	3.23232	7.65012	1.65e-14	3.11e-12	OE_69952	moubatin 1-like 2	ABR23399.1					Yes	No	No	No
Cluster-1795.48771	3.23191	3.95427	3.38e-15	8.06e-13	OE_85624	salivary lipocalin	ABR23445.1					Yes	No	No	No
Cluster-1795.65765	3.22804	2.8699	8.49e-16	2.42e-13	OE_94042	phospholipase A2, partial	ABI52736.1	[F]GO:0004623: phospholipase A2 activity;[P]GO:0050482: arachidonic acid secretion;[P]GO:0006644: phospholipid metabolic process	EC:3.1.1.4	IPR036444 Phospholipase A2 domain superfamily;IPR036444 Phospholipase A2 domain superfamily;IPR036444 Phospholipase A2 domain superfamily		No	No	No	No	Glycerophospholipid metabolism;alpha-Linolenic acid metabolism;Arachidonic acid metabolism;Ether lipid metabolism	map00564;map00592;map00590;map00565
Cluster-1795.20827	3.22509	5.34751	1.85e-12	2.22e-10	OE_67057	moubatin-like 3	ABR23414.1					Yes	No	No	No
Cluster-1795.41639	3.22501	5.60438	9.91e-16	2.74e-13	OE_92987	moubatin-like 3	ABR23414.1					Yes	No	No	No
Cluster-1795.41198	3.22433	6.22496	3.57e-16	1.15e-13	OE_9985	salivary lipocalin	ABR23445.1					No	No	No	No
Cluster-1795.60415	3.22422	3.23423	3.47e-11	3.15e-09	OE_70531	uncharacterized protein LOC100903276	XP_018495500.1					Yes	No	No	No
Cluster-1795.41517	3.22387	11.3621	1.39e-17	7.62e-15	OE_68963	phospholipase A2	AGJ90343.1	[F]GO:0004623: phospholipase A2 activity;[P]GO:0050482: arachidonic acid secretion;[P]GO:0006644: phospholipid metabolic process	EC:3.1.1.4	IPR036444 Phospholipase A2 domain superfamily;IPR036444 Phospholipase A2 domain superfamily;IPR036444 Phospholipase A2 domain superfamily		Yes	No	No	No	Glycerophospholipid metabolism;alpha-Linolenic acid metabolism;Arachidonic acid metabolism;Ether lipid metabolism	map00564;map00592;map00590;map00565
Cluster-1795.43300	3.22208	5.51592	7.02e-17	2.98e-14	OE_85622	moubatin 1-like 2	ABR23399.1					Yes	No	No	No
Cluster-1795.46151	3.21874	6.96669	5.56e-16	1.71e-13	OE_84308	salivary lipocalin	ABR23445.1					Yes	No	No	Yes
Cluster-1795.43226	3.21791	4.35079	3.86e-14	6.63e-12	OE_69945	moubatin 1-like 2	ABR23399.1					No	Yes	No	No
Cluster-1795.42033	3.21579	5.90236	1.26e-14	2.5e-12	OE_54279	phospholipase A2, partial	ABI52736.1	[F]GO:0004623: phospholipase A2 activity;[P]GO:0050482: arachidonic acid secretion;[P]GO:0006644: phospholipid metabolic process	EC:3.1.1.4	IPR036444 Phospholipase A2 domain superfamily;IPR036444 Phospholipase A2 domain superfamily;IPR036444 Phospholipase A2 domain superfamily		Yes	No	No	Yes	Glycerophospholipid metabolism;alpha-Linolenic acid metabolism;Arachidonic acid metabolism;Ether lipid metabolism	map00564;map00592;map00590;map00565
Cluster-1795.41671	3.21377	8.26197	1.59e-15	4.18e-13	OE_69954	moubatin 1-like 2	ABR23399.1					No	No	No	No
Cluster-1795.46986	3.21373	6.56964	5.32e-13	7.05e-11	OE_75691	acid tail salivary protein, partial	ABR23412.1					Yes	Yes	No	No
Cluster-1795.41368	3.21167	7.58243	4.22e-16	1.33e-13	OE_84403	salivary lipocalin	ABR23445.1					No	No	No	No
Cluster-1795.64843	3.21159	2.56657	1.41e-14	2.73e-12	OE_91613	salivary lipocalin	ABR23445.1					Yes	No	No	No
Cluster-1795.41799	3.20591	7.0077	2.17e-15	5.5e-13	OE_93489	phospholipase A2, partial	ACB70350.1	[F]GO:0004623: phospholipase A2 activity;[P]GO:0050482: arachidonic acid secretion;[P]GO:0006644: phospholipid metabolic process	EC:3.1.1.4	IPR036444 Phospholipase A2 domain superfamily;IPR036444 Phospholipase A2 domain superfamily;IPR036444 Phospholipase A2 domain superfamily		Yes	No	No	Yes	Glycerophospholipid metabolism;alpha-Linolenic acid metabolism;Arachidonic acid metabolism;Ether lipid metabolism	map00564;map00592;map00590;map00565
Cluster-1795.43030	3.20544	8.84075	2.48e-15	6.19e-13	OE_92241	phospholipase A2, partial	ACB70350.1	[F]GO:0004623: phospholipase A2 activity;[P]GO:0050482: arachidonic acid secretion;[P]GO:0006644: phospholipid metabolic process	EC:3.1.1.4	IPR036444 Phospholipase A2 domain superfamily;IPR036444 Phospholipase A2 domain superfamily;IPR036444 Phospholipase A2 domain superfamily		No	No	No	No	Glycerophospholipid metabolism;alpha-Linolenic acid metabolism;Arachidonic acid metabolism;Ether lipid metabolism	map00564;map00592;map00590;map00565
Cluster-1795.41337	3.20514	11.2282	3.13e-14	5.49e-12	OE_24833	moubatin 1-like 2	ABR23399.1					Yes	No	No	No
Cluster-1795.41455	3.20242	13.2882	3.01e-17	1.46e-14	OE_14142	moubatin 1-like 2	ABR23399.1					Yes	No	No	No
Cluster-1795.69973	3.19828	10.3218	2.31e-13	3.33e-11	OE_83189	acid tail salivary protein, partial	ABR23412.1					Yes	No	No	No
Cluster-1795.10279	3.1957	4.02242	1.3e-11	1.31e-09	OE_92695	pep scaffold:IscaW1:DS891953:89625:134575:1 gene:ISCW022619 transcript:ISCW022619-RA gene_biotype:protein_coding transcript_biotype:protein_coding description:Glycine rich secreted cement protein, putative (Fragment)	B7Q9Z7	[F]GO:0005201: extracellular matrix structural constituent;[F]GO:0016787: hydrolase activity;[P]GO:0038063: collagen-activated tyrosine kinase receptor signaling pathway;[P]GO:0030198: extracellular matrix organization;[C]GO:0005587: collagen type IV trimer;[C]GO:0031012: extracellular matrix;[C]GO:0005615: extracellular space	EC:3	IPR036954 Collagen IV, non-collagenous domain superfamily;IPR039666 Dolichyldiphosphatase 1;IPR037286 Fibulin-2;IPR028736 Matrix metalloproteinase-26;IPR040428 Attacin/Sarcotoxin-2	PF01391 Collagen triple helix repeat (20 copies);PF01413 C-terminal tandem repeated domain in type 4 procollagen	Yes	No	No	No
Cluster-1795.44912	3.19383	4.49686	1.99e-16	7.01e-14	OE_84404	moubatin 1-like 2	ABR23399.1					Yes	No	No	No
Cluster-1795.41779	3.19303	10.7084	1.97e-16	7.01e-14	OE_92232	salivary secreted lipocalin	ABR23443.1					No	No	No	No
Cluster-1795.78254	3.19223	3.72426	1.6e-14	3.04e-12	OE_10059	pep scaffold:IscaW1:DS705698:8319:39815:-1 gene:ISCW003862 transcript:ISCW003862-RA gene_biotype:protein_coding transcript_biotype:protein_coding description:Serine proteinase inhibitor, putative	B7PG23	[F]GO:0004867: serine-type endopeptidase inhibitor activity;[C]GO:0005615: extracellular space		IPR042482 Kunitz-type protease inhibitor 1;IPR040428 Attacin/Sarcotoxin-2	PF00014 Kunitz/Bovine pancreatic trypsin inhibitor domain	No	No	No	No
Cluster-1795.43978	3.18985	4.4242	8.79e-15	1.81e-12	OE_92228	phospholipase A2	ABR23453.1	[F]GO:0004623: phospholipase A2 activity;[P]GO:0050482: arachidonic acid secretion;[P]GO:0006644: phospholipid metabolic process	EC:3.1.1.4	IPR036444 Phospholipase A2 domain superfamily;IPR036444 Phospholipase A2 domain superfamily;IPR036444 Phospholipase A2 domain superfamily		No	No	No	No	Glycerophospholipid metabolism;alpha-Linolenic acid metabolism;Arachidonic acid metabolism;Ether lipid metabolism	map00564;map00592;map00590;map00565
Cluster-1795.40868	3.18796	7.62505	4.31e-14	7.27e-12	OE_68055	phospholipase A2, partial	ACB70350.1	[F]GO:0004623: phospholipase A2 activity;[P]GO:0050482: arachidonic acid secretion;[P]GO:0006644: phospholipid metabolic process	EC:3.1.1.4	IPR036444 Phospholipase A2 domain superfamily;IPR036444 Phospholipase A2 domain superfamily;IPR036444 Phospholipase A2 domain superfamily		No	No	No	No	Glycerophospholipid metabolism;alpha-Linolenic acid metabolism;Arachidonic acid metabolism;Ether lipid metabolism	map00564;map00592;map00590;map00565
Cluster-1795.44709	3.18663	6.56317	3.13e-19	3.14e-16	OE_68962	phospholipase A2	ABR23453.1	[F]GO:0004623: phospholipase A2 activity;[P]GO:0050482: arachidonic acid secretion;[P]GO:0006644: phospholipid metabolic process	EC:3.1.1.4	IPR036444 Phospholipase A2 domain superfamily;IPR036444 Phospholipase A2 domain superfamily;IPR036444 Phospholipase A2 domain superfamily		Yes	No	No	Yes	Glycerophospholipid metabolism;alpha-Linolenic acid metabolism;Arachidonic acid metabolism;Ether lipid metabolism	map00564;map00592;map00590;map00565
Cluster-1795.27006	3.18584	3.71272	2.92e-12	3.35e-10	OE_15788	moubatin 1-like 2	ABR23399.1					Yes	No	No	No
Cluster-1795.49842	3.18327	5.8093	2.71e-17	1.33e-14	OE_85601	phospholipase A2	AGJ90343.1	[F]GO:0004623: phospholipase A2 activity;[P]GO:0050482: arachidonic acid secretion;[P]GO:0006644: phospholipid metabolic process	EC:3.1.1.4	IPR036444 Phospholipase A2 domain superfamily;IPR036444 Phospholipase A2 domain superfamily;IPR036444 Phospholipase A2 domain superfamily		No	No	No	No	Glycerophospholipid metabolism;alpha-Linolenic acid metabolism;Arachidonic acid metabolism;Ether lipid metabolism	map00564;map00592;map00590;map00565
Cluster-1795.44935	3.18207	5.44322	1.01e-15	2.79e-13	OE_43028	acidic ribosomal protein P0	AGQ49465.1	[P]GO:0042254: ribosome biogenesis;[C]GO:0005840: ribosome		IPR040309 H/ACA ribonucleoprotein complex non-core subunit Naf1;IPR036967 Ribosomal protein S11 superfamily		No	No	No	No
Cluster-1795.65862	3.17816	5.65567	7.05e-16	2.07e-13	OE_94665	BTSP	ABI52639.1					Yes	No	No	Yes
Cluster-1795.42027	3.16973	5.89432	8.15e-16	2.34e-13	OE_54278	pep scaffold:IscaW1:DS825938:221795:222733:1 gene:ISCW020112 transcript:ISCW020112-RA gene_biotype:protein_coding transcript_biotype:protein_coding description:Putative uncharacterized protein	B7PZJ3				PF13966 zinc-binding in reverse transcriptase	Yes	No	No	Yes
Cluster-1795.36348	3.16826	1.72717	1.91e-12	2.28e-10	OE_31309	moubatin 1-like 2	ABR23399.1					Yes	No	No	No
Cluster-1795.41548	3.16523	5.60063	6.09e-16	1.82e-13	OE_92988	moubatin-like 3	ABR23414.1					Yes	No	No	No
Cluster-1795.27292	3.163	2.92032	9.59e-15	1.96e-12	OE_45566	moubatin-like 6	ABR23380.1					Yes	Yes	No	No
Cluster-1795.41798	3.15915	6.56716	2.03e-13	2.97e-11	OE_75532	phospholipase A2, partial	ACB70350.1	[F]GO:0004623: phospholipase A2 activity;[P]GO:0050482: arachidonic acid secretion;[P]GO:0006644: phospholipid metabolic process	EC:3.1.1.4	IPR036444 Phospholipase A2 domain superfamily;IPR036444 Phospholipase A2 domain superfamily;IPR036444 Phospholipase A2 domain superfamily		Yes	No	No	No	Glycerophospholipid metabolism;alpha-Linolenic acid metabolism;Arachidonic acid metabolism;Ether lipid metabolism	map00564;map00592;map00590;map00565
Cluster-1795.40150	3.15897	6.08429	9.91e-19	7.59e-16	OE_68054	phospholipase A2	ABR23453.1	[F]GO:0004623: phospholipase A2 activity;[P]GO:0050482: arachidonic acid secretion;[P]GO:0006644: phospholipid metabolic process	EC:3.1.1.4	IPR036444 Phospholipase A2 domain superfamily;IPR036444 Phospholipase A2 domain superfamily;IPR036444 Phospholipase A2 domain superfamily		Yes	No	No	No	Glycerophospholipid metabolism;alpha-Linolenic acid metabolism;Arachidonic acid metabolism;Ether lipid metabolism	map00564;map00592;map00590;map00565
Cluster-1795.40749	3.15524	5.52866	3.65e-16	1.17e-13	OE_43029	acidic ribosomal protein P0	AGQ49465.1	[P]GO:0042254: ribosome biogenesis;[C]GO:0005840: ribosome		IPR040309 H/ACA ribonucleoprotein complex non-core subunit Naf1;IPR036967 Ribosomal protein S11 superfamily		No	No	No	No
Cluster-1795.83015	3.15359	3.30243	5.43e-14	8.85e-12	OE_94019	phospholipase A2	AGJ90343.1	[F]GO:0004623: phospholipase A2 activity;[P]GO:0050482: arachidonic acid secretion;[P]GO:0006644: phospholipid metabolic process	EC:3.1.1.4	IPR036444 Phospholipase A2 domain superfamily;IPR036444 Phospholipase A2 domain superfamily;IPR036444 Phospholipase A2 domain superfamily		Yes	No	No	No	Glycerophospholipid metabolism;alpha-Linolenic acid metabolism;Arachidonic acid metabolism;Ether lipid metabolism	map00564;map00592;map00590;map00565
Cluster-1795.54547	3.1516	2.01916	1.07e-10	8.96e-09	OE_70487	pep scaffold:IscaW1:DS924441:25761:33241:-1 gene:ISCW022356 transcript:ISCW022356-RA gene_biotype:protein_coding transcript_biotype:protein_coding description:Carboxypeptidase (Fragment)	B7QF76	[F]GO:0004185: serine-type carboxypeptidase activity;[P]GO:0051603: proteolysis involved in cellular protein catabolic process	EC:3.4.16	IPR015567 Peptidase M14B, caboxypeptidase D;IPR022296 Proteasome, alpha subunit, bacterial	PF00450 Serine carboxypeptidase	Yes	No	No	No
Cluster-1795.38871	3.14771	2.38433	8.75e-12	9.08e-10	OE_70489	pep scaffold:IscaW1:DS723682:42558:49077:-1 gene:ISCW003656 transcript:ISCW003656-RA gene_biotype:protein_coding transcript_biotype:protein_coding description:Serine carboxypeptidase, putative	B7PJ32	[F]GO:0004185: serine-type carboxypeptidase activity	EC:3.4.16	IPR015567 Peptidase M14B, caboxypeptidase D	PF00450 Serine carboxypeptidase	Yes	No	No	No
Cluster-1795.42840	3.14484	6.04939	4.48e-16	1.41e-13	OE_83046	salivary lipocalin	ABR23445.1					Yes	No	No	No
Cluster-1795.42069	3.14428	3.90464	1.5e-15	3.98e-13	OE_94012	phospholipase A2, partial	ABI52736.1	[F]GO:0004623: phospholipase A2 activity;[P]GO:0050482: arachidonic acid secretion;[P]GO:0006644: phospholipid metabolic process	EC:3.1.1.4	IPR036444 Phospholipase A2 domain superfamily;IPR036444 Phospholipase A2 domain superfamily;IPR036444 Phospholipase A2 domain superfamily		No	No	No	No	Glycerophospholipid metabolism;alpha-Linolenic acid metabolism;Arachidonic acid metabolism;Ether lipid metabolism	map00564;map00592;map00590;map00565
Cluster-1795.3133	3.13948	3.45235	6.49e-11	5.65e-09	OE_87510	serum amyloid A protein-like	ABR23406.1	[C]GO:0005576: extracellular region		IPR038903 Allergen Asp f 4		Yes	No	No	Yes
Cluster-1795.37580	3.13253	8.54249	2.84e-10	2.18e-08	OE_84920	acid tail salivary protein, partial	ABR23412.1					Yes	Yes	No	No
Cluster-1795.42813	3.13218	8.80676	6.29e-16	1.87e-13	OE_68973	phospholipase A2, partial	ABI52736.1	[F]GO:0004623: phospholipase A2 activity;[P]GO:0050482: arachidonic acid secretion;[P]GO:0006644: phospholipid metabolic process	EC:3.1.1.4	IPR036444 Phospholipase A2 domain superfamily;IPR036444 Phospholipase A2 domain superfamily;IPR036444 Phospholipase A2 domain superfamily		No	No	No	No	Glycerophospholipid metabolism;alpha-Linolenic acid metabolism;Arachidonic acid metabolism;Ether lipid metabolism	map00564;map00592;map00590;map00565
Cluster-1795.41461	3.13136	7.80284	1.4e-16	5.21e-14	OE_91523	moubatin 1-like 2	ABR23399.1					Yes	No	No	No
Cluster-1795.41126	3.12832	5.51503	6.48e-15	1.39e-12	OE_43714	pep scaffold:IscaW1:DS849578:25720:35913:-1 gene:ISCW009954 transcript:ISCW009954-RA gene_biotype:protein_coding transcript_biotype:protein_coding description:Serine proteinase inhibitor, putative (Fragment)	B7Q3H2	[F]GO:0004867: serine-type endopeptidase inhibitor activity;[C]GO:0005615: extracellular space		IPR042482 Kunitz-type protease inhibitor 1;IPR040428 Attacin/Sarcotoxin-2	PF00014 Kunitz/Bovine pancreatic trypsin inhibitor domain	No	No	No	No
Cluster-1795.42037	3.12558	7.32062	1.59e-17	8.56e-15	OE_69859	phospholipase A2, partial	ABI52736.1	[F]GO:0004623: phospholipase A2 activity;[P]GO:0050482: arachidonic acid secretion;[P]GO:0006644: phospholipid metabolic process	EC:3.1.1.4	IPR036444 Phospholipase A2 domain superfamily;IPR036444 Phospholipase A2 domain superfamily;IPR036444 Phospholipase A2 domain superfamily		No	No	No	No	Glycerophospholipid metabolism;alpha-Linolenic acid metabolism;Arachidonic acid metabolism;Ether lipid metabolism	map00564;map00592;map00590;map00565
Cluster-1795.35937	3.12189	3.17111	2.74e-11	2.55e-09	OE_31851	LOW QUALITY PROTEIN: serine/threonine-protein phosphatase 6 regulatory ankyrin repeat subunit B-like	XP_024875379.1					No	No	No	No
Cluster-1795.48246	3.11967	5.63902	8.31e-16	2.38e-13	OE_75697	phospholipase A2, partial	ACB70350.1	[F]GO:0004623: phospholipase A2 activity;[P]GO:0050482: arachidonic acid secretion;[P]GO:0006644: phospholipid metabolic process	EC:3.1.1.4	IPR036444 Phospholipase A2 domain superfamily;IPR036444 Phospholipase A2 domain superfamily;IPR036444 Phospholipase A2 domain superfamily		Yes	No	No	No	Glycerophospholipid metabolism;alpha-Linolenic acid metabolism;Arachidonic acid metabolism;Ether lipid metabolism	map00564;map00592;map00590;map00565
Cluster-1795.41796	3.11455	9.73972	1.24e-17	6.98e-15	OE_85621	phospholipase A2, partial	ACB70350.1	[F]GO:0004623: phospholipase A2 activity;[P]GO:0050482: arachidonic acid secretion;[P]GO:0006644: phospholipid metabolic process	EC:3.1.1.4	IPR036444 Phospholipase A2 domain superfamily;IPR036444 Phospholipase A2 domain superfamily;IPR036444 Phospholipase A2 domain superfamily		Yes	No	No	No	Glycerophospholipid metabolism;alpha-Linolenic acid metabolism;Arachidonic acid metabolism;Ether lipid metabolism	map00564;map00592;map00590;map00565
Cluster-1795.42126	3.11263	2.54295	4.86e-13	6.52e-11	OE_84368	phospholipase A2	AGJ90343.1	[F]GO:0004623: phospholipase A2 activity;[P]GO:0050482: arachidonic acid secretion;[P]GO:0006644: phospholipid metabolic process	EC:3.1.1.4	IPR036444 Phospholipase A2 domain superfamily;IPR036444 Phospholipase A2 domain superfamily;IPR036444 Phospholipase A2 domain superfamily		Yes	No	No	No	Glycerophospholipid metabolism;alpha-Linolenic acid metabolism;Arachidonic acid metabolism;Ether lipid metabolism	map00564;map00592;map00590;map00565
Cluster-1795.41367	3.11094	6.9326	2.18e-14	3.99e-12	OE_24834	moubatin 1-like 2	ABR23399.1					Yes	No	No	No
Cluster-1795.40980	3.11016	7.54436	4.02e-18	2.63e-15	OE_85630	phospholipase A2	AGJ90343.1	[F]GO:0004623: phospholipase A2 activity;[P]GO:0050482: arachidonic acid secretion;[P]GO:0006644: phospholipid metabolic process	EC:3.1.1.4	IPR036444 Phospholipase A2 domain superfamily;IPR036444 Phospholipase A2 domain superfamily;IPR036444 Phospholipase A2 domain superfamily		Yes	No	No	No	Glycerophospholipid metabolism;alpha-Linolenic acid metabolism;Arachidonic acid metabolism;Ether lipid metabolism	map00564;map00592;map00590;map00565
Cluster-1795.41672	3.1091	5.78707	1.05e-15	2.89e-13	OE_92986	moubatin-like 3	ABR23414.1					Yes	No	No	No
Cluster-1795.67436	3.10849	2.90415	7.55e-10	5.28e-08	OE_67058	moubatin-like 5	ABR23457.1					Yes	No	No	No
Cluster-1795.41273	3.09774	5.8584	9.02e-18	5.26e-15	OE_55147	phospholipase A2	AGJ90343.1	[F]GO:0004623: phospholipase A2 activity;[P]GO:0050482: arachidonic acid secretion;[P]GO:0006644: phospholipid metabolic process	EC:3.1.1.4	IPR036444 Phospholipase A2 domain superfamily;IPR036444 Phospholipase A2 domain superfamily;IPR036444 Phospholipase A2 domain superfamily		Yes	Yes	No	No	Glycerophospholipid metabolism;alpha-Linolenic acid metabolism;Arachidonic acid metabolism;Ether lipid metabolism	map00564;map00592;map00590;map00565
Cluster-1795.56779	3.09336	4.04346	3.24e-15	7.77e-13	OE_84611	moubatin-like lipocalin	ACB70378.1					No	Yes	No	No
Cluster-1795.45506	3.0926	3.05226	4.16e-14	7.08e-12	OE_92245	phospholipase A2, partial	ACB70350.1	[F]GO:0004623: phospholipase A2 activity;[P]GO:0050482: arachidonic acid secretion;[P]GO:0006644: phospholipid metabolic process	EC:3.1.1.4	IPR036444 Phospholipase A2 domain superfamily;IPR036444 Phospholipase A2 domain superfamily;IPR036444 Phospholipase A2 domain superfamily		Yes	Yes	No	No	Glycerophospholipid metabolism;alpha-Linolenic acid metabolism;Arachidonic acid metabolism;Ether lipid metabolism	map00564;map00592;map00590;map00565
Cluster-1795.36662	3.09079	4.76287	1.43e-14	2.76e-12	OE_33018	phospholipase A2	AGJ90343.1	[F]GO:0004623: phospholipase A2 activity;[P]GO:0050482: arachidonic acid secretion;[P]GO:0006644: phospholipid metabolic process	EC:3.1.1.4	IPR036444 Phospholipase A2 domain superfamily;IPR036444 Phospholipase A2 domain superfamily;IPR036444 Phospholipase A2 domain superfamily		Yes	No	No	No	Glycerophospholipid metabolism;alpha-Linolenic acid metabolism;Arachidonic acid metabolism;Ether lipid metabolism	map00564;map00592;map00590;map00565
Cluster-1795.61323	3.0892	5.21094	3.1e-14	5.44e-12	OE_129	pep scaffold:IscaW1:DS724039:1080:1817:1 gene:ISCW024278 transcript:ISCW024278-RA gene_biotype:protein_coding transcript_biotype:protein_coding description:Serine carboxypeptidase, putative (Fragment)	B7PJ51	[F]GO:0004185: serine-type carboxypeptidase activity	EC:3.4.16	IPR015567 Peptidase M14B, caboxypeptidase D	PF00450 Serine carboxypeptidase	Yes	Yes	No	Yes
Cluster-1795.41995	3.08716	7.29351	5.71e-17	2.5e-14	OE_94011	phospholipase A2, partial	ACB70350.1	[F]GO:0004623: phospholipase A2 activity;[P]GO:0050482: arachidonic acid secretion;[P]GO:0006644: phospholipid metabolic process	EC:3.1.1.4	IPR036444 Phospholipase A2 domain superfamily;IPR036444 Phospholipase A2 domain superfamily;IPR036444 Phospholipase A2 domain superfamily		Yes	No	No	No	Glycerophospholipid metabolism;alpha-Linolenic acid metabolism;Arachidonic acid metabolism;Ether lipid metabolism	map00564;map00592;map00590;map00565
Cluster-1795.40765	3.08623	8.09016	1.21e-13	1.85e-11	OE_75447	salivary lipocalin	ABR23445.1					No	No	No	No
Cluster-1795.41800	3.08447	8.68824	3.95e-16	1.26e-13	OE_93455	moubatin-like 3	ABR23414.1					No	No	No	No
Cluster-1795.69487	3.08421	4.01306	1.88e-14	3.47e-12	OE_45572	moubatin-like lipocalin	ACB70378.1					No	Yes	No	No
Cluster-1795.34841	3.07703	2.42355	2.16e-12	2.56e-10	OE_55150	phospholipase A2	ABR23453.1	[F]GO:0004623: phospholipase A2 activity;[P]GO:0050482: arachidonic acid secretion;[P]GO:0006644: phospholipid metabolic process	EC:3.1.1.4	IPR036444 Phospholipase A2 domain superfamily;IPR036444 Phospholipase A2 domain superfamily;IPR036444 Phospholipase A2 domain superfamily		Yes	No	No	No	Glycerophospholipid metabolism;alpha-Linolenic acid metabolism;Arachidonic acid metabolism;Ether lipid metabolism	map00564;map00592;map00590;map00565
Cluster-1795.42135	3.07395	8.64362	1.67e-14	3.14e-12	OE_12118	moubatin 1-like 2	ABR23399.1					Yes	No	No	No
Cluster-1795.41472	3.07382	9.55613	8.11e-18	4.84e-15	OE_85596	phospholipase A2, partial	ACB70350.1	[F]GO:0004623: phospholipase A2 activity;[P]GO:0050482: arachidonic acid secretion;[P]GO:0006644: phospholipid metabolic process	EC:3.1.1.4	IPR036444 Phospholipase A2 domain superfamily;IPR036444 Phospholipase A2 domain superfamily;IPR036444 Phospholipase A2 domain superfamily		Yes	No	No	No	Glycerophospholipid metabolism;alpha-Linolenic acid metabolism;Arachidonic acid metabolism;Ether lipid metabolism	map00564;map00592;map00590;map00565
Cluster-1795.22680	3.07323	4.44359	7.56e-14	1.19e-11	OE_45568	salivary lipocalin	ABR23385.1					No	No	No	No
Cluster-1795.42008	3.07285	9.7485	1.12e-17	6.44e-15	OE_69013	phospholipase A2, partial	ABI52736.1	[F]GO:0004623: phospholipase A2 activity;[P]GO:0050482: arachidonic acid secretion;[P]GO:0006644: phospholipid metabolic process	EC:3.1.1.4	IPR036444 Phospholipase A2 domain superfamily;IPR036444 Phospholipase A2 domain superfamily;IPR036444 Phospholipase A2 domain superfamily		Yes	No	No	No	Glycerophospholipid metabolism;alpha-Linolenic acid metabolism;Arachidonic acid metabolism;Ether lipid metabolism	map00564;map00592;map00590;map00565
Cluster-1795.48802	3.07088	2.65767	3.94e-12	4.4e-10	OE_45574	salivary lipocalin, partial	ACB70386.1					Yes	Yes	No	No
Cluster-1795.42006	3.07086	8.97572	2.69e-18	1.86e-15	OE_35014	phospholipase A2	AGJ90343.1	[F]GO:0004623: phospholipase A2 activity;[P]GO:0050482: arachidonic acid secretion;[P]GO:0006644: phospholipid metabolic process	EC:3.1.1.4	IPR036444 Phospholipase A2 domain superfamily;IPR036444 Phospholipase A2 domain superfamily;IPR036444 Phospholipase A2 domain superfamily		Yes	No	No	Yes	Glycerophospholipid metabolism;alpha-Linolenic acid metabolism;Arachidonic acid metabolism;Ether lipid metabolism	map00564;map00592;map00590;map00565
Cluster-1795.65865	3.07031	5.60315	3.89e-15	9.08e-13	OE_36117	BTSP	ABI52639.1					Yes	No	No	Yes
Cluster-1795.24754	3.06349	6.96646	0.000130755	0.00243504	OE_4454	lysosomal protective protein-like	XP_013784602.1					No	No	No	Yes
Cluster-1795.23915	3.06341	8.27978	1.52e-11	1.5e-09	OE_85673	savignygrin	AAM54047.1	[F]GO:0004867: serine-type endopeptidase inhibitor activity		IPR042482 Kunitz-type protease inhibitor 1		No	No	No	No
Cluster-1795.18158	3.06065	3.54892	3.81e-14	6.57e-12	OE_84832	TPA: serine carboxypeptidase	DAA34155.1	[F]GO:0004185: serine-type carboxypeptidase activity	EC:3.4.16	IPR015567 Peptidase M14B, caboxypeptidase D		Yes	Yes	No	Yes
Cluster-1795.40959	3.05629	6.29054	9.03e-16	2.53e-13	OE_69937	moubatin 1-like 2	ABR23399.1					Yes	Yes	No	No
Cluster-1795.46798	3.05491	3.15107	2.73e-06	8.32e-05	OE_92826	PREDICTED: tigger transposable element-derived protein 6-like	XP_018911557.1					Yes	No	No	No
Cluster-1795.41988	3.05428	8.78474	2.34e-15	5.9e-13	OE_22813	phospholipase A2, partial	ABI52736.1	[F]GO:0004623: phospholipase A2 activity;[P]GO:0050482: arachidonic acid secretion;[P]GO:0006644: phospholipid metabolic process	EC:3.1.1.4	IPR036444 Phospholipase A2 domain superfamily;IPR036444 Phospholipase A2 domain superfamily;IPR036444 Phospholipase A2 domain superfamily		No	No	No	No	Glycerophospholipid metabolism;alpha-Linolenic acid metabolism;Arachidonic acid metabolism;Ether lipid metabolism	map00564;map00592;map00590;map00565
Cluster-1795.51328	3.05334	6.96311	2.65e-12	3.08e-10	OE_68162	acid tail salivary protein, partial	ABR23412.1					No	No	No	No
Cluster-1795.41572	3.05015	7.18665	4.28e-14	7.25e-12	OE_70081	moubatin 1-like 2	ABR23399.1					Yes	No	No	No
Cluster-1795.65858	3.05013	3.31446	7.82e-14	1.23e-11	OE_31670	BTSP	ABI52639.1					Yes	No	No	Yes
Cluster-1795.36745	3.04831	1.85971	2.63e-10	2.04e-08	OE_55142	phospholipase A2, partial	ACB70350.1	[F]GO:0004623: phospholipase A2 activity;[P]GO:0050482: arachidonic acid secretion;[P]GO:0006644: phospholipid metabolic process	EC:3.1.1.4	IPR036444 Phospholipase A2 domain superfamily;IPR036444 Phospholipase A2 domain superfamily;IPR036444 Phospholipase A2 domain superfamily		Yes	No	No	No	Glycerophospholipid metabolism;alpha-Linolenic acid metabolism;Arachidonic acid metabolism;Ether lipid metabolism	map00564;map00592;map00590;map00565
Cluster-1795.41802	3.04779	7.72938	1.22e-17	6.88e-15	OE_85628	phospholipase A2, partial	ABI52736.1	[F]GO:0004623: phospholipase A2 activity;[P]GO:0050482: arachidonic acid secretion;[P]GO:0006644: phospholipid metabolic process	EC:3.1.1.4	IPR036444 Phospholipase A2 domain superfamily;IPR036444 Phospholipase A2 domain superfamily;IPR036444 Phospholipase A2 domain superfamily		No	No	No	No	Glycerophospholipid metabolism;alpha-Linolenic acid metabolism;Arachidonic acid metabolism;Ether lipid metabolism	map00564;map00592;map00590;map00565
Cluster-1795.44277	3.04461	3.38306	2.62e-15	6.52e-13	OE_70225	phospholipase A2	ABR23453.1	[F]GO:0004623: phospholipase A2 activity;[P]GO:0050482: arachidonic acid secretion;[P]GO:0006644: phospholipid metabolic process	EC:3.1.1.4	IPR036444 Phospholipase A2 domain superfamily;IPR036444 Phospholipase A2 domain superfamily;IPR036444 Phospholipase A2 domain superfamily		No	Yes	No	No	Glycerophospholipid metabolism;alpha-Linolenic acid metabolism;Arachidonic acid metabolism;Ether lipid metabolism	map00564;map00592;map00590;map00565
Cluster-1795.33391	3.04242	5.1493	3.82e-12	4.31e-10	OE_6861	monotonin	ABI52654.1	[F]GO:0043176: amine binding;[P]GO:0030682: mitigation of host defenses by symbiont		IPR002970 Tick histamine-binding protein;IPR005657 Triabin/Procalin		Yes	No	No	Yes
Cluster-1795.27290	3.04092	3.2624	2.44e-12	2.86e-10	OE_45570	moubatin-like 6	ABR23380.1					No	No	No	Yes
Cluster-1795.42010	3.03934	10.9247	7.04e-18	4.31e-15	OE_44409	phospholipase A2	AGJ90343.1	[F]GO:0004623: phospholipase A2 activity;[P]GO:0050482: arachidonic acid secretion;[P]GO:0006644: phospholipid metabolic process	EC:3.1.1.4	IPR036444 Phospholipase A2 domain superfamily;IPR036444 Phospholipase A2 domain superfamily;IPR036444 Phospholipase A2 domain superfamily		Yes	No	No	No	Glycerophospholipid metabolism;alpha-Linolenic acid metabolism;Arachidonic acid metabolism;Ether lipid metabolism	map00564;map00592;map00590;map00565
Cluster-1795.46591	3.03803	7.33425	7.19e-16	2.1e-13	OE_102188	salivary lipocalin	ABR23445.1					No	No	No	No
Cluster-1795.40104	3.03741	7.38895	5.85e-16	1.77e-13	OE_7217	papilin-like	XP_026316323.1					Yes	No	No	No
Cluster-1795.36837	3.03659	5.59332	4.21e-13	5.74e-11	OE_17859	phospholipase A2, partial	ACB70350.1	[F]GO:0004623: phospholipase A2 activity;[P]GO:0050482: arachidonic acid secretion;[P]GO:0006644: phospholipid metabolic process	EC:3.1.1.4	IPR036444 Phospholipase A2 domain superfamily;IPR036444 Phospholipase A2 domain superfamily;IPR036444 Phospholipase A2 domain superfamily		No	No	No	No	Glycerophospholipid metabolism;alpha-Linolenic acid metabolism;Arachidonic acid metabolism;Ether lipid metabolism	map00564;map00592;map00590;map00565
Cluster-1795.46568	3.03355	6.462	7.66e-11	6.62e-09	OE_85476	pep scaffold:IscaW1:DS724039:1080:1817:1 gene:ISCW024278 transcript:ISCW024278-RA gene_biotype:protein_coding transcript_biotype:protein_coding description:Serine carboxypeptidase, putative (Fragment)	B7PJ51	[F]GO:0004185: serine-type carboxypeptidase activity	EC:3.4.16	IPR015567 Peptidase M14B, caboxypeptidase D	PF00450 Serine carboxypeptidase	No	No	No	No
Cluster-1795.40923	3.02847	3.14748	1.27e-14	2.5e-12	OE_69010	phospholipase A2	AGJ90343.1	[F]GO:0004623: phospholipase A2 activity;[P]GO:0050482: arachidonic acid secretion;[P]GO:0006644: phospholipid metabolic process	EC:3.1.1.4	IPR036444 Phospholipase A2 domain superfamily;IPR036444 Phospholipase A2 domain superfamily;IPR036444 Phospholipase A2 domain superfamily		Yes	No	No	No	Glycerophospholipid metabolism;alpha-Linolenic acid metabolism;Arachidonic acid metabolism;Ether lipid metabolism	map00564;map00592;map00590;map00565
Cluster-1795.42024	3.02771	9.06247	1.53e-17	8.29e-15	OE_75770	phospholipase A2, partial	ABI52736.1	[F]GO:0004623: phospholipase A2 activity;[P]GO:0050482: arachidonic acid secretion;[P]GO:0006644: phospholipid metabolic process	EC:3.1.1.4	IPR036444 Phospholipase A2 domain superfamily;IPR036444 Phospholipase A2 domain superfamily;IPR036444 Phospholipase A2 domain superfamily		Yes	No	No	No	Glycerophospholipid metabolism;alpha-Linolenic acid metabolism;Arachidonic acid metabolism;Ether lipid metabolism	map00564;map00592;map00590;map00565
Cluster-1795.42036	3.02663	2.95144	2.69e-14	4.79e-12	OE_69858	phospholipase A2, partial	ABI52736.1	[F]GO:0004623: phospholipase A2 activity;[P]GO:0050482: arachidonic acid secretion;[P]GO:0006644: phospholipid metabolic process	EC:3.1.1.4	IPR036444 Phospholipase A2 domain superfamily;IPR036444 Phospholipase A2 domain superfamily;IPR036444 Phospholipase A2 domain superfamily		Yes	No	No	No	Glycerophospholipid metabolism;alpha-Linolenic acid metabolism;Arachidonic acid metabolism;Ether lipid metabolism	map00564;map00592;map00590;map00565
Cluster-1795.42000	3.02529	8.6447	1.89e-16	6.78e-14	OE_102033	phospholipase A2, partial	ACB70350.1	[F]GO:0004623: phospholipase A2 activity;[P]GO:0050482: arachidonic acid secretion;[P]GO:0006644: phospholipid metabolic process	EC:3.1.1.4	IPR036444 Phospholipase A2 domain superfamily;IPR036444 Phospholipase A2 domain superfamily;IPR036444 Phospholipase A2 domain superfamily		Yes	No	No	No	Glycerophospholipid metabolism;alpha-Linolenic acid metabolism;Arachidonic acid metabolism;Ether lipid metabolism	map00564;map00592;map00590;map00565
Cluster-1795.39864	3.0242	5.47295	5.6e-15	1.23e-12	OE_195	lfe-2	PRD32424.1	[F]GO:0016301: kinase activity;[P]GO:0032958: inositol phosphate biosynthetic process		IPR042016 Apulose kinase;IPR005522 Inositol polyphosphate kinase		Yes	No	No	No
Cluster-1795.47690	3.02141	4.06013	2.5e-14	4.52e-12	OE_94358	Inositol-trisphosphate 3-kinase A, partial	KFM82757.1	[F]GO:0016301: kinase activity;[P]GO:0032958: inositol phosphate biosynthetic process		IPR042016 Apulose kinase;IPR005522 Inositol polyphosphate kinase	PF03770 Inositol polyphosphate kinase	Yes	No	No	No
Cluster-1795.57170	3.02046	4.55561	2.84e-15	6.92e-13	OE_94013	phospholipase A2, partial	ACB70350.1	[F]GO:0004623: phospholipase A2 activity;[P]GO:0050482: arachidonic acid secretion;[P]GO:0006644: phospholipid metabolic process	EC:3.1.1.4	IPR036444 Phospholipase A2 domain superfamily;IPR036444 Phospholipase A2 domain superfamily;IPR036444 Phospholipase A2 domain superfamily		Yes	No	No	No	Glycerophospholipid metabolism;alpha-Linolenic acid metabolism;Arachidonic acid metabolism;Ether lipid metabolism	map00564;map00592;map00590;map00565
Cluster-1795.38356	3.01733	4.02148	2.69e-15	6.65e-13	OE_70222	phospholipase A2	ABR23453.1	[F]GO:0004623: phospholipase A2 activity;[P]GO:0050482: arachidonic acid secretion;[P]GO:0006644: phospholipid metabolic process	EC:3.1.1.4	IPR036444 Phospholipase A2 domain superfamily;IPR036444 Phospholipase A2 domain superfamily;IPR036444 Phospholipase A2 domain superfamily		Yes	No	No	No	Glycerophospholipid metabolism;alpha-Linolenic acid metabolism;Arachidonic acid metabolism;Ether lipid metabolism	map00564;map00592;map00590;map00565
Cluster-1795.25802	3.01495	3.9765	1.05e-08	5.69e-07	OE_24194	DDE superfamily endonuclease	AHN53440.1	[F]GO:0003677: DNA binding;[F]GO:0004519: endonuclease activity		IPR042839 Forkhead box protein M1;IPR037146 Colicin/pyocin, DNase domain superfamily		No	No	No	No
Cluster-1795.43028	3.01343	4.47842	1.84e-15	4.8e-13	OE_70245	phospholipase A2	ABR23453.1	[F]GO:0004623: phospholipase A2 activity;[P]GO:0050482: arachidonic acid secretion;[P]GO:0006644: phospholipid metabolic process	EC:3.1.1.4	IPR036444 Phospholipase A2 domain superfamily;IPR036444 Phospholipase A2 domain superfamily;IPR036444 Phospholipase A2 domain superfamily		Yes	No	No	No	Glycerophospholipid metabolism;alpha-Linolenic acid metabolism;Arachidonic acid metabolism;Ether lipid metabolism	map00564;map00592;map00590;map00565
Cluster-1795.25422	3.0132	5.64059	1.27e-10	1.05e-08	OE_56544	savignygrin	AAM54048.1	[F]GO:0004867: serine-type endopeptidase inhibitor activity		IPR042482 Kunitz-type protease inhibitor 1		Yes	Yes	No	Yes
Cluster-1795.46335	3.01251	2.2887	9.92e-11	8.37e-09	OE_69055	Kunitz-type serine protease inhibitor U1-aranetoxin-Av1a	ODN00404.1	[F]GO:0004867: serine-type endopeptidase inhibitor activity		IPR042482 Kunitz-type protease inhibitor 1	PF00014 Kunitz/Bovine pancreatic trypsin inhibitor domain	Yes	No	No	No
Cluster-1795.41998	3.01072	2.67499	2.3e-13	3.33e-11	OE_74635	phospholipase A2	ABR23453.1	[F]GO:0004623: phospholipase A2 activity;[P]GO:0050482: arachidonic acid secretion;[P]GO:0006644: phospholipid metabolic process	EC:3.1.1.4	IPR036444 Phospholipase A2 domain superfamily;IPR036444 Phospholipase A2 domain superfamily;IPR036444 Phospholipase A2 domain superfamily		Yes	No	No	No	Glycerophospholipid metabolism;alpha-Linolenic acid metabolism;Arachidonic acid metabolism;Ether lipid metabolism	map00564;map00592;map00590;map00565
Cluster-1795.39069	3.01023	7.01451	6.13e-14	9.86e-12	OE_976	phospholipase A2	AGJ90343.1	[F]GO:0004623: phospholipase A2 activity;[P]GO:0050482: arachidonic acid secretion;[P]GO:0006644: phospholipid metabolic process	EC:3.1.1.4	IPR036444 Phospholipase A2 domain superfamily;IPR036444 Phospholipase A2 domain superfamily;IPR036444 Phospholipase A2 domain superfamily		Yes	No	No	No	Glycerophospholipid metabolism;alpha-Linolenic acid metabolism;Arachidonic acid metabolism;Ether lipid metabolism	map00564;map00592;map00590;map00565
Cluster-1795.41992	3.00949	5.19883	6.69e-17	2.87e-14	OE_33534	phospholipase A2	AGJ90343.1	[F]GO:0004623: phospholipase A2 activity;[P]GO:0050482: arachidonic acid secretion;[P]GO:0006644: phospholipid metabolic process	EC:3.1.1.4	IPR036444 Phospholipase A2 domain superfamily;IPR036444 Phospholipase A2 domain superfamily;IPR036444 Phospholipase A2 domain superfamily		Yes	No	No	No	Glycerophospholipid metabolism;alpha-Linolenic acid metabolism;Arachidonic acid metabolism;Ether lipid metabolism	map00564;map00592;map00590;map00565
Cluster-1795.43340	3.00928	8.15528	3.05e-17	1.48e-14	OE_54280	phospholipase A2, partial	ABI52736.1	[F]GO:0004623: phospholipase A2 activity;[P]GO:0050482: arachidonic acid secretion;[P]GO:0006644: phospholipid metabolic process	EC:3.1.1.4	IPR036444 Phospholipase A2 domain superfamily;IPR036444 Phospholipase A2 domain superfamily;IPR036444 Phospholipase A2 domain superfamily		No	No	No	No	Glycerophospholipid metabolism;alpha-Linolenic acid metabolism;Arachidonic acid metabolism;Ether lipid metabolism	map00564;map00592;map00590;map00565
Cluster-1795.40972	3.00765	5.88771	4.27e-15	9.84e-13	OE_55146	phospholipase A2, partial	ACB70350.1	[F]GO:0004623: phospholipase A2 activity;[P]GO:0050482: arachidonic acid secretion;[P]GO:0006644: phospholipid metabolic process	EC:3.1.1.4	IPR036444 Phospholipase A2 domain superfamily;IPR036444 Phospholipase A2 domain superfamily;IPR036444 Phospholipase A2 domain superfamily		Yes	No	No	No	Glycerophospholipid metabolism;alpha-Linolenic acid metabolism;Arachidonic acid metabolism;Ether lipid metabolism	map00564;map00592;map00590;map00565
Cluster-1795.47084	3.00659	3.77059	2.02e-14	3.71e-12	OE_83272	phospholipase A2	AGJ90343.1	[F]GO:0004623: phospholipase A2 activity;[P]GO:0050482: arachidonic acid secretion;[P]GO:0006644: phospholipid metabolic process	EC:3.1.1.4	IPR036444 Phospholipase A2 domain superfamily;IPR036444 Phospholipase A2 domain superfamily;IPR036444 Phospholipase A2 domain superfamily		Yes	No	No	No	Glycerophospholipid metabolism;alpha-Linolenic acid metabolism;Arachidonic acid metabolism;Ether lipid metabolism	map00564;map00592;map00590;map00565
Cluster-1795.38852	3.00622	6.8643	1.46e-12	1.78e-10	OE_68112	pep scaffold:IscaW1:DS924441:25761:33241:-1 gene:ISCW022356 transcript:ISCW022356-RA gene_biotype:protein_coding transcript_biotype:protein_coding description:Carboxypeptidase (Fragment)	B7QF76	[F]GO:0004185: serine-type carboxypeptidase activity;[P]GO:0051603: proteolysis involved in cellular protein catabolic process	EC:3.4.16	IPR015567 Peptidase M14B, caboxypeptidase D;IPR022296 Proteasome, alpha subunit, bacterial	PF00450 Serine carboxypeptidase	Yes	No	No	Yes
Cluster-1795.40975	3.00485	6.01931	2.05e-15	5.25e-13	OE_70227	phospholipase A2	AGJ90343.1	[F]GO:0004623: phospholipase A2 activity;[P]GO:0050482: arachidonic acid secretion;[P]GO:0006644: phospholipid metabolic process	EC:3.1.1.4	IPR036444 Phospholipase A2 domain superfamily;IPR036444 Phospholipase A2 domain superfamily;IPR036444 Phospholipase A2 domain superfamily		No	Yes	No	No	Glycerophospholipid metabolism;alpha-Linolenic acid metabolism;Arachidonic acid metabolism;Ether lipid metabolism	map00564;map00592;map00590;map00565
Cluster-1795.17773	3.0034	4.71968	2.17e-11	2.06e-09	OE_76850	hypothetical protein C0J52_27227	PSN37699.1	[F]GO:0001227: DNA-binding transcription repressor activity, RNA polymerase II-specific;[F]GO:0003690: double-stranded DNA binding;[C]GO:0005634: nucleus		IPR039725 Coiled-coil and C2 domain-containing protein 1;IPR042509 Zinc finger CCHC domain-containing protein 3;IPR040418 Protein crowded nuclei		No	No	No	No
Cluster-1795.43861	3.00056	5.63687	1e-16	3.99e-14	OE_85631	phospholipase A2	AGJ90343.1	[F]GO:0004623: phospholipase A2 activity;[P]GO:0050482: arachidonic acid secretion;[P]GO:0006644: phospholipid metabolic process	EC:3.1.1.4	IPR036444 Phospholipase A2 domain superfamily;IPR036444 Phospholipase A2 domain superfamily;IPR036444 Phospholipase A2 domain superfamily		Yes	No	No	No	Glycerophospholipid metabolism;alpha-Linolenic acid metabolism;Arachidonic acid metabolism;Ether lipid metabolism	map00564;map00592;map00590;map00565
Cluster-1795.42002	2.99654	8.36009	2.54e-14	4.56e-12	OE_75763	phospholipase A2, partial	ACB70350.1	[F]GO:0004623: phospholipase A2 activity;[P]GO:0050482: arachidonic acid secretion;[P]GO:0006644: phospholipid metabolic process	EC:3.1.1.4	IPR036444 Phospholipase A2 domain superfamily;IPR036444 Phospholipase A2 domain superfamily;IPR036444 Phospholipase A2 domain superfamily		No	No	No	No	Glycerophospholipid metabolism;alpha-Linolenic acid metabolism;Arachidonic acid metabolism;Ether lipid metabolism	map00564;map00592;map00590;map00565
Cluster-1795.28718	2.99414	3.95519	4.66e-14	7.78e-12	OE_28459	Inositol-trisphosphate 3-kinase A, partial	KFM82757.1	[F]GO:0016301: kinase activity;[P]GO:0032958: inositol phosphate biosynthetic process		IPR042016 Apulose kinase;IPR005522 Inositol polyphosphate kinase	PF03770 Inositol polyphosphate kinase	Yes	No	No	No
Cluster-1795.53900	2.99392	4.03211	5.2e-15	1.16e-12	OE_70221	phospholipase A2	ABR23453.1	[F]GO:0004623: phospholipase A2 activity;[P]GO:0050482: arachidonic acid secretion;[P]GO:0006644: phospholipid metabolic process	EC:3.1.1.4	IPR036444 Phospholipase A2 domain superfamily;IPR036444 Phospholipase A2 domain superfamily;IPR036444 Phospholipase A2 domain superfamily		Yes	No	No	No	Glycerophospholipid metabolism;alpha-Linolenic acid metabolism;Arachidonic acid metabolism;Ether lipid metabolism	map00564;map00592;map00590;map00565
Cluster-1795.53362	2.99179	7.37318	5.05e-16	1.57e-13	OE_102228	phospholipase A2, partial	ABI52736.1	[F]GO:0004623: phospholipase A2 activity;[P]GO:0050482: arachidonic acid secretion;[P]GO:0006644: phospholipid metabolic process	EC:3.1.1.4	IPR036444 Phospholipase A2 domain superfamily;IPR036444 Phospholipase A2 domain superfamily;IPR036444 Phospholipase A2 domain superfamily		Yes	No	No	No	Glycerophospholipid metabolism;alpha-Linolenic acid metabolism;Arachidonic acid metabolism;Ether lipid metabolism	map00564;map00592;map00590;map00565
Cluster-1795.36289	2.99136	6.42743	1.53e-10	1.24e-08	OE_8323	acid tail salivary protein	ACB70371.1					Yes	No	No	Yes
Cluster-1795.41552	2.99132	7.84141	2.1e-11	2.01e-09	OE_84388	hypothetical protein IscW_ISCW020112	EEC12015.1					Yes	Yes	No	No
Cluster-1795.36232	2.98964	2.85673	6.41e-13	8.35e-11	OE_45571	moubatin-like 6	ABR23380.1					Yes	Yes	No	No
Cluster-1795.46413	2.98905	5.79061	5.78e-16	1.76e-13	OE_45260	phospholipase A2, partial	ABI52736.1	[F]GO:0004623: phospholipase A2 activity;[P]GO:0050482: arachidonic acid secretion;[P]GO:0006644: phospholipid metabolic process	EC:3.1.1.4	IPR036444 Phospholipase A2 domain superfamily;IPR036444 Phospholipase A2 domain superfamily;IPR036444 Phospholipase A2 domain superfamily		Yes	No	No	No	Glycerophospholipid metabolism;alpha-Linolenic acid metabolism;Arachidonic acid metabolism;Ether lipid metabolism	map00564;map00592;map00590;map00565
Cluster-1795.32645	2.9791	3.72222	9.96e-13	1.25e-10	OE_70947	Inositol-trisphosphate 3-kinase A, partial	KFM82757.1	[F]GO:0016301: kinase activity;[P]GO:0032958: inositol phosphate biosynthetic process		IPR042016 Apulose kinase;IPR005522 Inositol polyphosphate kinase	PF03770 Inositol polyphosphate kinase	Yes	No	No	No
Cluster-1795.60356	2.97833	6.12777	4.68e-14	7.8e-12	OE_25994	venom metalloproteinase antarease-like TtrivMP_A	XP_018494555.1					Yes	No	No	No
Cluster-1795.42018	2.97805	8.06772	2.06e-17	1.08e-14	OE_35013	phospholipase A2	AGJ90343.1	[F]GO:0004623: phospholipase A2 activity;[P]GO:0050482: arachidonic acid secretion;[P]GO:0006644: phospholipid metabolic process	EC:3.1.1.4	IPR036444 Phospholipase A2 domain superfamily;IPR036444 Phospholipase A2 domain superfamily;IPR036444 Phospholipase A2 domain superfamily		No	No	No	No	Glycerophospholipid metabolism;alpha-Linolenic acid metabolism;Arachidonic acid metabolism;Ether lipid metabolism	map00564;map00592;map00590;map00565
Cluster-1795.42011	2.97761	3.1132	9.42e-15	1.93e-12	OE_75767	phospholipase A2	AGJ90343.1	[F]GO:0004623: phospholipase A2 activity;[P]GO:0050482: arachidonic acid secretion;[P]GO:0006644: phospholipid metabolic process	EC:3.1.1.4	IPR036444 Phospholipase A2 domain superfamily;IPR036444 Phospholipase A2 domain superfamily;IPR036444 Phospholipase A2 domain superfamily		Yes	Yes	No	No	Glycerophospholipid metabolism;alpha-Linolenic acid metabolism;Arachidonic acid metabolism;Ether lipid metabolism	map00564;map00592;map00590;map00565
Cluster-1795.65859	2.97621	4.34039	2.42e-14	4.38e-12	OE_34400	BTSP	ABI52639.1					No	No	No	Yes
Cluster-1795.48224	2.97242	2.18589	2.4e-11	2.25e-09	OE_102491	phospholipase A2	ABR23453.1	[F]GO:0004623: phospholipase A2 activity;[P]GO:0050482: arachidonic acid secretion;[P]GO:0006644: phospholipid metabolic process	EC:3.1.1.4	IPR036444 Phospholipase A2 domain superfamily;IPR036444 Phospholipase A2 domain superfamily;IPR036444 Phospholipase A2 domain superfamily		Yes	No	No	No	Glycerophospholipid metabolism;alpha-Linolenic acid metabolism;Arachidonic acid metabolism;Ether lipid metabolism	map00564;map00592;map00590;map00565
Cluster-1795.42117	2.96753	4.16426	4.9e-14	8.12e-12	OE_55143	phospholipase A2, partial	ACB70350.1	[F]GO:0004623: phospholipase A2 activity;[P]GO:0050482: arachidonic acid secretion;[P]GO:0006644: phospholipid metabolic process	EC:3.1.1.4	IPR036444 Phospholipase A2 domain superfamily;IPR036444 Phospholipase A2 domain superfamily;IPR036444 Phospholipase A2 domain superfamily		No	No	No	No	Glycerophospholipid metabolism;alpha-Linolenic acid metabolism;Arachidonic acid metabolism;Ether lipid metabolism	map00564;map00592;map00590;map00565
Cluster-1795.41991	2.96637	6.90536	2.65e-17	1.32e-14	OE_92274	salivary lipocalin	ABR23386.1					Yes	No	No	No
Cluster-1795.27289	2.96411	5.19785	6.26e-13	8.19e-11	OE_30029	salivary lipocalin, partial	ACB70386.1					Yes	Yes	No	No
Cluster-1795.39471	2.95953	4.759	1.02e-13	1.57e-11	OE_94015	phospholipase A2, partial	ACB70350.1	[F]GO:0004623: phospholipase A2 activity;[P]GO:0050482: arachidonic acid secretion;[P]GO:0006644: phospholipid metabolic process	EC:3.1.1.4	IPR036444 Phospholipase A2 domain superfamily;IPR036444 Phospholipase A2 domain superfamily;IPR036444 Phospholipase A2 domain superfamily		Yes	No	No	No	Glycerophospholipid metabolism;alpha-Linolenic acid metabolism;Arachidonic acid metabolism;Ether lipid metabolism	map00564;map00592;map00590;map00565
Cluster-1795.38872	2.95864	4.50596	6.39e-10	4.55e-08	OE_85482	venom serine carboxypeptidase-like	XP_026806100.1					Yes	No	No	Yes
Cluster-1795.55247	2.95614	4.41615	1.56e-14	2.97e-12	OE_84319	phospholipase A2, partial	ACB70350.1	[F]GO:0004623: phospholipase A2 activity;[P]GO:0050482: arachidonic acid secretion;[P]GO:0006644: phospholipid metabolic process	EC:3.1.1.4	IPR036444 Phospholipase A2 domain superfamily;IPR036444 Phospholipase A2 domain superfamily;IPR036444 Phospholipase A2 domain superfamily		Yes	No	No	No	Glycerophospholipid metabolism;alpha-Linolenic acid metabolism;Arachidonic acid metabolism;Ether lipid metabolism	map00564;map00592;map00590;map00565
Cluster-1795.42004	2.95261	7.25825	4.04e-17	1.89e-14	OE_92281	phospholipase A2, partial	ABI52736.1	[F]GO:0004623: phospholipase A2 activity;[P]GO:0050482: arachidonic acid secretion;[P]GO:0006644: phospholipid metabolic process	EC:3.1.1.4	IPR036444 Phospholipase A2 domain superfamily;IPR036444 Phospholipase A2 domain superfamily;IPR036444 Phospholipase A2 domain superfamily		Yes	No	No	No	Glycerophospholipid metabolism;alpha-Linolenic acid metabolism;Arachidonic acid metabolism;Ether lipid metabolism	map00564;map00592;map00590;map00565
Cluster-1795.38880	2.94585	9.3417	1.61e-12	1.95e-10	OE_93941	pep scaffold:IscaW1:DS724039:1080:1817:1 gene:ISCW024278 transcript:ISCW024278-RA gene_biotype:protein_coding transcript_biotype:protein_coding description:Serine carboxypeptidase, putative (Fragment)	B7PJ51	[F]GO:0004185: serine-type carboxypeptidase activity	EC:3.4.16	IPR015567 Peptidase M14B, caboxypeptidase D	PF00450 Serine carboxypeptidase	Yes	No	No	No
Cluster-1795.38879	2.94298	8.47643	5.6e-12	6.04e-10	OE_83262	pep scaffold:IscaW1:DS723682:42558:49077:-1 gene:ISCW003656 transcript:ISCW003656-RA gene_biotype:protein_coding transcript_biotype:protein_coding description:Serine carboxypeptidase, putative	B7PJ32	[F]GO:0004185: serine-type carboxypeptidase activity	EC:3.4.16	IPR015567 Peptidase M14B, caboxypeptidase D	PF00450 Serine carboxypeptidase	Yes	No	No	No
Cluster-1795.47594	2.94204	3.41997	3.89e-13	5.34e-11	OE_75809	pep scaffold:IscaW1:DS975142:11974:24704:-1 gene:ISCW015457 transcript:ISCW015457-RA gene_biotype:protein_coding transcript_biotype:protein_coding description:inositol triphosphate 3-kinase C, putative	ISCW015457-PA					Yes	No	No	No
Cluster-1795.43145	2.93596	4.6884	1.57e-14	2.99e-12	OE_94014	phospholipase A2, partial	ACB70350.1	[F]GO:0004623: phospholipase A2 activity;[P]GO:0050482: arachidonic acid secretion;[P]GO:0006644: phospholipid metabolic process	EC:3.1.1.4	IPR036444 Phospholipase A2 domain superfamily;IPR036444 Phospholipase A2 domain superfamily;IPR036444 Phospholipase A2 domain superfamily		Yes	No	No	No	Glycerophospholipid metabolism;alpha-Linolenic acid metabolism;Arachidonic acid metabolism;Ether lipid metabolism	map00564;map00592;map00590;map00565
Cluster-1795.43325	2.93478	3.66846	2.79e-14	4.95e-12	OE_83271	phospholipase A2, partial	ABI52736.1	[F]GO:0004623: phospholipase A2 activity;[P]GO:0050482: arachidonic acid secretion;[P]GO:0006644: phospholipid metabolic process	EC:3.1.1.4	IPR036444 Phospholipase A2 domain superfamily;IPR036444 Phospholipase A2 domain superfamily;IPR036444 Phospholipase A2 domain superfamily		Yes	No	No	No	Glycerophospholipid metabolism;alpha-Linolenic acid metabolism;Arachidonic acid metabolism;Ether lipid metabolism	map00564;map00592;map00590;map00565
Cluster-1795.40925	2.93212	6.2744	4.5e-15	1.03e-12	OE_22369	phospholipase A2, partial	ACB70350.1	[F]GO:0004623: phospholipase A2 activity;[P]GO:0050482: arachidonic acid secretion;[P]GO:0006644: phospholipid metabolic process	EC:3.1.1.4	IPR036444 Phospholipase A2 domain superfamily;IPR036444 Phospholipase A2 domain superfamily;IPR036444 Phospholipase A2 domain superfamily		Yes	No	No	No	Glycerophospholipid metabolism;alpha-Linolenic acid metabolism;Arachidonic acid metabolism;Ether lipid metabolism	map00564;map00592;map00590;map00565
Cluster-1795.41566	2.932	9.23635	7e-15	1.48e-12	OE_75524	moubatin 1-like 2	ABR23399.1					No	No	No	No
Cluster-1795.44796	2.92482	5.19879	8.87e-11	7.58e-09	OE_75518	pep scaffold:IscaW1:DS874021:8538:23778:-1 gene:ISCW011790 transcript:ISCW011790-RA gene_biotype:protein_coding transcript_biotype:protein_coding description:Putative uncharacterized protein	B7Q7D0	[P]GO:0008380: RNA splicing		IPR039979 Pre-mRNA-splicing factor 18	PF15288 Zinc knuckle	No	No	No	No
Cluster-1795.42816	2.92361	5.36118	2.29e-12	2.69e-10	OE_83171	moubatin 1-like 2	ABR23399.1					Yes	No	No	No
Cluster-1795.43192	2.92107	6.25041	3.44e-16	1.12e-13	OE_69949	phospholipase A2, partial	ACB70350.1	[F]GO:0004623: phospholipase A2 activity;[P]GO:0050482: arachidonic acid secretion;[P]GO:0006644: phospholipid metabolic process	EC:3.1.1.4	IPR036444 Phospholipase A2 domain superfamily;IPR036444 Phospholipase A2 domain superfamily;IPR036444 Phospholipase A2 domain superfamily		No	No	No	No	Glycerophospholipid metabolism;alpha-Linolenic acid metabolism;Arachidonic acid metabolism;Ether lipid metabolism	map00564;map00592;map00590;map00565
Cluster-1795.33895	2.91568	2.98152	1.87e-11	1.81e-09	OE_16518	savicalin	ADI60053.1					No	No	No	No
Cluster-1795.2924	2.91422	5.43226	2.15e-16	7.4e-14	OE_12852	pep scaffold:IscaW1:DS778349:122633:131532:-1 gene:ISCW019478 transcript:ISCW019478-RA gene_biotype:protein_coding transcript_biotype:protein_coding description:Hemocyte protein-glutamine gamma-glutamyltransferase, putative (Fragment)	B7PSF8	[F]GO:0046872: metal ion binding;[F]GO:0003810: protein-glutamine gamma-glutamyltransferase activity;[P]GO:0018149: peptide cross-linking	EC:2.3.2.13	IPR040409 Phytochelatin synthase;IPR037084 Protein-glutamine gamma-glutamyltransferase superfamily;IPR036238 Transglutaminase, C-terminal domain superfamily	PF00868 Transglutaminase family;PF00927 Transglutaminase family, C-terminal ig like domain;PF01841 Transglutaminase-like superfamily	No	No	No	No
Cluster-1795.61330	2.90893	5.28133	7.44e-14	1.18e-11	OE_127	pep scaffold:IscaW1:DS924441:25761:33241:-1 gene:ISCW022356 transcript:ISCW022356-RA gene_biotype:protein_coding transcript_biotype:protein_coding description:Carboxypeptidase (Fragment)	B7QF76	[F]GO:0004185: serine-type carboxypeptidase activity;[P]GO:0051603: proteolysis involved in cellular protein catabolic process	EC:3.4.16	IPR015567 Peptidase M14B, caboxypeptidase D;IPR022296 Proteasome, alpha subunit, bacterial	PF00450 Serine carboxypeptidase	Yes	No	No	No
Cluster-1795.13701	2.90779	3.78575	2.95e-14	5.21e-12	OE_12811	pep scaffold:IscaW1:DS680209:1678:2186:1 gene:ISCW003352 transcript:ISCW003352-RA gene_biotype:protein_coding transcript_biotype:protein_coding description:Putative uncharacterized protein	B7PBZ2					Yes	Yes	No	Yes
Cluster-1795.38875	2.90598	8.14046	2.84e-12	3.28e-10	OE_85477	PREDICTED: venom serine carboxypeptidase	XP_017788931.1	[F]GO:0004185: serine-type carboxypeptidase activity	EC:3.4.16	IPR015567 Peptidase M14B, caboxypeptidase D	PF00450 Serine carboxypeptidase	Yes	No	No	No
Cluster-1795.34151	2.90478	5.27955	2.52e-14	4.53e-12	OE_28342	scavenger receptor class B member 1-like	XP_013772957.1					Yes	Yes	No	No
Cluster-1795.29167	2.90472	3.95701	2.68e-13	3.81e-11	OE_70946	Inositol-trisphosphate 3-kinase A, partial	KFM82757.1	[F]GO:0016301: kinase activity;[P]GO:0032958: inositol phosphate biosynthetic process		IPR042016 Apulose kinase;IPR005522 Inositol polyphosphate kinase	PF03770 Inositol polyphosphate kinase	Yes	No	No	No
Cluster-1795.28175	2.90224	5.47165	0.000332352	0.00537763	OE_55848	lysosomal protective protein-like	XP_013784602.1					No	No	No	No
Cluster-1795.42026	2.90013	10.3361	4.08e-17	1.9e-14	OE_44408	phospholipase A2	AGJ90343.1	[F]GO:0004623: phospholipase A2 activity;[P]GO:0050482: arachidonic acid secretion;[P]GO:0006644: phospholipid metabolic process	EC:3.1.1.4	IPR036444 Phospholipase A2 domain superfamily;IPR036444 Phospholipase A2 domain superfamily;IPR036444 Phospholipase A2 domain superfamily		Yes	No	No	Yes	Glycerophospholipid metabolism;alpha-Linolenic acid metabolism;Arachidonic acid metabolism;Ether lipid metabolism	map00564;map00592;map00590;map00565
Cluster-1795.41220	2.89975	4.54248	5.69e-15	1.25e-12	OE_70228	phospholipase A2	AGJ90343.1	[F]GO:0004623: phospholipase A2 activity;[P]GO:0050482: arachidonic acid secretion;[P]GO:0006644: phospholipid metabolic process	EC:3.1.1.4	IPR036444 Phospholipase A2 domain superfamily;IPR036444 Phospholipase A2 domain superfamily;IPR036444 Phospholipase A2 domain superfamily		No	Yes	No	No	Glycerophospholipid metabolism;alpha-Linolenic acid metabolism;Arachidonic acid metabolism;Ether lipid metabolism	map00564;map00592;map00590;map00565
Cluster-1795.41999	2.89791	6.44993	2.67e-15	6.62e-13	OE_12209	phospholipase A2	AGJ90343.1	[F]GO:0004623: phospholipase A2 activity;[P]GO:0050482: arachidonic acid secretion;[P]GO:0006644: phospholipid metabolic process	EC:3.1.1.4	IPR036444 Phospholipase A2 domain superfamily;IPR036444 Phospholipase A2 domain superfamily;IPR036444 Phospholipase A2 domain superfamily		No	No	No	No	Glycerophospholipid metabolism;alpha-Linolenic acid metabolism;Arachidonic acid metabolism;Ether lipid metabolism	map00564;map00592;map00590;map00565
Cluster-1795.44515	2.89092	3.83424	1.06e-10	8.88e-09	OE_75731	pep scaffold:IscaW1:DS723682:42558:49077:-1 gene:ISCW003656 transcript:ISCW003656-RA gene_biotype:protein_coding transcript_biotype:protein_coding description:Serine carboxypeptidase, putative	B7PJ32	[F]GO:0004185: serine-type carboxypeptidase activity	EC:3.4.16	IPR015567 Peptidase M14B, caboxypeptidase D	PF00450 Serine carboxypeptidase	Yes	Yes	No	No
Cluster-1795.38848	2.87951	10.0964	1.23e-12	1.52e-10	OE_874	pep scaffold:IscaW1:DS924441:25761:33241:-1 gene:ISCW022356 transcript:ISCW022356-RA gene_biotype:protein_coding transcript_biotype:protein_coding description:Carboxypeptidase (Fragment)	B7QF76	[F]GO:0004185: serine-type carboxypeptidase activity;[P]GO:0051603: proteolysis involved in cellular protein catabolic process	EC:3.4.16	IPR015567 Peptidase M14B, caboxypeptidase D;IPR022296 Proteasome, alpha subunit, bacterial	PF00450 Serine carboxypeptidase	Yes	No	No	Yes
Cluster-1795.51676	2.87342	5.16204	1e-12	1.26e-10	OE_75548	scavenger receptor class B member 1-like isoform X5	XP_022654755.1					Yes	Yes	Probable	No
Cluster-1795.38881	2.87126	9.80175	6.13e-13	8.04e-11	OE_38868	pep scaffold:IscaW1:DS724039:1080:1817:1 gene:ISCW024278 transcript:ISCW024278-RA gene_biotype:protein_coding transcript_biotype:protein_coding description:Serine carboxypeptidase, putative (Fragment)	B7PJ51	[F]GO:0004185: serine-type carboxypeptidase activity	EC:3.4.16	IPR015567 Peptidase M14B, caboxypeptidase D	PF00450 Serine carboxypeptidase	Yes	No	No	No
Cluster-1795.40085	2.86966	7.1154	1.13e-11	1.16e-09	OE_15973	hypothetical protein IscW_ISCW020112	EEC12015.1					No	Yes	No	No
Cluster-4435.1	2.86845	2.83052	1.24e-11	1.26e-09	OE_72551	pep scaffold:IscaW1:DS851357:3255:25861:1 gene:ISCW010235 transcript:ISCW010235-RA gene_biotype:protein_coding transcript_biotype:protein_coding description:Cysteine rich secreted protein, putative	B7Q3P7					Yes	No	No	No
Cluster-1795.50046	2.85983	3.58683	3.31e-13	4.62e-11	OE_68188	pep scaffold:IscaW1:DS975142:11974:24704:-1 gene:ISCW015457 transcript:ISCW015457-RA gene_biotype:protein_coding transcript_biotype:protein_coding description:inositol triphosphate 3-kinase C, putative	ISCW015457-PA					Yes	No	No	No
Cluster-1795.41122	2.85649	3.9646	3.07e-13	4.32e-11	OE_70246	phospholipase A2	ABR23453.1	[F]GO:0004623: phospholipase A2 activity;[P]GO:0050482: arachidonic acid secretion;[P]GO:0006644: phospholipid metabolic process	EC:3.1.1.4	IPR036444 Phospholipase A2 domain superfamily;IPR036444 Phospholipase A2 domain superfamily;IPR036444 Phospholipase A2 domain superfamily		Yes	No	No	No	Glycerophospholipid metabolism;alpha-Linolenic acid metabolism;Arachidonic acid metabolism;Ether lipid metabolism	map00564;map00592;map00590;map00565
Cluster-1795.13702	2.85366	2.97737	7.9e-13	1.01e-10	OE_71623	pep scaffold:IscaW1:DS680209:1678:2186:1 gene:ISCW003352 transcript:ISCW003352-RA gene_biotype:protein_coding transcript_biotype:protein_coding description:Putative uncharacterized protein	B7PBZ2					Yes	Yes	No	Yes
Cluster-1795.3042	2.85315	1.73915	1.93e-09	1.23e-07	OE_48243	PREDICTED: cell surface glycoprotein 1-like isoform X2	XP_008552248.2					Yes	No	No	No
Cluster-1795.41986	2.84827	5.59361	2.8e-15	6.86e-13	OE_67967	phospholipase A2	ABR23453.1	[F]GO:0004623: phospholipase A2 activity;[P]GO:0050482: arachidonic acid secretion;[P]GO:0006644: phospholipid metabolic process	EC:3.1.1.4	IPR036444 Phospholipase A2 domain superfamily;IPR036444 Phospholipase A2 domain superfamily;IPR036444 Phospholipase A2 domain superfamily		No	No	No	No	Glycerophospholipid metabolism;alpha-Linolenic acid metabolism;Arachidonic acid metabolism;Ether lipid metabolism	map00564;map00592;map00590;map00565
Cluster-1795.41231	2.84681	6.20051	7.07e-14	1.12e-11	OE_68948	metalloprotease, partial	ABI52714.1	[F]GO:0008237: metallopeptidase activity		IPR039806 Peptidase M12B, ADAM-TS13		Yes	No	No	No
Cluster-1894.0	2.84171	1.97388	1.19e-09	7.94e-08	OE_91698	putative salivary secreted protein variant	ABR23411.1					No	No	No	No
Cluster-1795.45083	2.83987	6.27713	1.9e-13	2.8e-11	OE_46221	lysosome membrane protein 2-like isoform X4	XP_022654728.1					Yes	Yes	Probable	No
Cluster-1795.36908	2.8398	3.63269	1.66e-11	1.62e-09	OE_70916	pep scaffold:IscaW1:DS853431:41:8159:1 gene:ISCW010930 transcript:ISCW010930-RA gene_biotype:protein_coding transcript_biotype:protein_coding description:Cd36 antigen, putative	B7Q458	[C]GO:0016021: integral component of membrane		IPR042473 V-type immunoglobulin domain-containing suppressor of T-cell activation	PF01130 CD36 family	No	No	No	No
Cluster-1795.36915	2.83838	4.10113	7.98e-12	8.33e-10	OE_70915	scavenger receptor class B member 1-like isoform X3	XP_022698103.1					No	No	No	No
Cluster-1795.52578	2.8369	3.96415	6.25e-12	6.65e-10	OE_75551	scavenger receptor class B member 1-like isoform X3	XP_022698103.1					No	No	No	No
Cluster-1795.46898	2.83605	7.1469	1.33e-05	0.000336312	OE_14229	GH12332	XP_001990978.1					No	Yes	No	No
Cluster-1795.38877	2.83548	9.39793	1.13e-10	9.43e-09	OE_7310	pep scaffold:IscaW1:DS924441:25761:33241:-1 gene:ISCW022356 transcript:ISCW022356-RA gene_biotype:protein_coding transcript_biotype:protein_coding description:Carboxypeptidase (Fragment)	B7QF76	[F]GO:0004185: serine-type carboxypeptidase activity;[P]GO:0051603: proteolysis involved in cellular protein catabolic process	EC:3.4.16	IPR015567 Peptidase M14B, caboxypeptidase D;IPR022296 Proteasome, alpha subunit, bacterial	PF00450 Serine carboxypeptidase	Yes	No	No	Yes
Cluster-1795.43124	2.83044	6.85138	5.33e-12	5.78e-10	OE_75531	metalloprotease, partial	ABI52714.1	[F]GO:0008237: metallopeptidase activity		IPR039806 Peptidase M12B, ADAM-TS13		Yes	No	No	No
Cluster-4435.0	2.82896	3.15034	4.61e-11	4.08e-09	OE_13619	pep scaffold:IscaW1:DS851357:3255:25861:1 gene:ISCW010235 transcript:ISCW010235-RA gene_biotype:protein_coding transcript_biotype:protein_coding description:Cysteine rich secreted protein, putative	B7Q3P7					Yes	No	No	Yes
Cluster-1795.34212	2.8239	6.7861	2.21e-05	0.000523842	OE_25392	DNA-directed RNA polymerase II subunit RPB1-like	XP_008483513.1	[F]GO:0003899: DNA-directed 5'-3' RNA polymerase activity	EC:2.7.7.6	IPR039747 DNA-directed RNA polymerases I, II, and III subunit RPABC4		Yes	No	No	No	Purine metabolism;Pyrimidine metabolism	map00230;map00240
Cluster-1795.50405	2.82218	3.44827	5.15e-12	5.63e-10	OE_24126	lfe-2	PRD32424.1	[F]GO:0016301: kinase activity;[P]GO:0032958: inositol phosphate biosynthetic process		IPR042016 Apulose kinase;IPR005522 Inositol polyphosphate kinase		Yes	No	No	No
Cluster-1795.48096	2.81956	3.19827	2.71e-10	2.09e-08	OE_38796	metalloprotease, partial	ABI52779.1	[F]GO:0008237: metallopeptidase activity		IPR039806 Peptidase M12B, ADAM-TS13		Yes	No	No	No
Cluster-1795.40973	2.81776	5.14718	4.57e-14	7.65e-12	OE_70238	phospholipase A2	ABR23453.1	[F]GO:0004623: phospholipase A2 activity;[P]GO:0050482: arachidonic acid secretion;[P]GO:0006644: phospholipid metabolic process	EC:3.1.1.4	IPR036444 Phospholipase A2 domain superfamily;IPR036444 Phospholipase A2 domain superfamily;IPR036444 Phospholipase A2 domain superfamily		Yes	No	No	No	Glycerophospholipid metabolism;alpha-Linolenic acid metabolism;Arachidonic acid metabolism;Ether lipid metabolism	map00564;map00592;map00590;map00565
Cluster-1795.78516	2.81731	5.60735	7e-12	7.4e-10	OE_87982	putative salivary secreted protein variant	ABR23411.1					No	No	No	No
Cluster-1795.48207	2.81533	6.73849	2.1e-12	2.5e-10	OE_75732	pep scaffold:IscaW1:DS924441:25761:33241:-1 gene:ISCW022356 transcript:ISCW022356-RA gene_biotype:protein_coding transcript_biotype:protein_coding description:Carboxypeptidase (Fragment)	B7QF76	[F]GO:0004185: serine-type carboxypeptidase activity;[P]GO:0051603: proteolysis involved in cellular protein catabolic process	EC:3.4.16	IPR015567 Peptidase M14B, caboxypeptidase D;IPR022296 Proteasome, alpha subunit, bacterial	PF00450 Serine carboxypeptidase	Yes	No	No	No
Cluster-1795.36914	2.81469	4.45574	2.93e-12	3.37e-10	OE_70914	scavenger receptor class B member 1-like isoform X3	XP_022698103.1					Yes	Yes	Probable	No
Cluster-1795.45082	2.81209	3.964	3.76e-12	4.25e-10	OE_70775	scavenger receptor class B member 1-like	XP_013772957.1					Yes	Yes	No	No
Cluster-1795.47592	2.81114	4.2563	1.31e-13	1.99e-11	OE_28458	Inositol-trisphosphate 3-kinase A, partial	KFM82757.1	[F]GO:0016301: kinase activity;[P]GO:0032958: inositol phosphate biosynthetic process		IPR042016 Apulose kinase;IPR005522 Inositol polyphosphate kinase	PF03770 Inositol polyphosphate kinase	Yes	No	No	No
Cluster-1795.35041	2.80831	6.13735	4.16e-11	3.73e-09	OE_18814	uncharacterized protein LOC111635636	XP_023236425.1					Yes	No	No	No
Cluster-1795.14425	2.80413	5.27158	8.16e-12	8.5e-10	OE_45567	salivary lipocalin, partial	ACB70386.1					No	No	No	Yes
Cluster-1795.45081	2.80288	6.57454	2.52e-13	3.61e-11	OE_7895	lysosome membrane protein 2-like isoform X2	XP_022698101.1					Yes	Yes	Probable	No
Cluster-1795.71985	2.79574	3.21124	1.83e-09	1.17e-07	OE_38137	pep scaffold:IscaW1:DS911446:106160:123443:-1 gene:ISCW012983 transcript:ISCW012983-RA gene_biotype:protein_coding transcript_biotype:protein_coding description:copper/zinc superoxide dismutase, putative	ISCW012983-PA					No	No	No	Yes
Cluster-1795.57231	2.7853	2.49659	8.17e-11	7.03e-09	OE_43037	moubatin-like 3	ABR23414.1					Yes	Yes	No	Yes
Cluster-1795.8483	2.7815	4.77224	1.07e-12	1.33e-10	OE_26416	pep scaffold:IscaW1:DS796655:773854:784361:-1 gene:ISCW019831 transcript:ISCW019831-RA gene_biotype:protein_coding transcript_biotype:protein_coding description:tetraspanin, putative	ISCW019831-PA					Yes	Yes	Probable	No
Cluster-1795.69563	2.78112	3.92778	1.36e-11	1.36e-09	OE_81200	scavenger receptor class B member 1-like isoform X3	XP_022698103.1					No	No	No	No
Cluster-1795.21441	2.78025	4.68156	6.89e-13	8.88e-11	OE_14578	uncharacterized protein LOC100901300	XP_003742233.1					Yes	No	No	Yes
Cluster-1795.47595	2.77898	3.41948	1.25e-12	1.53e-10	OE_75810	pep scaffold:IscaW1:DS975142:11974:24704:-1 gene:ISCW015457 transcript:ISCW015457-RA gene_biotype:protein_coding transcript_biotype:protein_coding description:inositol triphosphate 3-kinase C, putative	ISCW015457-PA					Yes	No	No	No
Cluster-1795.43847	2.77854	8.81797	7.46e-11	6.46e-09	OE_93510	moubatin 1-like 2	ABR23399.1					Yes	No	No	No
Cluster-1795.71260	2.7775	5.98481	4.88e-06	0.000138771	OE_81335	growth/differentiation factor 8-like	XP_023223240.1					Yes	No	No	No
Cluster-1795.69986	2.77655	2.90627	4.45e-11	3.96e-09	OE_92229	phospholipase A2	ABR23453.1	[F]GO:0004623: phospholipase A2 activity;[P]GO:0050482: arachidonic acid secretion;[P]GO:0006644: phospholipid metabolic process	EC:3.1.1.4	IPR036444 Phospholipase A2 domain superfamily;IPR036444 Phospholipase A2 domain superfamily;IPR036444 Phospholipase A2 domain superfamily		No	No	No	No	Glycerophospholipid metabolism;alpha-Linolenic acid metabolism;Arachidonic acid metabolism;Ether lipid metabolism	map00564;map00592;map00590;map00565
Cluster-1795.41551	2.77654	6.60804	4.2e-14	7.14e-12	OE_68949	hypothetical protein IscW_ISCW020112	EEC12015.1					Yes	No	No	No
Cluster-1795.36911	2.77635	6.31816	4.41e-13	5.98e-11	OE_57768	lysosome membrane protein 2-like isoform X4	XP_022654728.1					Yes	Yes	Probable	No
Cluster-1795.50459	2.7742	6.63882	1.78e-05	0.000433996	OE_37656	hypothetical protein IscW_ISCW004626, partial	EEC06258.1					Yes	No	No	No
Cluster-1795.41657	2.77336	8.96621	3.04e-10	2.3e-08	OE_67999	moubatin 1-like 2	ABR23399.1					Yes	No	No	No
Cluster-1795.36912	2.77143	5.9539	3.72e-12	4.22e-10	OE_21061	lysosome membrane protein 2-like isoform X2	XP_022698101.1					Yes	Yes	No	No
Cluster-1795.47421	2.77005	3.91845	3.89e-12	4.36e-10	OE_70416	phospholipase A2, partial	ACB70350.1	[F]GO:0004623: phospholipase A2 activity;[P]GO:0050482: arachidonic acid secretion;[P]GO:0006644: phospholipid metabolic process	EC:3.1.1.4	IPR036444 Phospholipase A2 domain superfamily;IPR036444 Phospholipase A2 domain superfamily;IPR036444 Phospholipase A2 domain superfamily		No	No	No	No	Glycerophospholipid metabolism;alpha-Linolenic acid metabolism;Arachidonic acid metabolism;Ether lipid metabolism	map00564;map00592;map00590;map00565
Cluster-1795.50047	2.7679	3.92305	9.71e-13	1.22e-10	OE_94359	pep scaffold:IscaW1:DS975142:11974:24704:-1 gene:ISCW015457 transcript:ISCW015457-RA gene_biotype:protein_coding transcript_biotype:protein_coding description:inositol triphosphate 3-kinase C, putative	ISCW015457-PA					Yes	No	No	No
Cluster-1795.84717	2.76631	3.12979	6.01e-10	4.29e-08	OE_75685	pep scaffold:IscaW1:DS809073:9234:18843:1 gene:ISCW006982 transcript:ISCW006982-RA gene_biotype:protein_coding transcript_biotype:protein_coding description:GTP cyclohydrolase I, putative	B7PWM4	[F]GO:0005525: GTP binding;[F]GO:0003934: GTP cyclohydrolase I activity;[F]GO:0008270: zinc ion binding;[P]GO:0006729: tetrahydrobiopterin biosynthetic process;[P]GO:0046654: tetrahydrofolate biosynthetic process;[C]GO:0005737: cytoplasm	EC:3.5.4.16	IPR040385 Rab-like protein 6;IPR022838 GTP cyclohydrolase FolE2;IPR040204 E3 ubiquitin-protein ligase UBR7;IPR036428 Pterin 4 alpha carbinolamine dehydratase superfamily;IPR018234 GTP cyclohydrolase I, conserved site;IPR037296 Staphostatin A/B	PF01227 GTP cyclohydrolase I	Yes	No	No	No	Folate biosynthesis	map00790
Cluster-1795.48722	2.74843	4.69993	1.29e-11	1.3e-09	OE_70085	uncharacterized protein LOC111627551	XP_023226918.1					No	No	No	No
Cluster-1795.36906	2.7452	3.93648	2.38e-11	2.24e-09	OE_22816	scavenger receptor class B member 1-like isoform X3	XP_022698103.1					No	No	No	No
Cluster-1795.16117	2.7429	7.02278	1.92e-09	1.23e-07	OE_68249	hypothetical secreted protein precursor	ACB70310.1					No	No	No	No
Cluster-1795.46035	2.73362	5.12034	9.13e-11	7.75e-09	OE_875	pep scaffold:IscaW1:DS723682:42558:49077:-1 gene:ISCW003656 transcript:ISCW003656-RA gene_biotype:protein_coding transcript_biotype:protein_coding description:Serine carboxypeptidase, putative	B7PJ32	[F]GO:0004185: serine-type carboxypeptidase activity	EC:3.4.16	IPR015567 Peptidase M14B, caboxypeptidase D	PF00450 Serine carboxypeptidase	No	No	No	No
Cluster-1795.26431	2.73318	3.5871	3.84e-11	3.46e-09	OE_70411	phospholipase A2, partial	ACB70350.1	[F]GO:0004623: phospholipase A2 activity;[P]GO:0050482: arachidonic acid secretion;[P]GO:0006644: phospholipid metabolic process	EC:3.1.1.4	IPR036444 Phospholipase A2 domain superfamily;IPR036444 Phospholipase A2 domain superfamily;IPR036444 Phospholipase A2 domain superfamily		No	No	No	No	Glycerophospholipid metabolism;alpha-Linolenic acid metabolism;Arachidonic acid metabolism;Ether lipid metabolism	map00564;map00592;map00590;map00565
Cluster-1795.47419	2.73142	3.66624	3.17e-11	2.9e-09	OE_70412	phospholipase A2, partial	ACB70350.1	[F]GO:0004623: phospholipase A2 activity;[P]GO:0050482: arachidonic acid secretion;[P]GO:0006644: phospholipid metabolic process	EC:3.1.1.4	IPR036444 Phospholipase A2 domain superfamily;IPR036444 Phospholipase A2 domain superfamily;IPR036444 Phospholipase A2 domain superfamily		No	No	No	No	Glycerophospholipid metabolism;alpha-Linolenic acid metabolism;Arachidonic acid metabolism;Ether lipid metabolism	map00564;map00592;map00590;map00565
Cluster-1795.36910	2.73015	6.02639	4.23e-12	4.72e-10	OE_21062	lysosome membrane protein 2-like isoform X2	XP_022698101.1					Yes	Yes	Probable	No
Cluster-1795.41712	2.7252	8.42905	4.02e-14	6.87e-12	OE_70082	moubatin 1-like 2	ABR23399.1					Yes	No	No	No
Cluster-1795.37735	2.7238	3.70145	2.35e-10	1.84e-08	OE_75549	scavenger receptor class B member 1-like	XP_013772957.1					Yes	Yes	No	No
Cluster-1795.25801	2.72226	4.12553	1.66e-11	1.62e-09	OE_14331	DDE superfamily endonuclease	AHN53440.1	[F]GO:0003677: DNA binding;[F]GO:0004519: endonuclease activity		IPR042839 Forkhead box protein M1;IPR037146 Colicin/pyocin, DNase domain superfamily		Yes	No	No	No
Cluster-1795.41489	2.7213	5.89714	2.17e-11	2.07e-09	OE_75408	pep scaffold:IscaW1:DS657747:1409:17145:-1 gene:ISCW002676 transcript:ISCW002676-RA gene_biotype:protein_coding transcript_biotype:protein_coding description:Putative uncharacterized protein	B7P8J5				PF13904 Domain of unknown function (DUF4207)	Yes	Yes	No	No
Cluster-1795.43143	2.71729	8.48275	2.63e-10	2.04e-08	OE_94059	truncated salivary lipocalin, partial	ABR23394.1	[F]GO:0043176: amine binding;[P]GO:0030682: mitigation of host defenses by symbiont		IPR002970 Tick histamine-binding protein;IPR005657 Triabin/Procalin		No	No	No	No
Cluster-1795.36907	2.71249	5.63179	1.62e-13	2.41e-11	OE_46220	scavenger receptor class B member 1-like isoform X1	XP_013789227.2					Yes	Yes	No	No
Cluster-1795.47422	2.71203	3.22123	5.48e-09	3.18e-07	OE_70420	phospholipase A2, partial	ACB70350.1	[F]GO:0004623: phospholipase A2 activity;[P]GO:0050482: arachidonic acid secretion;[P]GO:0006644: phospholipid metabolic process	EC:3.1.1.4	IPR036444 Phospholipase A2 domain superfamily;IPR036444 Phospholipase A2 domain superfamily;IPR036444 Phospholipase A2 domain superfamily		No	No	No	No	Glycerophospholipid metabolism;alpha-Linolenic acid metabolism;Arachidonic acid metabolism;Ether lipid metabolism	map00564;map00592;map00590;map00565
Cluster-1795.42031	2.70806	2.23006	4.51e-11	4.01e-09	OE_69855	phospholipase A2, partial	ABI52736.1	[F]GO:0004623: phospholipase A2 activity;[P]GO:0050482: arachidonic acid secretion;[P]GO:0006644: phospholipid metabolic process	EC:3.1.1.4	IPR036444 Phospholipase A2 domain superfamily;IPR036444 Phospholipase A2 domain superfamily;IPR036444 Phospholipase A2 domain superfamily		Yes	No	No	No	Glycerophospholipid metabolism;alpha-Linolenic acid metabolism;Arachidonic acid metabolism;Ether lipid metabolism	map00564;map00592;map00590;map00565
Cluster-1795.84716	2.70002	4.283	1.25e-08	6.66e-07	OE_3807	GTP cyclohydrolase 1, partial	KFM68493.1	[F]GO:0003934: GTP cyclohydrolase I activity;[P]GO:0046654: tetrahydrofolate biosynthetic process	EC:3.5.4.16	IPR022838 GTP cyclohydrolase FolE2;IPR018234 GTP cyclohydrolase I, conserved site	PF01227 GTP cyclohydrolase I	Yes	No	No	No	Folate biosynthesis	map00790
Cluster-1795.36913	2.69818	4.64669	2.39e-11	2.24e-09	OE_68975	scavenger receptor class B member 1-like isoform X3	XP_022698103.1					Yes	Yes	Probable	No
Cluster-1795.41066	2.69792	7.24683	3.78e-13	5.22e-11	OE_84385	hypothetical protein IscW_ISCW020112	EEC12015.1					Yes	No	No	No
Cluster-1795.49613	2.69488	3.23814	5.71e-10	4.08e-08	OE_70777	scavenger receptor class B member 1-like	XP_013772957.1					Yes	Yes	No	No
Cluster-1795.47497	2.68409	0.978214	5.6e-07	2.04e-05	OE_42980	moubatin 1-like 2	ABR23399.1					Yes	Yes	No	No
Cluster-1795.59154	2.68278	3.03253	7.11e-10	5e-08	OE_81201	scavenger receptor class B member 1-like	XP_013772957.1					Yes	Yes	No	No
Cluster-1795.46900	2.68217	8.17307	3.07e-11	2.81e-09	OE_41858	hypothetical protein IscW_ISCW004626, partial	EEC06258.1					Yes	No	No	No
Cluster-1795.42991	2.6774	6.15592	6.32e-13	8.24e-11	OE_84405	moubatin 1-like 2	ABR23399.1					No	Yes	No	No
Cluster-1795.39713	2.67626	6.16413	1.92e-11	1.85e-09	OE_54154	calcitonin/calcitonin-related protein	ACB70363.1	[F]GO:0005179: hormone activity;[C]GO:0005576: extracellular region		IPR039236 Gastrin;IPR038903 Allergen Asp f 4		Yes	No	No	Yes
Cluster-1795.47876	2.6759	3.54094	3.55e-11	3.22e-09	OE_93942	pep scaffold:IscaW1:DS723682:42558:49077:-1 gene:ISCW003656 transcript:ISCW003656-RA gene_biotype:protein_coding transcript_biotype:protein_coding description:Serine carboxypeptidase, putative	B7PJ32	[F]GO:0004185: serine-type carboxypeptidase activity	EC:3.4.16	IPR015567 Peptidase M14B, caboxypeptidase D	PF00450 Serine carboxypeptidase	No	No	No	No
Cluster-2028.0	2.67455	1.30972	1.71e-07	7.03e-06	OE_14256	pep scaffold:IscaW1:DS873014:854:1060:-1 gene:ISCW024629 transcript:ISCW024629-RA gene_biotype:protein_coding transcript_biotype:protein_coding description:zinc finger family protein	ISCW024629-PA					Yes	No	No	No
Cluster-1795.74301	2.67072	5.98427	2.78e-10	2.14e-08	OE_71183	hypothetical secreted protein precursor	ACB70310.1					Yes	Yes	No	Yes
Cluster-1795.41170	2.66687	10.0814	2.2e-13	3.21e-11	OE_54736	metalloprotease 1	AIE44750.1	[F]GO:0004222: metalloendopeptidase activity	EC:3.4.24	IPR039731 CAAX prenyl protease 2, eukaryotes		Yes	No	No	Yes
Cluster-1795.59156	2.66498	3.21571	8.19e-09	4.56e-07	OE_93778	scavenger receptor class B member 1-like	XP_013772957.1					Yes	Yes	No	No
Cluster-1795.40704	2.66359	9.31289	5.07e-14	8.33e-12	OE_37374	salivary lipocalin	ACB70384.1	[F]GO:0043176: amine binding;[P]GO:0030682: mitigation of host defenses by symbiont		IPR002970 Tick histamine-binding protein;IPR005657 Triabin/Procalin		Yes	No	No	No
Cluster-1795.41236	2.66295	7.32743	4.3e-13	5.86e-11	OE_54732	salivary gland metalloprotease	AAZ39657.1	[F]GO:0004222: metalloendopeptidase activity	EC:3.4.24	IPR039731 CAAX prenyl protease 2, eukaryotes		Yes	No	No	No
Cluster-1795.53585	2.66288	3.69308	7.45e-09	4.2e-07	OE_75414	pep scaffold:IscaW1:DS696908:62069:66990:-1 gene:ISCW004813 transcript:ISCW004813-RA gene_biotype:protein_coding transcript_biotype:protein_coding description:Putative uncharacterized protein	B7PEQ3	[C]GO:0005737: cytoplasm;[C]GO:0016021: integral component of membrane		IPR037296 Staphostatin A/B;IPR042473 V-type immunoglobulin domain-containing suppressor of T-cell activation	PF04117 Mpv17 / PMP22 family	Yes	Yes	No	No
Cluster-1795.41934	2.65864	4.6258	4.66e-12	5.16e-10	OE_70237	phospholipase A2	ABR23453.1	[F]GO:0004623: phospholipase A2 activity;[P]GO:0050482: arachidonic acid secretion;[P]GO:0006644: phospholipid metabolic process	EC:3.1.1.4	IPR036444 Phospholipase A2 domain superfamily;IPR036444 Phospholipase A2 domain superfamily;IPR036444 Phospholipase A2 domain superfamily		Yes	No	No	No	Glycerophospholipid metabolism;alpha-Linolenic acid metabolism;Arachidonic acid metabolism;Ether lipid metabolism	map00564;map00592;map00590;map00565
Cluster-1795.51044	2.65648	3.13039	3.48e-10	2.6e-08	OE_83309	hypothetical protein IscW_ISCW004626, partial	EEC06258.1					No	No	No	No
Cluster-1795.42972	2.65643	3.27377	1.33e-11	1.34e-09	OE_85592	phospholipase A2, partial	ACB70350.1	[F]GO:0004623: phospholipase A2 activity;[P]GO:0050482: arachidonic acid secretion;[P]GO:0006644: phospholipid metabolic process	EC:3.1.1.4	IPR036444 Phospholipase A2 domain superfamily;IPR036444 Phospholipase A2 domain superfamily;IPR036444 Phospholipase A2 domain superfamily		Yes	No	No	No	Glycerophospholipid metabolism;alpha-Linolenic acid metabolism;Arachidonic acid metabolism;Ether lipid metabolism	map00564;map00592;map00590;map00565
Cluster-1795.54758	2.6554	8.3983	1.7e-12	2.04e-10	OE_71066	pep scaffold:IscaW1:DS688408:176907:181949:1 gene:ISCW002493 transcript:ISCW002493-RA gene_biotype:protein_coding transcript_biotype:protein_coding description:cyclophilin B precursor, putative	ISCW002493-PA					Yes	No	No	Yes
Cluster-1795.27423	2.6523	6.69543	2.71e-12	3.13e-10	OE_14196	pep scaffold:IscaW1:DS688408:176907:181949:1 gene:ISCW002493 transcript:ISCW002493-RA gene_biotype:protein_coding transcript_biotype:protein_coding description:cyclophilin B precursor, putative	ISCW002493-PA					Yes	No	No	No
Cluster-1795.27293	2.65057	2.29451	5.09e-10	3.67e-08	OE_45573	salivary lipocalin, partial	ACB70386.1					Yes	Yes	No	No
Cluster-1795.41637	2.64905	9.73834	1.38e-14	2.68e-12	OE_14141	phospholipase A2	AGJ90343.1	[F]GO:0004623: phospholipase A2 activity;[P]GO:0050482: arachidonic acid secretion;[P]GO:0006644: phospholipid metabolic process	EC:3.1.1.4	IPR036444 Phospholipase A2 domain superfamily;IPR036444 Phospholipase A2 domain superfamily;IPR036444 Phospholipase A2 domain superfamily		Yes	No	No	No	Glycerophospholipid metabolism;alpha-Linolenic acid metabolism;Arachidonic acid metabolism;Ether lipid metabolism	map00564;map00592;map00590;map00565
Cluster-1795.43845	2.64359	4.99692	1.1e-12	1.36e-10	OE_84387	hypothetical protein IscW_ISCW020112	EEC12015.1					No	No	No	No
Cluster-1795.28055	2.64341	5.0822	2.95e-09	1.8e-07	OE_35985	5&apos;-nucleotidase/putative apyrase isoform 2 precursor	ABS30897.1	[F]GO:0016788: hydrolase activity, acting on ester bonds;[F]GO:0046872: metal ion binding;[F]GO:0000166: nucleotide binding;[P]GO:0009166: nucleotide catabolic process	EC:3.1	IPR039529 GPI inositol-deacylase;IPR040409 Phytochelatin synthase;IPR039215 RecQ-mediated genome instability protein 1;IPR036907 5'-Nucleotidase, C-terminal domain superfamily		No	Yes	No	No
Cluster-1795.11197	2.64271	4.39308	3.31e-11	3.02e-09	OE_12960	cystatin	AZB52851.1	[F]GO:0004869: cysteine-type endopeptidase inhibitor activity		IPR042930 Cystatin-11		Yes	No	No	Yes
Cluster-1795.11657	2.64209	5.83568	1.37e-08	7.21e-07	OE_95539	pep scaffold:IscaW1:DS836427:4516:50199:1 gene:ISCW009593 transcript:ISCW009593-RA gene_biotype:protein_coding transcript_biotype:protein_coding description:Collagen alpha chain, type IV, putative (Fragment)	B7Q188	[F]GO:0005201: extracellular matrix structural constituent;[F]GO:0016787: hydrolase activity;[P]GO:0030198: extracellular matrix organization;[C]GO:0005581: collagen trimer;[C]GO:0031012: extracellular matrix;[C]GO:0005615: extracellular space	EC:3	IPR036954 Collagen IV, non-collagenous domain superfamily;IPR039666 Dolichyldiphosphatase 1;IPR037286 Fibulin-2;IPR036954 Collagen IV, non-collagenous domain superfamily;IPR028736 Matrix metalloproteinase-26;IPR040428 Attacin/Sarcotoxin-2	PF01391 Collagen triple helix repeat (20 copies);PF01413 C-terminal tandem repeated domain in type 4 procollagen	Yes	No	No	Yes
Cluster-1795.33352	2.64189	2.53299	1.18e-09	7.94e-08	OE_45569	salivary lipocalin	ABR23385.1					Yes	No	No	Yes
Cluster-1795.50159	2.64183	4.20491	2.84e-09	1.74e-07	OE_85707	salivary lipocalin	ACB70384.1	[F]GO:0043176: amine binding;[P]GO:0030682: mitigation of host defenses by symbiont		IPR002970 Tick histamine-binding protein;IPR005657 Triabin/Procalin		Yes	No	No	No
Cluster-1795.4180	2.63449	3.46083	1.88e-09	1.2e-07	OE_15125	putative salivary protein	ABR23419.1					No	Yes	No	No
Cluster-1795.51451	2.63229	2.12279	3.6e-10	2.68e-08	OE_15176	hypothetical protein IscW_ISCW003352	EEC04114.1					Yes	No	No	Yes
Cluster-1795.51796	2.62774	5.63298	4.43e-13	5.99e-11	OE_85711	salivary lipocalin	ACB70384.1	[F]GO:0043176: amine binding;[P]GO:0030682: mitigation of host defenses by symbiont		IPR002970 Tick histamine-binding protein;IPR005657 Triabin/Procalin		Yes	No	No	Yes
Cluster-1795.46901	2.62522	7.145	1.48e-12	1.81e-10	OE_30332	hypothetical protein IscW_ISCW004626, partial	EEC06258.1					Yes	No	No	No
Cluster-1795.11656	2.62521	6.5791	3.35e-10	2.51e-08	OE_18062	pep scaffold:IscaW1:DS836427:4516:50199:1 gene:ISCW009593 transcript:ISCW009593-RA gene_biotype:protein_coding transcript_biotype:protein_coding description:Collagen alpha chain, type IV, putative (Fragment)	B7Q188	[F]GO:0005201: extracellular matrix structural constituent;[F]GO:0016787: hydrolase activity;[P]GO:0030198: extracellular matrix organization;[C]GO:0005581: collagen trimer;[C]GO:0031012: extracellular matrix;[C]GO:0005615: extracellular space	EC:3	IPR036954 Collagen IV, non-collagenous domain superfamily;IPR039666 Dolichyldiphosphatase 1;IPR037286 Fibulin-2;IPR036954 Collagen IV, non-collagenous domain superfamily;IPR028736 Matrix metalloproteinase-26;IPR040428 Attacin/Sarcotoxin-2	PF01391 Collagen triple helix repeat (20 copies);PF01413 C-terminal tandem repeated domain in type 4 procollagen	Yes	No	No	No
Cluster-1795.36474	2.62313	8.14957	2.87e-13	4.06e-11	OE_34260	salivary lipocalin	ACB70377.1					Yes	No	No	Yes
Cluster-1795.37734	2.62295	4.46617	1.13e-08	6.08e-07	OE_30272	scavenger receptor class B member 1-like	XP_013772957.1					Yes	Yes	No	No
Cluster-1795.41935	2.61908	4.16718	1.72e-11	1.68e-09	OE_70229	phospholipase A2	ABR23453.1	[F]GO:0004623: phospholipase A2 activity;[P]GO:0050482: arachidonic acid secretion;[P]GO:0006644: phospholipid metabolic process	EC:3.1.1.4	IPR036444 Phospholipase A2 domain superfamily;IPR036444 Phospholipase A2 domain superfamily;IPR036444 Phospholipase A2 domain superfamily		No	Yes	No	No	Glycerophospholipid metabolism;alpha-Linolenic acid metabolism;Arachidonic acid metabolism;Ether lipid metabolism	map00564;map00592;map00590;map00565
Cluster-1795.35866	2.61442	5.15843	1.11e-09	7.47e-08	OE_25256	calcitonin/calcitonin-related protein	ACB70363.1	[F]GO:0005179: hormone activity;[C]GO:0005576: extracellular region		IPR039236 Gastrin;IPR038903 Allergen Asp f 4		No	No	No	Yes
Cluster-1795.42164	2.61394	7.76968	2.11e-12	2.51e-10	OE_34954	pep scaffold:IscaW1:DS894402:65912:108560:-1 gene:ISCW012068 transcript:ISCW012068-RA gene_biotype:protein_coding transcript_biotype:protein_coding description:Neprilysin, putative (Fragment)	B7QAF9	[F]GO:0004222: metalloendopeptidase activity	EC:3.4.24	IPR039731 CAAX prenyl protease 2, eukaryotes	PF01431 Peptidase family M13;PF05649 Peptidase family M13	Yes	No	No	No
Cluster-1795.43027	2.61262	3.77779	2.06e-11	1.97e-09	OE_70219	phospholipase A2	ABR23453.1	[F]GO:0004623: phospholipase A2 activity;[P]GO:0050482: arachidonic acid secretion;[P]GO:0006644: phospholipid metabolic process	EC:3.1.1.4	IPR036444 Phospholipase A2 domain superfamily;IPR036444 Phospholipase A2 domain superfamily;IPR036444 Phospholipase A2 domain superfamily		Yes	No	No	No	Glycerophospholipid metabolism;alpha-Linolenic acid metabolism;Arachidonic acid metabolism;Ether lipid metabolism	map00564;map00592;map00590;map00565
Cluster-1795.48205	2.60803	3.30586	2.18e-06	6.82e-05	OE_34291	TPA: serine carboxypeptidase	DAA34155.1	[F]GO:0004185: serine-type carboxypeptidase activity	EC:3.4.16	IPR015567 Peptidase M14B, caboxypeptidase D		Yes	No	No	Yes
Cluster-1795.27476	2.60775	4.98469	3.02e-12	3.46e-10	OE_24255	uncharacterized protein LOC111622493	XP_023220653.1					Yes	No	No	No
Cluster-1795.35540	2.60631	3.58649	1.95e-08	9.97e-07	OE_69922	metalloprotease, partial	ABI52714.1	[F]GO:0008237: metallopeptidase activity		IPR039806 Peptidase M12B, ADAM-TS13		Yes	No	No	No
Cluster-1795.88569	2.60293	0.941663	1.06e-06	3.61e-05	OE_81151	savignygrin	AAM54047.1	[F]GO:0004867: serine-type endopeptidase inhibitor activity		IPR042482 Kunitz-type protease inhibitor 1		Yes	No	Probable	No
Cluster-1795.41429	2.60255	6.3645	5.97e-12	6.38e-10	OE_75462	phospholipase A2	AGJ90343.1	[F]GO:0004623: phospholipase A2 activity;[P]GO:0050482: arachidonic acid secretion;[P]GO:0006644: phospholipid metabolic process	EC:3.1.1.4	IPR036444 Phospholipase A2 domain superfamily;IPR036444 Phospholipase A2 domain superfamily;IPR036444 Phospholipase A2 domain superfamily		Yes	No	No	No	Glycerophospholipid metabolism;alpha-Linolenic acid metabolism;Arachidonic acid metabolism;Ether lipid metabolism	map00564;map00592;map00590;map00565
Cluster-1795.46899	2.60151	2.74043	2.88e-10	2.2e-08	OE_25393	hypothetical protein IscW_ISCW004626, partial	EEC06258.1					Yes	Yes	No	No
Cluster-1795.40705	2.59948	5.62493	7.44e-13	9.55e-11	OE_85710	salivary lipocalin	ACB70384.1	[F]GO:0043176: amine binding;[P]GO:0030682: mitigation of host defenses by symbiont		IPR002970 Tick histamine-binding protein;IPR005657 Triabin/Procalin		Yes	No	No	Yes
Cluster-1795.52202	2.59913	4.54021	9.09e-11	7.73e-09	OE_70767	pep scaffold:IscaW1:DS662343:32192:68194:1 gene:ISCW002680 transcript:ISCW002680-RA gene_biotype:protein_coding transcript_biotype:protein_coding description:Peroxinectin, putative (Fragment)	B7P9B9	[F]GO:0020037: heme binding;[F]GO:0004601: peroxidase activity;[P]GO:0048477: oogenesis;[P]GO:0006979: response to oxidative stress	EC:1.11.1.7	IPR040375 Microprocessor complex subunit DGCR8;IPR036851 Chloroperoxidase-like superfamily;IPR032669 Spermatogenesis- and oogenesis-specific basic helix-loop-helix-containing protein 2;IPR040333 Catalase, clade 3	PF03098 Animal haem peroxidase	No	No	No	No
Cluster-1795.27475	2.59713	5.67448	2.76e-12	3.18e-10	OE_5445	pep scaffold:IscaW1:DS911446:106160:123443:-1 gene:ISCW012983 transcript:ISCW012983-RA gene_biotype:protein_coding transcript_biotype:protein_coding description:copper/zinc superoxide dismutase, putative	ISCW012983-PA					No	No	No	Yes
Cluster-1795.65863	2.59542	3.44185	2.24e-11	2.12e-09	OE_20987	BTSP	ABI52639.1					Yes	No	No	Yes
Cluster-1795.27948	2.5935	10.8949	1.23e-10	1.02e-08	OE_71184	hypothetical secreted protein precursor	ACB70310.1					Yes	No	No	No
Cluster-1795.45537	2.59247	4.06591	1.83e-10	1.46e-08	OE_37563	salivary lipocalin	ACB70384.1	[F]GO:0043176: amine binding;[P]GO:0030682: mitigation of host defenses by symbiont		IPR002970 Tick histamine-binding protein;IPR005657 Triabin/Procalin		No	No	No	Yes
Cluster-1795.23203	2.59	2.68038	1.86e-09	1.19e-07	OE_16846	PREDICTED: serine/threonine-protein phosphatase 6 regulatory ankyrin repeat subunit B-like, partial	XP_017473340.1					Yes	No	No	No
Cluster-1795.51043	2.58782	7.06188	5.93e-12	6.35e-10	OE_35235	hypothetical protein IscW_ISCW004626, partial	EEC06258.1					Yes	No	No	No
Cluster-1795.63270	2.5871	7.13706	7.42e-09	4.19e-07	OE_36214	growth/differentiation factor 8-like	XP_023223240.1					Yes	No	No	No
Cluster-1795.28688	2.58444	5.39942	4.31e-10	3.16e-08	OE_37557	metalloprotease, partial	ABI52714.1	[F]GO:0008237: metallopeptidase activity		IPR039806 Peptidase M12B, ADAM-TS13		No	No	No	No
Cluster-1795.21586	2.58316	3.30297	5.94e-09	3.42e-07	OE_10183	salivary lipocalin	ACB70384.1	[F]GO:0043176: amine binding;[P]GO:0030682: mitigation of host defenses by symbiont		IPR002970 Tick histamine-binding protein;IPR005657 Triabin/Procalin		No	No	No	No
Cluster-1795.79016	2.58096	4.02377	1.74e-07	7.12e-06	OE_69923	metalloprotease, partial	ABI52714.1	[F]GO:0008237: metallopeptidase activity		IPR039806 Peptidase M12B, ADAM-TS13		No	No	No	No
Cluster-1795.48529	2.57954	4.91507	3.72e-11	3.36e-09	OE_86023	alpha-2-macroglobulin precursor splice variant 1	AAN10129.1	[F]GO:0004866: endopeptidase inhibitor activity;[C]GO:0005615: extracellular space		IPR019507 Protease A inhibitor IA3;IPR040428 Attacin/Sarcotoxin-2		Yes	No	No	No
Cluster-1795.39880	2.57792	7.60039	1.25e-12	1.53e-10	OE_54734	salivary gland metalloprotease	AAZ39657.1	[F]GO:0004222: metalloendopeptidase activity	EC:3.4.24	IPR039731 CAAX prenyl protease 2, eukaryotes		Yes	No	No	No
Cluster-1795.9550	2.577	3.34362	2.09e-07	8.39e-06	OE_20722	acid tail salivary protein	ACB70371.1					No	No	No	Yes
Cluster-1795.60405	2.57008	5.17559	2.28e-10	1.79e-08	OE_15687	lipocalin-like protein	ASV59774.1	[F]GO:0043176: amine binding;[P]GO:0030682: mitigation of host defenses by symbiont		IPR002970 Tick histamine-binding protein;IPR005657 Triabin/Procalin		Yes	No	No	No
Cluster-1795.11033	2.56934	4.84297	1.56e-10	1.26e-08	OE_44825	hypothetical secreted protein precursor	ACB70310.1					Yes	Yes	No	No
Cluster-1795.40444	2.56915	6.17392	8.61e-09	4.77e-07	OE_80929	salivary lipocalin	ACB70352.1	[F]GO:0043176: amine binding;[P]GO:0030682: mitigation of host defenses by symbiont		IPR002970 Tick histamine-binding protein;IPR005657 Triabin/Procalin		Yes	No	No	No
Cluster-1795.41151	2.56901	5.62488	2.17e-10	1.72e-08	OE_82879	salivary lipocalin	ACB70352.1	[F]GO:0043176: amine binding;[P]GO:0030682: mitigation of host defenses by symbiont		IPR002970 Tick histamine-binding protein;IPR005657 Triabin/Procalin		No	No	No	No
Cluster-1795.43537	2.56703	4.59482	4.46e-11	3.97e-09	OE_70244	phospholipase A2	ABR23453.1	[F]GO:0004623: phospholipase A2 activity;[P]GO:0050482: arachidonic acid secretion;[P]GO:0006644: phospholipid metabolic process	EC:3.1.1.4	IPR036444 Phospholipase A2 domain superfamily;IPR036444 Phospholipase A2 domain superfamily;IPR036444 Phospholipase A2 domain superfamily		Yes	No	No	No	Glycerophospholipid metabolism;alpha-Linolenic acid metabolism;Arachidonic acid metabolism;Ether lipid metabolism	map00564;map00592;map00590;map00565
Cluster-1795.43037	2.56508	4.65878	1.5e-11	1.48e-09	OE_70239	phospholipase A2	AGJ90343.1	[F]GO:0004623: phospholipase A2 activity;[P]GO:0050482: arachidonic acid secretion;[P]GO:0006644: phospholipid metabolic process	EC:3.1.1.4	IPR036444 Phospholipase A2 domain superfamily;IPR036444 Phospholipase A2 domain superfamily;IPR036444 Phospholipase A2 domain superfamily		Yes	No	No	No	Glycerophospholipid metabolism;alpha-Linolenic acid metabolism;Arachidonic acid metabolism;Ether lipid metabolism	map00564;map00592;map00590;map00565
Cluster-1795.42116	2.56485	4.28572	1.51e-10	1.23e-08	OE_70247	phospholipase A2, partial	ACB70350.1	[F]GO:0004623: phospholipase A2 activity;[P]GO:0050482: arachidonic acid secretion;[P]GO:0006644: phospholipid metabolic process	EC:3.1.1.4	IPR036444 Phospholipase A2 domain superfamily;IPR036444 Phospholipase A2 domain superfamily;IPR036444 Phospholipase A2 domain superfamily		Yes	No	No	No	Glycerophospholipid metabolism;alpha-Linolenic acid metabolism;Arachidonic acid metabolism;Ether lipid metabolism	map00564;map00592;map00590;map00565
Cluster-1795.38876	2.5642	3.74461	5.32e-10	3.84e-08	OE_7309	pep scaffold:IscaW1:DS723682:42558:49077:-1 gene:ISCW003656 transcript:ISCW003656-RA gene_biotype:protein_coding transcript_biotype:protein_coding description:Serine carboxypeptidase, putative	B7PJ32	[F]GO:0004185: serine-type carboxypeptidase activity	EC:3.4.16	IPR015567 Peptidase M14B, caboxypeptidase D	PF00450 Serine carboxypeptidase	Yes	No	No	No
Cluster-1795.3480	2.55831	3.7704	8.11e-11	6.98e-09	OE_38876	salivary lipocalin	ACB70384.1	[F]GO:0043176: amine binding;[P]GO:0030682: mitigation of host defenses by symbiont		IPR002970 Tick histamine-binding protein;IPR005657 Triabin/Procalin		No	No	No	Yes
Cluster-1795.47296	2.55603	3.13456	3.78e-09	2.26e-07	OE_94169	hypothetical protein IscW_ISCW004626, partial	EEC06258.1					Yes	No	No	No
Cluster-1795.42144	2.55418	7.12727	1.97e-13	2.89e-11	OE_68952	neprilysin-2-like isoform X3	XP_023343136.1					Yes	Yes	No	No
Cluster-1795.25687	2.55212	2.98243	1.55e-09	1.02e-07	OE_10349	peptidyl-prolyl cis-trans isomerase A1 isoform X2	XP_015787241.1	[F]GO:0003755: peptidyl-prolyl cis-trans isomerase activity;[P]GO:0006457: protein folding	EC:5.2.1.8	IPR031212 Peptidyl-prolyl cis-trans isomerase FKBP4;IPR037124 GroES chaperonin superfamily	PF00160 Cyclophilin type peptidyl-prolyl cis-trans isomerase/CLD	Yes	Yes	No	No
Cluster-1795.60330	2.54985	3.30963	3.17e-06	9.47e-05	OE_39848	pep scaffold:IscaW1:DS905918:44251:62421:1 gene:ISCW012973 transcript:ISCW012973-RA gene_biotype:protein_coding transcript_biotype:protein_coding description:Putative uncharacterized protein	B7QC94	[C]GO:0016021: integral component of membrane		IPR042473 V-type immunoglobulin domain-containing suppressor of T-cell activation	PF12832 MFS_1 like family	No	Yes	No	No
Cluster-1795.31452	2.54846	8.53012	2.99e-11	2.76e-09	OE_70003	acid tail salivary protein	ACB70371.1					Yes	No	No	No
Cluster-1795.39484	2.54061	6.77121	3.77e-08	1.81e-06	OE_44789	histone 1	ACB70304.1	[F]GO:0003677: DNA binding;[P]GO:0006334: nucleosome assembly;[C]GO:0000786: nucleosome;[C]GO:0005634: nucleus		IPR042839 Forkhead box protein M1;IPR021171 Core histone macro-H2A;IPR021171 Core histone macro-H2A;IPR040418 Protein crowded nuclei		Yes	No	No	No
Cluster-1795.52910	2.53561	5.20555	1.73e-11	1.68e-09	OE_70729	hypothetical protein IscW_ISCW004626, partial	EEC06258.1					Yes	No	No	No
Cluster-1795.42166	2.534	7.47374	3.02e-13	4.25e-11	OE_75403	neprilysin-like protein	AAL91975.1	[F]GO:0004222: metalloendopeptidase activity	EC:3.4.24	IPR039731 CAAX prenyl protease 2, eukaryotes		Yes	No	No	No
Cluster-1795.48526	2.5324	5.22979	5.13e-06	0.000144758	OE_86026	alpha-2-macroglobulin precursor splice variant 1	AAN10129.1	[F]GO:0004866: endopeptidase inhibitor activity;[C]GO:0005615: extracellular space		IPR019507 Protease A inhibitor IA3;IPR040428 Attacin/Sarcotoxin-2		No	Yes	No	Yes
Cluster-1795.41794	2.53131	7.3936	5.59e-13	7.36e-11	OE_55152	phospholipase A2	AGJ90343.1	[F]GO:0004623: phospholipase A2 activity;[P]GO:0050482: arachidonic acid secretion;[P]GO:0006644: phospholipid metabolic process	EC:3.1.1.4	IPR036444 Phospholipase A2 domain superfamily;IPR036444 Phospholipase A2 domain superfamily;IPR036444 Phospholipase A2 domain superfamily		Yes	No	No	No	Glycerophospholipid metabolism;alpha-Linolenic acid metabolism;Arachidonic acid metabolism;Ether lipid metabolism	map00564;map00592;map00590;map00565
Cluster-1795.757	2.53052	2.21281	1.85e-09	1.18e-07	OE_27225	PREDICTED: very low-density lipoprotein receptor-like	XP_018014210.1					Yes	No	No	Yes
Cluster-1795.30790	2.52441	3.48524	8.17e-11	7.03e-09	OE_22375	alpha-2-macroglobulin precursor splice variant 1	AAN10129.1	[F]GO:0004866: endopeptidase inhibitor activity;[C]GO:0005615: extracellular space		IPR019507 Protease A inhibitor IA3;IPR040428 Attacin/Sarcotoxin-2		Yes	No	No	No
Cluster-1795.41791	2.52099	2.21238	1.54e-09	1.01e-07	OE_24705	moubatin-like 3	ABR23414.1					Yes	No	No	No
Cluster-1795.35892	2.51604	7.55879	2.03e-08	1.03e-06	OE_93509	moubatin 1-like 2	ABR23399.1					Yes	No	No	No
Cluster-1795.46561	2.51449	5.58745	2.23e-11	2.12e-09	OE_70236	phospholipase A2	ABR23453.1	[F]GO:0004623: phospholipase A2 activity;[P]GO:0050482: arachidonic acid secretion;[P]GO:0006644: phospholipid metabolic process	EC:3.1.1.4	IPR036444 Phospholipase A2 domain superfamily;IPR036444 Phospholipase A2 domain superfamily;IPR036444 Phospholipase A2 domain superfamily		No	Yes	No	No	Glycerophospholipid metabolism;alpha-Linolenic acid metabolism;Arachidonic acid metabolism;Ether lipid metabolism	map00564;map00592;map00590;map00565
Cluster-1795.51146	2.50889	5.77417	3.14e-09	1.91e-07	OE_69924	metalloprotease, partial	ABI52714.1	[F]GO:0008237: metallopeptidase activity		IPR039806 Peptidase M12B, ADAM-TS13		No	No	No	No
Cluster-1795.48528	2.50711	6.99588	1.86e-10	1.48e-08	OE_34403	alpha-2-macroglobulin precursor splice variant 1	AAN10129.1	[F]GO:0004866: endopeptidase inhibitor activity;[C]GO:0005615: extracellular space		IPR019507 Protease A inhibitor IA3;IPR040428 Attacin/Sarcotoxin-2		Yes	Yes	No	Yes
Cluster-1795.30434	2.50638	6.52705	1.58e-08	8.23e-07	OE_55626	acid tail salivary protein	ABR23355.1					Yes	No	No	Yes
Cluster-1795.36987	2.50546	7.51077	3.66e-11	3.31e-09	OE_54518	hypothetical protein DAPPUDRAFT_187662	EFX85417.1	[F]GO:0004222: metalloendopeptidase activity	EC:3.4.24	IPR039731 CAAX prenyl protease 2, eukaryotes	PF01431 Peptidase family M13;PF05649 Peptidase family M13	Yes	No	No	No
Cluster-1795.41916	2.5052	3.26703	2.52e-10	1.96e-08	OE_85852	neprilysin-2-like isoform X3	XP_023343136.1					Yes	No	No	No
Cluster-1795.57531	2.50382	3.13681	9.72e-09	5.3e-07	OE_27394	pep scaffold:IscaW1:DS686299:409897:437042:-1 gene:ISCW017166 transcript:ISCW017166-RA gene_biotype:protein_coding transcript_biotype:protein_coding description:Lysosomal acid phosphatase, putative	B7PCV9	[F]GO:0003993: acid phosphatase activity	EC:3.1.3.2	IPR039331 Purple acid phosphatase-like	PF00328 Histidine phosphatase superfamily (branch 2)	No	No	No	Yes	Riboflavin metabolism	map00740
Cluster-1795.44020	2.50061	10.0748	6.27e-10	4.46e-08	OE_80729	salivary lipocalin	ACB70352.1	[F]GO:0043176: amine binding;[P]GO:0030682: mitigation of host defenses by symbiont		IPR002970 Tick histamine-binding protein;IPR005657 Triabin/Procalin		No	No	No	No
Cluster-1795.8101	2.49996	3.60608	3.49e-07	1.34e-05	OE_76776	pep scaffold:IscaW1:DS971946:27744:31825:-1 gene:ISCW015272 transcript:ISCW015272-RA gene_biotype:protein_coding transcript_biotype:protein_coding description:Putative uncharacterized protein	B7QMK6	[F]GO:0046872: metal ion binding;[P]GO:0007250: activation of NF-kappaB-inducing kinase activity;[P]GO:0046330: positive regulation of JNK cascade;[C]GO:0032991: protein-containing complex		IPR040409 Phytochelatin synthase;IPR037307 TNF receptor-associated factor 4, MATH domain;IPR037307 TNF receptor-associated factor 4, MATH domain		No	No	No	No
Cluster-1795.34113	2.49969	4.74907	3.05e-11	2.8e-09	OE_22374	alpha-2-macroglobulin precursor splice variant 1	AAN10129.1	[F]GO:0004866: endopeptidase inhibitor activity;[C]GO:0005615: extracellular space		IPR019507 Protease A inhibitor IA3;IPR040428 Attacin/Sarcotoxin-2		No	No	No	No
Cluster-1795.32753	2.49824	5.60746	3.91e-08	1.87e-06	OE_23056	metalloprotease, partial	ABI52714.1	[F]GO:0008237: metallopeptidase activity		IPR039806 Peptidase M12B, ADAM-TS13		Yes	No	No	No
Cluster-1795.46904	2.49814	5.45353	6.47e-12	6.87e-10	OE_94176	hypothetical protein IscW_ISCW004626, partial	EEC06258.1					Yes	No	No	No
Cluster-1795.21251	2.49803	2.65513	5.04e-10	3.65e-08	OE_4921	pep scaffold:IscaW1:DS970676:4834:22133:-1 gene:ISCW013595 transcript:ISCW013595-RA gene_biotype:protein_coding transcript_biotype:protein_coding description:Molybdopterin cofactor sulfurase, putative	B7QMC1	[F]GO:0003824: catalytic activity;[F]GO:0030151: molybdenum ion binding;[F]GO:0030170: pyridoxal phosphate binding		IPR039556 ICL/PEPM domain;IPR030669 Molybdenum storage protein subunit alpha/beta;IPR023523 Histidine decarboxylase, bacteria	PF03473 MOSC domain;PF03476 MOSC N-terminal beta barrel domain	No	Yes	No	No
Cluster-1795.38055	2.49789	4.83463	1.08e-11	1.11e-09	OE_54735	metalloprotease 1	AIE44753.1	[F]GO:0004222: metalloendopeptidase activity	EC:3.4.24	IPR039731 CAAX prenyl protease 2, eukaryotes		Yes	No	No	Yes
Cluster-1795.47283	2.4977	4.25542	1.44e-11	1.43e-09	OE_70730	hypothetical protein IscW_ISCW004626, partial	EEC06258.1					Yes	No	No	No
Cluster-1795.23300	2.49536	1.61108	5.6e-08	2.58e-06	OE_76081	TSGP2	AAN76829.1					Yes	No	No	No
Cluster-1795.31287	2.48917	7.1552	8.62e-10	5.95e-08	OE_54155	calcitonin/calcitonin-related protein	ACB70363.1	[F]GO:0005179: hormone activity;[C]GO:0005576: extracellular region		IPR039236 Gastrin;IPR038903 Allergen Asp f 4		No	No	No	No
Cluster-1795.41920	2.48752	3.98792	7.02e-12	7.41e-10	OE_70688	PREDICTED: neprilysin-11-like isoform X4	XP_001600059.2					No	No	No	No
Cluster-1795.66819	2.48389	3.40628	3.23e-07	1.25e-05	OE_23186	DDE superfamily endonuclease	AHN53440.1	[F]GO:0003677: DNA binding;[F]GO:0004519: endonuclease activity		IPR042839 Forkhead box protein M1;IPR037146 Colicin/pyocin, DNase domain superfamily		Yes	No	No	No
Cluster-1795.8446	2.4831	1.13722	2.05e-05	0.000490613	OE_37393	savignygrin	AAM54047.1	[F]GO:0004867: serine-type endopeptidase inhibitor activity		IPR042482 Kunitz-type protease inhibitor 1		Yes	No	No	No
Cluster-1795.44706	2.48034	4.90889	4.02e-09	2.39e-07	OE_42955	pep scaffold:IscaW1:DS953774:117163:125094:1 gene:ISCW023765 transcript:ISCW023765-RA gene_biotype:protein_coding transcript_biotype:protein_coding description:Methionyl-tRNA synthetase, putative	B7QJS1	[F]GO:0005524: ATP binding;[F]GO:0004825: methionine-tRNA ligase activity;[P]GO:0006431: methionyl-tRNA aminoacylation;[C]GO:0005739: mitochondrion	EC:6.1.1.10	IPR037219 Peptidase M41-like;IPR033911 Methioninyl-tRNA synthetase core domain;IPR033911 Methioninyl-tRNA synthetase core domain;IPR042860 MICOS complex subunit MIC25	PF09334 tRNA synthetases class I (M)	No	No	No	No	Selenocompound metabolism;Aminoacyl-tRNA biosynthesis	map00450;map00970
Cluster-1795.36831	2.4723	6.98831	1.21e-12	1.5e-10	OE_55609	salivary lipocalin	ACB70377.1					Yes	No	No	Yes
Cluster-1795.15478	2.47197	7.33191	3.64e-10	2.7e-08	OE_22429	pep scaffold:IscaW1:DS662343:32192:68194:1 gene:ISCW002680 transcript:ISCW002680-RA gene_biotype:protein_coding transcript_biotype:protein_coding description:Peroxinectin, putative (Fragment)	B7P9B9	[F]GO:0020037: heme binding;[F]GO:0004601: peroxidase activity;[P]GO:0048477: oogenesis;[P]GO:0006979: response to oxidative stress	EC:1.11.1.7	IPR040375 Microprocessor complex subunit DGCR8;IPR036851 Chloroperoxidase-like superfamily;IPR032669 Spermatogenesis- and oogenesis-specific basic helix-loop-helix-containing protein 2;IPR040333 Catalase, clade 3	PF03098 Animal haem peroxidase	Yes	No	No	Yes
Cluster-1795.47110	2.47147	3.44074	1.59e-08	8.26e-07	OE_83308	alpha-2-macroglobulin precursor splice variant 1	AAN10129.1	[F]GO:0004866: endopeptidase inhibitor activity;[C]GO:0005615: extracellular space		IPR019507 Protease A inhibitor IA3;IPR040428 Attacin/Sarcotoxin-2		No	No	No	No
Cluster-1795.47135	2.47107	2.34202	2.93e-08	1.44e-06	OE_97292	lipocalin-like protein	ASV59774.1	[F]GO:0043176: amine binding;[P]GO:0030682: mitigation of host defenses by symbiont		IPR002970 Tick histamine-binding protein;IPR005657 Triabin/Procalin		No	No	No	No
Cluster-1795.63972	2.47104	2.67715	7.77e-09	4.36e-07	OE_38081	moubatin-like 6	ABR23380.1					Yes	No	No	No
Cluster-1795.47194	2.46922	4.73513	2.17e-10	1.72e-08	OE_30331	hypothetical protein IscW_ISCW004626, partial	EEC06258.1					Yes	No	No	No
Cluster-1795.78402	2.46858	2.99298	2.04e-10	1.62e-08	OE_26297	pep scaffold:IscaW1:DS809877:236427:251881:-1 gene:ISCW019293 transcript:ISCW019293-RA gene_biotype:protein_coding transcript_biotype:protein_coding description:Dihydrodipicolinate synthase, putative	B7PWR0	[F]GO:0008747: N-acetylneuraminate lyase activity	EC:4.1.3.3	IPR005264 N-acetylneuraminate lyase	PF00701 Dihydrodipicolinate synthetase family	No	Yes	No	No	Amino sugar and nucleotide sugar metabolism	map00520
Cluster-1795.42944	2.46764	3.91807	1.46e-11	1.45e-09	OE_70686	PREDICTED: neprilysin-11-like isoform X4	XP_001600059.2					No	No	No	No
Cluster-1795.55413	2.46761	2.82257	3.82e-05	0.000842259	OE_95385	pep scaffold:IscaW1:DS904617:340094:364740:-1 gene:ISCW013407 transcript:ISCW013407-RA gene_biotype:protein_coding transcript_biotype:protein_coding description:Adipophilin/perilipin, putative	B7QC47				PF03036 Perilipin family	No	No	No	No
Cluster-1795.45736	2.46747	10.6617	5.52e-09	3.2e-07	OE_70347	basic tail salivary tick protein	ABR23429.1					No	Yes	No	Yes
Cluster-1795.48525	2.46432	6.93962	6.22e-10	4.43e-08	OE_34402	alpha-2-macroglobulin precursor splice variant 1	AAN10129.1	[F]GO:0004866: endopeptidase inhibitor activity;[C]GO:0005615: extracellular space		IPR019507 Protease A inhibitor IA3;IPR040428 Attacin/Sarcotoxin-2		No	Yes	No	Yes
Cluster-1795.26298	2.46182	3.04334	9.41e-09	5.16e-07	OE_69803	7DB family member	AGJ90344.1					Yes	No	No	Yes
Cluster-1795.49475	2.46162	10.1662	3.19e-11	2.92e-09	OE_44804	moubatin-like 6	ABR23380.1					Yes	Yes	No	No
Cluster-1795.21252	2.45919	2.59655	1.22e-09	8.17e-08	OE_40106	pep scaffold:IscaW1:DS970676:4834:22133:-1 gene:ISCW013595 transcript:ISCW013595-RA gene_biotype:protein_coding transcript_biotype:protein_coding description:Molybdopterin cofactor sulfurase, putative	B7QMC1	[F]GO:0003824: catalytic activity;[F]GO:0030151: molybdenum ion binding;[F]GO:0030170: pyridoxal phosphate binding		IPR039556 ICL/PEPM domain;IPR030669 Molybdenum storage protein subunit alpha/beta;IPR023523 Histidine decarboxylase, bacteria	PF03473 MOSC domain;PF03476 MOSC N-terminal beta barrel domain	No	Yes	No	No
Cluster-1795.47371	2.4581	6.97926	5.55e-10	3.99e-08	OE_57325	alpha-2-macroglobulin precursor splice variant 1	AAN10129.1	[F]GO:0004866: endopeptidase inhibitor activity;[C]GO:0005615: extracellular space		IPR019507 Protease A inhibitor IA3;IPR040428 Attacin/Sarcotoxin-2		Yes	Yes	No	Yes
Cluster-1795.55781	2.45742	3.98236	1.92e-10	1.53e-08	OE_94170	hypothetical protein IscW_ISCW004626, partial	EEC06258.1					No	No	No	No
Cluster-1795.30792	2.45431	5.92561	3.99e-11	3.58e-09	OE_69079	alpha-2-macroglobulin precursor splice variant 1	AAN10129.1	[F]GO:0004866: endopeptidase inhibitor activity;[C]GO:0005615: extracellular space		IPR019507 Protease A inhibitor IA3;IPR040428 Attacin/Sarcotoxin-2		Yes	No	No	No
Cluster-1795.48100	2.45426	5.74654	2.98e-08	1.46e-06	OE_69925	metalloprotease, partial	ABI52714.1	[F]GO:0008237: metallopeptidase activity		IPR039806 Peptidase M12B, ADAM-TS13		No	No	No	Yes
Cluster-1795.52200	2.45338	8.51269	4.98e-11	4.4e-09	OE_45629	pep scaffold:IscaW1:DS662343:32192:68194:1 gene:ISCW002680 transcript:ISCW002680-RA gene_biotype:protein_coding transcript_biotype:protein_coding description:Peroxinectin, putative (Fragment)	B7P9B9	[F]GO:0020037: heme binding;[F]GO:0004601: peroxidase activity;[P]GO:0048477: oogenesis;[P]GO:0006979: response to oxidative stress	EC:1.11.1.7	IPR040375 Microprocessor complex subunit DGCR8;IPR036851 Chloroperoxidase-like superfamily;IPR032669 Spermatogenesis- and oogenesis-specific basic helix-loop-helix-containing protein 2;IPR040333 Catalase, clade 3	PF03098 Animal haem peroxidase	Yes	No	No	Yes
Cluster-1795.59214	2.45071	5.76776	1.3e-08	6.88e-07	OE_70520	CLUMA_CG020329, isoform A	CRL07350.1	[F]GO:0008233: peptidase activity;[F]GO:0004867: serine-type endopeptidase inhibitor activity;[C]GO:0005576: extracellular region	EC:3.4	IPR039561 Peptidase M15C;IPR042482 Kunitz-type protease inhibitor 1;IPR038903 Allergen Asp f 4	PF00014 Kunitz/Bovine pancreatic trypsin inhibitor domain;PF00090 Thrombospondin type 1 domain;PF00095 WAP-type (Whey Acidic Protein) 'four-disulfide core';PF05986 ADAM-TS Spacer 1;PF07679 Immunoglobulin I-set domain;PF08686 PLAC (protease and lacunin) domain;PF13927 Immunoglobulin domain	Yes	No	No	No
Cluster-1795.90616	2.44687	1.66484	3.15e-07	1.22e-05	OE_74664	putative salivary secreted protein	ABR23408.1					No	No	No	No
Cluster-1795.52203	2.44604	5.38637	1.73e-09	1.12e-07	OE_70768	pep scaffold:IscaW1:DS662343:32192:68194:1 gene:ISCW002680 transcript:ISCW002680-RA gene_biotype:protein_coding transcript_biotype:protein_coding description:Peroxinectin, putative (Fragment)	B7P9B9	[F]GO:0020037: heme binding;[F]GO:0004601: peroxidase activity;[P]GO:0048477: oogenesis;[P]GO:0006979: response to oxidative stress	EC:1.11.1.7	IPR040375 Microprocessor complex subunit DGCR8;IPR036851 Chloroperoxidase-like superfamily;IPR032669 Spermatogenesis- and oogenesis-specific basic helix-loop-helix-containing protein 2;IPR040333 Catalase, clade 3	PF03098 Animal haem peroxidase	Yes	No	No	No
Cluster-1795.46902	2.446	6.60663	5.65e-10	4.04e-08	OE_24152	hypothetical protein IscW_ISCW004626, partial	EEC06258.1					Yes	No	No	No
Cluster-1795.63013	2.44498	4.94526	2.74e-08	1.36e-06	OE_59405	pep scaffold:IscaW1:DS940368:81014:92514:1 gene:ISCW023825 transcript:ISCW023825-RA gene_biotype:protein_coding transcript_biotype:protein_coding description:Putative uncharacterized protein	B7QHM6	[C]GO:0016021: integral component of membrane		IPR042473 V-type immunoglobulin domain-containing suppressor of T-cell activation	PF00057 Low-density lipoprotein receptor domain class A	Yes	Yes	No	No
Cluster-1795.35507	2.44403	7.35397	2.67e-06	8.16e-05	OE_92971	acid tail salivary protein	ACB70369.1					No	No	No	No
Cluster-1795.44149	2.44339	5.93635	1.32e-06	4.37e-05	OE_83307	alpha-2-macroglobulin precursor splice variant 1	AAN10129.1	[F]GO:0004866: endopeptidase inhibitor activity;[C]GO:0005615: extracellular space		IPR019507 Protease A inhibitor IA3;IPR040428 Attacin/Sarcotoxin-2		No	Yes	No	Yes
Cluster-1795.52199	2.44325	7.1912	7.45e-10	5.22e-08	OE_22430	pep scaffold:IscaW1:DS662343:32192:68194:1 gene:ISCW002680 transcript:ISCW002680-RA gene_biotype:protein_coding transcript_biotype:protein_coding description:Peroxinectin, putative (Fragment)	B7P9B9	[F]GO:0020037: heme binding;[F]GO:0004601: peroxidase activity;[P]GO:0048477: oogenesis;[P]GO:0006979: response to oxidative stress	EC:1.11.1.7	IPR040375 Microprocessor complex subunit DGCR8;IPR036851 Chloroperoxidase-like superfamily;IPR032669 Spermatogenesis- and oogenesis-specific basic helix-loop-helix-containing protein 2;IPR040333 Catalase, clade 3	PF03098 Animal haem peroxidase	Yes	No	No	Yes
Cluster-1795.24955	2.43735	4.99652	3.66e-08	1.77e-06	OE_80383	lipocalin-like protein	ASV59774.1	[F]GO:0043176: amine binding;[P]GO:0030682: mitigation of host defenses by symbiont		IPR002970 Tick histamine-binding protein;IPR005657 Triabin/Procalin		Yes	No	No	No
Cluster-1795.6453	2.4364	4.99582	1.37e-05	0.000344169	OE_39998	pep scaffold:IscaW1:DS842351:4797:71147:-1 gene:ISCW009466 transcript:ISCW009466-RA gene_biotype:protein_coding transcript_biotype:protein_coding description:hydroxymethylglutaryl-coA reductase, putative	ISCW009466-PA					No	Yes	No	No
Cluster-1795.32405	2.4364	7.89515	2.85e-10	2.18e-08	OE_55884	moubatin-like 6	ABR23380.1					Yes	Yes	No	No
Cluster-1795.58683	2.4362	2.89803	1.6e-07	6.6e-06	OE_71201	pep scaffold:IscaW1:DS791110:1109:11528:1 gene:ISCW007691 transcript:ISCW007691-RA gene_biotype:protein_coding transcript_biotype:protein_coding description:Cystathionase, putative	B7PU74	[F]GO:0016846: carbon-sulfur lyase activity;[F]GO:0004123: cystathionine gamma-lyase activity;[F]GO:0080146: L-cysteine desulfhydrase activity;[F]GO:0044540: L-cystine L-cysteine-lyase (deaminating);[F]GO:0030170: pyridoxal phosphate binding;[P]GO:0019343: cysteine biosynthetic process via cystathionine;[P]GO:0019346: transsulfuration;[C]GO:0005737: cytoplasm	EC:4.4;EC:4.4.1.1	IPR037029 Alliinase, N-terminal domain superfamily;IPR023523 Histidine decarboxylase, bacteria;IPR005857 Cystathionine beta-synthase;IPR000277 Cys/Met metabolism, pyridoxal phosphate-dependent enzyme;IPR037296 Staphostatin A/B	PF01053 Cys/Met metabolism PLP-dependent enzyme	Yes	No	No	No	Selenocompound metabolism;Cysteine and methionine metabolism;Glycine, serine and threonine metabolism	map00450;map00270;map00260
Cluster-1795.42153	2.43479	9.29636	1.16e-12	1.44e-10	OE_446	pep scaffold:IscaW1:DS852053:327705:350307:-1 gene:ISCW021723 transcript:ISCW021723-RA gene_biotype:protein_coding transcript_biotype:protein_coding description:Neprilysin, putative (Fragment)	B7Q3V5	[F]GO:0004222: metalloendopeptidase activity	EC:3.4.24	IPR039731 CAAX prenyl protease 2, eukaryotes	PF01431 Peptidase family M13;PF05649 Peptidase family M13	No	No	No	No
Cluster-1795.56752	2.4344	3.66325	1.21e-07	5.15e-06	OE_46481	putative salivary secreted protein variant	ABR23411.1					No	No	No	No
Cluster-1795.48101	2.43427	4.73077	3.89e-08	1.86e-06	OE_69927	metalloprotease, partial	ABI52714.1	[F]GO:0008237: metallopeptidase activity		IPR039806 Peptidase M12B, ADAM-TS13		No	No	No	Yes
Cluster-1795.47028	2.43344	4.60633	1.01e-10	8.47e-09	OE_76082	moubatin-like 6	ABR23380.1					Yes	No	No	Yes
Cluster-1795.86417	2.43296	5.72915	8.49e-12	8.82e-10	OE_29074	hypothetical protein IscW_ISCW000408	EEC01027.1					No	No	No	No
Cluster-1795.41141	2.42862	1.60201	1.68e-06	5.39e-05	OE_69796	monotonin	ABI52654.1	[F]GO:0043176: amine binding;[P]GO:0030682: mitigation of host defenses by symbiont		IPR002970 Tick histamine-binding protein;IPR005657 Triabin/Procalin		Yes	No	No	No
Cluster-1795.2992	2.42721	1.55454	1.12e-06	3.77e-05	OE_5217	pep scaffold:IscaW1:DS964497:559:801:1 gene:ISCW024886 transcript:ISCW024886-RA gene_biotype:protein_coding transcript_biotype:protein_coding description:Riddle, putative (Fragment)	B7QLA0				PF01826 Trypsin Inhibitor like cysteine rich domain	Yes	No	No	Yes
Cluster-1795.42152	2.42581	3.22199	1.56e-09	1.02e-07	OE_85849	neprilysin-2-like isoform X3	XP_023343136.1					Yes	No	No	No
Cluster-1795.43917	2.42409	5.33214	7.54e-09	4.25e-07	OE_54153	calcitonin/calcitonin-related protein	ACB70363.1	[F]GO:0005179: hormone activity;[C]GO:0005576: extracellular region		IPR039236 Gastrin;IPR038903 Allergen Asp f 4		No	No	No	No
Cluster-1795.39715	2.42187	5.38054	1.75e-09	1.13e-07	OE_54528	C-Jun-amino-terminal kinase-interacting protein 4-like isoform X8	XP_023231751.1					No	No	No	No
Cluster-1795.7373	2.41969	6.08492	5.54e-11	4.86e-09	OE_6414	Pancreatic alpha-amylase	PRD28008.1	[F]GO:0004556: alpha-amylase activity;[F]GO:0103025: alpha-amylase activity (releasing maltohexaose);[F]GO:0043169: cation binding;[P]GO:0005975: carbohydrate metabolic process	EC:3.2.1.1	IPR015340 Alpha-amylase, domain of unknown function DUF1966, C-terminal;IPR006048 Alpha-amylase/branching enzyme, C-terminal all beta;IPR037512 Phosphoglycolate phosphatase, prokaryotic		Yes	No	No	Yes	Starch and sucrose metabolism	map00500
Cluster-1795.49472	2.41751	7.90753	2.66e-10	2.06e-08	OE_55883	moubatin-like 6	ABR23380.1					Yes	Yes	No	No
Cluster-1795.31374	2.41722	3.24877	5.04e-10	3.65e-08	OE_86022	alpha-2-macroglobulin precursor splice variant 1	AAN10129.1	[F]GO:0004866: endopeptidase inhibitor activity;[C]GO:0005615: extracellular space		IPR019507 Protease A inhibitor IA3;IPR040428 Attacin/Sarcotoxin-2		Yes	No	No	No
Cluster-1795.51811	2.417	3.53849	1.39e-06	4.56e-05	OE_94110	acid tail salivary protein	ACB70369.1					No	No	No	No
Cluster-1795.23213	2.41635	5.70415	6.98e-11	6.06e-09	OE_14516	uncharacterized protein LOC106457311	XP_022238886.1					Yes	Yes	No	Yes
Cluster-1795.81928	2.41558	3.08196	2.43e-09	1.51e-07	OE_69919	metalloprotease, partial	ABI52714.1	[F]GO:0008237: metallopeptidase activity		IPR039806 Peptidase M12B, ADAM-TS13		No	No	No	No
Cluster-1795.55731	2.41505	4.37304	1.09e-08	5.88e-07	OE_69926	metalloprotease, partial	ABI52714.1	[F]GO:0008237: metallopeptidase activity		IPR039806 Peptidase M12B, ADAM-TS13		No	No	No	Yes
Cluster-1795.6456	2.41141	4.39429	5.37e-06	0.000151075	OE_25628	pep scaffold:IscaW1:DS842351:4797:71147:-1 gene:ISCW009466 transcript:ISCW009466-RA gene_biotype:protein_coding transcript_biotype:protein_coding description:hydroxymethylglutaryl-coA reductase, putative	ISCW009466-PA					No	No	No	No
Cluster-1795.41064	2.41121	4.83927	1.47e-10	1.2e-08	OE_273	Metis5 protein	CAO00629.1	[F]GO:0004222: metalloendopeptidase activity	EC:3.4.24	IPR039731 CAAX prenyl protease 2, eukaryotes		Yes	No	No	Yes
Cluster-1795.52204	2.41092	6.74518	4.18e-11	3.74e-09	OE_86081	pep scaffold:IscaW1:DS662343:32192:68194:1 gene:ISCW002680 transcript:ISCW002680-RA gene_biotype:protein_coding transcript_biotype:protein_coding description:Peroxinectin, putative (Fragment)	B7P9B9	[F]GO:0020037: heme binding;[F]GO:0004601: peroxidase activity;[P]GO:0048477: oogenesis;[P]GO:0006979: response to oxidative stress	EC:1.11.1.7	IPR040375 Microprocessor complex subunit DGCR8;IPR036851 Chloroperoxidase-like superfamily;IPR032669 Spermatogenesis- and oogenesis-specific basic helix-loop-helix-containing protein 2;IPR040333 Catalase, clade 3	PF03098 Animal haem peroxidase	No	No	No	No
Cluster-1795.42140	2.41081	9.67044	1.37e-09	9.05e-08	OE_444	endothelin-converting enzyme 1-like isoform X2	XP_022117928.1					Yes	No	No	Yes
Cluster-1795.86731	2.40786	2.43236	3.17e-08	1.55e-06	OE_39965	TPA_inf: hypothetical secreted protein 1669	DAA34176.1					Yes	No	No	Yes
Cluster-1795.32987	2.4054	6.25647	1.32e-11	1.33e-09	OE_76083	moubatin-like 6	ABR23380.1					Yes	No	No	Yes
Cluster-1795.52909	2.40531	5.70112	3.19e-10	2.42e-08	OE_70728	hypothetical protein IscW_ISCW004626, partial	EEC06258.1					Yes	No	No	No
Cluster-1795.43440	2.40524	4.00602	3.59e-09	2.16e-07	OE_92244	phospholipase A2, partial	ACB70350.1	[F]GO:0004623: phospholipase A2 activity;[P]GO:0050482: arachidonic acid secretion;[P]GO:0006644: phospholipid metabolic process	EC:3.1.1.4	IPR036444 Phospholipase A2 domain superfamily;IPR036444 Phospholipase A2 domain superfamily;IPR036444 Phospholipase A2 domain superfamily		Yes	Yes	No	No	Glycerophospholipid metabolism;alpha-Linolenic acid metabolism;Arachidonic acid metabolism;Ether lipid metabolism	map00564;map00592;map00590;map00565
Cluster-1795.43598	2.3978	8.78735	9.27e-09	5.09e-07	OE_102273	salivary lipocalin	ACB70352.1	[F]GO:0043176: amine binding;[P]GO:0030682: mitigation of host defenses by symbiont		IPR002970 Tick histamine-binding protein;IPR005657 Triabin/Procalin		Yes	No	No	No
Cluster-1795.36589	2.39707	2.28316	1.22e-08	6.52e-07	OE_35983	Kunitz domain	ABI52641.1	[F]GO:0004867: serine-type endopeptidase inhibitor activity		IPR042482 Kunitz-type protease inhibitor 1		Yes	No	No	Yes
Cluster-1795.37737	2.39406	6.17569	3.53e-09	2.13e-07	OE_14154	putative salivary secreted protein variant	ABR23411.1					Yes	No	Probable	Yes
Cluster-1795.30791	2.39009	6.33822	4.18e-11	3.74e-09	OE_3156	pregnancy zone protein-like	XP_022257127.1					Yes	No	No	No
Cluster-1795.56427	2.38951	3.61639	1.86e-07	7.55e-06	OE_92388	metalloprotease, partial	ABI52714.1	[F]GO:0008237: metallopeptidase activity		IPR039806 Peptidase M12B, ADAM-TS13		No	No	No	No
Cluster-1795.43445	2.38938	3.64435	3.81e-10	2.82e-08	OE_85593	phospholipase A2	AGJ90343.1	[F]GO:0004623: phospholipase A2 activity;[P]GO:0050482: arachidonic acid secretion;[P]GO:0006644: phospholipid metabolic process	EC:3.1.1.4	IPR036444 Phospholipase A2 domain superfamily;IPR036444 Phospholipase A2 domain superfamily;IPR036444 Phospholipase A2 domain superfamily		Yes	No	No	No	Glycerophospholipid metabolism;alpha-Linolenic acid metabolism;Arachidonic acid metabolism;Ether lipid metabolism	map00564;map00592;map00590;map00565
Cluster-1795.30935	2.38794	3.67666	1.79e-10	1.43e-08	OE_1125	salivary lipocalin	ABR23386.1					Yes	No	No	No
Cluster-1795.8575	2.38242	5.73533	5.21e-09	3.04e-07	OE_4227	pep scaffold:IscaW1:DS968865:858651:898705:1 gene:ISCW023663 transcript:ISCW023663-RA gene_biotype:protein_coding transcript_biotype:protein_coding description:Lachesin, putative	B7QM16				PF07679 Immunoglobulin I-set domain;PF13927 Immunoglobulin domain	No	No	No	No
Cluster-1795.44113	2.38225	3.18041	1.72e-08	8.87e-07	OE_92248	phospholipase A2, partial	ACB70350.1	[F]GO:0004623: phospholipase A2 activity;[P]GO:0050482: arachidonic acid secretion;[P]GO:0006644: phospholipid metabolic process	EC:3.1.1.4	IPR036444 Phospholipase A2 domain superfamily;IPR036444 Phospholipase A2 domain superfamily;IPR036444 Phospholipase A2 domain superfamily		Yes	No	No	No	Glycerophospholipid metabolism;alpha-Linolenic acid metabolism;Arachidonic acid metabolism;Ether lipid metabolism	map00564;map00592;map00590;map00565
Cluster-1795.61325	2.3803	3.89507	1.78e-10	1.42e-08	OE_84833	pep scaffold:IscaW1:DS924441:25761:33241:-1 gene:ISCW022356 transcript:ISCW022356-RA gene_biotype:protein_coding transcript_biotype:protein_coding description:Carboxypeptidase (Fragment)	B7QF76	[F]GO:0004185: serine-type carboxypeptidase activity;[P]GO:0051603: proteolysis involved in cellular protein catabolic process	EC:3.4.16	IPR015567 Peptidase M14B, caboxypeptidase D;IPR022296 Proteasome, alpha subunit, bacterial	PF00450 Serine carboxypeptidase	Yes	No	No	Yes
Cluster-1795.18042	2.37964	3.44912	2.16e-06	6.78e-05	OE_87099	hypothetical protein C0J52_07224	PSN41509.1					No	No	No	No
Cluster-1795.41918	2.3769	8.48153	1.68e-12	2.03e-10	OE_43831	neprilysin	XP_001849326.1	[F]GO:0004222: metalloendopeptidase activity	EC:3.4.24	IPR039731 CAAX prenyl protease 2, eukaryotes	PF01431 Peptidase family M13;PF05649 Peptidase family M13	No	No	No	No
Cluster-1795.54664	2.37263	2.09846	3.23e-06	9.62e-05	OE_85422	metalloprotease	BAE00066.1	[F]GO:0004222: metalloendopeptidase activity	EC:3.4.24	IPR039731 CAAX prenyl protease 2, eukaryotes		No	No	No	No
Cluster-1795.52126	2.37105	3.73633	2.28e-09	1.43e-07	OE_75550	scavenger receptor class B member 1-like	XP_013772957.1					Yes	Yes	No	No
Cluster-1795.40977	2.36993	7.89365	8.87e-12	9.2e-10	OE_55149	phospholipase A2	AGJ90343.1	[F]GO:0004623: phospholipase A2 activity;[P]GO:0050482: arachidonic acid secretion;[P]GO:0006644: phospholipid metabolic process	EC:3.1.1.4	IPR036444 Phospholipase A2 domain superfamily;IPR036444 Phospholipase A2 domain superfamily;IPR036444 Phospholipase A2 domain superfamily		Yes	No	No	Yes	Glycerophospholipid metabolism;alpha-Linolenic acid metabolism;Arachidonic acid metabolism;Ether lipid metabolism	map00564;map00592;map00590;map00565
Cluster-1795.3354	2.36772	6.82804	1.52e-10	1.24e-08	OE_86186	TPA_inf: Kazal-type serine protease inhibitor domain protein	DAA34653.1	[F]GO:0005520: insulin-like growth factor binding;[P]GO:0001558: regulation of cell growth;[C]GO:0005576: extracellular region		IPR022327 Insulin-like growth factor-binding protein 4;IPR039154 Serine/Threonine kinase LKB1, catalytic domain;IPR038903 Allergen Asp f 4		No	No	No	Yes
Cluster-1795.43827	2.36257	5.57228	1.68e-09	1.09e-07	OE_83289	monotonin	ABI52654.1	[F]GO:0043176: amine binding;[P]GO:0030682: mitigation of host defenses by symbiont		IPR002970 Tick histamine-binding protein;IPR005657 Triabin/Procalin		No	No	No	No
Cluster-1795.3353	2.35482	7.16206	2.9e-10	2.21e-08	OE_25410	TPA_inf: Kazal-type serine protease inhibitor domain protein	DAA34653.1	[F]GO:0005520: insulin-like growth factor binding;[P]GO:0001558: regulation of cell growth;[C]GO:0005576: extracellular region		IPR022327 Insulin-like growth factor-binding protein 4;IPR039154 Serine/Threonine kinase LKB1, catalytic domain;IPR038903 Allergen Asp f 4		No	No	No	Yes
Cluster-1795.49243	2.35473	9.19227	1.77e-07	7.22e-06	OE_93728	acid tail salivary protein	ACB70371.1					Yes	No	No	No
Cluster-1795.16807	2.35378	5.99331	1.08e-10	9.01e-09	OE_37782	hypothetical secreted protein precursor	ACB70310.1					Yes	Yes	No	Yes
Cluster-1795.67360	2.35103	3.45644	1.39e-06	4.56e-05	OE_3822	pep scaffold:IscaW1:DS940368:81014:92514:1 gene:ISCW023825 transcript:ISCW023825-RA gene_biotype:protein_coding transcript_biotype:protein_coding description:Putative uncharacterized protein	B7QHM6	[C]GO:0016021: integral component of membrane		IPR042473 V-type immunoglobulin domain-containing suppressor of T-cell activation	PF00057 Low-density lipoprotein receptor domain class A	Yes	Yes	No	No
Cluster-1795.41145	2.34561	9.64594	5.65e-08	2.6e-06	OE_91379	salivary lipocalin	ACB70352.1	[F]GO:0043176: amine binding;[P]GO:0030682: mitigation of host defenses by symbiont		IPR002970 Tick histamine-binding protein;IPR005657 Triabin/Procalin		Yes	No	No	No
Cluster-1795.3131	2.34477	3.19281	1.1e-06	3.7e-05	OE_26389	serum amyloid A protein-like	ABR23406.1	[C]GO:0005576: extracellular region		IPR038903 Allergen Asp f 4		Yes	Yes	No	Yes
Cluster-1795.41890	2.34471	4.42738	5.56e-10	3.99e-08	OE_80728	pep scaffold:IscaW1:DS841188:119216:150633:1 gene:ISCW009967 transcript:ISCW009967-RA gene_biotype:protein_coding transcript_biotype:protein_coding description:Putative uncharacterized protein	B7Q244					Yes	No	No	No
Cluster-1795.41143	2.34405	7.64006	7.84e-10	5.46e-08	OE_67237	salivary lipocalin	ACB70352.1	[F]GO:0043176: amine binding;[P]GO:0030682: mitigation of host defenses by symbiont		IPR002970 Tick histamine-binding protein;IPR005657 Triabin/Procalin		Yes	No	No	No
Cluster-1795.54302	2.34063	4.60136	8.9e-09	4.92e-07	OE_68144	moubatin-like 6	ABR23380.1					Yes	No	No	No
Cluster-1795.40767	2.34034	4.08648	5.28e-08	2.45e-06	OE_75533	reverse transcriptase-like protein, partial	ACB70316.1	[F]GO:0003964: RNA-directed DNA polymerase activity	EC:2.7.7.49	IPR021891 Telomerase ribonucleoprotein complex - RNA-binding domain		Yes	No	No	No
Cluster-1795.42158	2.33803	6.97909	5.92e-12	6.35e-10	OE_35904	neprilysin	XP_001849326.1	[F]GO:0004222: metalloendopeptidase activity	EC:3.4.24	IPR039731 CAAX prenyl protease 2, eukaryotes	PF01431 Peptidase family M13;PF05649 Peptidase family M13	No	No	No	No
Cluster-1795.44155	2.33771	6.3456	6.07e-07	2.2e-05	OE_95485	pep scaffold:IscaW1:DS969253:157173:170252:1 gene:ISCW013935 transcript:ISCW013935-RA gene_biotype:protein_coding transcript_biotype:protein_coding description:Presqualene diphosphate phosphatase, putative	B7QM54	[C]GO:0016021: integral component of membrane		IPR042473 V-type immunoglobulin domain-containing suppressor of T-cell activation	PF01569 PAP2 superfamily	Yes	Yes	No	No
Cluster-1795.48417	2.33713	3.83524	1.68e-05	0.000411821	OE_58758	PREDICTED: uncharacterized protein LOC108666389	XP_018008745.1					No	No	No	No
Cluster-1795.48489	2.33684	9.19432	1.97e-07	7.98e-06	OE_93726	acid tail salivary protein	ACB70371.1					Yes	No	No	No
Cluster-1795.36827	2.33619	7.92769	1.18e-10	9.78e-09	OE_36960	salivary lipocalin	ACB70377.1					Yes	No	No	No
Cluster-1795.23825	2.33379	3.55183	1.58e-06	5.1e-05	OE_25363	superoxide dismutase, partial	AOA60274.1	[F]GO:0046872: metal ion binding;[F]GO:0004784: superoxide dismutase activity	EC:1.15.1.1	IPR040409 Phytochelatin synthase;IPR019833 Manganese/iron superoxide dismutase, binding site		Yes	No	No	No
Cluster-1795.43005	2.33308	4.82262	3.23e-07	1.25e-05	OE_55606	cytochrome c oxidase subunit II (mitochondrion)	AIZ58570.1					Yes	No	No	No
Cluster-1795.35739	2.33269	5.6655	3.43e-09	2.08e-07	OE_67238	salivary lipocalin	ACB70352.1	[F]GO:0043176: amine binding;[P]GO:0030682: mitigation of host defenses by symbiont		IPR002970 Tick histamine-binding protein;IPR005657 Triabin/Procalin		Yes	No	No	No
Cluster-1795.21748	2.33237	4.96351	8.38e-08	3.71e-06	OE_68163	pep scaffold:IscaW1:DS662343:32192:68194:1 gene:ISCW002680 transcript:ISCW002680-RA gene_biotype:protein_coding transcript_biotype:protein_coding description:Peroxinectin, putative (Fragment)	B7P9B9	[F]GO:0020037: heme binding;[F]GO:0004601: peroxidase activity;[P]GO:0048477: oogenesis;[P]GO:0006979: response to oxidative stress	EC:1.11.1.7	IPR040375 Microprocessor complex subunit DGCR8;IPR036851 Chloroperoxidase-like superfamily;IPR032669 Spermatogenesis- and oogenesis-specific basic helix-loop-helix-containing protein 2;IPR040333 Catalase, clade 3	PF03098 Animal haem peroxidase	Yes	No	No	No
Cluster-1795.36830	2.33223	3.16654	3.19e-09	1.94e-07	OE_37619	salivary lipocalin	ACB70377.1					Yes	Yes	No	No
Cluster-1795.43417	2.32594	4.58585	8.56e-10	5.91e-08	OE_75523	moubatin 1-like 2	ABR23399.1					Yes	No	No	No
Cluster-1795.41817	2.32398	8.25344	9.18e-10	6.3e-08	OE_55869	acid tail salivary protein	ACB70371.1					No	No	No	Yes
Cluster-1795.43880	2.32166	3.03345	2.4e-09	1.5e-07	OE_93982	apyrase	AGJ90350.1	[F]GO:0016788: hydrolase activity, acting on ester bonds;[F]GO:0046872: metal ion binding;[F]GO:0000166: nucleotide binding;[P]GO:0009166: nucleotide catabolic process	EC:3.1	IPR039529 GPI inositol-deacylase;IPR040409 Phytochelatin synthase;IPR039215 RecQ-mediated genome instability protein 1;IPR036907 5'-Nucleotidase, C-terminal domain superfamily		Yes	No	No	No
Cluster-1795.56756	2.31997	5.13832	5.06e-10	3.66e-08	OE_46479	salivary mucin	ABR23460.1					Yes	No	Probable	No
Cluster-1795.41889	2.3154	10.0604	1.74e-10	1.39e-08	OE_70084	uncharacterized protein LOC111627551	XP_023226918.1					Yes	No	No	No
Cluster-1795.57862	2.31386	4.18917	0.000176487	0.00316151	OE_80235	dual kunitz salivary protein	ACB70330.1	[F]GO:0004867: serine-type endopeptidase inhibitor activity		IPR042482 Kunitz-type protease inhibitor 1		Yes	Yes	No	No
Cluster-1795.41364	2.31344	10.136	3.79e-11	3.42e-09	OE_75487	moubatin 1-like 2	ABR23399.1					Yes	No	No	No
Cluster-1795.26454	2.31326	1.42495	3.2e-06	9.57e-05	OE_25551	trypsin inhibitor-like	XP_028178942.1					Yes	No	No	No
Cluster-1795.43844	2.31298	3.97186	4.37e-09	2.58e-07	OE_93476	phospholipase A2, partial	ACB70350.1	[F]GO:0004623: phospholipase A2 activity;[P]GO:0050482: arachidonic acid secretion;[P]GO:0006644: phospholipid metabolic process	EC:3.1.1.4	IPR036444 Phospholipase A2 domain superfamily;IPR036444 Phospholipase A2 domain superfamily;IPR036444 Phospholipase A2 domain superfamily		Yes	Yes	No	No	Glycerophospholipid metabolism;alpha-Linolenic acid metabolism;Arachidonic acid metabolism;Ether lipid metabolism	map00564;map00592;map00590;map00565
Cluster-1795.48097	2.31224	7.12764	7.95e-10	5.53e-08	OE_23055	metalloprotease, partial	ABI52714.1	[F]GO:0008237: metallopeptidase activity		IPR039806 Peptidase M12B, ADAM-TS13		Yes	No	No	No
Cluster-1795.41180	2.30777	7.56109	4.5e-11	4e-09	OE_55141	phospholipase A2	AGJ90343.1	[F]GO:0004623: phospholipase A2 activity;[P]GO:0050482: arachidonic acid secretion;[P]GO:0006644: phospholipid metabolic process	EC:3.1.1.4	IPR036444 Phospholipase A2 domain superfamily;IPR036444 Phospholipase A2 domain superfamily;IPR036444 Phospholipase A2 domain superfamily		Yes	No	No	Yes	Glycerophospholipid metabolism;alpha-Linolenic acid metabolism;Arachidonic acid metabolism;Ether lipid metabolism	map00564;map00592;map00590;map00565
Cluster-1795.41062	2.30755	2.39949	1.01e-06	3.47e-05	OE_81816	ubiquitin carboxyl-terminal hydrolase 14-like protein	RWS27505.1	[F]GO:0036459: thiol-dependent ubiquitinyl hydrolase activity;[P]GO:0016579: protein deubiquitination;[P]GO:0006511: ubiquitin-dependent protein catabolic process	EC:3.4.19.12	IPR034702 Large tegument protein deneddylase;IPR039138 Ubiquitin thioesterase OTU1/2/3;IPR036959 Peptidase C12, ubiquitin carboxyl-terminal hydrolase superfamily		Yes	No	No	No
Cluster-1795.74108	2.30662	3.5335	8.4e-08	3.72e-06	OE_96217	pep scaffold:IscaW1:DS961955:34787:54385:-1 gene:ISCW013626 transcript:ISCW013626-RA gene_biotype:protein_coding transcript_biotype:protein_coding description:Sodium-neurotransmitter symporter, putative (Fragment)	B7QKU3	[F]GO:0005283: amino acid:sodium symporter activity;[F]GO:0015179: L-amino acid transmembrane transporter activity;[F]GO:0005328: neurotransmitter:sodium symporter activity;[C]GO:0016021: integral component of membrane;[C]GO:0005886: plasma membrane		IPR003028 Sodium:neurotransmitter symporter, glycine, type 1;IPR027201 Large neutral amino acids transporter small subunit 4;IPR037272 Sodium:neurotransmitter symporter superfamily;IPR042473 V-type immunoglobulin domain-containing suppressor of T-cell activation;IPR042425 Protein APCDD1	PF00209 Sodium:neurotransmitter symporter family	Yes	Yes	No	No
Cluster-1795.43250	2.3	4.96283	4.63e-09	2.72e-07	OE_85919	hypothetical protein Phum_PHUM474680	EEB17615.1	[F]GO:0004222: metalloendopeptidase activity	EC:3.4.24	IPR039731 CAAX prenyl protease 2, eukaryotes	PF00651 BTB/POZ domain;PF01431 Peptidase family M13;PF05649 Peptidase family M13	Yes	No	No	Yes
Cluster-1795.40676	2.29995	6.80724	1.65e-08	8.54e-07	OE_68024	uncharacterized protein LOC111627551	XP_023226918.1					Yes	No	No	No
Cluster-1795.41193	2.29152	9.6573	8.79e-08	3.87e-06	OE_14109	acid tail salivary protein	ACB70371.1					Yes	No	No	No
Cluster-1795.39498	2.29083	5.91888	1.39e-05	0.000350232	OE_58528	growth/differentiation factor 8-like	XP_023223240.1					Yes	No	No	No
Cluster-1795.52859	2.28662	3.76472	2.41e-09	1.5e-07	OE_86423	salivary lipocalin	ACB70377.1					Yes	No	No	No
Cluster-1795.42077	2.28635	4.20111	5.56e-08	2.57e-06	OE_42967	7DB family member	AGJ90344.1					Yes	No	No	Yes
Cluster-1795.34354	2.28633	9.21558	3.51e-08	1.71e-06	OE_92983	acid tail salivary protein	ACB70369.1					Yes	No	No	Yes
Cluster-1795.14883	2.28517	4.35095	1.26e-09	8.38e-08	OE_8658	hemicentin-2-like	XP_023232034.1					Yes	Yes	No	Yes
Cluster-1795.48191	2.28414	4.18128	6.44e-08	2.92e-06	OE_42966	7DB family member	AGJ90344.1					Yes	No	No	Yes
Cluster-1795.60029	2.28385	4.66841	5.39e-05	0.00113597	OE_95386	pep scaffold:IscaW1:DS904617:340094:364740:-1 gene:ISCW013407 transcript:ISCW013407-RA gene_biotype:protein_coding transcript_biotype:protein_coding description:Adipophilin/perilipin, putative	B7QC47				PF03036 Perilipin family	No	No	No	No
Cluster-1795.26555	2.2806	4.87139	1.3e-09	8.61e-08	OE_14466	sodium-dependent proline transporter-like isoform X4	XP_022659813.1					Yes	No	No	No
Cluster-1795.1214	2.2794	3.94287	7.11e-08	3.2e-06	OE_80382	lipocalin-like protein	ASV59774.1	[F]GO:0043176: amine binding;[P]GO:0030682: mitigation of host defenses by symbiont		IPR002970 Tick histamine-binding protein;IPR005657 Triabin/Procalin		Yes	No	No	No
Cluster-1795.23823	2.27746	4.77514	3.41e-09	2.06e-07	OE_22837	superoxide dismutase [Cu-Zn]-like isoform X4	XP_026275927.1					Yes	No	No	Yes
Cluster-1795.56751	2.27413	5.13281	2.38e-09	1.48e-07	OE_46478	salivary mucin	ABR23460.1					Yes	No	Probable	No
Cluster-1795.29523	2.27269	2.36118	0.00014202	0.00261629	OE_12192	dual kunitz salivary protein	ACB70326.1	[F]GO:0004867: serine-type endopeptidase inhibitor activity		IPR042482 Kunitz-type protease inhibitor 1		Yes	No	No	No
Cluster-1795.55687	2.27106	3.3657	9.55e-10	6.53e-08	OE_68053	phospholipase A2	ABR23453.1	[F]GO:0004623: phospholipase A2 activity;[P]GO:0050482: arachidonic acid secretion;[P]GO:0006644: phospholipid metabolic process	EC:3.1.1.4	IPR036444 Phospholipase A2 domain superfamily;IPR036444 Phospholipase A2 domain superfamily;IPR036444 Phospholipase A2 domain superfamily		Yes	No	No	No	Glycerophospholipid metabolism;alpha-Linolenic acid metabolism;Arachidonic acid metabolism;Ether lipid metabolism	map00564;map00592;map00590;map00565
Cluster-1795.47462	2.26988	6.51093	5.6e-06	0.000156508	OE_25681	pep scaffold:IscaW1:DS904617:340094:364740:-1 gene:ISCW013407 transcript:ISCW013407-RA gene_biotype:protein_coding transcript_biotype:protein_coding description:Adipophilin/perilipin, putative	B7QC47				PF03036 Perilipin family	No	No	No	No
Cluster-1795.30227	2.26878	5.0558	7.88e-09	4.41e-07	OE_46480	putative salivary secreted protein variant	ABR23411.1					No	No	No	No
Cluster-1795.72787	2.26516	4.65325	1.56e-07	6.47e-06	OE_102505	acid tail salivary protein	ABR23361.1					Yes	No	No	No
Cluster-1795.41031	2.26401	6.35628	1.86e-09	1.19e-07	OE_70828	5&apos;-nucleotidase/putative apyrase isoform 1 precursor	ABS30896.1	[F]GO:0016788: hydrolase activity, acting on ester bonds;[F]GO:0046872: metal ion binding;[F]GO:0000166: nucleotide binding;[P]GO:0009166: nucleotide catabolic process	EC:3.1	IPR039529 GPI inositol-deacylase;IPR040409 Phytochelatin synthase;IPR039215 RecQ-mediated genome instability protein 1;IPR036907 5'-Nucleotidase, C-terminal domain superfamily		Yes	No	No	No
Cluster-1795.43770	2.26373	10.3672	2.02e-08	1.03e-06	OE_83205	salivary lipocalin	ACB70352.1	[F]GO:0043176: amine binding;[P]GO:0030682: mitigation of host defenses by symbiont		IPR002970 Tick histamine-binding protein;IPR005657 Triabin/Procalin		No	No	No	No
Cluster-1795.51964	2.26181	5.55135	1.22e-09	8.12e-08	OE_7156	salivary lipocalin	ACB70384.1	[F]GO:0043176: amine binding;[P]GO:0030682: mitigation of host defenses by symbiont		IPR002970 Tick histamine-binding protein;IPR005657 Triabin/Procalin		Yes	No	No	Yes
Cluster-1795.3132	2.25881	2.91258	2.39e-05	0.000562294	OE_34615	serum amyloid A protein-like	ABR23406.1	[C]GO:0005576: extracellular region		IPR038903 Allergen Asp f 4		Yes	Yes	No	Yes
Cluster-1795.60026	2.25696	5.339	8.75e-06	0.000232408	OE_71326	pep scaffold:IscaW1:DS904617:340094:364740:-1 gene:ISCW013407 transcript:ISCW013407-RA gene_biotype:protein_coding transcript_biotype:protein_coding description:Adipophilin/perilipin, putative	B7QC47				PF03036 Perilipin family	No	No	No	No
Cluster-1795.35644	2.25623	2.81863	1.51e-07	6.28e-06	OE_85555	pep scaffold:IscaW1:DS956095:5771:168841:1 gene:ISCW014953 transcript:ISCW014953-RA gene_biotype:protein_coding transcript_biotype:protein_coding description:Putative uncharacterized protein (Fragment)	B7QK12					Yes	No	No	Yes
Cluster-1795.39239	2.25395	5.09827	7.32e-09	4.14e-07	OE_85920	hypothetical protein Phum_PHUM474680	EEB17615.1	[F]GO:0004222: metalloendopeptidase activity	EC:3.4.24	IPR039731 CAAX prenyl protease 2, eukaryotes	PF00651 BTB/POZ domain;PF01431 Peptidase family M13;PF05649 Peptidase family M13	Yes	No	No	Yes
Cluster-1795.21148	2.2538	4.45421	6.51e-08	2.96e-06	OE_185	calcitonin/calcitonin-related protein	ACB70363.1	[F]GO:0005179: hormone activity;[C]GO:0005576: extracellular region		IPR039236 Gastrin;IPR038903 Allergen Asp f 4		No	No	No	Yes
Cluster-1795.45737	2.25215	7.88591	1.52e-09	9.94e-08	OE_55867	acid tail salivary protein	ACB70371.1					No	No	No	Yes
Cluster-1795.28979	2.25198	7.78269	9.29e-11	7.88e-09	OE_75740	truncated salivary lipocalin, partial	ABR23394.1	[F]GO:0043176: amine binding;[P]GO:0030682: mitigation of host defenses by symbiont		IPR002970 Tick histamine-binding protein;IPR005657 Triabin/Procalin		Yes	No	No	No
Cluster-1795.43088	2.25126	4.87348	2.95e-08	1.45e-06	OE_85256	apyrase	AGJ90350.1	[F]GO:0016788: hydrolase activity, acting on ester bonds;[F]GO:0046872: metal ion binding;[F]GO:0000166: nucleotide binding;[P]GO:0009166: nucleotide catabolic process	EC:3.1	IPR039529 GPI inositol-deacylase;IPR040409 Phytochelatin synthase;IPR039215 RecQ-mediated genome instability protein 1;IPR036907 5'-Nucleotidase, C-terminal domain superfamily		No	No	No	No
Cluster-1795.45544	2.25116	9.68558	2.13e-08	1.08e-06	OE_79982	lipocalin-like protein	ASV59774.1	[F]GO:0043176: amine binding;[P]GO:0030682: mitigation of host defenses by symbiont		IPR002970 Tick histamine-binding protein;IPR005657 Triabin/Procalin		Yes	No	No	No
Cluster-1795.10877	2.25067	5.19938	7.02e-10	4.94e-08	OE_3616	Metis3 protein	CAO00627.1	[F]GO:0004222: metalloendopeptidase activity	EC:3.4.24	IPR039731 CAAX prenyl protease 2, eukaryotes		Yes	No	No	Yes
Cluster-1795.56757	2.2505	6.13936	5.46e-10	3.93e-08	OE_56147	salivary mucin	ABR23460.1					No	Yes	No	No
Cluster-1795.48103	2.2502	6.11275	1.73e-10	1.39e-08	OE_54781	metalloprotease, partial	ABI52714.1	[F]GO:0008237: metallopeptidase activity		IPR039806 Peptidase M12B, ADAM-TS13		No	No	No	No
Cluster-1795.41573	2.24771	7.33407	1.09e-10	9.06e-09	OE_75841	myotubularin-related protein 3-like isoform X2	XP_023235838.1					Yes	No	No	No
Cluster-1795.51047	2.24739	11.2652	2.53e-10	1.97e-08	OE_75673	acid tail salivary protein	ACB70371.1					Yes	No	No	Yes
Cluster-1795.40439	2.24541	11.0223	3.17e-10	2.4e-08	OE_45091	salivary lipocalin	ACB70352.1	[F]GO:0043176: amine binding;[P]GO:0030682: mitigation of host defenses by symbiont		IPR002970 Tick histamine-binding protein;IPR005657 Triabin/Procalin		No	Yes	No	No
Cluster-1795.30794	2.24497	2.56142	2.67e-06	8.15e-05	OE_69883	alpha-2-macroglobulin precursor splice variant 1	AAN10129.1	[F]GO:0004866: endopeptidase inhibitor activity;[C]GO:0005615: extracellular space		IPR019507 Protease A inhibitor IA3;IPR040428 Attacin/Sarcotoxin-2		No	No	No	No
Cluster-1795.51046	2.24463	8.29358	7.83e-09	4.39e-07	OE_44633	acid tail salivary protein	ABR23361.1					No	No	No	No
Cluster-1795.45482	2.24433	3.70394	1.84e-09	1.18e-07	OE_43477	hypothetical secreted protein	ACB70342.1					No	No	No	No
Cluster-1795.39686	2.24343	7.12731	9.95e-08	4.32e-06	OE_75298	dual kunitz salivary protein	ACB70326.1	[F]GO:0004867: serine-type endopeptidase inhibitor activity		IPR042482 Kunitz-type protease inhibitor 1		Yes	Yes	No	No
Cluster-1795.59612	2.23819	4.90671	2.41e-09	1.5e-07	OE_53898	moubatin-like 3	ABR23414.1					Yes	No	No	Yes
Cluster-1795.47634	2.23759	5.06645	7.45e-10	5.22e-08	OE_83285	hypothetical secreted protein	ACB70342.1					Yes	No	No	No
Cluster-1795.56750	2.23594	4.92548	6.87e-09	3.91e-07	OE_39387	putative salivary secreted protein variant	ABR23411.1					Yes	No	No	No
Cluster-1795.60414	2.23569	2.67748	1.22e-08	6.53e-07	OE_18813	pep scaffold:IscaW1:DS808037:833:1033:1 gene:ISCW024441 transcript:ISCW024441-RA gene_biotype:protein_coding transcript_biotype:protein_coding description:Serine protease inhibitor, putative (Fragment)	B7PWG9	[F]GO:0004867: serine-type endopeptidase inhibitor activity;[C]GO:0005615: extracellular space		IPR042482 Kunitz-type protease inhibitor 1;IPR040428 Attacin/Sarcotoxin-2	PF00014 Kunitz/Bovine pancreatic trypsin inhibitor domain	No	No	No	No
Cluster-1795.48726	2.23488	3.58244	2.97e-08	1.46e-06	OE_92218	phospholipase A2	ABR23453.1	[F]GO:0004623: phospholipase A2 activity;[P]GO:0050482: arachidonic acid secretion;[P]GO:0006644: phospholipid metabolic process	EC:3.1.1.4	IPR036444 Phospholipase A2 domain superfamily;IPR036444 Phospholipase A2 domain superfamily;IPR036444 Phospholipase A2 domain superfamily		No	No	No	No	Glycerophospholipid metabolism;alpha-Linolenic acid metabolism;Arachidonic acid metabolism;Ether lipid metabolism	map00564;map00592;map00590;map00565
Cluster-1795.45443	2.2347	2.52289	1.54e-08	8.05e-07	OE_15653	salivary lipocalin	ACB70384.1	[F]GO:0043176: amine binding;[P]GO:0030682: mitigation of host defenses by symbiont		IPR002970 Tick histamine-binding protein;IPR005657 Triabin/Procalin		Yes	No	No	Yes
Cluster-1795.37016	2.22947	3.95623	4.14e-09	2.45e-07	OE_56356	metalloprotease	BAE00066.1	[F]GO:0004222: metalloendopeptidase activity	EC:3.4.24	IPR039731 CAAX prenyl protease 2, eukaryotes		Yes	No	No	No
Cluster-1795.48102	2.2291	6.11804	3.03e-10	2.3e-08	OE_54779	metalloprotease, partial	ABI52714.1	[F]GO:0008237: metallopeptidase activity		IPR039806 Peptidase M12B, ADAM-TS13		No	No	No	No
Cluster-1795.32933	2.22724	5.01284	3.01e-09	1.83e-07	OE_16194	hypothetical secreted protein	ACB70342.1					No	No	No	No
Cluster-1795.60357	2.22634	3.29343	1.28e-08	6.79e-07	OE_34556	venom metalloproteinase antarease-like TtrivMP_A	XP_018494555.1					Yes	Yes	No	Yes
Cluster-1795.39534	2.22401	10.7684	2.72e-08	1.35e-06	OE_68953	moubatin 1-like 2	ABR23399.1					No	Yes	No	No
Cluster-1795.57214	2.22341	3.79643	2.32e-09	1.45e-07	OE_94297	TSGP2	AAN76829.1					No	No	No	No
Cluster-1795.46224	2.22276	4.53116	2.6e-07	1.03e-05	OE_85608	BTSP	ACB70365.1					Yes	Yes	No	Yes
Cluster-1795.38393	2.22032	4.31006	4.45e-09	2.62e-07	OE_20615	hypothetical secreted protein	ACB70342.1					Yes	No	No	Yes
Cluster-1795.88767	2.22008	3.84235	2.66e-07	1.05e-05	OE_80380	lipocalin-like protein	ASV59774.1	[F]GO:0043176: amine binding;[P]GO:0030682: mitigation of host defenses by symbiont		IPR002970 Tick histamine-binding protein;IPR005657 Triabin/Procalin		Yes	No	No	No
Cluster-1795.44123	2.21911	6.55795	2.48e-10	1.94e-08	OE_55140	phospholipase A2	ABR23453.1	[F]GO:0004623: phospholipase A2 activity;[P]GO:0050482: arachidonic acid secretion;[P]GO:0006644: phospholipid metabolic process	EC:3.1.1.4	IPR036444 Phospholipase A2 domain superfamily;IPR036444 Phospholipase A2 domain superfamily;IPR036444 Phospholipase A2 domain superfamily		Yes	No	No	No	Glycerophospholipid metabolism;alpha-Linolenic acid metabolism;Arachidonic acid metabolism;Ether lipid metabolism	map00564;map00592;map00590;map00565
Cluster-1795.18156	2.21426	2.86501	3.3e-07	1.28e-05	OE_12453	TPA: serine carboxypeptidase	DAA34155.1	[F]GO:0004185: serine-type carboxypeptidase activity	EC:3.4.16	IPR015567 Peptidase M14B, caboxypeptidase D		Yes	Yes	No	Yes
Cluster-1795.43576	2.21423	6.87452	2.36e-07	9.39e-06	OE_70357	salivary lipocalin	ACB70352.1	[F]GO:0043176: amine binding;[P]GO:0030682: mitigation of host defenses by symbiont		IPR002970 Tick histamine-binding protein;IPR005657 Triabin/Procalin		Yes	No	No	No
Cluster-1795.52567	2.21392	3.232	2.33e-09	1.46e-07	OE_91532	phospholipase A2	AGJ90343.1	[F]GO:0004623: phospholipase A2 activity;[P]GO:0050482: arachidonic acid secretion;[P]GO:0006644: phospholipid metabolic process	EC:3.1.1.4	IPR036444 Phospholipase A2 domain superfamily;IPR036444 Phospholipase A2 domain superfamily;IPR036444 Phospholipase A2 domain superfamily		Yes	No	No	No	Glycerophospholipid metabolism;alpha-Linolenic acid metabolism;Arachidonic acid metabolism;Ether lipid metabolism	map00564;map00592;map00590;map00565
Cluster-1795.24148	2.21061	5.92468	1.59e-07	6.57e-06	OE_70817	BTSP, partial	ACB70394.1					Yes	No	No	No
Cluster-1795.42072	2.20967	6.85599	1.26e-09	8.4e-08	OE_75463	phospholipase A2	AGJ90343.1	[F]GO:0004623: phospholipase A2 activity;[P]GO:0050482: arachidonic acid secretion;[P]GO:0006644: phospholipid metabolic process	EC:3.1.1.4	IPR036444 Phospholipase A2 domain superfamily;IPR036444 Phospholipase A2 domain superfamily;IPR036444 Phospholipase A2 domain superfamily		Yes	No	No	No	Glycerophospholipid metabolism;alpha-Linolenic acid metabolism;Arachidonic acid metabolism;Ether lipid metabolism	map00564;map00592;map00590;map00565
Cluster-1795.37177	2.20942	7.08814	1.43e-09	9.4e-08	OE_54369	hypothetical secreted protein	ACB70342.1					No	No	No	Yes
Cluster-1795.45521	2.20862	10.8385	1.9e-07	7.72e-06	OE_22433	BTSP	ACB70365.1					Yes	Yes	No	No
Cluster-1795.45526	2.20744	8.15853	2.89e-07	1.13e-05	OE_83166	BTSP	ACB70365.1					Yes	Yes	No	Yes
Cluster-1795.37188	2.20579	4.45962	2.61e-09	1.62e-07	OE_94079	hypothetical secreted protein	ACB70342.1					No	No	No	No
Cluster-1795.33650	2.20477	3.79224	1.25e-07	5.3e-06	OE_69147	7DB family member	AGJ90344.1					Yes	No	No	Yes
Cluster-1795.39868	2.20136	4.865	6.4e-08	2.91e-06	OE_23194	5&apos;-nucleotidase/putative apyrase isoform 1 precursor	ABS30896.1	[F]GO:0016788: hydrolase activity, acting on ester bonds;[F]GO:0046872: metal ion binding;[F]GO:0000166: nucleotide binding;[P]GO:0009166: nucleotide catabolic process	EC:3.1	IPR039529 GPI inositol-deacylase;IPR040409 Phytochelatin synthase;IPR039215 RecQ-mediated genome instability protein 1;IPR036907 5'-Nucleotidase, C-terminal domain superfamily		No	No	No	No
Cluster-1795.46799	2.20098	4.95089	3.2e-08	1.57e-06	OE_19012	apyrase	AGJ90350.1	[F]GO:0016788: hydrolase activity, acting on ester bonds;[F]GO:0046872: metal ion binding;[F]GO:0000166: nucleotide binding;[P]GO:0009166: nucleotide catabolic process	EC:3.1	IPR039529 GPI inositol-deacylase;IPR040409 Phytochelatin synthase;IPR039215 RecQ-mediated genome instability protein 1;IPR036907 5'-Nucleotidase, C-terminal domain superfamily		No	No	No	No
Cluster-1795.42150	2.20077	6.41789	1.33e-10	1.1e-08	OE_75418	neprilysin-2-like isoform X3	XP_023343136.1					No	No	No	No
Cluster-1795.20241	2.1989	5.2716	7.83e-09	4.39e-07	OE_12235	metalloprotease, partial	ABI52714.1	[F]GO:0008237: metallopeptidase activity		IPR039806 Peptidase M12B, ADAM-TS13		No	No	No	Yes
Cluster-3072.0	2.19865	2.87443	9.34e-08	4.08e-06	OE_27567	proteophosphoglycan, putative, partial	EEC02574.1					Yes	No	No	Yes
Cluster-1795.41038	2.19819	10.0736	1.18e-08	6.36e-07	OE_44852	apyrase	AGJ90350.1	[F]GO:0016788: hydrolase activity, acting on ester bonds;[F]GO:0046872: metal ion binding;[F]GO:0000166: nucleotide binding;[P]GO:0009166: nucleotide catabolic process	EC:3.1	IPR039529 GPI inositol-deacylase;IPR040409 Phytochelatin synthase;IPR039215 RecQ-mediated genome instability protein 1;IPR036907 5'-Nucleotidase, C-terminal domain superfamily		No	No	No	No
Cluster-1795.24506	2.19501	1.60539	1.03e-05	0.0002688	OE_14907	hypothetical protein IscW_ISCW021912, partial	EEC17883.1					Yes	Yes	No	No
Cluster-1795.8538	2.19499	2.51338	8.93e-06	0.000236592	OE_68256	cystathionine gamma-lyase-like	XP_013782675.1					Yes	No	No	No
Cluster-1795.79292	2.19474	1.34889	0.000347681	0.00558063	OE_70013	lipocalin, partial	ABI52807.1	[F]GO:0043176: amine binding;[P]GO:0030682: mitigation of host defenses by symbiont		IPR002970 Tick histamine-binding protein;IPR005657 Triabin/Procalin		No	No	No	No
Cluster-1795.23824	2.19277	6.08047	1.18e-08	6.34e-07	OE_70791	superoxide dismutase [Cu-Zn]-like isoform X4	XP_026275927.1					Yes	No	No	Yes
Cluster-1795.79649	2.18906	1.35157	4.33e-05	0.000939734	OE_84790	phospholipase A2, partial	ACB70350.1	[F]GO:0004623: phospholipase A2 activity;[P]GO:0050482: arachidonic acid secretion;[P]GO:0006644: phospholipid metabolic process	EC:3.1.1.4	IPR036444 Phospholipase A2 domain superfamily;IPR036444 Phospholipase A2 domain superfamily;IPR036444 Phospholipase A2 domain superfamily		No	No	No	Yes	Glycerophospholipid metabolism;alpha-Linolenic acid metabolism;Arachidonic acid metabolism;Ether lipid metabolism	map00564;map00592;map00590;map00565
Cluster-1795.26171	2.1882	12.2992	1.12e-09	7.54e-08	OE_44743	salivary lipocalin	ACB70352.1	[F]GO:0043176: amine binding;[P]GO:0030682: mitigation of host defenses by symbiont		IPR002970 Tick histamine-binding protein;IPR005657 Triabin/Procalin		No	No	No	No
Cluster-1795.40951	2.18782	6.50913	2.34e-09	1.46e-07	OE_75465	phospholipase A2	AGJ90343.1	[F]GO:0004623: phospholipase A2 activity;[P]GO:0050482: arachidonic acid secretion;[P]GO:0006644: phospholipid metabolic process	EC:3.1.1.4	IPR036444 Phospholipase A2 domain superfamily;IPR036444 Phospholipase A2 domain superfamily;IPR036444 Phospholipase A2 domain superfamily		Yes	No	No	No	Glycerophospholipid metabolism;alpha-Linolenic acid metabolism;Arachidonic acid metabolism;Ether lipid metabolism	map00564;map00592;map00590;map00565
Cluster-1795.38933	2.18664	5.12591	1.75e-09	1.13e-07	OE_54367	hypothetical secreted protein	ACB70342.1					No	No	No	No
Cluster-1795.38609	2.18263	4.79773	1e-09	6.81e-08	OE_12229	salivary lipocalin	ABR23386.1					Yes	Yes	No	No
Cluster-1795.42174	2.18253	6.22775	4.85e-09	2.84e-07	OE_75460	phospholipase A2, partial	ACB70350.1	[F]GO:0004623: phospholipase A2 activity;[P]GO:0050482: arachidonic acid secretion;[P]GO:0006644: phospholipid metabolic process	EC:3.1.1.4	IPR036444 Phospholipase A2 domain superfamily;IPR036444 Phospholipase A2 domain superfamily;IPR036444 Phospholipase A2 domain superfamily		Yes	No	No	No	Glycerophospholipid metabolism;alpha-Linolenic acid metabolism;Arachidonic acid metabolism;Ether lipid metabolism	map00564;map00592;map00590;map00565
Cluster-1795.38394	2.18137	2.19711	2.15e-07	8.62e-06	OE_86352	hypothetical secreted protein	ACB70342.1					Yes	No	No	No
Cluster-1795.64639	2.18087	4.37237	7.05e-08	3.17e-06	OE_37431	pep scaffold:IscaW1:DS767852:23722:33803:1 gene:ISCW005899 transcript:ISCW005899-RA gene_biotype:protein_coding transcript_biotype:protein_coding description:Phosphatidylinositol transfer protein SEC14, putative	B7PQU9	[F]GO:0016787: hydrolase activity	EC:3	IPR039666 Dolichyldiphosphatase 1	PF00650 CRAL/TRIO domain	Yes	No	No	No
Cluster-1795.61326	2.18042	4.81838	1.96e-09	1.25e-07	OE_12452	pep scaffold:IscaW1:DS924441:25761:33241:-1 gene:ISCW022356 transcript:ISCW022356-RA gene_biotype:protein_coding transcript_biotype:protein_coding description:Carboxypeptidase (Fragment)	B7QF76	[F]GO:0004185: serine-type carboxypeptidase activity;[P]GO:0051603: proteolysis involved in cellular protein catabolic process	EC:3.4.16	IPR015567 Peptidase M14B, caboxypeptidase D;IPR022296 Proteasome, alpha subunit, bacterial	PF00450 Serine carboxypeptidase	Yes	No	No	Yes
Cluster-1795.37107	2.17918	6.64637	4.54e-08	2.13e-06	OE_180	calcitonin/calcitonin-related protein	ACB70363.1	[F]GO:0005179: hormone activity;[C]GO:0005576: extracellular region		IPR039236 Gastrin;IPR038903 Allergen Asp f 4		Yes	Yes	No	No
Cluster-1795.40591	2.17892	5.28327	5.81e-07	2.11e-05	OE_42983	moubatin-like 1	ABR23347.1					Yes	No	No	No
Cluster-1795.78019	2.17654	4.12745	1.39e-08	7.3e-07	OE_94235	pep scaffold:IscaW1:DS939152:141740:215798:-1 gene:ISCW014125 transcript:ISCW014125-RA gene_biotype:protein_coding transcript_biotype:protein_coding description:Laminin beta 1 chain, putative	B7QHE0	[F]GO:0003944: N-acetylglucosamine-1-phosphodiester alpha-N-acetylglucosaminidase activity;[F]GO:0004714: transmembrane receptor protein tyrosine kinase activity;[P]GO:0009887: animal organ morphogenesis;[P]GO:0070831: basement membrane assembly;[P]GO:0016477: cell migration;[P]GO:0034446: substrate adhesion-dependent cell spreading;[P]GO:0009888: tissue development;[C]GO:0043256: laminin complex	EC:3.1.4.45;EC:2.7.10.1	IPR030658 Macrophage colony-stimulating factor 1 receptor;IPR033204 Paired box protein PAX9;IPR033232 Serine/threonine-protein kinase MRCK beta;IPR026727 SRC kinase signalling inhibitor 1	PF00053 Laminin EGF domain;PF00055 Laminin N-terminal (Domain VI)	No	No	No	No
Cluster-1795.37320	2.17476	6.6483	5.44e-10	3.92e-08	OE_31391	pep scaffold:IscaW1:DS849578:25720:35913:-1 gene:ISCW009954 transcript:ISCW009954-RA gene_biotype:protein_coding transcript_biotype:protein_coding description:Serine proteinase inhibitor, putative (Fragment)	B7Q3H2	[F]GO:0004867: serine-type endopeptidase inhibitor activity;[C]GO:0005615: extracellular space		IPR042482 Kunitz-type protease inhibitor 1;IPR040428 Attacin/Sarcotoxin-2	PF00014 Kunitz/Bovine pancreatic trypsin inhibitor domain	Yes	Yes	No	Yes
Cluster-1795.53485	2.16959	2.52889	1.25e-07	5.3e-06	OE_83245	metalloprotease	BAF43575.1	[F]GO:0004222: metalloendopeptidase activity	EC:3.4.24	IPR039731 CAAX prenyl protease 2, eukaryotes		Yes	No	No	No
Cluster-1795.34821	2.16865	4.4951	2.94e-05	0.00067269	OE_69998	truncated secreted metalloprotease	AAM93653.1	[F]GO:0004222: metalloendopeptidase activity	EC:3.4.24	IPR039731 CAAX prenyl protease 2, eukaryotes		No	No	No	No
Cluster-1795.44174	2.16835	4.14371	7.7e-06	0.000208001	OE_93456	hypothetical protein L798_10644	KDQ71534.1					Yes	No	No	No
Cluster-1795.76831	2.16679	2.70479	1.75e-07	7.17e-06	OE_3423	savicalin	ADI60053.1					No	No	No	Yes
Cluster-1795.64524	2.16376	2.83676	1.39e-08	7.34e-07	OE_86245	zinc-dependent metalloprotease, partial	ACB70344.1	[F]GO:0004222: metalloendopeptidase activity	EC:3.4.24	IPR039731 CAAX prenyl protease 2, eukaryotes		No	No	No	No
Cluster-1795.18041	2.16179	4.0942	4.85e-06	0.000138185	OE_14510	uncharacterized protein LOC107446204	XP_015916279.1					No	No	No	No
Cluster-1795.48643	2.16138	8.7758	4.88e-08	2.27e-06	OE_68170	BTSP	ACB70365.1					Yes	Yes	No	No
Cluster-1795.45636	2.15912	4.26867	5.51e-09	3.2e-07	OE_94078	hypothetical secreted protein	ACB70342.1					No	No	No	No
Cluster-1795.74364	2.1576	2.22731	4.29e-07	1.61e-05	OE_55873	acid tail salivary protein	ACB70371.1					No	No	No	Yes
Cluster-1795.41043	2.15437	10.9592	5.47e-09	3.18e-07	OE_55645	apyrase	AGJ90350.1	[F]GO:0016788: hydrolase activity, acting on ester bonds;[F]GO:0046872: metal ion binding;[F]GO:0000166: nucleotide binding;[P]GO:0009166: nucleotide catabolic process	EC:3.1	IPR039529 GPI inositol-deacylase;IPR040409 Phytochelatin synthase;IPR039215 RecQ-mediated genome instability protein 1;IPR036907 5'-Nucleotidase, C-terminal domain superfamily		No	No	No	No
Cluster-1795.38176	2.15305	4.44819	7.92e-08	3.53e-06	OE_84960	hypothetical protein X777_06861, partial	EZA53797.1					Yes	No	No	No
Cluster-1795.16765	2.15185	5.09428	9.36e-10	6.41e-08	OE_87901	hypothetical secreted protein precursor	ACB70310.1					Yes	No	No	Yes
Cluster-1795.78106	2.15161	3.85885	4.12e-06	0.000119435	OE_35818	dual kunitz salivary protein	ACB70326.1	[F]GO:0004867: serine-type endopeptidase inhibitor activity		IPR042482 Kunitz-type protease inhibitor 1		Yes	No	No	Yes
Cluster-1795.48260	2.15133	7.4737	1.78e-09	1.14e-07	OE_16212	phospholipase A2, partial	ACB70350.1	[F]GO:0004623: phospholipase A2 activity;[P]GO:0050482: arachidonic acid secretion;[P]GO:0006644: phospholipid metabolic process	EC:3.1.1.4	IPR036444 Phospholipase A2 domain superfamily;IPR036444 Phospholipase A2 domain superfamily;IPR036444 Phospholipase A2 domain superfamily		No	No	No	Yes	Glycerophospholipid metabolism;alpha-Linolenic acid metabolism;Arachidonic acid metabolism;Ether lipid metabolism	map00564;map00592;map00590;map00565
Cluster-1795.63973	2.15106	0.557936	3.53e-05	0.000787308	OE_45586	moubatin-like 6	ABR23380.1					Yes	No	No	No
Cluster-1795.42092	2.14938	4.49857	4.21e-07	1.58e-05	OE_93521	5&apos;-nucleotidase/putative apyrase precursor, partial	ACB70391.1	[F]GO:0016787: hydrolase activity;[P]GO:0009166: nucleotide catabolic process	EC:3	IPR039666 Dolichyldiphosphatase 1;IPR036907 5'-Nucleotidase, C-terminal domain superfamily		No	No	No	No
Cluster-1795.9796	2.14808	4.17536	1.56e-08	8.16e-07	OE_24191	pep scaffold:IscaW1:DS924441:25761:33241:-1 gene:ISCW022356 transcript:ISCW022356-RA gene_biotype:protein_coding transcript_biotype:protein_coding description:Carboxypeptidase (Fragment)	B7QF76	[F]GO:0004185: serine-type carboxypeptidase activity;[P]GO:0051603: proteolysis involved in cellular protein catabolic process	EC:3.4.16	IPR015567 Peptidase M14B, caboxypeptidase D;IPR022296 Proteasome, alpha subunit, bacterial	PF00450 Serine carboxypeptidase	Yes	No	No	Yes
Cluster-1795.53169	2.14744	5.40744	1.32e-09	8.74e-08	OE_85278	metalloprotease, partial	ABI52714.1	[F]GO:0008237: metallopeptidase activity		IPR039806 Peptidase M12B, ADAM-TS13		No	No	No	No
Cluster-1795.58160	2.14556	5.51858	2.98e-08	1.46e-06	OE_67985	metalloprotease, partial	ABI52714.1	[F]GO:0008237: metallopeptidase activity		IPR039806 Peptidase M12B, ADAM-TS13		No	No	No	No
Cluster-1795.47453	2.1454	6.72058	1.84e-07	7.5e-06	OE_75417	protein VAC14 homolog	XP_023705841.1					No	No	No	No
Cluster-1795.37019	2.14415	1.68075	2.52e-06	7.77e-05	OE_56348	metalloprotease	BAE00066.1	[F]GO:0004222: metalloendopeptidase activity	EC:3.4.24	IPR039731 CAAX prenyl protease 2, eukaryotes		Yes	No	No	No
Cluster-1795.37180	2.1435	5.95039	2.09e-09	1.32e-07	OE_35895	hypothetical secreted protein	ACB70342.1					No	No	No	Yes
Cluster-1795.27424	2.14191	3.24263	1.22e-07	5.19e-06	OE_46143	chromosome-associated kinesin KIF4-like	XP_023217918.1					Yes	No	No	No
Cluster-1795.2664	2.14029	5.50708	1.13e-08	6.08e-07	OE_13366	putative serine protease K12H4.7	XP_003742341.1					Yes	No	No	No
Cluster-1795.41457	2.14025	10.2418	1.17e-07	5.01e-06	OE_68919	dual kunitz salivary protein	ACB70326.1	[F]GO:0004867: serine-type endopeptidase inhibitor activity		IPR042482 Kunitz-type protease inhibitor 1		No	Yes	No	No
Cluster-1795.48099	2.14007	6.6941	7.32e-10	5.13e-08	OE_54780	metalloprotease, partial	ABI52714.1	[F]GO:0008237: metallopeptidase activity		IPR039806 Peptidase M12B, ADAM-TS13		No	No	No	No
Cluster-1795.54199	2.13967	8.05639	1.21e-09	8.09e-08	OE_11523	carboxypeptidase inhibitor SmCI-like isoform X2	XP_022249736.1					Yes	Yes	No	Yes
Cluster-1795.31924	2.13958	3.24801	4.02e-06	0.000116966	OE_23071	LOW QUALITY PROTEIN: uncharacterized protein LOC106667666	XP_024086440.1					Yes	No	No	No
Cluster-1795.23821	2.13805	3.43472	3.52e-07	1.35e-05	OE_1669	pep scaffold:IscaW1:DS882358:17117:29335:1 gene:ISCW011852 transcript:ISCW011852-RA gene_biotype:protein_coding transcript_biotype:protein_coding description:Cu2+/Zn2+ superoxide dismutase SOD1, putative	B7Q898	[F]GO:0046872: metal ion binding;[F]GO:0004784: superoxide dismutase activity	EC:1.15.1.1	IPR040409 Phytochelatin synthase;IPR019833 Manganese/iron superoxide dismutase, binding site	PF00080 Copper/zinc superoxide dismutase (SODC)	Yes	No	No	Yes
Cluster-1795.27212	2.13723	3.52332	1.24e-06	4.14e-05	OE_23268	pep scaffold:IscaW1:DS791110:1109:11528:1 gene:ISCW007691 transcript:ISCW007691-RA gene_biotype:protein_coding transcript_biotype:protein_coding description:Cystathionase, putative	B7PU74	[F]GO:0016846: carbon-sulfur lyase activity;[F]GO:0004123: cystathionine gamma-lyase activity;[F]GO:0080146: L-cysteine desulfhydrase activity;[F]GO:0044540: L-cystine L-cysteine-lyase (deaminating);[F]GO:0030170: pyridoxal phosphate binding;[P]GO:0019343: cysteine biosynthetic process via cystathionine;[P]GO:0019346: transsulfuration;[C]GO:0005737: cytoplasm	EC:4.4;EC:4.4.1.1	IPR037029 Alliinase, N-terminal domain superfamily;IPR023523 Histidine decarboxylase, bacteria;IPR005857 Cystathionine beta-synthase;IPR000277 Cys/Met metabolism, pyridoxal phosphate-dependent enzyme;IPR037296 Staphostatin A/B	PF01053 Cys/Met metabolism PLP-dependent enzyme	No	No	No	No	Selenocompound metabolism;Cysteine and methionine metabolism;Glycine, serine and threonine metabolism	map00450;map00270;map00260
Cluster-1795.41048	2.13192	4.44307	2.14e-08	1.09e-06	OE_83268	5&apos;-nucleotidase/putative apyrase precursor, partial	ACB70391.1	[F]GO:0016787: hydrolase activity;[P]GO:0009166: nucleotide catabolic process	EC:3	IPR039666 Dolichyldiphosphatase 1;IPR036907 5'-Nucleotidase, C-terminal domain superfamily		No	No	No	No
Cluster-1795.57409	2.13054	0.751406	0.000559507	0.00834307	OE_75611	hypothetical protein X975_13633, partial	KFM60918.1					No	No	No	No
Cluster-1795.60027	2.13032	5.16368	9.57e-06	0.000251233	OE_95383	pep scaffold:IscaW1:DS904617:340094:364740:-1 gene:ISCW013407 transcript:ISCW013407-RA gene_biotype:protein_coding transcript_biotype:protein_coding description:Adipophilin/perilipin, putative	B7QC47				PF03036 Perilipin family	No	No	No	No
Cluster-1795.55785	2.1298	5.38048	3.64e-06	0.000106958	OE_102327	salivary lipocalin	ABR23418.1	[F]GO:0043176: amine binding;[P]GO:0030682: mitigation of host defenses by symbiont		IPR002970 Tick histamine-binding protein;IPR005657 Triabin/Procalin		Yes	No	No	No
Cluster-1795.27217	2.129	4.07226	1.07e-06	3.65e-05	OE_22880	cystathionine gamma-lyase-like	XP_023240021.1					No	No	No	No
Cluster-1795.51892	2.12828	5.12385	1.16e-07	4.96e-06	OE_75741	truncated salivary lipocalin, partial	ABR23394.1	[F]GO:0043176: amine binding;[P]GO:0030682: mitigation of host defenses by symbiont		IPR002970 Tick histamine-binding protein;IPR005657 Triabin/Procalin		No	No	No	No
Cluster-1795.37246	2.12823	3.47449	7.14e-08	3.21e-06	OE_94372	pep scaffold:IscaW1:DS912927:85981:140537:-1 gene:ISCW013243 transcript:ISCW013243-RA gene_biotype:protein_coding transcript_biotype:protein_coding description:RB13-6 antigen, putative (Fragment)	B7QDE2	[F]GO:0046872: metal ion binding;[F]GO:0003676: nucleic acid binding;[F]GO:0004528: phosphodiesterase I activity	EC:3.1.4.1	IPR040409 Phytochelatin synthase;IPR040050 Zinc finger protein 830;IPR029881 Ectonucleotide pyrophosphatase/phosphodiesterase family member 2	PF01663 Type I phosphodiesterase / nucleotide pyrophosphatase	Yes	No	No	No
Cluster-1795.41032	2.12699	8.47026	5.12e-09	2.99e-07	OE_93520	5&apos;-nucleotidase/putative apyrase isoform 2 precursor	ABS30897.1	[F]GO:0016788: hydrolase activity, acting on ester bonds;[F]GO:0046872: metal ion binding;[F]GO:0000166: nucleotide binding;[P]GO:0009166: nucleotide catabolic process	EC:3.1	IPR039529 GPI inositol-deacylase;IPR040409 Phytochelatin synthase;IPR039215 RecQ-mediated genome instability protein 1;IPR036907 5'-Nucleotidase, C-terminal domain superfamily		Yes	No	No	No
Cluster-1795.27229	2.12481	2.14108	1.15e-05	0.000295225	OE_30274	TPA_inf: cystathionine beta-lyases- cystathionine gamma-synthases-like protein	DAA34397.1	[F]GO:0016829: lyase activity;[F]GO:0030170: pyridoxal phosphate binding;[P]GO:0019346: transsulfuration	EC:4	IPR038970 Polysaccharide lyase 8;IPR023523 Histidine decarboxylase, bacteria;IPR000277 Cys/Met metabolism, pyridoxal phosphate-dependent enzyme		No	No	No	No
Cluster-1795.47685	2.12457	3.61598	2.48e-07	9.83e-06	OE_93912	hypothetical secreted protein	ACB70342.1					Yes	No	No	Yes
Cluster-1795.38937	2.12421	3.32379	4.54e-08	2.13e-06	OE_54373	hypothetical secreted protein	ACB70342.1					No	No	No	No
Cluster-1795.23819	2.1236	7.80393	5.3e-08	2.45e-06	OE_57782	superoxide dismutase [Cu-Zn]-like isoform X4	XP_026275927.1					Yes	No	No	Yes
Cluster-1795.23822	2.12305	6.2731	5.39e-08	2.5e-06	OE_7897	superoxide dismutase [Cu-Zn]-like isoform X4	XP_026275927.1					Yes	No	No	Yes
Cluster-1795.38386	2.12298	6.23032	4.43e-09	2.61e-07	OE_1046	hypothetical secreted protein	ACB70342.1					No	No	No	Yes
Cluster-1795.81194	2.12217	3.66453	1.32e-05	0.000333355	OE_52941	dual kunitz salivary protein	ACB70326.1	[F]GO:0004867: serine-type endopeptidase inhibitor activity		IPR042482 Kunitz-type protease inhibitor 1		Yes	No	No	Yes
Cluster-1795.45009	2.1213	8.08042	1.13e-08	6.09e-07	OE_76077	selenoprotein M-like	XP_013786193.1					Yes	No	No	No
Cluster-1795.41041	2.12027	4.46009	1.06e-07	4.59e-06	OE_70825	5&apos;-nucleotidase/putative apyrase isoform 2 precursor	ABS30897.1	[F]GO:0016788: hydrolase activity, acting on ester bonds;[F]GO:0046872: metal ion binding;[F]GO:0000166: nucleotide binding;[P]GO:0009166: nucleotide catabolic process	EC:3.1	IPR039529 GPI inositol-deacylase;IPR040409 Phytochelatin synthase;IPR039215 RecQ-mediated genome instability protein 1;IPR036907 5'-Nucleotidase, C-terminal domain superfamily		Yes	No	No	No
Cluster-1795.44062	2.11832	1.08023	9.32e-06	0.000245756	OE_56346	metalloprotease	BAF43575.1	[F]GO:0004222: metalloendopeptidase activity	EC:3.4.24	IPR039731 CAAX prenyl protease 2, eukaryotes		Yes	No	No	No
Cluster-1795.46358	2.11806	2.48532	1.77e-07	7.24e-06	OE_84342	5&apos;-nucleotidase/putative apyrase isoform 2 precursor	ABS30897.1	[F]GO:0016788: hydrolase activity, acting on ester bonds;[F]GO:0046872: metal ion binding;[F]GO:0000166: nucleotide binding;[P]GO:0009166: nucleotide catabolic process	EC:3.1	IPR039529 GPI inositol-deacylase;IPR040409 Phytochelatin synthase;IPR039215 RecQ-mediated genome instability protein 1;IPR036907 5'-Nucleotidase, C-terminal domain superfamily		No	No	No	No
Cluster-1795.89308	2.11497	2.34353	3.31e-07	1.28e-05	OE_27556	complement factor B-like isoform X1	XP_023220733.1					No	No	No	No
Cluster-1795.49440	2.11491	1.1848	9.98e-05	0.00193403	OE_30434	acid tail salivary protein	ABR23355.1					Yes	Yes	No	No
Cluster-1795.46492	2.11248	3.37736	2.69e-08	1.34e-06	OE_86250	Metis3 protein	CAO00627.1	[F]GO:0004222: metalloendopeptidase activity	EC:3.4.24	IPR039731 CAAX prenyl protease 2, eukaryotes		No	Yes	No	No
Cluster-1795.49421	2.11203	6.32985	7.94e-08	3.54e-06	OE_28269	moubatin-like 3	ABR23414.1					Yes	No	No	Yes
Cluster-1795.32985	2.10996	4.04621	3.06e-07	1.19e-05	OE_70339	salivary lipocalin, partial	ACB70386.1					Yes	No	No	No
Cluster-1795.17916	2.10878	3.3243	1.12e-08	6.03e-07	OE_86252	Metis3 protein	CAO00627.1	[F]GO:0004222: metalloendopeptidase activity	EC:3.4.24	IPR039731 CAAX prenyl protease 2, eukaryotes		No	No	No	No
Cluster-1795.37463	2.10532	2.80614	5.31e-05	0.00112194	OE_68085	lipocalin-like protein	ASV59774.1	[F]GO:0043176: amine binding;[P]GO:0030682: mitigation of host defenses by symbiont		IPR002970 Tick histamine-binding protein;IPR005657 Triabin/Procalin		No	No	No	No
Cluster-1795.41434	2.10407	9.03732	2.93e-08	1.44e-06	OE_75419	moubatin-like 3	ABR23414.1					Yes	Yes	No	No
Cluster-1795.37183	2.10071	3.26173	3.56e-08	1.72e-06	OE_54371	hypothetical secreted protein	ACB70342.1					No	No	No	No
Cluster-1795.58566	2.0992	3.34	4.87e-08	2.27e-06	OE_54370	hypothetical secreted protein	ACB70342.1					No	No	No	No
Cluster-1795.65412	2.09876	4.67712	7.55e-09	4.25e-07	OE_88070	phospholipase A2, partial	ABI52736.1	[F]GO:0004623: phospholipase A2 activity;[P]GO:0050482: arachidonic acid secretion;[P]GO:0006644: phospholipid metabolic process	EC:3.1.1.4	IPR036444 Phospholipase A2 domain superfamily;IPR036444 Phospholipase A2 domain superfamily;IPR036444 Phospholipase A2 domain superfamily		No	No	No	No	Glycerophospholipid metabolism;alpha-Linolenic acid metabolism;Arachidonic acid metabolism;Ether lipid metabolism	map00564;map00592;map00590;map00565
Cluster-1795.66836	2.097	2.88501	9.23e-07	3.2e-05	OE_71429	5-phosphohydroxy-L-lysine phospho-lyase-like	XP_022238860.1					No	No	No	No
Cluster-1795.56620	2.09536	3.52115	2.22e-08	1.12e-06	OE_86253	Metis3 protein	CAO00627.1	[F]GO:0004222: metalloendopeptidase activity	EC:3.4.24	IPR039731 CAAX prenyl protease 2, eukaryotes		No	No	No	No
Cluster-1795.38134	2.09265	5.90037	8.5e-09	4.71e-07	OE_30120	hypothetical protein X777_06861, partial	EZA53797.1					No	No	No	No
Cluster-1795.48747	2.09255	3.38994	1.58e-07	6.54e-06	OE_92219	phospholipase A2	ABR23453.1	[F]GO:0004623: phospholipase A2 activity;[P]GO:0050482: arachidonic acid secretion;[P]GO:0006644: phospholipid metabolic process	EC:3.1.1.4	IPR036444 Phospholipase A2 domain superfamily;IPR036444 Phospholipase A2 domain superfamily;IPR036444 Phospholipase A2 domain superfamily		Yes	Yes	No	No	Glycerophospholipid metabolism;alpha-Linolenic acid metabolism;Arachidonic acid metabolism;Ether lipid metabolism	map00564;map00592;map00590;map00565
Cluster-1795.38179	2.09196	3.24212	5.48e-08	2.53e-06	OE_24961	endonuclease reverse transcriptase	ADK62395.1	[F]GO:0004519: endonuclease activity;[F]GO:0003964: RNA-directed DNA polymerase activity	EC:2.7.7.49	IPR037146 Colicin/pyocin, DNase domain superfamily;IPR021891 Telomerase ribonucleoprotein complex - RNA-binding domain		No	No	No	No
Cluster-1795.36960	2.09082	7.13109	4.56e-08	2.14e-06	OE_85606	BTSP	ACB70365.1					Yes	Yes	No	Yes
Cluster-1795.20033	2.09068	4.14077	2.96e-08	1.46e-06	OE_71762	Metis3 protein	CAO00627.1	[F]GO:0004222: metalloendopeptidase activity	EC:3.4.24	IPR039731 CAAX prenyl protease 2, eukaryotes		Yes	No	No	No
Cluster-1795.35414	2.08978	8.11927	4.06e-08	1.94e-06	OE_38104	7DB family member	AGJ90344.1					Yes	No	No	Yes
Cluster-1795.36961	2.08945	4.53374	1.34e-06	4.42e-05	OE_85607	BTSP	ACB70365.1					Yes	Yes	No	Yes
Cluster-1795.62484	2.0891	3.63907	7.76e-07	2.73e-05	OE_93517	apyrase	AGJ90350.1	[F]GO:0016788: hydrolase activity, acting on ester bonds;[F]GO:0046872: metal ion binding;[F]GO:0000166: nucleotide binding;[P]GO:0009166: nucleotide catabolic process	EC:3.1	IPR039529 GPI inositol-deacylase;IPR040409 Phytochelatin synthase;IPR039215 RecQ-mediated genome instability protein 1;IPR036907 5'-Nucleotidase, C-terminal domain superfamily		Yes	No	No	No
Cluster-1795.53484	2.08802	3.67085	4.49e-08	2.11e-06	OE_56355	metalloprotease	BAE00066.1	[F]GO:0004222: metalloendopeptidase activity	EC:3.4.24	IPR039731 CAAX prenyl protease 2, eukaryotes		Yes	No	No	No
Cluster-1795.31737	2.08482	8.2234	1.34e-06	4.42e-05	OE_71262	moubatin-like 4	ABR23462.1	[F]GO:0043176: amine binding;[P]GO:0030682: mitigation of host defenses by symbiont		IPR002970 Tick histamine-binding protein;IPR005657 Triabin/Procalin		Yes	No	No	No
Cluster-1795.48098	2.08471	6.33259	1.84e-08	9.42e-07	OE_43117	metalloprotease, partial	ABI52714.1	[F]GO:0008237: metallopeptidase activity		IPR039806 Peptidase M12B, ADAM-TS13		Yes	No	No	No
Cluster-1795.52317	2.08153	3.60719	9.14e-08	4e-06	OE_69928	metalloprotease, partial	ABI52714.1	[F]GO:0008237: metallopeptidase activity		IPR039806 Peptidase M12B, ADAM-TS13		No	No	No	Yes
Cluster-1795.64017	2.08131	2.21257	9.26e-07	3.21e-05	OE_86244	zinc-dependent metalloprotease, partial	ACB70344.1	[F]GO:0004222: metalloendopeptidase activity	EC:3.4.24	IPR039731 CAAX prenyl protease 2, eukaryotes		No	No	No	No
Cluster-1795.15163	2.08068	6.88143	2.75e-06	8.38e-05	OE_94369	BTSP	ABI52632.1					Yes	No	No	Yes
Cluster-1795.38132	2.07927	3.83846	2.56e-08	1.28e-06	OE_34175	hypothetical secreted protein	ACB70342.1					No	No	No	No
Cluster-1795.41044	2.07862	4.25436	1.05e-06	3.59e-05	OE_93983	5&apos;-nucleotidase/putative apyrase precursor, partial	ACB70391.1	[F]GO:0016787: hydrolase activity;[P]GO:0009166: nucleotide catabolic process	EC:3	IPR039666 Dolichyldiphosphatase 1;IPR036907 5'-Nucleotidase, C-terminal domain superfamily		No	No	No	No
Cluster-1795.50565	2.07465	3.32835	3.22e-08	1.57e-06	OE_76017	zinc-dependent metalloprotease, partial	ACB70344.1	[F]GO:0004222: metalloendopeptidase activity	EC:3.4.24	IPR039731 CAAX prenyl protease 2, eukaryotes		Yes	No	No	No
Cluster-1795.42191	2.07371	7.1855	2e-08	1.02e-06	OE_38059	5&apos;-nucleotidase/putative apyrase isoform 1 precursor	ABS30896.1	[F]GO:0016788: hydrolase activity, acting on ester bonds;[F]GO:0046872: metal ion binding;[F]GO:0000166: nucleotide binding;[P]GO:0009166: nucleotide catabolic process	EC:3.1	IPR039529 GPI inositol-deacylase;IPR040409 Phytochelatin synthase;IPR039215 RecQ-mediated genome instability protein 1;IPR036907 5'-Nucleotidase, C-terminal domain superfamily		Yes	No	No	No
Cluster-1795.18256	2.07254	2.18401	1.13e-06	3.82e-05	OE_12864	hypothetical salivary secreted protein	ABR23439.1					Yes	No	No	Yes
Cluster-1795.89223	2.07158	2.23361	1.04e-05	0.000271184	OE_14741	PREDICTED: chymotrypsin inhibitor-like	XP_019890240.1					Yes	No	No	Yes
Cluster-1795.41148	2.07033	9.30342	1.1e-07	4.73e-06	OE_36931	uncharacterized protein LOC111627551	XP_023226918.1					Yes	No	No	No
Cluster-1795.35173	2.0694	3.48919	4.68e-08	2.19e-06	OE_225	hypothetical secreted protein	ACB70342.1					Yes	No	No	No
Cluster-1795.37179	2.0675	4.69646	4.99e-09	2.92e-07	OE_20628	hypothetical secreted protein	ACB70342.1					No	No	No	No
Cluster-1795.41012	2.0669	4.45694	8.34e-09	4.63e-07	OE_17812	phospholipase A2	AGJ90343.1	[F]GO:0004623: phospholipase A2 activity;[P]GO:0050482: arachidonic acid secretion;[P]GO:0006644: phospholipid metabolic process	EC:3.1.1.4	IPR036444 Phospholipase A2 domain superfamily;IPR036444 Phospholipase A2 domain superfamily;IPR036444 Phospholipase A2 domain superfamily		Yes	No	No	No	Glycerophospholipid metabolism;alpha-Linolenic acid metabolism;Arachidonic acid metabolism;Ether lipid metabolism	map00564;map00592;map00590;map00565
Cluster-1795.47643	2.0662	3.90784	6.38e-08	2.9e-06	OE_6946	hypothetical secreted protein	ACB70342.1					No	No	No	No
Cluster-1795.42133	2.06588	2.76423	4.87e-07	1.8e-05	OE_86777	7DB family member	AGJ90344.1					Yes	No	No	Yes
Cluster-1795.13800	2.06418	2.10014	1.32e-05	0.000333008	OE_31545	hypothetical salivary secreted protein	ABR23439.1					Yes	No	No	Yes
Cluster-1795.52570	2.06279	8.36999	5.44e-07	1.99e-05	OE_16294	dual kunitz salivary protein	ACB70326.1	[F]GO:0004867: serine-type endopeptidase inhibitor activity		IPR042482 Kunitz-type protease inhibitor 1		No	No	No	No
Cluster-1795.40207	2.06207	4.4476	2.57e-07	1.01e-05	OE_70824	5&apos;-nucleotidase/putative apyrase isoform 2 precursor	ABS30897.1	[F]GO:0016788: hydrolase activity, acting on ester bonds;[F]GO:0046872: metal ion binding;[F]GO:0000166: nucleotide binding;[P]GO:0009166: nucleotide catabolic process	EC:3.1	IPR039529 GPI inositol-deacylase;IPR040409 Phytochelatin synthase;IPR039215 RecQ-mediated genome instability protein 1;IPR036907 5'-Nucleotidase, C-terminal domain superfamily		No	Yes	Probable	No
Cluster-1795.38137	2.0616	5.63409	1.13e-08	6.08e-07	OE_20616	hypothetical protein X777_06861, partial	EZA53797.1					Yes	No	No	No
Cluster-1795.38812	2.06156	2.40363	9.29e-06	0.000244957	OE_69583	chymotrypsin inhibitor	BAM28739.1	[F]GO:0004867: serine-type endopeptidase inhibitor activity		IPR042482 Kunitz-type protease inhibitor 1		No	No	No	Yes
Cluster-1795.16815	2.0594	4.04337	2.21e-06	6.92e-05	OE_19742	pep scaffold:IscaW1:DS824390:88572:115570:-1 gene:ISCW008820 transcript:ISCW008820-RA gene_biotype:protein_coding transcript_biotype:protein_coding description:Putative uncharacterized protein	B7PZ53					No	No	No	Yes
Cluster-1795.33198	2.05698	2.88169	8.95e-05	0.00176586	OE_35831	dual kunitz salivary protein	ACB70326.1	[F]GO:0004867: serine-type endopeptidase inhibitor activity		IPR042482 Kunitz-type protease inhibitor 1		Yes	No	No	No
Cluster-1795.27211	2.05695	3.74639	2.76e-06	8.4e-05	OE_16715	cystathionine gamma-lyase-like	XP_013782675.1					No	No	No	No
Cluster-1795.41433	2.0567	8.57064	1.72e-07	7.06e-06	OE_102151	hypothetical protein L798_10644	KDQ71534.1					Yes	No	No	No
Cluster-1795.39165	2.05639	7.1946	7.21e-09	4.08e-07	OE_70297	pep scaffold:IscaW1:DS969935:380843:407171:-1 gene:ISCW023638 transcript:ISCW023638-RA gene_biotype:protein_coding transcript_biotype:protein_coding description:Putative uncharacterized protein	B7QM92	[F]GO:0004222: metalloendopeptidase activity	EC:3.4.24	IPR039731 CAAX prenyl protease 2, eukaryotes	PF13688 Metallo-peptidase family M12	Yes	No	No	No
Cluster-1795.53851	2.05609	2.15208	1.06e-06	3.6e-05	OE_55579	5&apos;-nucleotidase/putative apyrase isoform 2 precursor	ABS30897.1	[F]GO:0016788: hydrolase activity, acting on ester bonds;[F]GO:0046872: metal ion binding;[F]GO:0000166: nucleotide binding;[P]GO:0009166: nucleotide catabolic process	EC:3.1	IPR039529 GPI inositol-deacylase;IPR040409 Phytochelatin synthase;IPR039215 RecQ-mediated genome instability protein 1;IPR036907 5'-Nucleotidase, C-terminal domain superfamily		Yes	Yes	No	No
Cluster-1795.38114	2.05484	7.56432	7.73e-07	2.72e-05	OE_34290	zinc-dependent metalloprotease, partial	ACB70344.1	[F]GO:0004222: metalloendopeptidase activity	EC:3.4.24	IPR039731 CAAX prenyl protease 2, eukaryotes		Yes	No	No	No
Cluster-1795.47044	2.05409	5.28878	6.37e-09	3.65e-07	OE_69045	TPA_inf: metalloprotease	DAA34338.1	[F]GO:0008237: metallopeptidase activity		IPR039806 Peptidase M12B, ADAM-TS13		Yes	Yes	No	No
Cluster-1795.77920	2.05404	6.73823	8.15e-08	3.62e-06	OE_1342	hypothetical salivary secreted protein	ABR23383.1					Yes	No	No	No
Cluster-1795.24151	2.05308	5.29922	1.96e-05	0.00047065	OE_58706	pep scaffold:IscaW1:DS612847:1146441:1147043:-1 gene:ISCW016230 transcript:ISCW016230-RA gene_biotype:protein_coding transcript_biotype:protein_coding description:Histone H1, putative	B7P0P6	[F]GO:0003690: double-stranded DNA binding;[F]GO:0031492: nucleosomal DNA binding;[P]GO:0030261: chromosome condensation;[P]GO:0031936: negative regulation of chromatin silencing;[P]GO:0045910: negative regulation of DNA recombination;[P]GO:0006334: nucleosome assembly;[P]GO:0016584: nucleosome positioning;[P]GO:0006355: regulation of transcription, DNA-templated;[C]GO:0000786: nucleosome;[C]GO:0…		IPR042509 Zinc finger CCHC domain-containing protein 3;IPR000079 High mobility group protein HMGN;IPR031739 Condensin-2 complex subunit H2;IPR005747 Endonuclease MutS2;IPR021171 Core histone macro-H2A;IPR040373 Transcription factor castor;IPR021171 Core histone macro-H2A;IPR040418 Protein crowded nuclei	PF00538 linker histone H1 and H5 family	Yes	Yes	No	No
Cluster-1795.41046	2.05203	3.52241	5.3e-07	1.95e-05	OE_81032	5&apos;-nucleotidase/putative apyrase isoform 2 precursor	ABS30897.1	[F]GO:0016788: hydrolase activity, acting on ester bonds;[F]GO:0046872: metal ion binding;[F]GO:0000166: nucleotide binding;[P]GO:0009166: nucleotide catabolic process	EC:3.1	IPR039529 GPI inositol-deacylase;IPR040409 Phytochelatin synthase;IPR039215 RecQ-mediated genome instability protein 1;IPR036907 5'-Nucleotidase, C-terminal domain superfamily		Yes	No	No	No
Cluster-1795.36806	2.05202	5.36559	4.03e-07	1.52e-05	OE_10	papilin-like	XP_022252622.1					Yes	No	No	No
Cluster-1795.2599	2.0513	4.60234	7.35e-09	4.15e-07	OE_25869	pep scaffold:IscaW1:DS743318:3842:5863:-1 gene:ISCW024406 transcript:ISCW024406-RA gene_biotype:protein_coding transcript_biotype:protein_coding description:Endothelin-converting enzyme, putative (Fragment)	B7PLU3	[F]GO:0004222: metalloendopeptidase activity	EC:3.4.24	IPR039731 CAAX prenyl protease 2, eukaryotes	PF01431 Peptidase family M13;PF05649 Peptidase family M13	No	Yes	No	No
Cluster-1795.50552	2.04963	2.06365	3.03e-06	9.11e-05	OE_69530	hypothetical protein X777_06861, partial	EZA53797.1					No	No	No	No
Cluster-1795.48884	2.04935	9.40179	9.16e-08	4.01e-06	OE_83287	salivary lipocalin	ACB70352.1	[F]GO:0043176: amine binding;[P]GO:0030682: mitigation of host defenses by symbiont		IPR002970 Tick histamine-binding protein;IPR005657 Triabin/Procalin		Yes	No	No	Yes
Cluster-1795.221	2.04855	3.31505	1.18e-06	3.96e-05	OE_13121	pep scaffold:IscaW1:DS964497:559:801:1 gene:ISCW024886 transcript:ISCW024886-RA gene_biotype:protein_coding transcript_biotype:protein_coding description:Riddle, putative (Fragment)	B7QLA0				PF01826 Trypsin Inhibitor like cysteine rich domain	Yes	No	No	Yes
Cluster-1795.39122	2.04751	5.70462	1.96e-06	6.23e-05	OE_893	BTSP	ACB70365.1					Yes	Yes	No	No
Cluster-1795.30840	2.04661	8.16629	1.07e-06	3.64e-05	OE_70334	acid tail salivary protein	ABR23355.1					No	No	No	Yes
Cluster-1795.38135	2.04565	4.66649	4.39e-08	2.07e-06	OE_38966	hypothetical secreted protein	ACB70342.1					No	No	No	Yes
Cluster-1795.46490	2.04547	3.46808	4.26e-08	2.02e-06	OE_86251	Metis3 protein	CAO00627.1	[F]GO:0004222: metalloendopeptidase activity	EC:3.4.24	IPR039731 CAAX prenyl protease 2, eukaryotes		Yes	No	No	No
Cluster-1795.43603	2.0436	8.8221	3.23e-08	1.57e-06	OE_70011	dual kunitz salivary protein	ABR23474.1	[F]GO:0004867: serine-type endopeptidase inhibitor activity		IPR042482 Kunitz-type protease inhibitor 1		Yes	No	No	Yes
Cluster-1795.17621	2.04248	6.8737	4.37e-06	0.000125834	OE_94370	BTSP	ABI52632.1					Yes	No	No	Yes
Cluster-1795.40950	2.04247	6.19331	7.71e-08	3.44e-06	OE_84334	5&apos;-nucleotidase/putative apyrase isoform 2 precursor	ABS30897.1	[F]GO:0016788: hydrolase activity, acting on ester bonds;[F]GO:0046872: metal ion binding;[F]GO:0000166: nucleotide binding;[P]GO:0009166: nucleotide catabolic process	EC:3.1	IPR039529 GPI inositol-deacylase;IPR040409 Phytochelatin synthase;IPR039215 RecQ-mediated genome instability protein 1;IPR036907 5'-Nucleotidase, C-terminal domain superfamily		No	No	No	No
Cluster-1795.38152	2.04237	6.80748	4.45e-09	2.62e-07	OE_38967	hypothetical secreted protein	ACB70342.1					No	No	No	Yes
Cluster-1795.38170	2.03825	5.89893	2.5e-08	1.25e-06	OE_84959	hypothetical protein X777_06861, partial	EZA53797.1					Yes	No	No	No
Cluster-1795.47199	2.03732	6.32378	6.78e-08	3.07e-06	OE_44959	phospholipase A2	AGJ90343.1	[F]GO:0004623: phospholipase A2 activity;[P]GO:0050482: arachidonic acid secretion;[P]GO:0006644: phospholipid metabolic process	EC:3.1.1.4	IPR036444 Phospholipase A2 domain superfamily;IPR036444 Phospholipase A2 domain superfamily;IPR036444 Phospholipase A2 domain superfamily		Yes	No	No	No	Glycerophospholipid metabolism;alpha-Linolenic acid metabolism;Arachidonic acid metabolism;Ether lipid metabolism	map00564;map00592;map00590;map00565
Cluster-1795.38983	2.03719	6.84539	2.52e-08	1.26e-06	OE_28418	Metis4 protein	CAO00628.1	[F]GO:0004222: metalloendopeptidase activity	EC:3.4.24	IPR039731 CAAX prenyl protease 2, eukaryotes		Yes	No	No	No
Cluster-1795.34660	2.03591	2.71165	1.09e-05	0.000281627	OE_71435	Alanine--glyoxylate aminotransferase 2-like 1, partial	KFM69294.1	[F]GO:0030170: pyridoxal phosphate binding;[F]GO:0008483: transaminase activity	EC:2.6.1	IPR023523 Histidine decarboxylase, bacteria;IPR037537 [LysW]-aminoadipate semialdehyde/glutamate semialdehyde transaminase	PF00202 Aminotransferase class-III	No	No	No	No
Cluster-1795.66009	2.03489	2.26603	2.31e-06	7.2e-05	OE_84962	60S ribosomal protein L24	XP_026481870.1					No	No	No	No
Cluster-1795.27209	2.03394	5.22938	4.16e-07	1.56e-05	OE_3347	cystathionine gamma-lyase-like	XP_013782675.1					Yes	No	No	No
Cluster-1795.75934	2.03196	6.99831	2.56e-08	1.28e-06	OE_12831	laminin subunit gamma-1-like	XP_023216205.1					Yes	No	No	No
Cluster-1795.41035	2.03143	6.18533	8.05e-08	3.58e-06	OE_84340	5&apos;-nucleotidase/putative apyrase isoform 2 precursor	ABS30897.1	[F]GO:0016788: hydrolase activity, acting on ester bonds;[F]GO:0046872: metal ion binding;[F]GO:0000166: nucleotide binding;[P]GO:0009166: nucleotide catabolic process	EC:3.1	IPR039529 GPI inositol-deacylase;IPR040409 Phytochelatin synthase;IPR039215 RecQ-mediated genome instability protein 1;IPR036907 5'-Nucleotidase, C-terminal domain superfamily		No	No	No	No
Cluster-1795.73390	2.03115	3.97487	2.58e-07	1.02e-05	OE_70829	5&apos;-nucleotidase/putative apyrase isoform 2 precursor	ABS30897.1	[F]GO:0016788: hydrolase activity, acting on ester bonds;[F]GO:0046872: metal ion binding;[F]GO:0000166: nucleotide binding;[P]GO:0009166: nucleotide catabolic process	EC:3.1	IPR039529 GPI inositol-deacylase;IPR040409 Phytochelatin synthase;IPR039215 RecQ-mediated genome instability protein 1;IPR036907 5'-Nucleotidase, C-terminal domain superfamily		Yes	No	No	No
Cluster-1795.48104	2.03012	4.86977	7.55e-09	4.25e-07	OE_84769	metalloprotease, partial	ABI52714.1	[F]GO:0008237: metallopeptidase activity		IPR039806 Peptidase M12B, ADAM-TS13		No	No	No	No
Cluster-1795.40583	2.0298	6.06	1.38e-07	5.8e-06	OE_44957	phospholipase A2	AGJ90343.1	[F]GO:0004623: phospholipase A2 activity;[P]GO:0050482: arachidonic acid secretion;[P]GO:0006644: phospholipid metabolic process	EC:3.1.1.4	IPR036444 Phospholipase A2 domain superfamily;IPR036444 Phospholipase A2 domain superfamily;IPR036444 Phospholipase A2 domain superfamily		Yes	No	No	No	Glycerophospholipid metabolism;alpha-Linolenic acid metabolism;Arachidonic acid metabolism;Ether lipid metabolism	map00564;map00592;map00590;map00565
Cluster-1795.43232	2.0295	7.5435	1.1e-08	5.96e-07	OE_75789	5&apos;-nucleotidase/putative apyrase isoform 2 precursor	ABS30897.1	[F]GO:0016788: hydrolase activity, acting on ester bonds;[F]GO:0046872: metal ion binding;[F]GO:0000166: nucleotide binding;[P]GO:0009166: nucleotide catabolic process	EC:3.1	IPR039529 GPI inositol-deacylase;IPR040409 Phytochelatin synthase;IPR039215 RecQ-mediated genome instability protein 1;IPR036907 5'-Nucleotidase, C-terminal domain superfamily		Yes	No	No	No
Cluster-1795.38148	2.02762	7.10014	6.59e-09	3.76e-07	OE_38964	hypothetical secreted protein	ACB70342.1					No	No	No	Yes
Cluster-1795.77236	2.02744	3.39001	7.67e-06	0.00020725	OE_71828	pep scaffold:IscaW1:DS688408:176907:181949:1 gene:ISCW002493 transcript:ISCW002493-RA gene_biotype:protein_coding transcript_biotype:protein_coding description:cyclophilin B precursor, putative	ISCW002493-PA					No	No	No	No
Cluster-1795.37005	2.0269	2.18289	2.4e-05	0.000563871	OE_75415	pep scaffold:IscaW1:DS696908:62069:66990:-1 gene:ISCW004813 transcript:ISCW004813-RA gene_biotype:protein_coding transcript_biotype:protein_coding description:Putative uncharacterized protein	B7PEQ3	[C]GO:0005737: cytoplasm;[C]GO:0016021: integral component of membrane		IPR037296 Staphostatin A/B;IPR042473 V-type immunoglobulin domain-containing suppressor of T-cell activation	PF04117 Mpv17 / PMP22 family	Yes	Yes	No	No
Cluster-1795.41027	2.0265	7.05646	1.68e-08	8.68e-07	OE_93519	5&apos;-nucleotidase/putative apyrase isoform 2 precursor	ABS30897.1	[F]GO:0016788: hydrolase activity, acting on ester bonds;[F]GO:0046872: metal ion binding;[F]GO:0000166: nucleotide binding;[P]GO:0009166: nucleotide catabolic process	EC:3.1	IPR039529 GPI inositol-deacylase;IPR040409 Phytochelatin synthase;IPR039215 RecQ-mediated genome instability protein 1;IPR036907 5'-Nucleotidase, C-terminal domain superfamily		Yes	No	No	No
Cluster-1795.25731	2.02577	6.55917	4.48e-08	2.11e-06	OE_38117	selenium dependent salivary glutathione peroxidase	AAY66814.1	[F]GO:0004602: glutathione peroxidase activity;[P]GO:0006979: response to oxidative stress	EC:1.11.1.9	IPR013376 Glutathione peroxidase Gpx7, putative;IPR040333 Catalase, clade 3		Yes	Yes	No	No	Arachidonic acid metabolism;Glutathione metabolism	map00590;map00480
Cluster-1795.42042	2.02493	6.37577	5.77e-08	2.64e-06	OE_44958	phospholipase A2	AGJ90343.1	[F]GO:0004623: phospholipase A2 activity;[P]GO:0050482: arachidonic acid secretion;[P]GO:0006644: phospholipid metabolic process	EC:3.1.1.4	IPR036444 Phospholipase A2 domain superfamily;IPR036444 Phospholipase A2 domain superfamily;IPR036444 Phospholipase A2 domain superfamily		Yes	No	No	No	Glycerophospholipid metabolism;alpha-Linolenic acid metabolism;Arachidonic acid metabolism;Ether lipid metabolism	map00564;map00592;map00590;map00565
Cluster-1795.38385	2.02462	6.03386	2.22e-08	1.12e-06	OE_1045	hypothetical secreted protein	ACB70342.1					Yes	No	No	No
Cluster-1795.18870	2.02368	1.64989	9.26e-06	0.000244274	OE_70406	phospholipase A2, partial	ACB70350.1	[F]GO:0004623: phospholipase A2 activity;[P]GO:0050482: arachidonic acid secretion;[P]GO:0006644: phospholipid metabolic process	EC:3.1.1.4	IPR036444 Phospholipase A2 domain superfamily;IPR036444 Phospholipase A2 domain superfamily;IPR036444 Phospholipase A2 domain superfamily		No	No	No	No	Glycerophospholipid metabolism;alpha-Linolenic acid metabolism;Arachidonic acid metabolism;Ether lipid metabolism	map00564;map00592;map00590;map00565
Cluster-1795.72837	2.02221	7.08949	1.78e-07	7.28e-06	OE_22546	laminin subunit beta-1 isoform X1	XP_015907551.1					Yes	No	No	No
Cluster-1795.46491	2.02022	3.20459	8.43e-08	3.73e-06	OE_76019	zinc-dependent metalloprotease, partial	ACB70344.1	[F]GO:0004222: metalloendopeptidase activity	EC:3.4.24	IPR039731 CAAX prenyl protease 2, eukaryotes		Yes	Yes	No	No
Cluster-1795.44875	2.02005	4.87482	2.62e-08	1.3e-06	OE_54266	PREDICTED: uncharacterized protein LOC108664630	XP_018006743.1					No	No	No	No
Cluster-1795.38212	2.01956	5.40297	2.77e-05	0.000638025	OE_41542	glucose dehydrogenase [FAD, quinone]	XP_026466568.1					Yes	No	No	No
Cluster-1795.51025	2.01866	1.7124	5.55e-06	0.000155558	OE_69710	metalloprotease, partial	ABI52815.1	[F]GO:0004222: metalloendopeptidase activity	EC:3.4.24	IPR039731 CAAX prenyl protease 2, eukaryotes		No	Yes	No	No
Cluster-1795.38214	2.01712	10.187	8.23e-09	4.58e-07	OE_35973	pep scaffold:IscaW1:DS897016:1371:33384:1 gene:ISCW012045 transcript:ISCW012045-RA gene_biotype:protein_coding transcript_biotype:protein_coding description:Glucose dehydrogenase, putative (Fragment)	B7QAW0	[F]GO:0008812: choline dehydrogenase activity;[F]GO:0050660: flavin adenine dinucleotide binding	EC:1.1.99.1	IPR011533 Oxygen-dependent choline dehydrogenase;IPR037092 Flavocytochrome c sulphide dehydrogenase, flavin-binding domain superfamily	PF00732 GMC oxidoreductase;PF05199 GMC oxidoreductase	Yes	No	No	No	Glycine, serine and threonine metabolism	map00260
Cluster-1795.75590	2.01619	3.13466	1.25e-06	4.16e-05	OE_1903	pep scaffold:IscaW1:DS852476:214:7740:1 gene:ISCW021251 transcript:ISCW021251-RA gene_biotype:protein_coding transcript_biotype:protein_coding description:Sphingomyelin phosphodiesterase, putative	B7Q3W8	[F]GO:0050290: sphingomyelin phosphodiesterase D activity;[P]GO:0006629: lipid metabolic process	EC:3.1.4.41	IPR024129 Sphingomyelin phosphodiesterase 4;IPR042998 Perilipin-1	PF13653 Glycerophosphoryl diester phosphodiesterase family	Yes	Yes	No	Yes	Sphingolipid metabolism	map00600
Cluster-1795.38167	2.01439	4.53645	3.72e-08	1.79e-06	OE_54265	PREDICTED: uncharacterized protein LOC108664630	XP_018006743.1					No	No	No	No
Cluster-1795.49449	2.0142	4.09042	6.39e-07	2.3e-05	OE_75409	pep scaffold:IscaW1:DS657747:1409:17145:-1 gene:ISCW002676 transcript:ISCW002676-RA gene_biotype:protein_coding transcript_biotype:protein_coding description:Putative uncharacterized protein	B7P8J5				PF13904 Domain of unknown function (DUF4207)	Yes	No	No	No
Cluster-1795.35764	2.01348	4.89757	2.44e-06	7.55e-05	OE_25288	pep scaffold:IscaW1:DS897016:1371:33384:1 gene:ISCW012045 transcript:ISCW012045-RA gene_biotype:protein_coding transcript_biotype:protein_coding description:Glucose dehydrogenase, putative (Fragment)	B7QAW0	[F]GO:0008812: choline dehydrogenase activity;[F]GO:0050660: flavin adenine dinucleotide binding	EC:1.1.99.1	IPR011533 Oxygen-dependent choline dehydrogenase;IPR037092 Flavocytochrome c sulphide dehydrogenase, flavin-binding domain superfamily	PF00732 GMC oxidoreductase;PF05199 GMC oxidoreductase	No	Yes	No	No	Glycine, serine and threonine metabolism	map00260
Cluster-1795.40742	2.01314	6.38266	5.42e-08	2.51e-06	OE_84344	5&apos;-nucleotidase/putative apyrase isoform 2 precursor	ABS30897.1	[F]GO:0016788: hydrolase activity, acting on ester bonds;[F]GO:0046872: metal ion binding;[F]GO:0000166: nucleotide binding;[P]GO:0009166: nucleotide catabolic process	EC:3.1	IPR039529 GPI inositol-deacylase;IPR040409 Phytochelatin synthase;IPR039215 RecQ-mediated genome instability protein 1;IPR036907 5'-Nucleotidase, C-terminal domain superfamily		No	No	No	No
Cluster-1795.69552	2.01305	3.51905	3.71e-07	1.41e-05	OE_25619	LOW QUALITY PROTEIN: atlastin-2-like	XP_023220050.1					Yes	No	No	No
Cluster-1795.65413	2.01257	3.09325	6.97e-08	3.14e-06	OE_35226	phospholipase A2, partial	ABI52736.1	[F]GO:0004623: phospholipase A2 activity;[P]GO:0050482: arachidonic acid secretion;[P]GO:0006644: phospholipid metabolic process	EC:3.1.1.4	IPR036444 Phospholipase A2 domain superfamily;IPR036444 Phospholipase A2 domain superfamily;IPR036444 Phospholipase A2 domain superfamily		No	No	No	No	Glycerophospholipid metabolism;alpha-Linolenic acid metabolism;Arachidonic acid metabolism;Ether lipid metabolism	map00564;map00592;map00590;map00565
Cluster-1795.44098	2.01047	5.39892	2.97e-08	1.46e-06	OE_12236	metalloprotease, partial	ABI52714.1	[F]GO:0008237: metallopeptidase activity		IPR039806 Peptidase M12B, ADAM-TS13		No	No	No	Yes
Cluster-1795.42190	2.01028	5.78118	1.17e-07	5e-06	OE_84333	5&apos;-nucleotidase/putative apyrase isoform 1 precursor	ABS30896.1	[F]GO:0016788: hydrolase activity, acting on ester bonds;[F]GO:0046872: metal ion binding;[F]GO:0000166: nucleotide binding;[P]GO:0009166: nucleotide catabolic process	EC:3.1	IPR039529 GPI inositol-deacylase;IPR040409 Phytochelatin synthase;IPR039215 RecQ-mediated genome instability protein 1;IPR036907 5'-Nucleotidase, C-terminal domain superfamily		No	No	No	No
Cluster-1795.44669	2.00971	6.31888	3.3e-06	9.82e-05	OE_75569	lipocalin, partial	ABI52807.1	[F]GO:0043176: amine binding;[P]GO:0030682: mitigation of host defenses by symbiont		IPR002970 Tick histamine-binding protein;IPR005657 Triabin/Procalin		Yes	No	No	Yes
Cluster-1795.45004	2.00888	4.9285	2.68e-07	1.06e-05	OE_56469	selenoprotein M-like	XP_013786193.1					Yes	No	No	No
Cluster-1795.40949	2.00647	7.53165	2.15e-08	1.09e-06	OE_75788	5&apos;-nucleotidase/putative apyrase isoform 2 precursor	ABS30897.1	[F]GO:0016788: hydrolase activity, acting on ester bonds;[F]GO:0046872: metal ion binding;[F]GO:0000166: nucleotide binding;[P]GO:0009166: nucleotide catabolic process	EC:3.1	IPR039529 GPI inositol-deacylase;IPR040409 Phytochelatin synthase;IPR039215 RecQ-mediated genome instability protein 1;IPR036907 5'-Nucleotidase, C-terminal domain superfamily		Yes	No	No	No
Cluster-1795.48756	2.00599	5.87448	6.82e-07	2.43e-05	OE_75675	acid tail salivary protein	ACB70371.1					Yes	No	No	Yes
Cluster-1795.41917	2.00567	5.31168	6.14e-09	3.53e-07	OE_92451	neprilysin-2-like	XP_008476829.2					Yes	No	No	No
Cluster-1795.96	2.0022	3.27119	9.55e-05	0.00186363	OE_4992	pep scaffold:IscaW1:DS692353:11151:12293:-1 gene:ISCW004465 transcript:ISCW004465-RA gene_biotype:protein_coding transcript_biotype:protein_coding description:Putative uncharacterized protein	B7PDV7					No	No	No	No
Cluster-1795.34661	2.0006	2.68114	9.84e-06	0.000257388	OE_71436	Alanine--glyoxylate aminotransferase 2-like 1, partial	KFM69294.1	[F]GO:0030170: pyridoxal phosphate binding;[F]GO:0008483: transaminase activity	EC:2.6.1	IPR023523 Histidine decarboxylase, bacteria;IPR037537 [LysW]-aminoadipate semialdehyde/glutamate semialdehyde transaminase	PF00202 Aminotransferase class-III	Yes	No	No	Yes
Cluster-1795.45241	1.9982	8.98196	8.84e-09	4.89e-07	OE_85881	pep scaffold:IscaW1:DS897016:1371:33384:1 gene:ISCW012045 transcript:ISCW012045-RA gene_biotype:protein_coding transcript_biotype:protein_coding description:Glucose dehydrogenase, putative (Fragment)	B7QAW0	[F]GO:0008812: choline dehydrogenase activity;[F]GO:0050660: flavin adenine dinucleotide binding	EC:1.1.99.1	IPR011533 Oxygen-dependent choline dehydrogenase;IPR037092 Flavocytochrome c sulphide dehydrogenase, flavin-binding domain superfamily	PF00732 GMC oxidoreductase;PF05199 GMC oxidoreductase	Yes	No	Probable	No	Glycine, serine and threonine metabolism	map00260
Cluster-1795.38156	1.99796	5.92442	2.63e-08	1.31e-06	OE_54264	PREDICTED: uncharacterized protein LOC108664630	XP_018006743.1					No	No	No	No
Cluster-1795.50454	1.99741	2.3457	2.08e-06	6.55e-05	OE_86353	hypothetical secreted protein	ACB70342.1					Yes	No	No	No
Cluster-1795.34529	1.99655	3.80957	2.16e-06	6.77e-05	OE_44685	lipocalin, partial	ABI52807.1	[F]GO:0043176: amine binding;[P]GO:0030682: mitigation of host defenses by symbiont		IPR002970 Tick histamine-binding protein;IPR005657 Triabin/Procalin		No	No	No	No
Cluster-1795.16810	1.99567	4.04387	7.46e-06	0.000202127	OE_8014	pep scaffold:IscaW1:DS824390:88572:115570:-1 gene:ISCW008820 transcript:ISCW008820-RA gene_biotype:protein_coding transcript_biotype:protein_coding description:Putative uncharacterized protein	B7PZ53					No	No	No	Yes
Cluster-1795.6385	1.99555	4.37268	1.47e-06	4.8e-05	OE_44634	acid tail salivary protein	ABR23361.1					Yes	No	No	No
Cluster-1795.38392	1.99389	4.01704	1.82e-07	7.41e-06	OE_76294	venom metalloproteinase 3-like	XP_014223136.1					No	No	No	No
Cluster-1795.38136	1.9911	4.76833	1.73e-08	8.94e-07	OE_75541	hypothetical secreted protein	ACB70342.1					No	No	No	No
Cluster-1795.40213	1.99069	6.75391	2.99e-08	1.47e-06	OE_84335	5&apos;-nucleotidase/putative apyrase isoform 2 precursor	ABS30897.1	[F]GO:0016788: hydrolase activity, acting on ester bonds;[F]GO:0046872: metal ion binding;[F]GO:0000166: nucleotide binding;[P]GO:0009166: nucleotide catabolic process	EC:3.1	IPR039529 GPI inositol-deacylase;IPR040409 Phytochelatin synthase;IPR039215 RecQ-mediated genome instability protein 1;IPR036907 5'-Nucleotidase, C-terminal domain superfamily		No	No	No	No
Cluster-1795.38131	1.99004	2.16612	9.13e-07	3.17e-05	OE_54257	PREDICTED: uncharacterized protein LOC108664630	XP_018006743.1					Yes	No	No	No
Cluster-1795.38934	1.98971	2.80982	6.6e-07	2.36e-05	OE_54368	hypothetical secreted protein	ACB70342.1					No	No	No	No
Cluster-1795.41045	1.98952	2.9412	2.93e-07	1.14e-05	OE_84337	5&apos;-nucleotidase/putative apyrase isoform 2 precursor	ABS30897.1	[F]GO:0016788: hydrolase activity, acting on ester bonds;[F]GO:0046872: metal ion binding;[F]GO:0000166: nucleotide binding;[P]GO:0009166: nucleotide catabolic process	EC:3.1	IPR039529 GPI inositol-deacylase;IPR040409 Phytochelatin synthase;IPR039215 RecQ-mediated genome instability protein 1;IPR036907 5'-Nucleotidase, C-terminal domain superfamily		No	No	No	No
Cluster-1795.76040	1.98792	2.3816	1.24e-05	0.000316802	OE_68565	pep scaffold:IscaW1:DS961768:206285:209763:1 gene:ISCW014396 transcript:ISCW014396-RA gene_biotype:protein_coding transcript_biotype:protein_coding description:Secreted protein, putative	B7QKR7					Yes	No	No	Yes
Cluster-1795.44019	1.98632	4.31002	2.44e-06	7.55e-05	OE_924	apyrase	AGJ90350.1	[F]GO:0016788: hydrolase activity, acting on ester bonds;[F]GO:0046872: metal ion binding;[F]GO:0000166: nucleotide binding;[P]GO:0009166: nucleotide catabolic process	EC:3.1	IPR039529 GPI inositol-deacylase;IPR040409 Phytochelatin synthase;IPR039215 RecQ-mediated genome instability protein 1;IPR036907 5'-Nucleotidase, C-terminal domain superfamily		No	No	No	No
Cluster-1795.39553	1.98619	4.58212	8.09e-05	0.00161537	OE_92996	acid tail salivary protein	ABR23355.1					Yes	No	No	No
Cluster-1795.41428	1.98606	6.3928	1.36e-07	5.73e-06	OE_44960	phospholipase A2	AGJ90343.1	[F]GO:0004623: phospholipase A2 activity;[P]GO:0050482: arachidonic acid secretion;[P]GO:0006644: phospholipid metabolic process	EC:3.1.1.4	IPR036444 Phospholipase A2 domain superfamily;IPR036444 Phospholipase A2 domain superfamily;IPR036444 Phospholipase A2 domain superfamily		Yes	No	No	No	Glycerophospholipid metabolism;alpha-Linolenic acid metabolism;Arachidonic acid metabolism;Ether lipid metabolism	map00564;map00592;map00590;map00565
Cluster-1795.27218	1.9857	2.74102	1.13e-05	0.00029158	OE_30273	pep scaffold:IscaW1:DS791110:1109:11528:1 gene:ISCW007691 transcript:ISCW007691-RA gene_biotype:protein_coding transcript_biotype:protein_coding description:Cystathionase, putative	B7PU74	[F]GO:0016846: carbon-sulfur lyase activity;[F]GO:0004123: cystathionine gamma-lyase activity;[F]GO:0080146: L-cysteine desulfhydrase activity;[F]GO:0044540: L-cystine L-cysteine-lyase (deaminating);[F]GO:0030170: pyridoxal phosphate binding;[P]GO:0019343: cysteine biosynthetic process via cystathionine;[P]GO:0019346: transsulfuration;[C]GO:0005737: cytoplasm	EC:4.4;EC:4.4.1.1	IPR037029 Alliinase, N-terminal domain superfamily;IPR023523 Histidine decarboxylase, bacteria;IPR005857 Cystathionine beta-synthase;IPR000277 Cys/Met metabolism, pyridoxal phosphate-dependent enzyme;IPR037296 Staphostatin A/B	PF01053 Cys/Met metabolism PLP-dependent enzyme	Yes	No	No	No	Selenocompound metabolism;Cysteine and methionine metabolism;Glycine, serine and threonine metabolism	map00450;map00270;map00260
Cluster-1795.37014	1.98412	3.81636	1.66e-07	6.82e-06	OE_41688	Metis3 protein	CAO00627.1	[F]GO:0004222: metalloendopeptidase activity	EC:3.4.24	IPR039731 CAAX prenyl protease 2, eukaryotes		Yes	No	No	No
Cluster-1795.53482	1.98373	3.64221	9.54e-07	3.29e-05	OE_12536	Metis3 protein	CAO00627.1	[F]GO:0004222: metalloendopeptidase activity	EC:3.4.24	IPR039731 CAAX prenyl protease 2, eukaryotes		Yes	No	No	No
Cluster-1795.35762	1.983	4.62914	9.56e-07	3.29e-05	OE_23182	pep scaffold:IscaW1:DS897016:1371:33384:1 gene:ISCW012045 transcript:ISCW012045-RA gene_biotype:protein_coding transcript_biotype:protein_coding description:Glucose dehydrogenase, putative (Fragment)	B7QAW0	[F]GO:0008812: choline dehydrogenase activity;[F]GO:0050660: flavin adenine dinucleotide binding	EC:1.1.99.1	IPR011533 Oxygen-dependent choline dehydrogenase;IPR037092 Flavocytochrome c sulphide dehydrogenase, flavin-binding domain superfamily	PF00732 GMC oxidoreductase;PF05199 GMC oxidoreductase	Yes	No	No	No	Glycine, serine and threonine metabolism	map00260
Cluster-1795.34655	1.98138	3.74405	2.62e-06	8.03e-05	OE_23329	Alanine--glyoxylate aminotransferase 2-like 1, partial	KFM69294.1	[F]GO:0030170: pyridoxal phosphate binding;[F]GO:0008483: transaminase activity	EC:2.6.1	IPR023523 Histidine decarboxylase, bacteria;IPR037537 [LysW]-aminoadipate semialdehyde/glutamate semialdehyde transaminase	PF00202 Aminotransferase class-III	Yes	No	No	Yes
Cluster-1795.60042	1.98115	6.27332	1.16e-07	4.98e-06	OE_39072	PREDICTED: venom acid phosphatase Acph-1-like	XP_016844011.1					No	No	No	No
Cluster-1795.1724	1.97953	2.59339	1.94e-05	0.000465683	OE_5303	Kunitz-type serine protease inhibitor taicotoxin	PRD26526.1	[F]GO:0004867: serine-type endopeptidase inhibitor activity		IPR042482 Kunitz-type protease inhibitor 1		Yes	Yes	No	Yes
Cluster-1795.24152	1.97947	6.12257	4.13e-05	0.00090229	OE_28354	TPA_exp: histone 1	DAA34572.1	[F]GO:0003677: DNA binding;[P]GO:0006334: nucleosome assembly;[C]GO:0000786: nucleosome;[C]GO:0005634: nucleus		IPR042839 Forkhead box protein M1;IPR021171 Core histone macro-H2A;IPR021171 Core histone macro-H2A;IPR040418 Protein crowded nuclei		Yes	No	No	No
Cluster-1795.23371	1.97935	5.86795	3.63e-07	1.38e-05	OE_81368	pep scaffold:IscaW1:DS730630:3893:35985:1 gene:ISCW004451 transcript:ISCW004451-RA gene_biotype:protein_coding transcript_biotype:protein_coding description:Putative uncharacterized protein (Fragment)	B7PK51					Yes	No	No	No
Cluster-1795.32494	1.97733	4.70831	9.05e-08	3.97e-06	OE_7307	zinc-dependent metalloprotease, partial	ACB70344.1	[F]GO:0004222: metalloendopeptidase activity	EC:3.4.24	IPR039731 CAAX prenyl protease 2, eukaryotes		No	No	No	No
Cluster-1795.27545	1.97674	4.07412	7.02e-07	2.49e-05	OE_10180	Transposon Tf2-6 polyprotein	OXA53834.1	[F]GO:0004190: aspartic-type endopeptidase activity;[F]GO:0003676: nucleic acid binding;[P]GO:0015074: DNA integration	EC:3.4.23	IPR033876 Secreted aspartic endopeptidase;IPR040050 Zinc finger protein 830;IPR023670 Tyrosine recombinase XerS	PF00078 Reverse transcriptase (RNA-dependent DNA polymerase);PF00665 Integrase core domain;PF17919 RNase H-like domain found in reverse transcriptase;PF17921 Integrase zinc binding domain	No	No	No	No
Cluster-1795.50273	1.97602	2.93239	0.000327771	0.00531764	OE_94787	RNA-binding protein fusilli-like isoform X4	XP_013780784.1					No	No	No	No
Cluster-1795.11264	1.97588	7.30236	4.71e-07	1.75e-05	OE_1028	savignygrin	AAM54047.1	[F]GO:0004867: serine-type endopeptidase inhibitor activity		IPR042482 Kunitz-type protease inhibitor 1		Yes	No	No	No
Cluster-1795.13161	1.97487	5.40256	3.63e-08	1.75e-06	OE_12722	TPA_inf: hypothetical secreted protein 1669	DAA34176.1					Yes	No	No	Yes
Cluster-1795.65410	1.97464	4.51835	1.17e-07	5e-06	OE_12140	phospholipase A2, partial	ABI52736.1	[F]GO:0004623: phospholipase A2 activity;[P]GO:0050482: arachidonic acid secretion;[P]GO:0006644: phospholipid metabolic process	EC:3.1.1.4	IPR036444 Phospholipase A2 domain superfamily;IPR036444 Phospholipase A2 domain superfamily;IPR036444 Phospholipase A2 domain superfamily		No	No	No	No	Glycerophospholipid metabolism;alpha-Linolenic acid metabolism;Arachidonic acid metabolism;Ether lipid metabolism	map00564;map00592;map00590;map00565
Cluster-1795.65121	1.97291	1.87337	8.13e-06	0.000218093	OE_92929	UNC93-like protein	ODN04683.1	[P]GO:0055085: transmembrane transport;[C]GO:0016021: integral component of membrane		IPR037682 TonB, C-terminal;IPR042473 V-type immunoglobulin domain-containing suppressor of T-cell activation	PF07690 Major Facilitator Superfamily	Yes	Yes	No	No
Cluster-1795.55660	1.96584	7.19908	1.52e-08	7.94e-07	OE_85877	hypothetical protein LSTR_LSTR015364	RZF33403.1	[F]GO:0050660: flavin adenine dinucleotide binding;[F]GO:0016614: oxidoreductase activity, acting on CH-OH group of donors	EC:1.1	IPR037092 Flavocytochrome c sulphide dehydrogenase, flavin-binding domain superfamily;IPR022674 Glucose-6-phosphate dehydrogenase, NAD-binding		No	No	No	No
Cluster-1795.51625	1.96499	4.8005	1.13e-07	4.84e-06	OE_70527	apyrase	AGJ90350.1	[F]GO:0016788: hydrolase activity, acting on ester bonds;[F]GO:0046872: metal ion binding;[F]GO:0000166: nucleotide binding;[P]GO:0009166: nucleotide catabolic process	EC:3.1	IPR039529 GPI inositol-deacylase;IPR040409 Phytochelatin synthase;IPR039215 RecQ-mediated genome instability protein 1;IPR036907 5'-Nucleotidase, C-terminal domain superfamily		No	No	No	No
Cluster-1795.41050	1.96488	9.30721	9.79e-09	5.34e-07	OE_93518	5&apos;-nucleotidase/putative apyrase isoform 2 precursor	ABS30897.1	[F]GO:0016788: hydrolase activity, acting on ester bonds;[F]GO:0046872: metal ion binding;[F]GO:0000166: nucleotide binding;[P]GO:0009166: nucleotide catabolic process	EC:3.1	IPR039529 GPI inositol-deacylase;IPR040409 Phytochelatin synthase;IPR039215 RecQ-mediated genome instability protein 1;IPR036907 5'-Nucleotidase, C-terminal domain superfamily		No	No	No	No
Cluster-1795.31548	1.96472	4.54255	1.18e-06	3.96e-05	OE_12583	pep scaffold:IscaW1:DS684069:171992:184915:-1 gene:ISCW016838 transcript:ISCW016838-RA gene_biotype:protein_coding transcript_biotype:protein_coding description:Ubiquitin conjugating enzyme interacting protein, putative	B7PCI4	[F]GO:0046872: metal ion binding;[F]GO:0031624: ubiquitin conjugating enzyme binding;[F]GO:0061630: ubiquitin protein ligase activity;[P]GO:0032436: positive regulation of proteasomal ubiquitin-dependent protein catabolic process;[P]GO:0000209: protein polyubiquitination;[P]GO:0006511: ubiquitin-dependent protein catabolic process;[C]GO:0005737: cytoplasm;[C]GO:0016021: integral component of memb…		IPR040409 Phytochelatin synthase;IPR042755 E3 ubiquitin-protein ligase COP1;IPR037343 SOCS5, SOCS box domain;IPR033609 E3 ubiquitin-protein ligase RNF152;IPR036959 Peptidase C12, ubiquitin carboxyl-terminal hydrolase superfamily;IPR037296 Staphostatin A/B;IPR042473 V-type immunoglobulin domain-containing suppressor of T-cell activation;IPR038036 E3 ubiquitin-protein ligase RING1	PF01485 IBR domain, a half RING-finger domain	Yes	No	No	No
Cluster-1795.30422	1.96357	4.83763	2.1e-07	8.43e-06	OE_12237	uncharacterized protein LOC111612814	XP_023209837.1					Yes	No	No	No
Cluster-1795.37250	1.96252	5.88148	1.01e-08	5.51e-07	OE_70565	pep scaffold:IscaW1:DS912927:85981:140537:-1 gene:ISCW013243 transcript:ISCW013243-RA gene_biotype:protein_coding transcript_biotype:protein_coding description:RB13-6 antigen, putative (Fragment)	B7QDE2	[F]GO:0046872: metal ion binding;[F]GO:0003676: nucleic acid binding;[F]GO:0004528: phosphodiesterase I activity	EC:3.1.4.1	IPR040409 Phytochelatin synthase;IPR040050 Zinc finger protein 830;IPR029881 Ectonucleotide pyrophosphatase/phosphodiesterase family member 2	PF01663 Type I phosphodiesterase / nucleotide pyrophosphatase	Yes	No	No	No
Cluster-1795.43091	1.95655	5.33875	6.07e-05	0.00126016	OE_86952	pep scaffold:IscaW1:DS707118:178141:179332:1 gene:ISCW004523 transcript:ISCW004523-RA gene_biotype:protein_coding transcript_biotype:protein_coding description:Glutathione S-transferase, putative	B7PG84	[F]GO:0004364: glutathione transferase activity;[P]GO:0006749: glutathione metabolic process	EC:2.5.1.18	IPR016639 Glutathione S-transferase Omega/GSH;IPR006324 Glutathione-disulphide reductase	PF02798 Glutathione S-transferase, N-terminal domain;PF14497 Glutathione S-transferase, C-terminal domain	No	No	No	No	Metabolism of xenobiotics by cytochrome P450;Drug metabolism - cytochrome P450;Glutathione metabolism	map00980;map00982;map00480
Cluster-1795.21564	1.95524	5.65334	1.11e-05	0.000286781	OE_24271	pep scaffold:IscaW1:DS615644:1190:1390:-1 gene:ISCW024061 transcript:ISCW024061-RA gene_biotype:protein_coding transcript_biotype:protein_coding description:Secreted salivary gland peptide, putative	B7P1A2					Yes	No	No	No
Cluster-1795.19362	1.95174	3.38287	2.71e-06	8.29e-05	OE_8930	pep scaffold:IscaW1:DS615618:163341:165747:1 gene:ISCW000155 transcript:ISCW000155-RA gene_biotype:protein_coding transcript_biotype:protein_coding description:Secreted salivary gland peptide, putative (Fragment)	B7P1A1					Yes	No	No	Yes
Cluster-1795.38158	1.95158	5.90257	1.9e-08	9.75e-07	OE_92912	hypothetical secreted protein	ACB70342.1					No	No	No	Yes
Cluster-1795.23376	1.95013	2.17873	6.31e-05	0.00130198	OE_31731	pep scaffold:IscaW1:DS730630:3893:35985:1 gene:ISCW004451 transcript:ISCW004451-RA gene_biotype:protein_coding transcript_biotype:protein_coding description:Putative uncharacterized protein (Fragment)	B7PK51					Yes	No	No	No
Cluster-1795.41932	1.95011	5.05658	1.02e-07	4.42e-06	OE_24102	phospholipase A2	ABR23453.1	[F]GO:0004623: phospholipase A2 activity;[P]GO:0050482: arachidonic acid secretion;[P]GO:0006644: phospholipid metabolic process	EC:3.1.1.4	IPR036444 Phospholipase A2 domain superfamily;IPR036444 Phospholipase A2 domain superfamily;IPR036444 Phospholipase A2 domain superfamily		Yes	No	No	No	Glycerophospholipid metabolism;alpha-Linolenic acid metabolism;Arachidonic acid metabolism;Ether lipid metabolism	map00564;map00592;map00590;map00565
Cluster-1795.22166	1.94783	4.26864	7.46e-06	0.000202182	OE_25511	pep scaffold:IscaW1:DS979224:117046:127896:-1 gene:ISCW023855 transcript:ISCW023855-RA gene_biotype:protein_coding transcript_biotype:protein_coding description:Putative uncharacterized protein (Fragment)	B7QNI2					Yes	No	No	No
Cluster-1795.43803	1.94609	6.59662	1.65e-08	8.54e-07	OE_81389	pep scaffold:IscaW1:DS912927:85981:140537:-1 gene:ISCW013243 transcript:ISCW013243-RA gene_biotype:protein_coding transcript_biotype:protein_coding description:RB13-6 antigen, putative (Fragment)	B7QDE2	[F]GO:0046872: metal ion binding;[F]GO:0003676: nucleic acid binding;[F]GO:0004528: phosphodiesterase I activity	EC:3.1.4.1	IPR040409 Phytochelatin synthase;IPR040050 Zinc finger protein 830;IPR029881 Ectonucleotide pyrophosphatase/phosphodiesterase family member 2	PF01663 Type I phosphodiesterase / nucleotide pyrophosphatase	Yes	No	No	Yes
Cluster-1795.37904	1.94597	3.75036	4.53e-05	0.000974845	OE_35091	lipocalin	ABI52661.1	[F]GO:0043176: amine binding;[P]GO:0030682: mitigation of host defenses by symbiont		IPR002970 Tick histamine-binding protein;IPR005657 Triabin/Procalin		Yes	Yes	No	No
Cluster-1795.35810	1.94566	0.90218	0.000248526	0.00422052	OE_21456	S-phase kinase-associated protein 1	XP_022900755.1					No	No	No	No
Cluster-1795.40744	1.94369	3.40652	1.94e-07	7.87e-06	OE_70831	apyrase	AGJ90350.1	[F]GO:0016788: hydrolase activity, acting on ester bonds;[F]GO:0046872: metal ion binding;[F]GO:0000166: nucleotide binding;[P]GO:0009166: nucleotide catabolic process	EC:3.1	IPR039529 GPI inositol-deacylase;IPR040409 Phytochelatin synthase;IPR039215 RecQ-mediated genome instability protein 1;IPR036907 5'-Nucleotidase, C-terminal domain superfamily		No	No	No	No
Cluster-1795.38150	1.94357	5.01991	3.92e-08	1.87e-06	OE_92911	hypothetical secreted protein	ACB70342.1					No	No	No	Yes
Cluster-1795.87065	1.94315	2.65877	5.7e-07	2.08e-05	OE_37234	beta-hexosaminidase subunit beta-like	XP_022693949.1					Yes	No	No	Yes
Cluster-1795.40212	1.94304	8.18692	5.4e-08	2.5e-06	OE_45175	apyrase	AGJ90350.1	[F]GO:0016788: hydrolase activity, acting on ester bonds;[F]GO:0046872: metal ion binding;[F]GO:0000166: nucleotide binding;[P]GO:0009166: nucleotide catabolic process	EC:3.1	IPR039529 GPI inositol-deacylase;IPR040409 Phytochelatin synthase;IPR039215 RecQ-mediated genome instability protein 1;IPR036907 5'-Nucleotidase, C-terminal domain superfamily		Yes	No	No	Yes
Cluster-1795.42073	1.94273	5.66876	3.34e-07	1.29e-05	OE_75464	phospholipase A2	AGJ90343.1	[F]GO:0004623: phospholipase A2 activity;[P]GO:0050482: arachidonic acid secretion;[P]GO:0006644: phospholipid metabolic process	EC:3.1.1.4	IPR036444 Phospholipase A2 domain superfamily;IPR036444 Phospholipase A2 domain superfamily;IPR036444 Phospholipase A2 domain superfamily		No	No	No	No	Glycerophospholipid metabolism;alpha-Linolenic acid metabolism;Arachidonic acid metabolism;Ether lipid metabolism	map00564;map00592;map00590;map00565
Cluster-1795.25221	1.94187	4.7418	5.81e-08	2.66e-06	OE_17858	PREDICTED: LOW QUALITY PROTEIN: neprilysin-2-like	XP_019868485.1					Yes	No	No	No
Cluster-1795.53776	1.94184	5.89137	2.42e-05	0.000568537	OE_2063	glutathione S-transferase Mu 1	XP_018495947.1					No	No	No	Yes
Cluster-1795.27210	1.94042	4.36393	3.63e-06	0.000106859	OE_23269	pep scaffold:IscaW1:DS791110:15375:27094:-1 gene:ISCW007692 transcript:ISCW007692-RA gene_biotype:protein_coding transcript_biotype:protein_coding description:MPN domain-containing protein, putative	B7PU75	[F]GO:0042393: histone binding;[F]GO:0004843: thiol-dependent ubiquitin-specific protease activity;[P]GO:0043044: ATP-dependent chromatin remodeling;[P]GO:0035522: monoubiquitinated histone H2A deubiquitination;[P]GO:0045893: positive regulation of transcription, DNA-templated;[C]GO:0016514: SWI/SNF complex		IPR037604 Scm-like with four MBT domains protein 1/2, SAM domain;IPR040053 Josephin-1/2;IPR034724 Chromodomain-helicase-DNA-binding protein 8;IPR033497 Histone H2A deubiquitinase MYSM1;IPR039958 RING1 and YY1-binding protein/YY1-associated factor 2;IPR038044 SWI/SNF complex subunit SMARCC2	PF01398 JAB1/Mov34/MPN/PAD-1 ubiquitin protease	Yes	No	No	No
Cluster-1795.49493	1.93945	1.20325	0.000452046	0.00698795	OE_86027	alpha-2-macroglobulin precursor splice variant 1	AAN10129.1	[F]GO:0004866: endopeptidase inhibitor activity;[C]GO:0005615: extracellular space		IPR019507 Protease A inhibitor IA3;IPR040428 Attacin/Sarcotoxin-2		No	No	No	No
Cluster-1795.37247	1.93873	5.08177	5.59e-07	2.04e-05	OE_44347	pep scaffold:IscaW1:DS912927:85981:140537:-1 gene:ISCW013243 transcript:ISCW013243-RA gene_biotype:protein_coding transcript_biotype:protein_coding description:RB13-6 antigen, putative (Fragment)	B7QDE2	[F]GO:0046872: metal ion binding;[F]GO:0003676: nucleic acid binding;[F]GO:0004528: phosphodiesterase I activity	EC:3.1.4.1	IPR040409 Phytochelatin synthase;IPR040050 Zinc finger protein 830;IPR029881 Ectonucleotide pyrophosphatase/phosphodiesterase family member 2	PF01663 Type I phosphodiesterase / nucleotide pyrophosphatase	Yes	No	No	Yes
Cluster-1795.38433	1.93721	4.6389	2.89e-07	1.13e-05	OE_8429	scavenger receptor class B member 1-like	XP_013772957.1					Yes	Yes	No	No
Cluster-1795.54042	1.93706	5.45936	4.26e-06	0.000123035	OE_13541	hypothetical protein RF55_15062	KMQ86068.1	[F]GO:0003676: nucleic acid binding;[P]GO:0015074: DNA integration		IPR040050 Zinc finger protein 830;IPR023670 Tyrosine recombinase XerS	PF00078 Reverse transcriptase (RNA-dependent DNA polymerase);PF00665 Integrase core domain;PF17917 RNase H-like domain found in reverse transcriptase;PF17921 Integrase zinc binding domain	No	No	No	No
Cluster-1795.58451	1.93678	2.51387	4.25e-06	0.000122581	OE_71232	truncated salivary lipocalin, partial	ABR23394.1	[F]GO:0043176: amine binding;[P]GO:0030682: mitigation of host defenses by symbiont		IPR002970 Tick histamine-binding protein;IPR005657 Triabin/Procalin		Yes	No	No	No
Cluster-1795.5668	1.93657	4.67917	2.64e-08	1.31e-06	OE_13563	carboxypeptidase Q	AMO02552.1	[F]GO:0004180: carboxypeptidase activity;[F]GO:0070573: metallodipeptidase activity		IPR015956 Penicillin-binding protein, C-terminal domain superfamily;IPR039866 Carboxypeptidase Q		No	No	No	Yes
Cluster-1795.43227	1.93629	7.34317	3.85e-05	0.000849055	OE_102414	truncated salivary lipocalin, partial	ABR23394.1	[F]GO:0043176: amine binding;[P]GO:0030682: mitigation of host defenses by symbiont		IPR002970 Tick histamine-binding protein;IPR005657 Triabin/Procalin		No	No	No	No
Cluster-1795.58445	1.93579	3.91938	1.05e-06	3.59e-05	OE_56393	salivary lipocalin	ACB70384.1	[F]GO:0043176: amine binding;[P]GO:0030682: mitigation of host defenses by symbiont		IPR002970 Tick histamine-binding protein;IPR005657 Triabin/Procalin		Yes	Yes	No	No
Cluster-1795.48198	1.9353	0.896844	0.00103281	0.0138671	OE_81165	acid tail salivary protein	ABR23355.1					Yes	No	No	No
Cluster-1795.41415	1.9348	8.66225	1.11e-05	0.00028719	OE_83208	pep scaffold:IscaW1:DS907896:97757:104710:1 gene:ISCW022473 transcript:ISCW022473-RA gene_biotype:protein_coding transcript_biotype:protein_coding description:Zinc finger protein, putative (Fragment)	B7QCH3	[F]GO:0061630: ubiquitin protein ligase activity;[P]GO:0016567: protein ubiquitination		IPR042755 E3 ubiquitin-protein ligase COP1;IPR042508 F-box/WD repeat-containing protein 5	PF18408 C2H2 Hakai zinc finger domain	No	No	No	No
Cluster-1795.23826	1.93344	4.64255	1.64e-07	6.78e-06	OE_7898	pep scaffold:IscaW1:DS882358:17117:29335:1 gene:ISCW011852 transcript:ISCW011852-RA gene_biotype:protein_coding transcript_biotype:protein_coding description:Cu2+/Zn2+ superoxide dismutase SOD1, putative	B7Q898	[F]GO:0046872: metal ion binding;[F]GO:0004784: superoxide dismutase activity	EC:1.15.1.1	IPR040409 Phytochelatin synthase;IPR019833 Manganese/iron superoxide dismutase, binding site	PF00080 Copper/zinc superoxide dismutase (SODC)	Yes	No	No	No
Cluster-1795.39819	1.93297	7.19784	0.000120229	0.00226721	OE_67965	truncated salivary lipocalin, partial	ABR23394.1	[F]GO:0043176: amine binding;[P]GO:0030682: mitigation of host defenses by symbiont		IPR002970 Tick histamine-binding protein;IPR005657 Triabin/Procalin		No	No	No	No
Cluster-1795.47870	1.9329	3.45437	9.99e-07	3.43e-05	OE_17894	metalloprotease	BAE00066.1	[F]GO:0004222: metalloendopeptidase activity	EC:3.4.24	IPR039731 CAAX prenyl protease 2, eukaryotes		Yes	No	No	No
Cluster-621.0	1.93157	2.22272	3.4e-06	0.000100796	OE_70739	uncharacterized protein LOC107268379	XP_015596585.1					Yes	No	No	No
Cluster-1795.41036	1.93123	9.18966	7.15e-07	2.54e-05	OE_93515	apyrase	AGJ90350.1	[F]GO:0016788: hydrolase activity, acting on ester bonds;[F]GO:0046872: metal ion binding;[F]GO:0000166: nucleotide binding;[P]GO:0009166: nucleotide catabolic process	EC:3.1	IPR039529 GPI inositol-deacylase;IPR040409 Phytochelatin synthase;IPR039215 RecQ-mediated genome instability protein 1;IPR036907 5'-Nucleotidase, C-terminal domain superfamily		Yes	No	No	Yes
Cluster-1795.39145	1.93117	4.15839	0.000482834	0.00736909	OE_23469	hypothetical protein RF55_20079	KMQ83428.1					Yes	No	No	No
Cluster-1795.29441	1.93002	3.26973	5.99e-07	2.17e-05	OE_76018	zinc-dependent metalloprotease, partial	ACB70344.1	[F]GO:0004222: metalloendopeptidase activity	EC:3.4.24	IPR039731 CAAX prenyl protease 2, eukaryotes		No	No	No	No
Cluster-1795.23372	1.92873	4.65967	2.2e-06	6.86e-05	OE_25510	pep scaffold:IscaW1:DS730630:3893:35985:1 gene:ISCW004451 transcript:ISCW004451-RA gene_biotype:protein_coding transcript_biotype:protein_coding description:Putative uncharacterized protein (Fragment)	B7PK51					Yes	No	No	No
Cluster-1795.4877	1.92771	3.08416	9.49e-06	0.000249582	OE_27060	adrenomedullin-a	BAM78543.1	[F]GO:0005179: hormone activity;[C]GO:0005576: extracellular region		IPR039236 Gastrin;IPR038903 Allergen Asp f 4		Yes	No	No	Yes
Cluster-1795.24150	1.92735	6.88321	5.09e-05	0.0010827	OE_26270	pep scaffold:IscaW1:DS612847:1146441:1147043:-1 gene:ISCW016230 transcript:ISCW016230-RA gene_biotype:protein_coding transcript_biotype:protein_coding description:Histone H1, putative	B7P0P6	[F]GO:0003690: double-stranded DNA binding;[F]GO:0031492: nucleosomal DNA binding;[P]GO:0030261: chromosome condensation;[P]GO:0031936: negative regulation of chromatin silencing;[P]GO:0045910: negative regulation of DNA recombination;[P]GO:0006334: nucleosome assembly;[P]GO:0016584: nucleosome positioning;[P]GO:0006355: regulation of transcription, DNA-templated;[C]GO:0000786: nucleosome;[C]GO:0…		IPR042509 Zinc finger CCHC domain-containing protein 3;IPR000079 High mobility group protein HMGN;IPR031739 Condensin-2 complex subunit H2;IPR005747 Endonuclease MutS2;IPR021171 Core histone macro-H2A;IPR040373 Transcription factor castor;IPR021171 Core histone macro-H2A;IPR040418 Protein crowded nuclei	PF00538 linker histone H1 and H5 family	No	No	No	No
Cluster-1795.38419	1.92694	6.89312	2.47e-07	9.8e-06	OE_17906	selenoprotein M-like	XP_027226568.1					Yes	No	No	No
Cluster-1795.37648	1.92671	2.3778	4.33e-05	0.000938525	OE_45736	dual kunitz salivary protein	ACB70328.1	[F]GO:0004867: serine-type endopeptidase inhibitor activity		IPR042482 Kunitz-type protease inhibitor 1		Yes	No	No	No
Cluster-1795.38160	1.92547	3.5039	3.34e-07	1.29e-05	OE_54263	hypothetical protein X777_06861, partial	EZA53797.1					Yes	No	No	No
Cluster-1795.39982	1.92519	5.03207	1.94e-06	6.16e-05	OE_34279	apyrase	AGJ90350.1	[F]GO:0016788: hydrolase activity, acting on ester bonds;[F]GO:0046872: metal ion binding;[F]GO:0000166: nucleotide binding;[P]GO:0009166: nucleotide catabolic process	EC:3.1	IPR039529 GPI inositol-deacylase;IPR040409 Phytochelatin synthase;IPR039215 RecQ-mediated genome instability protein 1;IPR036907 5'-Nucleotidase, C-terminal domain superfamily		Yes	Yes	No	No
Cluster-1795.74531	1.92517	2.39195	6.41e-06	0.000176161	OE_81312	zinc-dependent metalloprotease, partial	ACB70344.1	[F]GO:0004222: metalloendopeptidase activity	EC:3.4.24	IPR039731 CAAX prenyl protease 2, eukaryotes		No	No	No	No
Cluster-1795.38157	1.92439	3.69066	3.49e-07	1.34e-05	OE_54267	hypothetical protein X777_06861, partial	EZA53797.1					Yes	No	No	No
Cluster-1795.16814	1.9233	3.85091	1.89e-05	0.0004558	OE_25932	pep scaffold:IscaW1:DS824390:88572:115570:-1 gene:ISCW008820 transcript:ISCW008820-RA gene_biotype:protein_coding transcript_biotype:protein_coding description:Putative uncharacterized protein	B7PZ53					No	No	No	Yes
Cluster-1795.41395	1.92323	10.2848	1.56e-07	6.47e-06	OE_68955	moubatin-like 3	ABR23414.1					Yes	Yes	No	No
Cluster-1795.37254	1.92311	4.56691	9.75e-08	4.25e-06	OE_35008	pep scaffold:IscaW1:DS912927:85981:140537:-1 gene:ISCW013243 transcript:ISCW013243-RA gene_biotype:protein_coding transcript_biotype:protein_coding description:RB13-6 antigen, putative (Fragment)	B7QDE2	[F]GO:0046872: metal ion binding;[F]GO:0003676: nucleic acid binding;[F]GO:0004528: phosphodiesterase I activity	EC:3.1.4.1	IPR040409 Phytochelatin synthase;IPR040050 Zinc finger protein 830;IPR029881 Ectonucleotide pyrophosphatase/phosphodiesterase family member 2	PF01663 Type I phosphodiesterase / nucleotide pyrophosphatase	Yes	No	No	No
Cluster-1795.41033	1.91968	4.95815	3.36e-06	9.96e-05	OE_93523	5&apos;-nucleotidase/putative apyrase isoform 2 precursor	ABS30897.1	[F]GO:0016788: hydrolase activity, acting on ester bonds;[F]GO:0046872: metal ion binding;[F]GO:0000166: nucleotide binding;[P]GO:0009166: nucleotide catabolic process	EC:3.1	IPR039529 GPI inositol-deacylase;IPR040409 Phytochelatin synthase;IPR039215 RecQ-mediated genome instability protein 1;IPR036907 5'-Nucleotidase, C-terminal domain superfamily		Yes	No	No	No
Cluster-1795.77231	1.91934	5.27288	1.19e-05	0.000304424	OE_14333	pep scaffold:IscaW1:DS688408:176907:181949:1 gene:ISCW002493 transcript:ISCW002493-RA gene_biotype:protein_coding transcript_biotype:protein_coding description:cyclophilin B precursor, putative	ISCW002493-PA					No	No	No	Yes
Cluster-1795.11950	1.91926	2.66065	4.06e-06	0.000117903	OE_37798	hypothetical salivary secreted protein	ABR23439.1					Yes	No	No	Yes
Cluster-1795.44665	1.9171	6.88037	3.22e-06	9.6e-05	OE_68979	lipocalin, partial	ABI52807.1	[F]GO:0043176: amine binding;[P]GO:0030682: mitigation of host defenses by symbiont		IPR002970 Tick histamine-binding protein;IPR005657 Triabin/Procalin		No	No	No	No
Cluster-1795.60038	1.91537	5.73258	8.87e-08	3.9e-06	OE_1321	prostatic acid phosphatase isoform X2	XP_015785302.1					No	No	No	Yes
Cluster-1795.38199	1.91487	5.77451	5.2e-07	1.92e-05	OE_85943	selenoprotein M-like	XP_013786193.1					Yes	No	No	No
Cluster-1795.44039	1.91481	10.0509	6.68e-06	0.000183353	OE_85950	lipocalin	ABI52661.1	[F]GO:0043176: amine binding;[P]GO:0030682: mitigation of host defenses by symbiont		IPR002970 Tick histamine-binding protein;IPR005657 Triabin/Procalin		No	No	No	No
Cluster-1795.9023	1.91348	3.63139	4.28e-07	1.61e-05	OE_81860	pep scaffold:IscaW1:DS614862:77532:82106:1 gene:ISCW016472 transcript:ISCW016472-RA gene_biotype:protein_coding transcript_biotype:protein_coding description:M20 domain-containing peptidase, putative	B7P153	[F]GO:0016805: dipeptidase activity	EC:3.4.13	IPR028536 Dipeptidase 1	PF07687 Peptidase dimerisation domain	Yes	No	No	No
Cluster-1795.58443	1.913	4.95033	6.43e-07	2.31e-05	OE_12626	salivary lipocalin	ACB70384.1	[F]GO:0043176: amine binding;[P]GO:0030682: mitigation of host defenses by symbiont		IPR002970 Tick histamine-binding protein;IPR005657 Triabin/Procalin		Yes	Yes	No	No
Cluster-1795.89152	1.91203	4.216	1.99e-06	6.31e-05	OE_14499	7 cysteine domain	ABI52812.1					Yes	Yes	No	Yes
Cluster-1795.19837	1.91129	4.39577	1.28e-07	5.42e-06	OE_14468	pep scaffold:IscaW1:DS937517:157000:163507:-1 gene:ISCW023169 transcript:ISCW023169-RA gene_biotype:protein_coding transcript_biotype:protein_coding description:Secreted salivary gland peptide, putative (Fragment)	B7QH82					No	No	No	Yes
Cluster-1795.38959	1.90988	8.99852	6.29e-07	2.27e-05	OE_53217	dual kunitz salivary protein	ABR23474.1	[F]GO:0004867: serine-type endopeptidase inhibitor activity		IPR042482 Kunitz-type protease inhibitor 1		Yes	Yes	No	No
Cluster-1795.41510	1.90768	5.39488	2.85e-08	1.41e-06	OE_23057	metalloprotease, partial	ABI52714.1	[F]GO:0008237: metallopeptidase activity		IPR039806 Peptidase M12B, ADAM-TS13		No	No	No	Yes
Cluster-1795.43107	1.90735	2.35433	8.17e-05	0.00162922	OE_70751	transposase	KMQ85296.1				PF01359 Transposase (partial DDE domain);PF17906 HTH domain in Mos1 transposase	Yes	Yes	No	No
Cluster-1795.32303	1.90664	5.11201	7.23e-08	3.24e-06	OE_18331	salivary secreted lipocalin	ACB70358.1	[F]GO:0043176: amine binding;[P]GO:0030682: mitigation of host defenses by symbiont		IPR002970 Tick histamine-binding protein;IPR005657 Triabin/Procalin		No	Yes	No	Yes
Cluster-1795.45196	1.90575	6.57844	3.81e-08	1.83e-06	OE_41576	hypothetical protein X975_13639, partial	KFM60789.1	[F]GO:0046872: metal ion binding;[F]GO:0046982: protein heterodimerization activity		IPR040409 Phytochelatin synthase;IPR042974 Junctional adhesion molecule C	PF00628 PHD-finger;PF07524 Bromodomain associated	Yes	No	No	No
Cluster-1795.38175	1.90496	2.79244	7.18e-07	2.55e-05	OE_45136	hypothetical secreted protein	ACB70342.1					Yes	No	No	Yes
Cluster-1795.47472	1.90199	6.26733	9.31e-07	3.22e-05	OE_55975	zinc-dependent metalloprotease, partial	ACB70344.1	[F]GO:0004222: metalloendopeptidase activity	EC:3.4.24	IPR039731 CAAX prenyl protease 2, eukaryotes		Yes	No	No	No
Cluster-1795.23377	1.90179	6.63347	1.03e-06	3.53e-05	OE_33256	pep scaffold:IscaW1:DS730630:3893:35985:1 gene:ISCW004451 transcript:ISCW004451-RA gene_biotype:protein_coding transcript_biotype:protein_coding description:Putative uncharacterized protein (Fragment)	B7PK51					Yes	No	No	Yes
Cluster-1795.38460	1.90019	4.88861	9.77e-06	0.000255948	OE_68156	pep scaffold:IscaW1:DS897016:1371:33384:1 gene:ISCW012045 transcript:ISCW012045-RA gene_biotype:protein_coding transcript_biotype:protein_coding description:Glucose dehydrogenase, putative (Fragment)	B7QAW0	[F]GO:0008812: choline dehydrogenase activity;[F]GO:0050660: flavin adenine dinucleotide binding	EC:1.1.99.1	IPR011533 Oxygen-dependent choline dehydrogenase;IPR037092 Flavocytochrome c sulphide dehydrogenase, flavin-binding domain superfamily	PF00732 GMC oxidoreductase;PF05199 GMC oxidoreductase	Yes	No	No	No	Glycine, serine and threonine metabolism	map00260
Cluster-1795.54964	1.90012	4.16188	9.88e-08	4.3e-06	OE_68155	Endothelin-converting enzyme 1	KZC14076.1	[F]GO:0004222: metalloendopeptidase activity;[C]GO:0016021: integral component of membrane	EC:3.4.24	IPR039731 CAAX prenyl protease 2, eukaryotes;IPR042473 V-type immunoglobulin domain-containing suppressor of T-cell activation	PF01431 Peptidase family M13;PF05649 Peptidase family M13	No	Yes	No	Yes
Cluster-1795.51624	1.8994	7.04176	2.32e-08	1.17e-06	OE_12386	5&apos;-nucleotidase/putative apyrase isoform 2 precursor	ABS30897.1	[F]GO:0016788: hydrolase activity, acting on ester bonds;[F]GO:0046872: metal ion binding;[F]GO:0000166: nucleotide binding;[P]GO:0009166: nucleotide catabolic process	EC:3.1	IPR039529 GPI inositol-deacylase;IPR040409 Phytochelatin synthase;IPR039215 RecQ-mediated genome instability protein 1;IPR036907 5'-Nucleotidase, C-terminal domain superfamily		Yes	No	No	Yes
Cluster-1795.35643	1.89882	6.7682	9.04e-07	3.15e-05	OE_44691	lipocalin, partial	ABI52807.1	[F]GO:0043176: amine binding;[P]GO:0030682: mitigation of host defenses by symbiont		IPR002970 Tick histamine-binding protein;IPR005657 Triabin/Procalin		No	No	No	No
Cluster-1795.46555	1.89869	7.41162	2.24e-06	6.98e-05	OE_44601	acid tail salivary protein	ACB70371.1					Yes	No	No	Yes
Cluster-1795.38421	1.89723	6.41026	1.7e-06	5.47e-05	OE_56470	selenoprotein M-like	XP_013786193.1					Yes	No	No	No
Cluster-1795.29443	1.89603	4.30686	1.14e-07	4.88e-06	OE_56951	Metis3 protein	CAO00627.1	[F]GO:0004222: metalloendopeptidase activity	EC:3.4.24	IPR039731 CAAX prenyl protease 2, eukaryotes		Yes	No	No	No
Cluster-1795.41039	1.89527	2.20498	1.27e-05	0.000321587	OE_84336	5&apos;-nucleotidase/putative apyrase isoform 2 precursor	ABS30897.1	[F]GO:0016788: hydrolase activity, acting on ester bonds;[F]GO:0046872: metal ion binding;[F]GO:0000166: nucleotide binding;[P]GO:0009166: nucleotide catabolic process	EC:3.1	IPR039529 GPI inositol-deacylase;IPR040409 Phytochelatin synthase;IPR039215 RecQ-mediated genome instability protein 1;IPR036907 5'-Nucleotidase, C-terminal domain superfamily		No	No	No	No
Cluster-1795.60047	1.89482	7.3814	1.31e-07	5.53e-06	OE_39071	PREDICTED: venom acid phosphatase Acph-1-like	XP_016844011.1					No	No	No	No
Cluster-1795.36095	1.89418	6.5344	2.61e-08	1.3e-06	OE_38088	pep scaffold:IscaW1:DS912927:85981:140537:-1 gene:ISCW013243 transcript:ISCW013243-RA gene_biotype:protein_coding transcript_biotype:protein_coding description:RB13-6 antigen, putative (Fragment)	B7QDE2	[F]GO:0046872: metal ion binding;[F]GO:0003676: nucleic acid binding;[F]GO:0004528: phosphodiesterase I activity	EC:3.1.4.1	IPR040409 Phytochelatin synthase;IPR040050 Zinc finger protein 830;IPR029881 Ectonucleotide pyrophosphatase/phosphodiesterase family member 2	PF01663 Type I phosphodiesterase / nucleotide pyrophosphatase	Yes	No	No	Yes
Cluster-1795.51800	1.89331	4.01963	9.8e-06	0.000256629	OE_28672	PREDICTED: uncharacterized protein LOC105677798 isoform X2	XP_012232074.1					No	No	No	Yes
Cluster-1795.38210	1.89325	6.23056	3.95e-06	0.000115024	OE_12448	pep scaffold:IscaW1:DS913029:12211:54661:1 gene:ISCW012886 transcript:ISCW012886-RA gene_biotype:protein_coding transcript_biotype:protein_coding description:Glucose dehydrogenase, putative	B7QDE4	[F]GO:0008812: choline dehydrogenase activity;[F]GO:0050660: flavin adenine dinucleotide binding	EC:1.1.99.1	IPR011533 Oxygen-dependent choline dehydrogenase;IPR037092 Flavocytochrome c sulphide dehydrogenase, flavin-binding domain superfamily	PF00732 GMC oxidoreductase	Yes	No	No	No	Glycine, serine and threonine metabolism	map00260
Cluster-1795.74706	1.89243	7.40466	3.12e-06	9.35e-05	OE_44598	acid tail salivary protein	ACB70371.1					Yes	No	No	Yes
Cluster-1795.69554	1.8899	3.96904	8.92e-07	3.11e-05	OE_37084	PREDICTED: atlastin isoform X2	XP_011550037.1					Yes	No	No	No
Cluster-1795.58403	1.88978	4.52266	3.44e-06	0.000101874	OE_44632	acid tail salivary protein	ABR23361.1					No	No	No	No
Cluster-1795.67760	1.8897	1.73039	7.3e-06	0.000198343	OE_95121	zinc-dependent metalloprotease, partial	ACB70344.1	[F]GO:0004222: metalloendopeptidase activity	EC:3.4.24	IPR039731 CAAX prenyl protease 2, eukaryotes		No	No	No	No
Cluster-1795.40978	1.88812	5.21938	4.12e-08	1.96e-06	OE_7143	phospholipase A2	ABR23453.1	[F]GO:0004623: phospholipase A2 activity;[P]GO:0050482: arachidonic acid secretion;[P]GO:0006644: phospholipid metabolic process	EC:3.1.1.4	IPR036444 Phospholipase A2 domain superfamily;IPR036444 Phospholipase A2 domain superfamily;IPR036444 Phospholipase A2 domain superfamily		Yes	No	No	Yes	Glycerophospholipid metabolism;alpha-Linolenic acid metabolism;Arachidonic acid metabolism;Ether lipid metabolism	map00564;map00592;map00590;map00565
Cluster-1795.41405	1.88636	9.17529	7.33e-07	2.59e-05	OE_25330	lipocalin	ABI52661.1	[F]GO:0043176: amine binding;[P]GO:0030682: mitigation of host defenses by symbiont		IPR002970 Tick histamine-binding protein;IPR005657 Triabin/Procalin		No	No	No	No
Cluster-1795.80777	1.88579	6.47227	7.42e-06	0.000201242	OE_93617	salivary basic tailless protein	ABR23379.1					Yes	No	No	Yes
Cluster-1795.45590	1.88565	2.40368	1.5e-05	0.000374868	OE_68021	lipocalin, partial	ABI52807.1	[F]GO:0043176: amine binding;[P]GO:0030682: mitigation of host defenses by symbiont		IPR002970 Tick histamine-binding protein;IPR005657 Triabin/Procalin		No	No	No	No
Cluster-1795.38925	1.88337	4.92555	1.19e-06	3.99e-05	OE_39191	zinc-dependent metalloprotease, partial	ACB70344.1	[F]GO:0004222: metalloendopeptidase activity	EC:3.4.24	IPR039731 CAAX prenyl protease 2, eukaryotes		Yes	No	No	No
Cluster-1795.35765	1.88198	8.22047	1.17e-07	4.99e-06	OE_25289	pep scaffold:IscaW1:DS897016:1371:33384:1 gene:ISCW012045 transcript:ISCW012045-RA gene_biotype:protein_coding transcript_biotype:protein_coding description:Glucose dehydrogenase, putative (Fragment)	B7QAW0	[F]GO:0008812: choline dehydrogenase activity;[F]GO:0050660: flavin adenine dinucleotide binding	EC:1.1.99.1	IPR011533 Oxygen-dependent choline dehydrogenase;IPR037092 Flavocytochrome c sulphide dehydrogenase, flavin-binding domain superfamily	PF00732 GMC oxidoreductase;PF05199 GMC oxidoreductase	Yes	No	No	No	Glycine, serine and threonine metabolism	map00260
Cluster-1795.41644	1.88098	3.68944	0.000398653	0.00627416	OE_83169	hypothetical protein L798_10644	KDQ71534.1					Yes	No	No	No
Cluster-1795.43473	1.88096	6.38358	7.46e-07	2.64e-05	OE_93506	acid tail salivary protein	ABR23361.1					Yes	No	No	No
Cluster-1795.57710	1.88075	4.01401	9.15e-07	3.18e-05	OE_92395	metalloprotease, partial	ABI52714.1	[F]GO:0008237: metallopeptidase activity		IPR039806 Peptidase M12B, ADAM-TS13		No	No	No	No
Cluster-1795.43824	1.88019	4.21554	1.24e-07	5.28e-06	OE_56950	Metis3 protein	CAO00627.1	[F]GO:0004222: metalloendopeptidase activity	EC:3.4.24	IPR039731 CAAX prenyl protease 2, eukaryotes		No	Yes	No	No
Cluster-1795.58444	1.88017	3.77823	1.25e-06	4.18e-05	OE_12625	salivary lipocalin	ACB70384.1	[F]GO:0043176: amine binding;[P]GO:0030682: mitigation of host defenses by symbiont		IPR002970 Tick histamine-binding protein;IPR005657 Triabin/Procalin		Yes	No	No	No
Cluster-1795.40424	1.87987	2.01278	4.64e-06	0.000132728	OE_80923	pep scaffold:IscaW1:DS811642:102469:130535:1 gene:ISCW007095 transcript:ISCW007095-RA gene_biotype:protein_coding transcript_biotype:protein_coding description:Cationic amino acid transporter, putative	B7PX55	[F]GO:0022857: transmembrane transporter activity;[C]GO:0016021: integral component of membrane		IPR030371 ATP-binding cassette subfamily A member 12;IPR042473 V-type immunoglobulin domain-containing suppressor of T-cell activation	PF13520 Amino acid permease;PF13906 C-terminus of AA_permease	Yes	Yes	No	No
Cluster-1795.44668	1.87944	9.19986	2.65e-07	1.04e-05	OE_53883	lipocalin, partial	ABI52807.1	[F]GO:0043176: amine binding;[P]GO:0030682: mitigation of host defenses by symbiont		IPR002970 Tick histamine-binding protein;IPR005657 Triabin/Procalin		No	No	No	No
Cluster-1795.40061	1.87624	9.92275	4.29e-07	1.61e-05	OE_53881	lipocalin, partial	ABI52807.1	[F]GO:0043176: amine binding;[P]GO:0030682: mitigation of host defenses by symbiont		IPR002970 Tick histamine-binding protein;IPR005657 Triabin/Procalin		No	No	No	No
Cluster-1795.45007	1.87601	6.11989	6.2e-07	2.24e-05	OE_76076	selenoprotein M-like	XP_013786193.1					Yes	No	No	No
Cluster-1795.38155	1.87215	5.48612	2.02e-07	8.14e-06	OE_38965	hypothetical secreted protein	ACB70342.1					No	No	No	Yes
Cluster-1795.28413	1.8721	3.04909	0.000708341	0.0101593	OE_69175	hypothetical protein RF55_20079	KMQ83428.1					Yes	No	No	No
Cluster-1795.35541	1.87188	2.22774	1.4e-05	0.00035188	OE_92391	metalloprotease, partial	ABI52714.1	[F]GO:0008237: metallopeptidase activity		IPR039806 Peptidase M12B, ADAM-TS13		No	No	No	No
Cluster-1795.41878	1.87176	4.91919	8.04e-07	2.82e-05	OE_93457	moubatin 1-like 2	ABR23399.1					Yes	No	No	No
Cluster-1795.1397	1.87152	5.92055	3.3e-05	0.0007432	OE_3731	TPA_inf: hypothetical secreted protein 1669	DAA34176.1					Yes	No	Probable	Yes
Cluster-1795.40214	1.86705	2.46165	7.54e-06	0.000204285	OE_84341	5&apos;-nucleotidase/putative apyrase isoform 2 precursor	ABS30897.1	[F]GO:0016788: hydrolase activity, acting on ester bonds;[F]GO:0046872: metal ion binding;[F]GO:0000166: nucleotide binding;[P]GO:0009166: nucleotide catabolic process	EC:3.1	IPR039529 GPI inositol-deacylase;IPR040409 Phytochelatin synthase;IPR039215 RecQ-mediated genome instability protein 1;IPR036907 5'-Nucleotidase, C-terminal domain superfamily		No	No	No	No
Cluster-1795.45547	1.86668	1.97282	4e-06	0.000116535	OE_71023	pep scaffold:IscaW1:DS843033:186540:208673:1 gene:ISCW008971 transcript:ISCW008971-RA gene_biotype:protein_coding transcript_biotype:protein_coding description:Metalloprotease, putative	B7Q2C1	[F]GO:0004222: metalloendopeptidase activity	EC:3.4.24	IPR039731 CAAX prenyl protease 2, eukaryotes	PF13688 Metallo-peptidase family M12	Yes	No	No	No
Cluster-1795.65116	1.86652	1.84234	2.11e-05	0.00050342	OE_92930	UNC93-like protein	ODN04683.1	[P]GO:0055085: transmembrane transport;[C]GO:0016021: integral component of membrane		IPR037682 TonB, C-terminal;IPR042473 V-type immunoglobulin domain-containing suppressor of T-cell activation	PF07690 Major Facilitator Superfamily	Yes	Yes	No	No
Cluster-1795.49061	1.8664	6.28875	8.64e-08	3.81e-06	OE_55808	PREDICTED: venom metalloproteinase 3-like	XP_008547408.1					Yes	No	No	No
Cluster-1795.3263	1.86563	4.31532	5.29e-06	0.000148949	OE_44635	acid tail salivary protein	ABR23361.1					Yes	No	No	No
Cluster-1795.36668	1.86539	5.64851	4.89e-06	0.00013909	OE_15604	dual kunitz salivary protein	ACB70326.1	[F]GO:0004867: serine-type endopeptidase inhibitor activity		IPR042482 Kunitz-type protease inhibitor 1		Yes	Yes	No	No
Cluster-1795.38163	1.86539	4.64407	1.13e-07	4.84e-06	OE_92910	hypothetical secreted protein	ACB70342.1					No	No	No	Yes
Cluster-1795.17221	1.86441	1.19195	4.44e-05	0.000959184	OE_76597	salivary lipocalin	ACB70352.1	[F]GO:0043176: amine binding;[P]GO:0030682: mitigation of host defenses by symbiont		IPR002970 Tick histamine-binding protein;IPR005657 Triabin/Procalin		Yes	No	No	Yes
Cluster-1795.40622	1.86372	5.38536	9.01e-08	3.96e-06	OE_69004	Metis4 protein	CAO00628.1	[F]GO:0004222: metalloendopeptidase activity	EC:3.4.24	IPR039731 CAAX prenyl protease 2, eukaryotes		Yes	No	No	No
Cluster-1795.38945	1.8628	3.56569	2.02e-05	0.000483085	OE_1012	pep scaffold:IscaW1:DS811642:102469:130535:1 gene:ISCW007095 transcript:ISCW007095-RA gene_biotype:protein_coding transcript_biotype:protein_coding description:Cationic amino acid transporter, putative	B7PX55	[F]GO:0022857: transmembrane transporter activity;[C]GO:0016021: integral component of membrane		IPR030371 ATP-binding cassette subfamily A member 12;IPR042473 V-type immunoglobulin domain-containing suppressor of T-cell activation	PF13520 Amino acid permease;PF13906 C-terminus of AA_permease	Yes	Yes	No	No
Cluster-1795.35715	1.86215	4.37662	1.09e-07	4.68e-06	OE_20942	Metis3 protein	CAO00627.1	[F]GO:0004222: metalloendopeptidase activity	EC:3.4.24	IPR039731 CAAX prenyl protease 2, eukaryotes		Yes	No	No	No
Cluster-1795.31791	1.86193	3.94703	3.88e-07	1.47e-05	OE_80742	pep scaffold:IscaW1:DS724194:80437:92319:1 gene:ISCW003746 transcript:ISCW003746-RA gene_biotype:protein_coding transcript_biotype:protein_coding description:Putative uncharacterized protein	B7PJ53					Yes	No	Probable	Yes
Cluster-1795.31087	1.86134	2.54411	2.46e-05	0.000576123	OE_14010	pep scaffold:IscaW1:DS850977:56577:88159:-1 gene:ISCW020728 transcript:ISCW020728-RA gene_biotype:protein_coding transcript_biotype:protein_coding description:phospholipase A2 precursor, putative	ISCW020728-PA					No	No	No	Yes
Cluster-1795.56121	1.86042	4.25668	1.35e-06	4.46e-05	OE_44640	pep scaffold:IscaW1:DS827171:177514:185565:-1 gene:ISCW020571 transcript:ISCW020571-RA gene_biotype:protein_coding transcript_biotype:protein_coding description:Glutathione peroxidase, putative	B7PZQ2	[F]GO:0004602: glutathione peroxidase activity;[P]GO:0006979: response to oxidative stress	EC:1.11.1.9	IPR013376 Glutathione peroxidase Gpx7, putative;IPR040333 Catalase, clade 3	PF00255 Glutathione peroxidase	Yes	Yes	No	No	Arachidonic acid metabolism;Glutathione metabolism	map00590;map00480
Cluster-1795.34658	1.86022	2.20475	1.66e-05	0.000407675	OE_71434	Alanine--glyoxylate aminotransferase 2-like 1, partial	KFM69294.1	[F]GO:0030170: pyridoxal phosphate binding;[F]GO:0008483: transaminase activity	EC:2.6.1	IPR023523 Histidine decarboxylase, bacteria;IPR037537 [LysW]-aminoadipate semialdehyde/glutamate semialdehyde transaminase	PF00202 Aminotransferase class-III	No	No	No	No
Cluster-1795.16818	1.85837	3.1749	1.15e-05	0.000294549	OE_95917	putative DNA methylase N-6 adenine-specific, partial	AOG17779.1	[F]GO:0008168: methyltransferase activity;[F]GO:0003676: nucleic acid binding;[P]GO:0032259: methylation	EC:2.1.1	IPR041370 Methyltransferase EEF1AKMT1/ZCCHC4;IPR040050 Zinc finger protein 830;IPR036655 Monomethylamine methyltransferase MtmB superfamily		Yes	No	No	No
Cluster-1795.38932	1.85742	3.32596	7.93e-07	2.79e-05	OE_41369	hypothetical secreted protein	ACB70342.1					Yes	No	No	No
Cluster-1795.38116	1.85693	6.44798	8.53e-07	2.99e-05	OE_45107	zinc-dependent metalloprotease, partial	ACB70344.1	[F]GO:0004222: metalloendopeptidase activity	EC:3.4.24	IPR039731 CAAX prenyl protease 2, eukaryotes		Yes	No	No	No
Cluster-1795.755	1.85665	2.54111	8.41e-05	0.00167164	OE_18405	PREDICTED: very low-density lipoprotein receptor-like	XP_018014210.1					No	No	No	No
Cluster-1795.65409	1.85622	5.17959	9.71e-08	4.24e-06	OE_31913	phospholipase A2	AGJ90343.1	[F]GO:0004623: phospholipase A2 activity;[P]GO:0050482: arachidonic acid secretion;[P]GO:0006644: phospholipid metabolic process	EC:3.1.1.4	IPR036444 Phospholipase A2 domain superfamily;IPR036444 Phospholipase A2 domain superfamily;IPR036444 Phospholipase A2 domain superfamily		Yes	No	No	Yes	Glycerophospholipid metabolism;alpha-Linolenic acid metabolism;Arachidonic acid metabolism;Ether lipid metabolism	map00564;map00592;map00590;map00565
Cluster-1795.23328	1.85571	4.82294	1.29e-06	4.28e-05	OE_45955	zinc-dependent metalloprotease, partial	ACB70344.1	[F]GO:0004222: metalloendopeptidase activity	EC:3.4.24	IPR039731 CAAX prenyl protease 2, eukaryotes		No	No	No	No
Cluster-1795.65173	1.85536	2.00573	7.55e-05	0.00152087	OE_70324	prostatic acid phosphatase isoform X2	XP_015588094.1					Yes	No	No	No
Cluster-1795.41363	1.85397	10.2482	6.79e-07	2.42e-05	OE_11263	truncated salivary lipocalin, partial	ABR23394.1	[F]GO:0043176: amine binding;[P]GO:0030682: mitigation of host defenses by symbiont		IPR002970 Tick histamine-binding protein;IPR005657 Triabin/Procalin		Yes	No	No	No
Cluster-1795.43308	1.85041	5.38377	7.02e-08	3.16e-06	OE_83185	apyrase	AGJ90350.1	[F]GO:0016788: hydrolase activity, acting on ester bonds;[F]GO:0046872: metal ion binding;[F]GO:0000166: nucleotide binding;[P]GO:0009166: nucleotide catabolic process	EC:3.1	IPR039529 GPI inositol-deacylase;IPR040409 Phytochelatin synthase;IPR039215 RecQ-mediated genome instability protein 1;IPR036907 5'-Nucleotidase, C-terminal domain superfamily		No	No	No	No
Cluster-1795.29447	1.85002	3.35413	4.62e-07	1.72e-05	OE_86248	zinc-dependent metalloprotease, partial	ACB70344.1	[F]GO:0004222: metalloendopeptidase activity	EC:3.4.24	IPR039731 CAAX prenyl protease 2, eukaryotes		No	No	No	No
Cluster-1795.23374	1.84992	4.37732	3.88e-06	0.000113328	OE_70703	pep scaffold:IscaW1:DS730630:3893:35985:1 gene:ISCW004451 transcript:ISCW004451-RA gene_biotype:protein_coding transcript_biotype:protein_coding description:Putative uncharacterized protein (Fragment)	B7PK51					No	No	No	No
Cluster-1795.71165	1.84949	1.84517	8.74e-05	0.00172687	OE_22561	protein MRVI1-like	XP_022253657.1					No	No	No	No
Cluster-1795.38466	1.8484	6.25296	3.34e-06	9.93e-05	OE_75851	oligoribonuclease, mitochondrial-like isoform X1	XP_023223326.1					Yes	No	No	No
Cluster-1795.43821	1.84734	4.88516	1.34e-06	4.43e-05	OE_45954	zinc-dependent metalloprotease, partial	ACB70344.1	[F]GO:0004222: metalloendopeptidase activity	EC:3.4.24	IPR039731 CAAX prenyl protease 2, eukaryotes		Yes	No	No	No
Cluster-1795.39858	1.84707	5.84239	2.93e-07	1.14e-05	OE_25105	apyrase	AGJ90350.1	[F]GO:0016788: hydrolase activity, acting on ester bonds;[F]GO:0046872: metal ion binding;[F]GO:0000166: nucleotide binding;[P]GO:0009166: nucleotide catabolic process	EC:3.1	IPR039529 GPI inositol-deacylase;IPR040409 Phytochelatin synthase;IPR039215 RecQ-mediated genome instability protein 1;IPR036907 5'-Nucleotidase, C-terminal domain superfamily		No	No	No	No
Cluster-1795.41034	1.84677	2.45781	5.01e-06	0.00014198	OE_84343	5&apos;-nucleotidase/putative apyrase isoform 2 precursor	ABS30897.1	[F]GO:0016788: hydrolase activity, acting on ester bonds;[F]GO:0046872: metal ion binding;[F]GO:0000166: nucleotide binding;[P]GO:0009166: nucleotide catabolic process	EC:3.1	IPR039529 GPI inositol-deacylase;IPR040409 Phytochelatin synthase;IPR039215 RecQ-mediated genome instability protein 1;IPR036907 5'-Nucleotidase, C-terminal domain superfamily		No	No	No	No
Cluster-1795.984	1.84663	3.12324	1.23e-06	4.11e-05	OE_13345	N-acetylglucosamine-6-sulfatase	XP_015924470.2					Yes	No	No	Yes
Cluster-1795.38842	1.84625	0.936401	0.000652193	0.00946701	OE_31631	metalloprotease, partial	ABI52747.1	[F]GO:0004222: metalloendopeptidase activity	EC:3.4.24	IPR039731 CAAX prenyl protease 2, eukaryotes		Yes	No	No	No
Cluster-1795.63462	1.84617	2.39235	2.75e-05	0.000632733	OE_37065	TPA_inf: hypothetical secreted protein 1669	DAA34176.1					Yes	No	No	Yes
Cluster-1795.60048	1.84574	7.64111	8.35e-08	3.7e-06	OE_76187	prostatic acid phosphatase isoform X2	XP_015785302.1					No	No	No	No
Cluster-1795.10118	1.8453	4.20482	0.000529332	0.00796511	OE_15699	hypothetical protein X975_19031, partial	KFM77991.1					No	No	No	No
Cluster-1795.69556	1.84371	3.0663	2.58e-06	7.93e-05	OE_25618	atlastin-2-like	OQR70125.1	[F]GO:0005525: GTP binding;[F]GO:0003924: GTPase activity;[C]GO:0016021: integral component of membrane		IPR040385 Rab-like protein 6;IPR042734 Rho-related GTP-binding protein RhoG;IPR042473 V-type immunoglobulin domain-containing suppressor of T-cell activation	PF02263 Guanylate-binding protein, N-terminal domain	Yes	No	No	No
Cluster-1795.38149	1.84214	4.08618	2.01e-07	8.12e-06	OE_28198	hypothetical protein B7P43_G14846, partial	PNF22492.1					No	No	No	Yes
Cluster-1795.57706	1.84098	4.10739	9.02e-07	3.14e-05	OE_24090	metalloprotease, partial	ABI52714.1	[F]GO:0008237: metallopeptidase activity		IPR039806 Peptidase M12B, ADAM-TS13		No	No	No	No
Cluster-1795.40997	1.84073	4.04883	3.97e-06	0.000115632	OE_85252	5&apos;-nucleotidase/putative apyrase isoform 2 precursor	ABS30897.1	[F]GO:0016788: hydrolase activity, acting on ester bonds;[F]GO:0046872: metal ion binding;[F]GO:0000166: nucleotide binding;[P]GO:0009166: nucleotide catabolic process	EC:3.1	IPR039529 GPI inositol-deacylase;IPR040409 Phytochelatin synthase;IPR039215 RecQ-mediated genome instability protein 1;IPR036907 5'-Nucleotidase, C-terminal domain superfamily		Yes	No	No	Yes
Cluster-1795.31954	1.84042	4.53433	3.67e-07	1.4e-05	OE_20557	metalloprotease, partial	ABI52714.1	[F]GO:0008237: metallopeptidase activity		IPR039806 Peptidase M12B, ADAM-TS13		No	No	No	No
Cluster-1795.46177	1.84027	2.15201	1.02e-05	0.000266553	OE_84583	truncated metalloprotease, partial	ABR23495.1	[F]GO:0004222: metalloendopeptidase activity	EC:3.4.24	IPR039731 CAAX prenyl protease 2, eukaryotes		No	No	No	No
Cluster-1795.255	1.84006	1.62205	7.08e-05	0.00143978	OE_32108	pep scaffold:IscaW1:DS739614:439546:443841:1 gene:ISCW018759 transcript:ISCW018759-RA gene_biotype:protein_coding transcript_biotype:protein_coding description:Secreted protein, putative	B7PLB9				PF15430 Single domain von Willebrand factor type C	Yes	Yes	No	No
Cluster-1795.53290	1.83915	1.59937	2.59e-05	0.000601829	OE_70408	phospholipase A2, partial	ACB70350.1	[F]GO:0004623: phospholipase A2 activity;[P]GO:0050482: arachidonic acid secretion;[P]GO:0006644: phospholipid metabolic process	EC:3.1.1.4	IPR036444 Phospholipase A2 domain superfamily;IPR036444 Phospholipase A2 domain superfamily;IPR036444 Phospholipase A2 domain superfamily		No	No	No	No	Glycerophospholipid metabolism;alpha-Linolenic acid metabolism;Arachidonic acid metabolism;Ether lipid metabolism	map00564;map00592;map00590;map00565
Cluster-1795.87066	1.83781	2.63365	6.25e-06	0.000172607	OE_83844	beta-hexosaminidase subunit beta-like	XP_022693949.1					Yes	No	No	Yes
Cluster-1795.42870	1.83731	7.58566	1.41e-07	5.9e-06	OE_94177	pep scaffold:IscaW1:DS969935:380843:407171:-1 gene:ISCW023638 transcript:ISCW023638-RA gene_biotype:protein_coding transcript_biotype:protein_coding description:Putative uncharacterized protein	B7QM92	[F]GO:0004222: metalloendopeptidase activity	EC:3.4.24	IPR039731 CAAX prenyl protease 2, eukaryotes	PF13688 Metallo-peptidase family M12	Yes	No	No	No
Cluster-1795.44890	1.83689	2.30077	0.000189328	0.00335023	OE_85861	metalloprotease, partial	ABI52747.1	[F]GO:0004222: metalloendopeptidase activity	EC:3.4.24	IPR039731 CAAX prenyl protease 2, eukaryotes		Yes	No	No	No
Cluster-1795.45473	1.83681	2.18421	2.46e-05	0.000575378	OE_84584	truncated metalloprotease, partial	ABR23495.1	[F]GO:0004222: metalloendopeptidase activity	EC:3.4.24	IPR039731 CAAX prenyl protease 2, eukaryotes		No	No	No	No
Cluster-1795.60044	1.83506	7.74346	1.52e-07	6.31e-06	OE_76186	prostatic acid phosphatase isoform X2	XP_015785302.1					No	No	No	No
Cluster-1795.69943	1.83485	2.90859	1.39e-05	0.000349783	OE_12527	savignygrin	AAM54047.1	[F]GO:0004867: serine-type endopeptidase inhibitor activity		IPR042482 Kunitz-type protease inhibitor 1		Yes	No	No	No
Cluster-1795.49363	1.83461	4.23546	2.69e-07	1.06e-05	OE_34379	Metis3 protein	CAO00627.1	[F]GO:0004222: metalloendopeptidase activity	EC:3.4.24	IPR039731 CAAX prenyl protease 2, eukaryotes		Yes	No	No	No
Cluster-1795.57674	1.83133	2.70228	2.55e-06	7.84e-05	OE_95122	Metis3 protein	CAO00627.1	[F]GO:0004222: metalloendopeptidase activity	EC:3.4.24	IPR039731 CAAX prenyl protease 2, eukaryotes		No	No	No	No
Cluster-1795.33471	1.83012	4.22012	4.12e-06	0.000119344	OE_70895	selenoprotein M-like	XP_013786193.1					Yes	No	No	No
Cluster-1795.67222	1.83005	7.96087	7.81e-06	0.000210943	OE_39037	salivary basic tailless protein	ABR23379.1					Yes	No	No	Yes
Cluster-1795.36048	1.82978	8.29704	1.34e-06	4.41e-05	OE_75581	salivary lipocalin	ABR23357.1	[F]GO:0043176: amine binding;[P]GO:0030682: mitigation of host defenses by symbiont		IPR002970 Tick histamine-binding protein;IPR005657 Triabin/Procalin		Yes	No	No	Yes
Cluster-1795.44739	1.82949	2.38504	3.26e-06	9.7e-05	OE_83176	phospholipase A2, partial	ACB70350.1	[F]GO:0004623: phospholipase A2 activity;[P]GO:0050482: arachidonic acid secretion;[P]GO:0006644: phospholipid metabolic process	EC:3.1.1.4	IPR036444 Phospholipase A2 domain superfamily;IPR036444 Phospholipase A2 domain superfamily;IPR036444 Phospholipase A2 domain superfamily		Yes	No	No	No	Glycerophospholipid metabolism;alpha-Linolenic acid metabolism;Arachidonic acid metabolism;Ether lipid metabolism	map00564;map00592;map00590;map00565
Cluster-1795.38115	1.82923	4.26807	1.36e-06	4.47e-05	OE_38955	zinc-dependent metalloprotease, partial	ACB70344.1	[F]GO:0004222: metalloendopeptidase activity	EC:3.4.24	IPR039731 CAAX prenyl protease 2, eukaryotes		Yes	No	No	No
Cluster-1795.32953	1.82698	6.51067	3.66e-07	1.4e-05	OE_15632	hypothetical secreted protein	ACB70342.1					Yes	No	No	Yes
Cluster-1795.40477	1.82569	4.78219	1.5e-07	6.25e-06	OE_93516	apyrase	AGJ90350.1	[F]GO:0016788: hydrolase activity, acting on ester bonds;[F]GO:0046872: metal ion binding;[F]GO:0000166: nucleotide binding;[P]GO:0009166: nucleotide catabolic process	EC:3.1	IPR039529 GPI inositol-deacylase;IPR040409 Phytochelatin synthase;IPR039215 RecQ-mediated genome instability protein 1;IPR036907 5'-Nucleotidase, C-terminal domain superfamily		Yes	No	No	No
Cluster-1795.65411	1.82569	3.43411	8.19e-07	2.88e-05	OE_22852	phospholipase A2, partial	ABI52736.1	[F]GO:0004623: phospholipase A2 activity;[P]GO:0050482: arachidonic acid secretion;[P]GO:0006644: phospholipid metabolic process	EC:3.1.1.4	IPR036444 Phospholipase A2 domain superfamily;IPR036444 Phospholipase A2 domain superfamily;IPR036444 Phospholipase A2 domain superfamily		No	No	No	No	Glycerophospholipid metabolism;alpha-Linolenic acid metabolism;Arachidonic acid metabolism;Ether lipid metabolism	map00564;map00592;map00590;map00565
Cluster-1795.55736	1.82218	1.87976	2.69e-05	0.000622146	OE_92631	metalloprotease, partial	ABI52714.1	[F]GO:0008237: metallopeptidase activity		IPR039806 Peptidase M12B, ADAM-TS13		No	No	No	No
Cluster-1795.37248	1.82197	5.14828	5.24e-07	1.93e-05	OE_70564	pep scaffold:IscaW1:DS912927:85981:140537:-1 gene:ISCW013243 transcript:ISCW013243-RA gene_biotype:protein_coding transcript_biotype:protein_coding description:RB13-6 antigen, putative (Fragment)	B7QDE2	[F]GO:0046872: metal ion binding;[F]GO:0003676: nucleic acid binding;[F]GO:0004528: phosphodiesterase I activity	EC:3.1.4.1	IPR040409 Phytochelatin synthase;IPR040050 Zinc finger protein 830;IPR029881 Ectonucleotide pyrophosphatase/phosphodiesterase family member 2	PF01663 Type I phosphodiesterase / nucleotide pyrophosphatase	Yes	No	No	No
Cluster-1795.43878	1.82072	3.86751	4.62e-07	1.72e-05	OE_83186	apyrase	AGJ90350.1	[F]GO:0016788: hydrolase activity, acting on ester bonds;[F]GO:0046872: metal ion binding;[F]GO:0000166: nucleotide binding;[P]GO:0009166: nucleotide catabolic process	EC:3.1	IPR039529 GPI inositol-deacylase;IPR040409 Phytochelatin synthase;IPR039215 RecQ-mediated genome instability protein 1;IPR036907 5'-Nucleotidase, C-terminal domain superfamily		No	No	No	No
Cluster-1795.42189	1.82049	7.72557	8.3e-08	3.68e-06	OE_28323	apyrase	AGJ90350.1	[F]GO:0016788: hydrolase activity, acting on ester bonds;[F]GO:0046872: metal ion binding;[F]GO:0000166: nucleotide binding;[P]GO:0009166: nucleotide catabolic process	EC:3.1	IPR039529 GPI inositol-deacylase;IPR040409 Phytochelatin synthase;IPR039215 RecQ-mediated genome instability protein 1;IPR036907 5'-Nucleotidase, C-terminal domain superfamily		Yes	No	No	No
Cluster-1795.34649	1.82049	4.00709	8.15e-06	0.000218443	OE_34522	ethanolamine-phosphate phospho-lyase	XP_003738562.1					Yes	No	No	No
Cluster-1795.794	1.82007	1.82496	0.0012091	0.0157751	OE_15385	putative salivary secreted protein, partial	ACB70374.1					Yes	No	No	Yes
Cluster-1795.65115	1.81979	3.47087	6.14e-06	0.000169681	OE_39481	protein unc-93 homolog A-like	XP_023228423.1					Yes	Yes	No	No
Cluster-1795.10835	1.81939	3.03514	1.05e-06	3.59e-05	OE_41530	salivary lipocalin	ACB70384.1	[F]GO:0043176: amine binding;[P]GO:0030682: mitigation of host defenses by symbiont		IPR002970 Tick histamine-binding protein;IPR005657 Triabin/Procalin		Yes	No	No	Yes
Cluster-1795.31415	1.81898	1.13762	0.000116695	0.00220742	OE_15265	hypothetical salivary secreted protein	ABR23439.1					Yes	No	No	Yes
Cluster-1795.46254	1.81894	12.1824	3.73e-06	0.000109188	OE_7022	dual kunitz salivary protein	ABR23474.1	[F]GO:0004867: serine-type endopeptidase inhibitor activity		IPR042482 Kunitz-type protease inhibitor 1		Yes	No	No	Yes
Cluster-1795.40740	1.81785	5.852	7.84e-07	2.76e-05	OE_922	5&apos;-nucleotidase/putative apyrase isoform 2 precursor	ABS30897.1	[F]GO:0016788: hydrolase activity, acting on ester bonds;[F]GO:0046872: metal ion binding;[F]GO:0000166: nucleotide binding;[P]GO:0009166: nucleotide catabolic process	EC:3.1	IPR039529 GPI inositol-deacylase;IPR040409 Phytochelatin synthase;IPR039215 RecQ-mediated genome instability protein 1;IPR036907 5'-Nucleotidase, C-terminal domain superfamily		No	No	No	No
Cluster-1795.40581	1.81528	9.05172	4.77e-07	1.77e-05	OE_53882	lipocalin, partial	ABI52807.1	[F]GO:0043176: amine binding;[P]GO:0030682: mitigation of host defenses by symbiont		IPR002970 Tick histamine-binding protein;IPR005657 Triabin/Procalin		No	No	No	No
Cluster-1795.65119	1.81481	2.2268	3.62e-05	0.00080345	OE_92931	pep scaffold:IscaW1:DS781267:1691:3298:1 gene:ISCW024462 transcript:ISCW024462-RA gene_biotype:protein_coding transcript_biotype:protein_coding description:fucosyltransferase, putative	ISCW024462-PA					No	Yes	No	No
Cluster-1795.39696	1.81301	3.86179	2.94e-06	8.89e-05	OE_71138	calcitonin gene-related peptide type 1 receptor-like	XP_022708503.1					Yes	Yes	No	No
Cluster-1795.66499	1.81279	5.33615	2.32e-05	0.000547011	OE_55846	salivary basic tailless protein	ABR23379.1					Yes	Yes	No	No
Cluster-1795.60040	1.81266	4.82482	1.93e-06	6.14e-05	OE_85796	prostatic acid phosphatase-like isoform X2	XP_027197583.1					No	No	No	Yes
Cluster-1795.60045	1.81262	6.84978	4.11e-07	1.55e-05	OE_39070	Lysosomal acid phosphatase	KPI93514.1	[C]GO:0016021: integral component of membrane		IPR042473 V-type immunoglobulin domain-containing suppressor of T-cell activation	PF00328 Histidine phosphatase superfamily (branch 2)	Yes	No	No	Yes
Cluster-1795.7121	1.812	5.19085	1.29e-07	5.46e-06	OE_31863	pep scaffold:IscaW1:DS856305:11086:15447:-1 gene:ISCW021383 transcript:ISCW021383-RA gene_biotype:protein_coding transcript_biotype:protein_coding description:Multidrug resistance protein, putative	B7Q4J2	[F]GO:0032440: 2-alkenal reductase [NAD(P)+] activity;[F]GO:0005524: ATP binding;[F]GO:0016887: ATPase activity;[F]GO:0042626: ATPase-coupled transmembrane transporter activity;[P]GO:0055085: transmembrane transport;[C]GO:0016021: integral component of membrane;[C]GO:0016020: membrane	EC:1.3.1.74;EC:3.6.1.3;EC:7.2.2	IPR014190 Leukotriene B4 12-hydroxydehydrogenase/15-oxo-prostaglandin 13-reductase;IPR037219 Peptidase M41-like;IPR039991 Protein shortage in chiasmata 1 ortholog;IPR031241 ATP-binding cassette sub-family D member 3;IPR037682 TonB, C-terminal;IPR042473 V-type immunoglobulin domain-containing suppressor of T-cell activation;IPR042454 CXADR-like membrane protein	PF00005 ABC transporter;PF00664 ABC transporter transmembrane region	Yes	Yes	No	No	Purine metabolism	map00230
Cluster-1795.38174	1.81167	4.48861	1.81e-07	7.37e-06	OE_92909	hypothetical secreted protein	ACB70342.1					No	No	No	Yes
Cluster-1795.44666	1.81088	6.44892	6.25e-06	0.000172607	OE_28478	lipocalin, partial	ABI52807.1	[F]GO:0043176: amine binding;[P]GO:0030682: mitigation of host defenses by symbiont		IPR002970 Tick histamine-binding protein;IPR005657 Triabin/Procalin		No	No	No	No
Cluster-1795.37257	1.80974	5.64494	8.83e-07	3.08e-05	OE_81390	pep scaffold:IscaW1:DS912927:85981:140537:-1 gene:ISCW013243 transcript:ISCW013243-RA gene_biotype:protein_coding transcript_biotype:protein_coding description:RB13-6 antigen, putative (Fragment)	B7QDE2	[F]GO:0046872: metal ion binding;[F]GO:0003676: nucleic acid binding;[F]GO:0004528: phosphodiesterase I activity	EC:3.1.4.1	IPR040409 Phytochelatin synthase;IPR040050 Zinc finger protein 830;IPR029881 Ectonucleotide pyrophosphatase/phosphodiesterase family member 2	PF01663 Type I phosphodiesterase / nucleotide pyrophosphatase	Yes	No	No	Yes
Cluster-1795.40415	1.80769	4.69602	4.21e-07	1.58e-05	OE_15151	pep scaffold:IscaW1:DS811642:102469:130535:1 gene:ISCW007095 transcript:ISCW007095-RA gene_biotype:protein_coding transcript_biotype:protein_coding description:Cationic amino acid transporter, putative	B7PX55	[F]GO:0022857: transmembrane transporter activity;[C]GO:0016021: integral component of membrane		IPR030371 ATP-binding cassette subfamily A member 12;IPR042473 V-type immunoglobulin domain-containing suppressor of T-cell activation	PF13520 Amino acid permease;PF13906 C-terminus of AA_permease	Yes	Yes	No	No
Cluster-1795.40761	1.80748	4.86603	6.77e-07	2.42e-05	OE_856	calcitonin/calcitonin-related protein	ACB70347.1	[F]GO:0005179: hormone activity;[C]GO:0005576: extracellular region		IPR039236 Gastrin;IPR038903 Allergen Asp f 4		No	No	No	No
Cluster-1795.49542	1.80588	4.90693	1.12e-06	3.77e-05	OE_29710	death-associated inhibitor of apoptosis 1	XP_022221088.1					Yes	No	No	No
Cluster-1795.34659	1.80538	2.84769	1.14e-05	0.000292968	OE_68307	5-phosphohydroxy-L-lysine phospho-lyase-like isoform X2	XP_023241830.1					No	No	No	No
Cluster-1795.45396	1.8041	4.27844	1.11e-05	0.000286409	OE_56362	prostatic acid phosphatase isoform X2	XP_015588094.1					No	No	No	No
Cluster-1795.38113	1.80362	6.78301	1.06e-06	3.61e-05	OE_30266	pep scaffold:IscaW1:DS969935:380843:407171:-1 gene:ISCW023638 transcript:ISCW023638-RA gene_biotype:protein_coding transcript_biotype:protein_coding description:Putative uncharacterized protein	B7QM92	[F]GO:0004222: metalloendopeptidase activity	EC:3.4.24	IPR039731 CAAX prenyl protease 2, eukaryotes	PF13688 Metallo-peptidase family M12	Yes	No	No	No
Cluster-1795.52334	1.80133	5.01151	6.94e-06	0.000189489	OE_16108	pep scaffold:IscaW1:DS912927:85981:140537:-1 gene:ISCW013243 transcript:ISCW013243-RA gene_biotype:protein_coding transcript_biotype:protein_coding description:RB13-6 antigen, putative (Fragment)	B7QDE2	[F]GO:0046872: metal ion binding;[F]GO:0003676: nucleic acid binding;[F]GO:0004528: phosphodiesterase I activity	EC:3.1.4.1	IPR040409 Phytochelatin synthase;IPR040050 Zinc finger protein 830;IPR029881 Ectonucleotide pyrophosphatase/phosphodiesterase family member 2	PF01663 Type I phosphodiesterase / nucleotide pyrophosphatase	Yes	No	No	No
Cluster-1795.25584	1.80124	2.4464	4.51e-06	0.000129542	OE_83513	Metis3 protein	CAO00627.1	[F]GO:0004222: metalloendopeptidase activity	EC:3.4.24	IPR039731 CAAX prenyl protease 2, eukaryotes		No	Yes	No	No
Cluster-1795.41326	1.79798	5.24431	6.33e-07	2.28e-05	OE_44961	phospholipase A2	AGJ90343.1	[F]GO:0004623: phospholipase A2 activity;[P]GO:0050482: arachidonic acid secretion;[P]GO:0006644: phospholipid metabolic process	EC:3.1.1.4	IPR036444 Phospholipase A2 domain superfamily;IPR036444 Phospholipase A2 domain superfamily;IPR036444 Phospholipase A2 domain superfamily		Yes	No	No	No	Glycerophospholipid metabolism;alpha-Linolenic acid metabolism;Arachidonic acid metabolism;Ether lipid metabolism	map00564;map00592;map00590;map00565
Cluster-1795.38417	1.79696	4.19822	8.13e-06	0.000218041	OE_44845	selenoprotein M-like	XP_013786193.1					Yes	No	No	No
Cluster-1795.41037	1.79604	3.84124	1.88e-06	5.99e-05	OE_37662	5&apos;-nucleotidase/putative apyrase isoform 2 precursor	ABS30897.1	[F]GO:0016788: hydrolase activity, acting on ester bonds;[F]GO:0046872: metal ion binding;[F]GO:0000166: nucleotide binding;[P]GO:0009166: nucleotide catabolic process	EC:3.1	IPR039529 GPI inositol-deacylase;IPR040409 Phytochelatin synthase;IPR039215 RecQ-mediated genome instability protein 1;IPR036907 5'-Nucleotidase, C-terminal domain superfamily		Yes	No	No	No
Cluster-1795.41172	1.79568	8.01819	9.47e-07	3.27e-05	OE_56310	basic tail salivary protein	ABR23472.1					Yes	No	No	Yes
Cluster-1795.31927	1.79512	3.25191	0.00136498	0.0173823	OE_81372	pep scaffold:IscaW1:DS639094:58987:72506:1 gene:ISCW000560 transcript:ISCW000560-RA gene_biotype:protein_coding transcript_biotype:protein_coding description:Sialin, putative	B7P542	[P]GO:0055085: transmembrane transport;[C]GO:0016021: integral component of membrane		IPR037682 TonB, C-terminal;IPR042473 V-type immunoglobulin domain-containing suppressor of T-cell activation	PF07690 Major Facilitator Superfamily	Yes	No	No	No
Cluster-1795.31923	1.79405	4.26522	0.00198265	0.0235188	OE_76601	pep scaffold:IscaW1:DS639094:58987:72506:1 gene:ISCW000560 transcript:ISCW000560-RA gene_biotype:protein_coding transcript_biotype:protein_coding description:Sialin, putative	B7P542	[P]GO:0055085: transmembrane transport;[C]GO:0016021: integral component of membrane		IPR037682 TonB, C-terminal;IPR042473 V-type immunoglobulin domain-containing suppressor of T-cell activation	PF07690 Major Facilitator Superfamily	Yes	Yes	No	No
Cluster-1795.33784	1.7935	3.08146	1.72e-06	5.53e-05	OE_43042	moubatin 1-like 2	ABR23399.1					Yes	No	No	No
Cluster-1795.48107	1.79283	2.0293	1.39e-05	0.000349248	OE_92390	metalloprotease, partial	ABI52714.1	[F]GO:0008237: metallopeptidase activity		IPR039806 Peptidase M12B, ADAM-TS13		No	No	No	No
Cluster-1795.45399	1.79201	3.38199	1.69e-05	0.000414467	OE_37347	prostatic acid phosphatase isoform X2	XP_015588094.1					No	No	No	No
Cluster-1795.28946	1.79197	4.0249	0.00094083	0.0128392	OE_83125	pep scaffold:IscaW1:DS639094:58987:72506:1 gene:ISCW000560 transcript:ISCW000560-RA gene_biotype:protein_coding transcript_biotype:protein_coding description:Sialin, putative	B7P542	[P]GO:0055085: transmembrane transport;[C]GO:0016021: integral component of membrane		IPR037682 TonB, C-terminal;IPR042473 V-type immunoglobulin domain-containing suppressor of T-cell activation	PF07690 Major Facilitator Superfamily	Yes	Yes	No	No
Cluster-1795.32998	1.79008	4.70312	2.47e-07	9.79e-06	OE_24960	hypothetical protein B7P43_G06996	PNF25017.1					No	No	No	No
Cluster-1795.38420	1.78957	4.72887	2.03e-06	6.43e-05	OE_25323	selenoprotein M-like	XP_013786193.1					No	No	No	No
Cluster-1795.44413	1.7876	2.70141	0.00040107	0.00630812	OE_85558	lipocalin, partial	ABI52807.1	[F]GO:0043176: amine binding;[P]GO:0030682: mitigation of host defenses by symbiont		IPR002970 Tick histamine-binding protein;IPR005657 Triabin/Procalin		Yes	No	No	No
Cluster-1795.9794	1.78695	4.03597	5.92e-07	2.15e-05	OE_124	pep scaffold:IscaW1:DS924441:25761:33241:-1 gene:ISCW022356 transcript:ISCW022356-RA gene_biotype:protein_coding transcript_biotype:protein_coding description:Carboxypeptidase (Fragment)	B7QF76	[F]GO:0004185: serine-type carboxypeptidase activity;[P]GO:0051603: proteolysis involved in cellular protein catabolic process	EC:3.4.16	IPR015567 Peptidase M14B, caboxypeptidase D;IPR022296 Proteasome, alpha subunit, bacterial	PF00450 Serine carboxypeptidase	Yes	No	No	No
Cluster-1795.33145	1.78687	4.57264	2.4e-05	0.000564004	OE_23245	pep scaffold:IscaW1:DS684069:171992:184915:-1 gene:ISCW016838 transcript:ISCW016838-RA gene_biotype:protein_coding transcript_biotype:protein_coding description:Ubiquitin conjugating enzyme interacting protein, putative	B7PCI4	[F]GO:0046872: metal ion binding;[F]GO:0031624: ubiquitin conjugating enzyme binding;[F]GO:0061630: ubiquitin protein ligase activity;[P]GO:0032436: positive regulation of proteasomal ubiquitin-dependent protein catabolic process;[P]GO:0000209: protein polyubiquitination;[P]GO:0006511: ubiquitin-dependent protein catabolic process;[C]GO:0005737: cytoplasm;[C]GO:0016021: integral component of memb…		IPR040409 Phytochelatin synthase;IPR042755 E3 ubiquitin-protein ligase COP1;IPR037343 SOCS5, SOCS box domain;IPR033609 E3 ubiquitin-protein ligase RNF152;IPR036959 Peptidase C12, ubiquitin carboxyl-terminal hydrolase superfamily;IPR037296 Staphostatin A/B;IPR042473 V-type immunoglobulin domain-containing suppressor of T-cell activation;IPR038036 E3 ubiquitin-protein ligase RING1	PF01485 IBR domain, a half RING-finger domain	Yes	Yes	No	No
Cluster-1795.52335	1.78676	2.84491	5.33e-06	0.000150083	OE_94373	Ectonucleotide pyrophosphatase/phosphodiesterase family member 3, partial	KFM56549.1	[F]GO:0016787: hydrolase activity;[F]GO:0046872: metal ion binding;[F]GO:0003676: nucleic acid binding	EC:3	IPR039666 Dolichyldiphosphatase 1;IPR040409 Phytochelatin synthase;IPR040050 Zinc finger protein 830	PF01223 DNA/RNA non-specific endonuclease;PF01663 Type I phosphodiesterase / nucleotide pyrophosphatase	Yes	No	No	No
Cluster-1795.16816	1.78537	4.02279	8.02e-05	0.00160351	OE_58100	pep scaffold:IscaW1:DS824390:88572:115570:-1 gene:ISCW008820 transcript:ISCW008820-RA gene_biotype:protein_coding transcript_biotype:protein_coding description:Putative uncharacterized protein	B7PZ53					No	No	No	Yes
Cluster-1795.40756	1.78442	3.88409	2.12e-06	6.68e-05	OE_24095	RecName: Full=Chymotrypsin-elastase inhibitor ixodidin	P83516.2					Yes	No	No	Yes
Cluster-1795.37906	1.78384	8.31173	2.57e-06	7.89e-05	OE_75582	salivary lipocalin	ABR23357.1	[F]GO:0043176: amine binding;[P]GO:0030682: mitigation of host defenses by symbiont		IPR002970 Tick histamine-binding protein;IPR005657 Triabin/Procalin		Yes	No	No	Yes
Cluster-1795.3720	1.78319	3.68687	0.000683042	0.0098458	OE_20504	hypothetical protein X975_19031, partial	KFM77991.1					Yes	No	No	No
Cluster-1795.67302	1.78288	4.13606	4.13e-07	1.56e-05	OE_8247	pep scaffold:IscaW1:DS971962:26688:45701:1 gene:ISCW015429 transcript:ISCW015429-RA gene_biotype:protein_coding transcript_biotype:protein_coding description:Aquaporin, putative	B7QMK7	[F]GO:0015267: channel activity;[C]GO:0016021: integral component of membrane		IPR039099 Pannexin;IPR042473 V-type immunoglobulin domain-containing suppressor of T-cell activation	PF00230 Major intrinsic protein	Yes	Yes	No	No
Cluster-1795.53483	1.78189	2.77903	1.5e-05	0.000374565	OE_12540	metalloprotease, partial	ABI52747.1	[F]GO:0004222: metalloendopeptidase activity	EC:3.4.24	IPR039731 CAAX prenyl protease 2, eukaryotes		Yes	No	No	No
Cluster-1795.8518	1.78132	3.76286	2.93e-05	0.000669919	OE_5173	pep scaffold:IscaW1:DS882950:16856:28357:1 gene:ISCW010587 transcript:ISCW010587-RA gene_biotype:protein_coding transcript_biotype:protein_coding description:EF hand domain-containing protein, putative	B7Q8D4	[F]GO:0005509: calcium ion binding		IPR042798 EF-hand calcium-binding domain-containing protein 9	PF13405 EF-hand domain	Yes	No	No	Yes
Cluster-1795.41425	1.78046	5.00149	3.4e-07	1.31e-05	OE_7921	pep scaffold:IscaW1:DS811642:102469:130535:1 gene:ISCW007095 transcript:ISCW007095-RA gene_biotype:protein_coding transcript_biotype:protein_coding description:Cationic amino acid transporter, putative	B7PX55	[F]GO:0022857: transmembrane transporter activity;[C]GO:0016021: integral component of membrane		IPR030371 ATP-binding cassette subfamily A member 12;IPR042473 V-type immunoglobulin domain-containing suppressor of T-cell activation	PF13520 Amino acid permease;PF13906 C-terminus of AA_permease	Yes	Yes	No	No
Cluster-1795.60043	1.7804	5.66986	2.64e-07	1.04e-05	OE_31582	prostatic acid phosphatase isoform X2	XP_015785302.1					No	No	No	Yes
Cluster-1795.77232	1.78039	3.94251	1.95e-05	0.000468987	OE_911	pep scaffold:IscaW1:DS688408:176907:181949:1 gene:ISCW002493 transcript:ISCW002493-RA gene_biotype:protein_coding transcript_biotype:protein_coding description:cyclophilin B precursor, putative	ISCW002493-PA					No	No	No	No
Cluster-1795.39844	1.77991	8.05584	1.74e-05	0.000425157	OE_85769	truncated salivary lipocalin, partial	ABR23394.1	[F]GO:0043176: amine binding;[P]GO:0030682: mitigation of host defenses by symbiont		IPR002970 Tick histamine-binding protein;IPR005657 Triabin/Procalin		Yes	No	No	No
Cluster-1795.37018	1.77925	1.80787	2.14e-05	0.000507909	OE_17893	Metis4 protein	CAO00628.1	[F]GO:0004222: metalloendopeptidase activity	EC:3.4.24	IPR039731 CAAX prenyl protease 2, eukaryotes		Yes	No	No	No
Cluster-1795.38462	1.77814	7.60321	4.46e-06	0.000128071	OE_75850	alpha-I tubulin, partial	ACY66451.1	[F]GO:0005525: GTP binding;[F]GO:0003924: GTPase activity;[F]GO:0005200: structural constituent of cytoskeleton;[P]GO:0007017: microtubule-based process;[C]GO:0005874: microtubule		IPR040385 Rab-like protein 6;IPR042734 Rho-related GTP-binding protein RhoG;IPR031392 Spindle pole component 29;IPR037177 Dynein light chain superfamily;IPR033337 MT-associated protein TORTIFOLIA1/SPIRAL2-like		Yes	No	No	No
Cluster-1795.49364	1.77663	2.89093	3.93e-06	0.000114508	OE_95124	Metis3 protein	CAO00627.1	[F]GO:0004222: metalloendopeptidase activity	EC:3.4.24	IPR039731 CAAX prenyl protease 2, eukaryotes		Yes	No	No	No
Cluster-1795.5846	1.77446	6.40625	1.19e-07	5.08e-06	OE_8075	uncharacterized protein LOC111625027	XP_023223804.1					Yes	No	No	No
Cluster-1795.9021	1.7742	2.96705	4.01e-06	0.000116594	OE_12770	pep scaffold:IscaW1:DS614862:77532:82106:1 gene:ISCW016472 transcript:ISCW016472-RA gene_biotype:protein_coding transcript_biotype:protein_coding description:M20 domain-containing peptidase, putative	B7P153	[F]GO:0016805: dipeptidase activity	EC:3.4.13	IPR028536 Dipeptidase 1	PF07687 Peptidase dimerisation domain	No	No	No	No
Cluster-1795.38355	1.77371	4.90105	1.02e-05	0.000264766	OE_53923	metalloprotease, partial	ABI52714.1	[F]GO:0008237: metallopeptidase activity		IPR039806 Peptidase M12B, ADAM-TS13		No	No	No	No
Cluster-1795.38422	1.77157	4.65781	8.04e-06	0.000216218	OE_19008	selenoprotein M-like	XP_013786193.1					Yes	No	No	No
Cluster-1795.46486	1.7707	2.22972	3.25e-05	0.00073409	OE_68308	zinc-dependent metalloprotease, partial	ACB70344.1	[F]GO:0004222: metalloendopeptidase activity	EC:3.4.24	IPR039731 CAAX prenyl protease 2, eukaryotes		No	No	No	No
Cluster-1795.28472	1.76953	5.30853	4.03e-05	0.000884222	OE_44630	acid tail salivary protein	ABR23361.1					No	No	No	No
Cluster-1795.45293	1.76746	8.96195	4.2e-06	0.000121451	OE_44637	Transposon Tf2-6 polyprotein	OXA53834.1	[F]GO:0004190: aspartic-type endopeptidase activity;[F]GO:0003676: nucleic acid binding;[P]GO:0015074: DNA integration	EC:3.4.23	IPR033876 Secreted aspartic endopeptidase;IPR040050 Zinc finger protein 830;IPR023670 Tyrosine recombinase XerS	PF00078 Reverse transcriptase (RNA-dependent DNA polymerase);PF00665 Integrase core domain;PF17919 RNase H-like domain found in reverse transcriptase;PF17921 Integrase zinc binding domain	Yes	No	No	Yes
Cluster-1795.56251	1.76665	3.76027	2.58e-06	7.93e-05	OE_83183	Transposon Tf2-6 polyprotein	OXA53834.1	[F]GO:0004190: aspartic-type endopeptidase activity;[F]GO:0003676: nucleic acid binding;[P]GO:0015074: DNA integration	EC:3.4.23	IPR033876 Secreted aspartic endopeptidase;IPR040050 Zinc finger protein 830;IPR023670 Tyrosine recombinase XerS	PF00078 Reverse transcriptase (RNA-dependent DNA polymerase);PF00665 Integrase core domain;PF17919 RNase H-like domain found in reverse transcriptase;PF17921 Integrase zinc binding domain	No	No	No	No
Cluster-1795.39457	1.7654	2.21755	6e-05	0.00124657	OE_18993	pep scaffold:IscaW1:DS956095:5771:168841:1 gene:ISCW014953 transcript:ISCW014953-RA gene_biotype:protein_coding transcript_biotype:protein_coding description:Putative uncharacterized protein (Fragment)	B7QK12					Yes	No	No	Yes
Cluster-1795.28721	1.76431	5.44956	0.000172733	0.00310283	OE_12582	pep scaffold:IscaW1:DS684069:171992:184915:-1 gene:ISCW016838 transcript:ISCW016838-RA gene_biotype:protein_coding transcript_biotype:protein_coding description:Ubiquitin conjugating enzyme interacting protein, putative	B7PCI4	[F]GO:0046872: metal ion binding;[F]GO:0031624: ubiquitin conjugating enzyme binding;[F]GO:0061630: ubiquitin protein ligase activity;[P]GO:0032436: positive regulation of proteasomal ubiquitin-dependent protein catabolic process;[P]GO:0000209: protein polyubiquitination;[P]GO:0006511: ubiquitin-dependent protein catabolic process;[C]GO:0005737: cytoplasm;[C]GO:0016021: integral component of memb…		IPR040409 Phytochelatin synthase;IPR042755 E3 ubiquitin-protein ligase COP1;IPR037343 SOCS5, SOCS box domain;IPR033609 E3 ubiquitin-protein ligase RNF152;IPR036959 Peptidase C12, ubiquitin carboxyl-terminal hydrolase superfamily;IPR037296 Staphostatin A/B;IPR042473 V-type immunoglobulin domain-containing suppressor of T-cell activation;IPR038036 E3 ubiquitin-protein ligase RING1	PF01485 IBR domain, a half RING-finger domain	No	Yes	No	No
Cluster-1795.56592	1.76305	2.54583	2.23e-05	0.000527455	OE_36304	pol polyprotein	AHN53418.1	[F]GO:0003676: nucleic acid binding;[P]GO:0015074: DNA integration		IPR040050 Zinc finger protein 830;IPR023670 Tyrosine recombinase XerS		No	No	No	No
Cluster-1795.39075	1.76221	3.41928	3.57e-05	0.000793794	OE_37360	TPA_inf: salivary gland metalloprotease	DAA34140.1	[F]GO:0008237: metallopeptidase activity		IPR039806 Peptidase M12B, ADAM-TS13		Yes	No	No	No
Cluster-1795.81040	1.75984	1.96592	8.34e-05	0.00166077	OE_55135	pep scaffold:IscaW1:DS751647:141403:141780:-1 gene:ISCW005834 transcript:ISCW005834-RA gene_biotype:protein_coding transcript_biotype:protein_coding description:Putative uncharacterized protein	B7PN97					Yes	No	No	Yes
Cluster-1795.80259	1.75978	2.25607	6.81e-05	0.00139263	OE_41462	metalloprotease, partial	ABI52747.1	[F]GO:0004222: metalloendopeptidase activity	EC:3.4.24	IPR039731 CAAX prenyl protease 2, eukaryotes		Yes	No	No	No
Cluster-1795.17988	1.75947	4.46021	1.03e-05	0.0002688	OE_16754	chymotrypsin inhibitor precursor	ACF57858.1	[F]GO:0004867: serine-type endopeptidase inhibitor activity		IPR042482 Kunitz-type protease inhibitor 1		No	Yes	No	Yes
Cluster-1795.41789	1.75923	8.09443	1.84e-05	0.000444721	OE_85767	truncated salivary lipocalin, partial	ABR23394.1	[F]GO:0043176: amine binding;[P]GO:0030682: mitigation of host defenses by symbiont		IPR002970 Tick histamine-binding protein;IPR005657 Triabin/Procalin		Yes	No	No	No
Cluster-1795.28944	1.7578	4.66929	0.00485162	0.0482931	OE_6916	pep scaffold:IscaW1:DS639094:58987:72506:1 gene:ISCW000560 transcript:ISCW000560-RA gene_biotype:protein_coding transcript_biotype:protein_coding description:Sialin, putative	B7P542	[P]GO:0055085: transmembrane transport;[C]GO:0016021: integral component of membrane		IPR037682 TonB, C-terminal;IPR042473 V-type immunoglobulin domain-containing suppressor of T-cell activation	PF07690 Major Facilitator Superfamily	Yes	Yes	No	No
Cluster-1795.41365	1.75751	8.98985	2.01e-05	0.000481984	OE_31523	salivary basic tailless protein	ABR23379.1					No	No	No	No
Cluster-1795.38382	1.75423	3.39845	2.17e-06	6.79e-05	OE_11206	hypothetical secreted protein	ACB70342.1					Yes	No	No	Yes
Cluster-1795.32304	1.75273	1.95106	7.28e-05	0.00147573	OE_71355	salivary secreted lipocalin	ACB70358.1	[F]GO:0043176: amine binding;[P]GO:0030682: mitigation of host defenses by symbiont		IPR002970 Tick histamine-binding protein;IPR005657 Triabin/Procalin		No	Yes	No	Yes
Cluster-1795.60046	1.75256	5.68817	5.52e-07	2.02e-05	OE_94156	prostatic acid phosphatase isoform X2	XP_015785302.1					No	No	No	Yes
Cluster-1795.10250	1.75204	2.59637	0.000192875	0.00340454	OE_13709	pep scaffold:IscaW1:DS881486:16132:22012:-1 gene:ISCW021782 transcript:ISCW021782-RA gene_biotype:protein_coding transcript_biotype:protein_coding description:Putative uncharacterized protein	B7Q873	[F]GO:0004113: 2',3'-cyclic-nucleotide 3'-phosphodiesterase activity;[P]GO:0009214: cyclic nucleotide catabolic process;[C]GO:0005737: cytoplasm;[C]GO:0016020: membrane	EC:3.1.4.37	IPR008431 Cyclic nucleotide phosphodiesterase;IPR008431 Cyclic nucleotide phosphodiesterase;IPR037296 Staphostatin A/B;IPR042454 CXADR-like membrane protein		No	No	No	No
Cluster-1795.44229	1.75194	4.23551	2.43e-06	7.53e-05	OE_54372	hypothetical secreted protein	ACB70342.1					No	No	No	No
Cluster-1795.41432	1.75099	4.87302	1.64e-05	0.000403988	OE_69844	Uncharacterized protein APZ42_024615	KZS10819.1					Yes	No	No	No
Cluster-1795.49173	1.75045	2.91544	3.66e-05	0.00081039	OE_54551	dual kunitz salivary protein	ABR23474.1	[F]GO:0004867: serine-type endopeptidase inhibitor activity		IPR042482 Kunitz-type protease inhibitor 1		No	No	No	No
Cluster-1795.5847	1.74982	6.56138	2.38e-07	9.45e-06	OE_22841	uncharacterized protein LOC111625027	XP_023223804.1					Yes	No	No	No
Cluster-1795.24192	1.7483	4.28166	9.69e-06	0.000254211	OE_5031	zinc transporter ZIP13-like isoform X1	XP_023224227.1					No	Yes	No	Yes
Cluster-1795.37251	1.74753	1.62987	8.15e-05	0.00162586	OE_94371	Ectonucleotide pyrophosphatase/phosphodiesterase family member 3, partial	KFM76597.1	[F]GO:0016787: hydrolase activity;[F]GO:0046872: metal ion binding;[F]GO:0003676: nucleic acid binding	EC:3	IPR039666 Dolichyldiphosphatase 1;IPR040409 Phytochelatin synthase;IPR040050 Zinc finger protein 830	PF01223 DNA/RNA non-specific endonuclease	No	No	No	No
Cluster-1795.50349	1.74691	4.30637	2.41e-06	7.45e-05	OE_71483	pep scaffold:IscaW1:DS811642:102469:130535:1 gene:ISCW007095 transcript:ISCW007095-RA gene_biotype:protein_coding transcript_biotype:protein_coding description:Cationic amino acid transporter, putative	B7PX55	[F]GO:0022857: transmembrane transporter activity;[C]GO:0016021: integral component of membrane		IPR030371 ATP-binding cassette subfamily A member 12;IPR042473 V-type immunoglobulin domain-containing suppressor of T-cell activation	PF13520 Amino acid permease;PF13906 C-terminus of AA_permease	No	No	No	Yes
Cluster-1795.36735	1.74671	3.81915	1.05e-06	3.57e-05	OE_33052	5&apos;-nucleotidase/putative apyrase isoform 2 precursor	ABS30897.1	[F]GO:0016788: hydrolase activity, acting on ester bonds;[F]GO:0046872: metal ion binding;[F]GO:0000166: nucleotide binding;[P]GO:0009166: nucleotide catabolic process	EC:3.1	IPR039529 GPI inositol-deacylase;IPR040409 Phytochelatin synthase;IPR039215 RecQ-mediated genome instability protein 1;IPR036907 5'-Nucleotidase, C-terminal domain superfamily		Yes	No	No	No
Cluster-1795.37243	1.74626	3.66348	1.28e-05	0.000325741	OE_21968	pep scaffold:IscaW1:DS912927:85981:140537:-1 gene:ISCW013243 transcript:ISCW013243-RA gene_biotype:protein_coding transcript_biotype:protein_coding description:RB13-6 antigen, putative (Fragment)	B7QDE2	[F]GO:0046872: metal ion binding;[F]GO:0003676: nucleic acid binding;[F]GO:0004528: phosphodiesterase I activity	EC:3.1.4.1	IPR040409 Phytochelatin synthase;IPR040050 Zinc finger protein 830;IPR029881 Ectonucleotide pyrophosphatase/phosphodiesterase family member 2	PF01663 Type I phosphodiesterase / nucleotide pyrophosphatase	Yes	No	No	No
Cluster-1795.44688	1.74594	3.79103	3.48e-05	0.000777689	OE_84577	metalloprotease, partial	ABI52815.1	[F]GO:0004222: metalloendopeptidase activity	EC:3.4.24	IPR039731 CAAX prenyl protease 2, eukaryotes		Yes	No	No	No
Cluster-1795.42175	1.74528	5.32607	4.99e-06	0.000141543	OE_92262	phospholipase A2, partial	ACB70350.1	[F]GO:0004623: phospholipase A2 activity;[P]GO:0050482: arachidonic acid secretion;[P]GO:0006644: phospholipid metabolic process	EC:3.1.1.4	IPR036444 Phospholipase A2 domain superfamily;IPR036444 Phospholipase A2 domain superfamily;IPR036444 Phospholipase A2 domain superfamily		Yes	No	No	No	Glycerophospholipid metabolism;alpha-Linolenic acid metabolism;Arachidonic acid metabolism;Ether lipid metabolism	map00564;map00592;map00590;map00565
Cluster-1795.41412	1.74433	8.05142	2.62e-05	0.000608454	OE_85768	truncated salivary lipocalin, partial	ABR23394.1	[F]GO:0043176: amine binding;[P]GO:0030682: mitigation of host defenses by symbiont		IPR002970 Tick histamine-binding protein;IPR005657 Triabin/Procalin		Yes	No	No	No
Cluster-1795.45932	1.74316	2.86409	1.9e-05	0.000458962	OE_92349	hypothetical secreted protein	ACB70342.1					No	No	No	No
Cluster-1795.64978	1.74081	2.90937	2.36e-06	7.31e-05	OE_95899	phospholipase A2	AGJ90343.1	[F]GO:0004623: phospholipase A2 activity;[P]GO:0050482: arachidonic acid secretion;[P]GO:0006644: phospholipid metabolic process	EC:3.1.1.4	IPR036444 Phospholipase A2 domain superfamily;IPR036444 Phospholipase A2 domain superfamily;IPR036444 Phospholipase A2 domain superfamily		No	No	No	No	Glycerophospholipid metabolism;alpha-Linolenic acid metabolism;Arachidonic acid metabolism;Ether lipid metabolism	map00564;map00592;map00590;map00565
Cluster-1795.3632	1.74011	2.72557	1.41e-05	0.000353168	OE_13856	pep scaffold:IscaW1:DS814574:329048:331147:-1 gene:ISCW010120 transcript:ISCW010120-RA gene_biotype:protein_coding transcript_biotype:protein_coding description:Adenosine diphosphatase, putative	B7PXK0	[F]GO:0102490: 8-oxo-dGTP phosphohydrolase activity;[F]GO:0005524: ATP binding;[F]GO:0102485: dATP phosphohydrolase activity;[F]GO:0102486: dCTP phosphohydrolase activity;[F]GO:0102491: dGTP phosphohydrolase activity;[F]GO:0102488: dTTP phosphohydrolase activity;[F]GO:0102487: dUTP phosphohydrolase activity;[F]GO:0102489: GTP phosphohydrolase activity;[C]GO:0016021: integral component of membrane	EC:3.6.1.5	IPR037219 Peptidase M41-like;IPR042473 V-type immunoglobulin domain-containing suppressor of T-cell activation	PF01150 GDA1/CD39 (nucleoside phosphatase) family	Yes	No	No	No	Purine metabolism;Pyrimidine metabolism	map00230;map00240
Cluster-1795.43043	1.73954	8.04519	2.95e-05	0.000673142	OE_85766	truncated salivary lipocalin, partial	ABR23394.1	[F]GO:0043176: amine binding;[P]GO:0030682: mitigation of host defenses by symbiont		IPR002970 Tick histamine-binding protein;IPR005657 Triabin/Procalin		Yes	No	No	No
Cluster-1795.10621	1.73708	2.86034	0.000142768	0.00262768	OE_28452	sepiapterin reductase-like	XP_014218771.1					No	No	No	No
Cluster-1795.28473	1.73681	5.30046	1.57e-05	0.000388291	OE_85740	acid tail salivary protein	ABR23355.1					Yes	No	No	No
Cluster-1795.56467	1.73631	3.84576	6.79e-06	0.000185918	OE_32023	pep scaffold:IscaW1:DS806160:74444:123524:1 gene:ISCW006939 transcript:ISCW006939-RA gene_biotype:protein_coding transcript_biotype:protein_coding description:protein jagged-2, putative	ISCW006939-PA					Yes	No	No	No
Cluster-1795.77648	1.73601	0.409705	0.00128748	0.0166148	OE_93733	lipocalin, partial	ABI52807.1	[F]GO:0043176: amine binding;[P]GO:0030682: mitigation of host defenses by symbiont		IPR002970 Tick histamine-binding protein;IPR005657 Triabin/Procalin		No	No	No	No
Cluster-1795.70288	1.73509	5.24595	8.33e-06	0.000222653	OE_10572	pep scaffold:IscaW1:DS845050:171498:210137:1 gene:ISCW010023 transcript:ISCW010023-RA gene_biotype:protein_coding transcript_biotype:protein_coding description:Cell adhesion molecule, putative	B7Q2R9	[F]GO:0016162: cellulose 1,4-beta-cellobiosidase activity;[P]GO:0008152: metabolic process;[C]GO:0016021: integral component of membrane	EC:3.2.1.91	IPR042473 V-type immunoglobulin domain-containing suppressor of T-cell activation	PF00041 Fibronectin type III domain	Yes	Yes	No	Yes	Starch and sucrose metabolism	map00500
Cluster-1795.56119	1.73426	5.09169	1.31e-06	4.34e-05	OE_41662	selenium dependent salivary glutathione peroxidase	AAY66814.1	[F]GO:0004602: glutathione peroxidase activity;[P]GO:0006979: response to oxidative stress	EC:1.11.1.9	IPR013376 Glutathione peroxidase Gpx7, putative;IPR040333 Catalase, clade 3		Yes	No	No	No	Arachidonic acid metabolism;Glutathione metabolism	map00590;map00480
Cluster-1795.35543	1.73366	3.16822	7.61e-06	0.00020585	OE_82932	metalloprotease, partial	ABI52714.1	[F]GO:0008237: metallopeptidase activity		IPR039806 Peptidase M12B, ADAM-TS13		No	No	No	No
Cluster-1795.49026	1.73054	7.47502	8.76e-06	0.000232648	OE_46136	BTSP	ABI52639.1					Yes	No	No	No
Cluster-1795.65118	1.72845	1.99792	8.81e-05	0.00174018	OE_59665	UNC93-like protein	ODN04683.1	[P]GO:0055085: transmembrane transport;[C]GO:0016021: integral component of membrane		IPR037682 TonB, C-terminal;IPR042473 V-type immunoglobulin domain-containing suppressor of T-cell activation	PF07690 Major Facilitator Superfamily	Yes	Yes	No	No
Cluster-1795.22175	1.72812	2.06636	0.000906457	0.0124559	OE_92825	PREDICTED: tigger transposable element-derived protein 6-like	XP_018911557.1					Yes	No	No	No
Cluster-1795.41422	1.72732	8.02775	2.82e-05	0.000648016	OE_81167	truncated salivary lipocalin, partial	ABR23394.1	[F]GO:0043176: amine binding;[P]GO:0030682: mitigation of host defenses by symbiont		IPR002970 Tick histamine-binding protein;IPR005657 Triabin/Procalin		Yes	No	No	No
Cluster-1795.48703	1.72717	4.80697	3.79e-06	0.000111027	OE_69199	pep scaffold:IscaW1:DS843033:65709:96158:1 gene:ISCW008968 transcript:ISCW008968-RA gene_biotype:protein_coding transcript_biotype:protein_coding description:Metalloprotease, putative	B7Q2B8	[F]GO:0004222: metalloendopeptidase activity	EC:3.4.24	IPR039731 CAAX prenyl protease 2, eukaryotes	PF13688 Metallo-peptidase family M12	Yes	No	No	No
Cluster-1795.11951	1.72697	1.60884	0.000160495	0.00291038	OE_37797	hypothetical salivary secreted protein	ABR23439.1					Yes	No	No	Yes
Cluster-1795.47871	1.72672	3.57225	9.49e-06	0.0002495	OE_44565	TPA_inf: salivary gland metalloprotease	DAA34140.1	[F]GO:0008237: metallopeptidase activity		IPR039806 Peptidase M12B, ADAM-TS13		Yes	No	No	No
Cluster-1795.41919	1.72665	4.30655	9.72e-06	0.000254783	OE_43833	Membrane metallo-endopeptidase-like 1	ODM96912.1	[F]GO:0004222: metalloendopeptidase activity	EC:3.4.24	IPR039731 CAAX prenyl protease 2, eukaryotes	PF01431 Peptidase family M13;PF05649 Peptidase family M13	Yes	No	No	No
Cluster-1795.41417	1.72659	8.04365	2.2e-05	0.000521074	OE_81166	truncated salivary lipocalin, partial	ABR23394.1	[F]GO:0043176: amine binding;[P]GO:0030682: mitigation of host defenses by symbiont		IPR002970 Tick histamine-binding protein;IPR005657 Triabin/Procalin		Yes	No	No	No
Cluster-1795.59605	1.72575	2.96745	4.23e-05	0.000921092	OE_43385	calcitonin/calcitonin-related protein	ACB70363.1	[F]GO:0005179: hormone activity;[C]GO:0005576: extracellular region		IPR039236 Gastrin;IPR038903 Allergen Asp f 4		Yes	No	No	Yes
Cluster-1795.60354	1.72525	4.40358	6.59e-06	0.000180956	OE_25993	metalloprotease, partial	ABI52747.1	[F]GO:0004222: metalloendopeptidase activity	EC:3.4.24	IPR039731 CAAX prenyl protease 2, eukaryotes		No	No	No	No
Cluster-1795.46483	1.72523	4.3077	1.06e-06	3.61e-05	OE_39192	Metis3 protein	CAO00627.1	[F]GO:0004222: metalloendopeptidase activity	EC:3.4.24	IPR039731 CAAX prenyl protease 2, eukaryotes		Yes	No	No	No
Cluster-1795.29444	1.72336	4.18688	1.29e-06	4.27e-05	OE_56952	Metis3 protein	CAO00627.1	[F]GO:0004222: metalloendopeptidase activity	EC:3.4.24	IPR039731 CAAX prenyl protease 2, eukaryotes		Yes	No	No	No
Cluster-1795.84204	1.72049	1.97907	3.62e-05	0.000803742	OE_80882	metalloprotease, partial	ABI52714.1	[F]GO:0008237: metallopeptidase activity		IPR039806 Peptidase M12B, ADAM-TS13		No	No	No	No
Cluster-1795.44700	1.7193	5.18243	2.3e-06	7.17e-05	OE_67939	metalloprotease, partial	ABI52815.1	[F]GO:0004222: metalloendopeptidase activity	EC:3.4.24	IPR039731 CAAX prenyl protease 2, eukaryotes		No	No	No	No
Cluster-1795.30980	1.71836	6.35709	5.14e-07	1.89e-05	OE_31577	pep scaffold:IscaW1:DS686299:409897:437042:-1 gene:ISCW017166 transcript:ISCW017166-RA gene_biotype:protein_coding transcript_biotype:protein_coding description:Lysosomal acid phosphatase, putative	B7PCV9	[F]GO:0003993: acid phosphatase activity	EC:3.1.3.2	IPR039331 Purple acid phosphatase-like	PF00328 Histidine phosphatase superfamily (branch 2)	No	No	No	Yes	Riboflavin metabolism	map00740
Cluster-1795.68374	1.71804	2.66192	5.81e-05	0.00121273	OE_14618	pep scaffold:IscaW1:DS712375:72621:78514:-1 gene:ISCW004362 transcript:ISCW004362-RA gene_biotype:protein_coding transcript_biotype:protein_coding description:Serine/threonine protein kinase, putative (Fragment)	B7PHD8	[F]GO:0005524: ATP binding;[F]GO:0004683: calmodulin-dependent protein kinase activity;[F]GO:0004674: protein serine/threonine kinase activity;[P]GO:0043066: negative regulation of apoptotic process;[P]GO:0046777: protein autophosphorylation;[C]GO:0005737: cytoplasm	EC:2.7.11.17	IPR037219 Peptidase M41-like;IPR042696 Calcium/calmodulin-dependent protein kinase type 1B, catalytic domain;IPR042870 DAPK3, catalytic domain;IPR036562 Baculovirus p35 superfamily;IPR028318 Dual specificity tyrosine-phosphorylation-regulated kinase 1A/B;IPR037296 Staphostatin A/B	PF00069 Protein kinase domain	No	No	No	No
Cluster-1795.35763	1.71773	3.96343	0.000119628	0.00225675	OE_12447	pep scaffold:IscaW1:DS913029:12211:54661:1 gene:ISCW012886 transcript:ISCW012886-RA gene_biotype:protein_coding transcript_biotype:protein_coding description:Glucose dehydrogenase, putative	B7QDE4	[F]GO:0008812: choline dehydrogenase activity;[F]GO:0050660: flavin adenine dinucleotide binding	EC:1.1.99.1	IPR011533 Oxygen-dependent choline dehydrogenase;IPR037092 Flavocytochrome c sulphide dehydrogenase, flavin-binding domain superfamily	PF00732 GMC oxidoreductase	Yes	No	No	No	Glycine, serine and threonine metabolism	map00260
Cluster-1795.85601	1.71681	3.37462	6.27e-06	0.00017292	OE_83481	pep scaffold:IscaW1:DS964497:559:801:1 gene:ISCW024886 transcript:ISCW024886-RA gene_biotype:protein_coding transcript_biotype:protein_coding description:Riddle, putative (Fragment)	B7QLA0				PF01826 Trypsin Inhibitor like cysteine rich domain	Yes	No	No	Yes
Cluster-1795.60592	1.71483	6.62065	2.21e-05	0.000523842	OE_55490	polypeptide N-acetylgalactosaminyltransferase 13-like	XP_013772731.1					Yes	Yes	No	No
Cluster-1795.69519	1.71321	4.22731	2.44e-05	0.000572113	OE_4081	PREDICTED: uncharacterized protein LOC108675345	XP_018018837.1					Yes	No	No	No
Cluster-1795.38164	1.71314	2.60736	1.46e-05	0.000364984	OE_33040	hypothetical secreted protein	ACB70342.1					No	No	No	Yes
Cluster-1795.37903	1.71246	3.5505	6.03e-05	0.00125278	OE_25329	lipocalin	ABI52661.1	[F]GO:0043176: amine binding;[P]GO:0030682: mitigation of host defenses by symbiont		IPR002970 Tick histamine-binding protein;IPR005657 Triabin/Procalin		No	No	No	No
Cluster-1795.44401	1.70897	5.2624	6.25e-07	2.26e-05	OE_57840	pep scaffold:IscaW1:DS811642:102469:130535:1 gene:ISCW007095 transcript:ISCW007095-RA gene_biotype:protein_coding transcript_biotype:protein_coding description:Cationic amino acid transporter, putative	B7PX55	[F]GO:0022857: transmembrane transporter activity;[C]GO:0016021: integral component of membrane		IPR030371 ATP-binding cassette subfamily A member 12;IPR042473 V-type immunoglobulin domain-containing suppressor of T-cell activation	PF13520 Amino acid permease;PF13906 C-terminus of AA_permease	Yes	Yes	No	No
Cluster-1795.23341	1.70874	3.88966	2.44e-06	7.55e-05	OE_2214	pep scaffold:IscaW1:DS903634:96220:114695:-1 gene:ISCW012775 transcript:ISCW012775-RA gene_biotype:protein_coding transcript_biotype:protein_coding description:Neurotransmitter gated ion channel, putative	B7QBV5	[F]GO:0005230: extracellular ligand-gated ion channel activity;[F]GO:0004888: transmembrane signaling receptor activity;[P]GO:0007268: chemical synaptic transmission;[P]GO:0034220: ion transmembrane transport;[P]GO:0050877: nervous system process;[P]GO:0042391: regulation of membrane potential;[P]GO:0007165: signal transduction;[C]GO:0005887: integral component of plasma membrane;[C]GO:0043005: n…		IPR036734 Neurotransmitter-gated ion-channel ligand-binding domain superfamily;IPR042385 CD160 ANTIGEN;IPR033545 Centrosomal protein of 89kDa;IPR036906 ATPase, V1 complex, subunit F superfamily;IPR029581 Transient receptor potential cation channel subfamily M member 4;IPR037607 Diacylglycerol kinase;IPR042857 Transmembrane protein 266;IPR033314 Nectin-1	PF02931 Neurotransmitter-gated ion-channel ligand binding domain	Yes	Yes	Probable	Yes
Cluster-1795.84440	1.70776	1.09251	0.000268002	0.00450179	OE_101934	acid tail salivary protein	ABR23355.1					Yes	No	No	No
Cluster-1795.80476	1.70523	4.42676	2.74e-06	8.36e-05	OE_12648	GATA transcription factor	BAI82362.1	[F]GO:0003700: DNA-binding transcription factor activity;[F]GO:0043565: sequence-specific DNA binding;[F]GO:0008270: zinc ion binding;[C]GO:0005634: nucleus		IPR042988 Homeobox protein NOBOX;IPR042153 VDR, DNA-binding domain;IPR040204 E3 ubiquitin-protein ligase UBR7;IPR040418 Protein crowded nuclei		No	No	No	No
Cluster-1795.33149	1.70514	2.7767	0.000163734	0.00296249	OE_20652	dual kunitz salivary protein	ABR23474.1	[F]GO:0004867: serine-type endopeptidase inhibitor activity		IPR042482 Kunitz-type protease inhibitor 1		Yes	No	No	No
Cluster-1795.20916	1.70446	2.58692	0.00060957	0.00896461	OE_34616	chymotrypsin inhibitor precursor	ACF57858.1	[F]GO:0004867: serine-type endopeptidase inhibitor activity		IPR042482 Kunitz-type protease inhibitor 1		Yes	No	No	Yes
Cluster-1795.60041	1.7043	7.07838	6.94e-06	0.000189369	OE_70758	prostatic acid phosphatase isoform X2	XP_015785302.1					No	No	No	Yes
Cluster-1795.65414	1.70402	1.21195	0.000192887	0.00340454	OE_76413	phospholipase A2	ABR23453.1	[F]GO:0004623: phospholipase A2 activity;[P]GO:0050482: arachidonic acid secretion;[P]GO:0006644: phospholipid metabolic process	EC:3.1.1.4	IPR036444 Phospholipase A2 domain superfamily;IPR036444 Phospholipase A2 domain superfamily;IPR036444 Phospholipase A2 domain superfamily		Yes	No	No	No	Glycerophospholipid metabolism;alpha-Linolenic acid metabolism;Arachidonic acid metabolism;Ether lipid metabolism	map00564;map00592;map00590;map00565
Cluster-1795.43768	1.70238	5.90929	9.29e-07	3.21e-05	OE_44962	phospholipase A2	AGJ90343.1	[F]GO:0004623: phospholipase A2 activity;[P]GO:0050482: arachidonic acid secretion;[P]GO:0006644: phospholipid metabolic process	EC:3.1.1.4	IPR036444 Phospholipase A2 domain superfamily;IPR036444 Phospholipase A2 domain superfamily;IPR036444 Phospholipase A2 domain superfamily		Yes	No	No	No	Glycerophospholipid metabolism;alpha-Linolenic acid metabolism;Arachidonic acid metabolism;Ether lipid metabolism	map00564;map00592;map00590;map00565
Cluster-1795.48091	1.70234	2.66328	0.000117801	0.0022253	OE_54552	dual kunitz salivary protein	ABR23474.1	[F]GO:0004867: serine-type endopeptidase inhibitor activity		IPR042482 Kunitz-type protease inhibitor 1		No	No	No	No
Cluster-1795.34606	1.70128	4.62339	1.38e-05	0.000347491	OE_35955	phospholipase A2, partial	ABI52805.1	[F]GO:0004623: phospholipase A2 activity;[P]GO:0050482: arachidonic acid secretion;[P]GO:0006644: phospholipid metabolic process	EC:3.1.1.4	IPR036444 Phospholipase A2 domain superfamily;IPR036444 Phospholipase A2 domain superfamily;IPR036444 Phospholipase A2 domain superfamily		Yes	No	No	No	Glycerophospholipid metabolism;alpha-Linolenic acid metabolism;Arachidonic acid metabolism;Ether lipid metabolism	map00564;map00592;map00590;map00565
Cluster-1795.44687	1.70083	3.69702	9.71e-05	0.00188908	OE_93243	pep scaffold:IscaW1:DS843033:149744:165019:1 gene:ISCW008970 transcript:ISCW008970-RA gene_biotype:protein_coding transcript_biotype:protein_coding description:Secreted metalloprotease, putative	B7Q2C0	[F]GO:0004222: metalloendopeptidase activity	EC:3.4.24	IPR039731 CAAX prenyl protease 2, eukaryotes	PF01421 Reprolysin (M12B) family zinc metalloprotease	Yes	No	No	No
Cluster-1795.72713	1.70036	1.71205	0.000149231	0.00272745	OE_94439	lipocalin, partial	ABI52807.1	[F]GO:0043176: amine binding;[P]GO:0030682: mitigation of host defenses by symbiont		IPR002970 Tick histamine-binding protein;IPR005657 Triabin/Procalin		No	No	No	No
Cluster-1795.28379	1.69937	4.22773	8.26e-06	0.000220997	OE_349	PREDICTED: papilin-like	XP_011307577.1					Yes	No	No	No
Cluster-1795.53312	1.69745	7.68956	6.35e-06	0.000174924	OE_32984	acid tail salivary protein	ABR23361.1					No	Yes	No	No
Cluster-1795.28723	1.6967	4.86432	0.000103434	0.00199417	OE_23247	pep scaffold:IscaW1:DS684069:171992:184915:-1 gene:ISCW016838 transcript:ISCW016838-RA gene_biotype:protein_coding transcript_biotype:protein_coding description:Ubiquitin conjugating enzyme interacting protein, putative	B7PCI4	[F]GO:0046872: metal ion binding;[F]GO:0031624: ubiquitin conjugating enzyme binding;[F]GO:0061630: ubiquitin protein ligase activity;[P]GO:0032436: positive regulation of proteasomal ubiquitin-dependent protein catabolic process;[P]GO:0000209: protein polyubiquitination;[P]GO:0006511: ubiquitin-dependent protein catabolic process;[C]GO:0005737: cytoplasm;[C]GO:0016021: integral component of memb…		IPR040409 Phytochelatin synthase;IPR042755 E3 ubiquitin-protein ligase COP1;IPR037343 SOCS5, SOCS box domain;IPR033609 E3 ubiquitin-protein ligase RNF152;IPR036959 Peptidase C12, ubiquitin carboxyl-terminal hydrolase superfamily;IPR037296 Staphostatin A/B;IPR042473 V-type immunoglobulin domain-containing suppressor of T-cell activation;IPR038036 E3 ubiquitin-protein ligase RING1	PF01485 IBR domain, a half RING-finger domain	No	No	No	No
Cluster-1795.65113	1.69617	3.42463	1.42e-05	0.000355305	OE_28201	protein unc-93 homolog A-like	XP_023228423.1					Yes	Yes	No	No
Cluster-1795.38942	1.696	3.93062	1.83e-05	0.000443798	OE_85890	salivary gland metalloprotease, putative, partial	EEC18166.1	[F]GO:0008237: metallopeptidase activity		IPR039806 Peptidase M12B, ADAM-TS13		No	No	No	No
Cluster-1795.83371	1.69595	4.39789	0.000111468	0.0021288	OE_45294	hypothetical protein LSTR_LSTR011894	RZF46527.1					Yes	No	No	No
Cluster-1795.46488	1.69362	2.52166	1.2e-05	0.000307365	OE_95123	Metis3 protein	CAO00627.1	[F]GO:0004222: metalloendopeptidase activity	EC:3.4.24	IPR039731 CAAX prenyl protease 2, eukaryotes		Yes	No	No	No
Cluster-1795.44278	1.69313	10.0745	1.12e-06	3.78e-05	OE_44580	calcitonin/calcitonin-related protein	ACB70363.1	[F]GO:0005179: hormone activity;[C]GO:0005576: extracellular region		IPR039236 Gastrin;IPR038903 Allergen Asp f 4		No	No	No	No
Cluster-1795.11949	1.69299	0.521323	0.000899766	0.0124018	OE_35898	hypothetical salivary secreted protein	ABR23439.1					Yes	No	No	Yes
Cluster-1795.16811	1.69193	3.38617	7.12e-05	0.00144659	OE_15184	methyltransferase-like protein 5 isoform X2	XP_022663247.1					No	No	No	No
Cluster-5232.1	1.69137	1.75617	0.00012966	0.00241789	OE_12655	uncharacterized protein LOC111630540	XP_023230453.1					Yes	No	Probable	Yes
Cluster-1795.40979	1.69135	5.94127	5.12e-06	0.000144722	OE_55158	phospholipase A2	AGJ90343.1	[F]GO:0004623: phospholipase A2 activity;[P]GO:0050482: arachidonic acid secretion;[P]GO:0006644: phospholipid metabolic process	EC:3.1.1.4	IPR036444 Phospholipase A2 domain superfamily;IPR036444 Phospholipase A2 domain superfamily;IPR036444 Phospholipase A2 domain superfamily		Yes	No	No	No	Glycerophospholipid metabolism;alpha-Linolenic acid metabolism;Arachidonic acid metabolism;Ether lipid metabolism	map00564;map00592;map00590;map00565
Cluster-1795.798	1.69127	1.99297	0.00244056	0.0279067	OE_76796	putative salivary secreted protein, partial	ACB70374.1					Yes	No	No	Yes
Cluster-1795.44689	1.68919	3.98906	7.23e-05	0.00146609	OE_43677	pep scaffold:IscaW1:DS843033:149744:165019:1 gene:ISCW008970 transcript:ISCW008970-RA gene_biotype:protein_coding transcript_biotype:protein_coding description:Secreted metalloprotease, putative	B7Q2C0	[F]GO:0004222: metalloendopeptidase activity	EC:3.4.24	IPR039731 CAAX prenyl protease 2, eukaryotes	PF01421 Reprolysin (M12B) family zinc metalloprotease	Yes	No	No	Yes
Cluster-1795.11785	1.68877	7.02148	0.000117589	0.00222302	OE_1249	pep scaffold:IscaW1:DS821171:76108:133756:1 gene:ISCW009053 transcript:ISCW009053-RA gene_biotype:protein_coding transcript_biotype:protein_coding description:Fatty acid synthase, putative	B7PYN9	[F]GO:0004312: fatty acid synthase activity;[F]GO:0016788: hydrolase activity, acting on ester bonds;[F]GO:0016491: oxidoreductase activity;[F]GO:0031177: phosphopantetheine binding;[P]GO:0009058: biosynthetic process	EC:2.3.1.85;EC:3.1;EC:1	IPR026025 Fatty acid synthase alpha subunit, yeast;IPR039529 GPI inositol-deacylase;IPR038876 Ecto-NOX disulfide-thiol exchanger;IPR020806 Polyketide synthase, phosphopantetheine-binding domain;IPR037022 Formyl transferase, C-terminal domain superfamily	PF00107 Zinc-binding dehydrogenase;PF00109 Beta-ketoacyl synthase, N-terminal domain;PF00550 Phosphopantetheine attachment site;PF00698 Acyl transferase domain;PF00975 Thioesterase domain;PF02801 Beta-ketoacyl synthase, C-terminal domain;PF08659 KR domain;PF14765 Polyketide synthase dehydratase;PF16197 Ketoacyl-synthetase C-terminal extension	Yes	No	No	No	Fatty acid biosynthesis	map00061
Cluster-1795.28722	1.68729	4.57778	9.3e-05	0.00182293	OE_30278	pep scaffold:IscaW1:DS684069:171992:184915:-1 gene:ISCW016838 transcript:ISCW016838-RA gene_biotype:protein_coding transcript_biotype:protein_coding description:Ubiquitin conjugating enzyme interacting protein, putative	B7PCI4	[F]GO:0046872: metal ion binding;[F]GO:0031624: ubiquitin conjugating enzyme binding;[F]GO:0061630: ubiquitin protein ligase activity;[P]GO:0032436: positive regulation of proteasomal ubiquitin-dependent protein catabolic process;[P]GO:0000209: protein polyubiquitination;[P]GO:0006511: ubiquitin-dependent protein catabolic process;[C]GO:0005737: cytoplasm;[C]GO:0016021: integral component of memb…		IPR040409 Phytochelatin synthase;IPR042755 E3 ubiquitin-protein ligase COP1;IPR037343 SOCS5, SOCS box domain;IPR033609 E3 ubiquitin-protein ligase RNF152;IPR036959 Peptidase C12, ubiquitin carboxyl-terminal hydrolase superfamily;IPR037296 Staphostatin A/B;IPR042473 V-type immunoglobulin domain-containing suppressor of T-cell activation;IPR038036 E3 ubiquitin-protein ligase RING1	PF01485 IBR domain, a half RING-finger domain	No	No	No	No
Cluster-1795.49439	1.68658	5.53549	4.8e-05	0.00102626	OE_38862	acid tail salivary protein	ABR23361.1					Yes	No	No	Yes
Cluster-1795.55621	1.68379	10.3708	1.85e-05	0.000446596	OE_75629	salivary basic tailless protein	ABR23379.1					Yes	No	No	Yes
Cluster-1795.78514	1.68289	3.00736	1.55e-05	0.000384767	OE_53877	lipocalin, partial	ABI52807.1	[F]GO:0043176: amine binding;[P]GO:0030682: mitigation of host defenses by symbiont		IPR002970 Tick histamine-binding protein;IPR005657 Triabin/Procalin		No	No	No	No
Cluster-1795.44699	1.68072	7.26995	6.68e-06	0.000183175	OE_30020	truncated metalloprotease, partial	ABR23495.1	[F]GO:0004222: metalloendopeptidase activity	EC:3.4.24	IPR039731 CAAX prenyl protease 2, eukaryotes		No	No	No	No
Cluster-1795.49024	1.68065	7.42818	1.56e-05	0.00038676	OE_46135	BTSP	ABI52639.1					Yes	No	No	No
Cluster-1795.66208	1.67852	1.66615	0.000831571	0.0115986	OE_75386	metalloprotease, partial	ABI52714.1	[F]GO:0008237: metallopeptidase activity		IPR039806 Peptidase M12B, ADAM-TS13		No	No	No	No
Cluster-1795.44976	1.67832	3.41307	1.49e-05	0.000372295	OE_43027	acidic ribosomal protein P0	AGQ49465.1	[P]GO:0042254: ribosome biogenesis;[C]GO:0005840: ribosome		IPR040309 H/ACA ribonucleoprotein complex non-core subunit Naf1;IPR036967 Ribosomal protein S11 superfamily		No	No	No	Yes
Cluster-1795.89153	1.6776	2.40206	8.7e-05	0.00172192	OE_81814	7 cysteine domain	ABI52812.1					Yes	Yes	No	Yes
Cluster-1795.42866	1.67734	6.67943	7.95e-06	0.000213989	OE_68096	proteoglycan 4-like, partial	XP_023324522.1					Yes	No	No	No
Cluster-1795.56361	1.67733	5.48565	8.07e-05	0.00161248	OE_57290	phospholipase A2, partial	ACB70350.1	[F]GO:0004623: phospholipase A2 activity;[P]GO:0050482: arachidonic acid secretion;[P]GO:0006644: phospholipid metabolic process	EC:3.1.1.4	IPR036444 Phospholipase A2 domain superfamily;IPR036444 Phospholipase A2 domain superfamily;IPR036444 Phospholipase A2 domain superfamily		Yes	No	No	No	Glycerophospholipid metabolism;alpha-Linolenic acid metabolism;Arachidonic acid metabolism;Ether lipid metabolism	map00564;map00592;map00590;map00565
Cluster-1795.38475	1.67689	3.62589	3.68e-05	0.000815841	OE_44693	hypothetical protein IscW_ISCW014953, partial	EEC19184.1					No	No	No	No
Cluster-1795.45830	1.67442	4.83228	6.77e-06	0.000185567	OE_83571	pep scaffold:IscaW1:DS843033:65709:96158:1 gene:ISCW008968 transcript:ISCW008968-RA gene_biotype:protein_coding transcript_biotype:protein_coding description:Metalloprotease, putative	B7Q2B8	[F]GO:0004222: metalloendopeptidase activity	EC:3.4.24	IPR039731 CAAX prenyl protease 2, eukaryotes	PF13688 Metallo-peptidase family M12	Yes	No	No	Yes
Cluster-1795.56754	1.67285	4.49532	6.74e-05	0.00137887	OE_11326	salivary mucin	ABR23402.1					Yes	No	No	No
Cluster-1795.49438	1.67228	6.97295	3.43e-05	0.000768008	OE_85735	acid tail salivary protein	ACB70369.1					No	No	No	No
Cluster-1795.65415	1.67153	1.79898	0.000132382	0.00246064	OE_76412	phospholipase A2	ABR23453.1	[F]GO:0004623: phospholipase A2 activity;[P]GO:0050482: arachidonic acid secretion;[P]GO:0006644: phospholipid metabolic process	EC:3.1.1.4	IPR036444 Phospholipase A2 domain superfamily;IPR036444 Phospholipase A2 domain superfamily;IPR036444 Phospholipase A2 domain superfamily		Yes	No	No	Yes	Glycerophospholipid metabolism;alpha-Linolenic acid metabolism;Arachidonic acid metabolism;Ether lipid metabolism	map00564;map00592;map00590;map00565
Cluster-1795.65120	1.67037	2.11679	0.000223024	0.00384582	OE_92928	pep scaffold:IscaW1:DS781267:1691:3298:1 gene:ISCW024462 transcript:ISCW024462-RA gene_biotype:protein_coding transcript_biotype:protein_coding description:fucosyltransferase, putative	ISCW024462-PA					Yes	Yes	No	No
Cluster-1795.40059	1.66925	4.78454	5.43e-06	0.000152552	OE_53875	lipocalin, partial	ABI52807.1	[F]GO:0043176: amine binding;[P]GO:0030682: mitigation of host defenses by symbiont		IPR002970 Tick histamine-binding protein;IPR005657 Triabin/Procalin		No	No	No	No
Cluster-1795.64711	1.66786	2.32076	0.000481608	0.00735524	OE_33030	ixodidin	ACB70299.1					Yes	No	No	No
Cluster-1795.56364	1.66675	5.48943	9.53e-05	0.00186162	OE_33035	phospholipase A2, partial	ACB70350.1	[F]GO:0004623: phospholipase A2 activity;[P]GO:0050482: arachidonic acid secretion;[P]GO:0006644: phospholipid metabolic process	EC:3.1.1.4	IPR036444 Phospholipase A2 domain superfamily;IPR036444 Phospholipase A2 domain superfamily;IPR036444 Phospholipase A2 domain superfamily		Yes	No	No	No	Glycerophospholipid metabolism;alpha-Linolenic acid metabolism;Arachidonic acid metabolism;Ether lipid metabolism	map00564;map00592;map00590;map00565
Cluster-1795.55083	1.66614	2.0973	0.000185174	0.0032898	OE_41687	Metis4 protein	CAO00628.1	[F]GO:0004222: metalloendopeptidase activity	EC:3.4.24	IPR039731 CAAX prenyl protease 2, eukaryotes		Yes	No	No	No
Cluster-1795.52569	1.66458	4.05592	9.52e-05	0.00185913	OE_1482	dual kunitz salivary protein	ACB70328.1	[F]GO:0004867: serine-type endopeptidase inhibitor activity		IPR042482 Kunitz-type protease inhibitor 1		Yes	No	No	No
Cluster-1795.48701	1.66377	3.07343	2.11e-05	0.000502484	OE_34863	pep scaffold:IscaW1:DS843033:65709:96158:1 gene:ISCW008968 transcript:ISCW008968-RA gene_biotype:protein_coding transcript_biotype:protein_coding description:Metalloprotease, putative	B7Q2B8	[F]GO:0004222: metalloendopeptidase activity	EC:3.4.24	IPR039731 CAAX prenyl protease 2, eukaryotes	PF13688 Metallo-peptidase family M12	Yes	No	No	Yes
Cluster-1795.44544	1.66352	2.58056	0.000977774	0.0132415	OE_1017	ixodidin	ACB70299.1					Yes	No	No	No
Cluster-1795.47729	1.66288	3.68246	4.34e-05	0.000940746	OE_76781	pep scaffold:IscaW1:DS724194:80437:92319:1 gene:ISCW003746 transcript:ISCW003746-RA gene_biotype:protein_coding transcript_biotype:protein_coding description:Putative uncharacterized protein	B7PJ53					Yes	No	Probable	Yes
Cluster-1795.965	1.66226	2.48787	4.84e-05	0.00103516	OE_68805	pep scaffold:IscaW1:DS796647:35695:106893:1 gene:ISCW006920 transcript:ISCW006920-RA gene_biotype:protein_coding transcript_biotype:protein_coding description:arylsulfatase B precursor, putative	ISCW006920-PA					No	No	No	Yes
Cluster-1795.68807	1.66225	1.9946	0.00063682	0.00928539	OE_102117	acid tail salivary protein	ACB70371.1					Yes	No	No	No
Cluster-1795.65677	1.66193	2.58953	3.3e-05	0.000742481	OE_30576	baculoviral IAP repeat-containing protein 7	XP_003747090.1					Yes	No	No	No
Cluster-1795.29192	1.66189	3.1839	1.46e-05	0.000365057	OE_67986	metalloprotease, partial	ABI52714.1	[F]GO:0008237: metallopeptidase activity		IPR039806 Peptidase M12B, ADAM-TS13		No	No	No	Yes
Cluster-1795.73332	1.66078	0.974419	0.000654637	0.00948976	OE_44611	metalloprotease, partial	ABI52747.1	[F]GO:0004222: metalloendopeptidase activity	EC:3.4.24	IPR039731 CAAX prenyl protease 2, eukaryotes		Yes	No	No	No
Cluster-1795.27193	1.66075	2.37517	0.000423067	0.00659865	OE_71329	salivary lipocalin	ACB70384.1	[F]GO:0043176: amine binding;[P]GO:0030682: mitigation of host defenses by symbiont		IPR002970 Tick histamine-binding protein;IPR005657 Triabin/Procalin		No	No	No	No
Cluster-1795.52571	1.65831	2.40187	0.000310329	0.00508895	OE_56189	dual kunitz salivary protein	ACB70328.1	[F]GO:0004867: serine-type endopeptidase inhibitor activity		IPR042482 Kunitz-type protease inhibitor 1		Yes	No	No	No
Cluster-1795.44978	1.65762	3.64894	9.06e-06	0.000239591	OE_92348	pep scaffold:IscaW1:DS701959:266081:266257:-1 gene:ISCW003636 transcript:ISCW003636-RA gene_biotype:protein_coding transcript_biotype:protein_coding	ISCW003636-PA					No	No	No	No
Cluster-1795.22585	1.65581	4.92768	8.82e-05	0.00174245	OE_38410	7DB family	ABI52791.1					Yes	No	No	Yes
Cluster-1795.51060	1.65377	6.79823	9.1e-06	0.000240459	OE_85739	acid tail salivary protein	ABR23355.1					No	No	No	No
Cluster-1795.45625	1.65278	2.64506	0.000213973	0.00371872	OE_85574	pep scaffold:IscaW1:DS956095:5771:168841:1 gene:ISCW014953 transcript:ISCW014953-RA gene_biotype:protein_coding transcript_biotype:protein_coding description:Putative uncharacterized protein (Fragment)	B7QK12					Yes	No	No	No
Cluster-1795.37505	1.65226	5.09818	2.51e-06	7.74e-05	OE_55972	salivary gland metalloprotease, putative, partial	EEC18166.1	[F]GO:0008237: metallopeptidase activity		IPR039806 Peptidase M12B, ADAM-TS13		Yes	No	No	No
Cluster-1795.46208	1.65195	6.35338	4.92e-06	0.000140011	OE_83316	lipocalin	ABI52661.1	[F]GO:0043176: amine binding;[P]GO:0030682: mitigation of host defenses by symbiont		IPR002970 Tick histamine-binding protein;IPR005657 Triabin/Procalin		Yes	No	No	No
Cluster-1795.42958	1.65082	4.73801	1.95e-06	6.2e-05	OE_85594	phospholipase A2	ABR23453.1	[F]GO:0004623: phospholipase A2 activity;[P]GO:0050482: arachidonic acid secretion;[P]GO:0006644: phospholipid metabolic process	EC:3.1.1.4	IPR036444 Phospholipase A2 domain superfamily;IPR036444 Phospholipase A2 domain superfamily;IPR036444 Phospholipase A2 domain superfamily		Yes	No	No	No	Glycerophospholipid metabolism;alpha-Linolenic acid metabolism;Arachidonic acid metabolism;Ether lipid metabolism	map00564;map00592;map00590;map00565
Cluster-1795.44697	1.6508	6.20997	4.08e-06	0.000118237	OE_75924	pep scaffold:IscaW1:DS969935:380843:407171:-1 gene:ISCW023638 transcript:ISCW023638-RA gene_biotype:protein_coding transcript_biotype:protein_coding description:Putative uncharacterized protein	B7QM92	[F]GO:0004222: metalloendopeptidase activity	EC:3.4.24	IPR039731 CAAX prenyl protease 2, eukaryotes	PF13688 Metallo-peptidase family M12	Yes	No	No	No
Cluster-1795.51095	1.65061	4.01361	6.54e-05	0.00134431	OE_75558	dual kunitz salivary protein	ABR23474.1	[F]GO:0004867: serine-type endopeptidase inhibitor activity		IPR042482 Kunitz-type protease inhibitor 1		No	No	No	Yes
Cluster-1795.43802	1.64785	1.94255	0.000302074	0.0049778	OE_38795	pep scaffold:IscaW1:DS912927:85981:140537:-1 gene:ISCW013243 transcript:ISCW013243-RA gene_biotype:protein_coding transcript_biotype:protein_coding description:RB13-6 antigen, putative (Fragment)	B7QDE2	[F]GO:0046872: metal ion binding;[F]GO:0003676: nucleic acid binding;[F]GO:0004528: phosphodiesterase I activity	EC:3.1.4.1	IPR040409 Phytochelatin synthase;IPR040050 Zinc finger protein 830;IPR029881 Ectonucleotide pyrophosphatase/phosphodiesterase family member 2	PF01663 Type I phosphodiesterase / nucleotide pyrophosphatase	Yes	No	No	No
Cluster-1795.76896	1.64666	1.92592	0.000260826	0.00439794	OE_27369	pep scaffold:IscaW1:DS881486:16132:22012:-1 gene:ISCW021782 transcript:ISCW021782-RA gene_biotype:protein_coding transcript_biotype:protein_coding description:Putative uncharacterized protein	B7Q873	[F]GO:0004113: 2',3'-cyclic-nucleotide 3'-phosphodiesterase activity;[P]GO:0009214: cyclic nucleotide catabolic process;[C]GO:0005737: cytoplasm;[C]GO:0016020: membrane	EC:3.1.4.37	IPR008431 Cyclic nucleotide phosphodiesterase;IPR008431 Cyclic nucleotide phosphodiesterase;IPR037296 Staphostatin A/B;IPR042454 CXADR-like membrane protein		No	No	No	No
Cluster-1795.54190	1.64315	3.36558	1.33e-05	0.000335693	OE_25617	pep scaffold:IscaW1:DS928434:281993:294119:-1 gene:ISCW021976 transcript:ISCW021976-RA gene_biotype:protein_coding transcript_biotype:protein_coding description:ADP-ribose pyrophosphatase, putative	B7QFY3	[F]GO:0047631: ADP-ribose diphosphatase activity;[P]GO:0006753: nucleoside phosphate metabolic process;[P]GO:0019693: ribose phosphate metabolic process;[C]GO:0005634: nucleus	EC:3.6.1.13	IPR039989 ADP-ribose pyrophosphatase, mitochondrial;IPR040418 Protein crowded nuclei		No	No	No	No	Purine metabolism	map00230
Cluster-1795.56118	1.64314	6.5074	5.57e-06	0.000155686	OE_15002	selenium dependent salivary glutathione peroxidase	AAY66814.1	[F]GO:0004602: glutathione peroxidase activity;[P]GO:0006979: response to oxidative stress	EC:1.11.1.9	IPR013376 Glutathione peroxidase Gpx7, putative;IPR040333 Catalase, clade 3		Yes	No	No	No	Arachidonic acid metabolism;Glutathione metabolism	map00590;map00480
Cluster-1795.37256	1.64257	2.05308	0.000216905	0.00376161	OE_70532	pep scaffold:IscaW1:DS912927:85981:140537:-1 gene:ISCW013243 transcript:ISCW013243-RA gene_biotype:protein_coding transcript_biotype:protein_coding description:RB13-6 antigen, putative (Fragment)	B7QDE2	[F]GO:0046872: metal ion binding;[F]GO:0003676: nucleic acid binding;[F]GO:0004528: phosphodiesterase I activity	EC:3.1.4.1	IPR040409 Phytochelatin synthase;IPR040050 Zinc finger protein 830;IPR029881 Ectonucleotide pyrophosphatase/phosphodiesterase family member 2	PF01663 Type I phosphodiesterase / nucleotide pyrophosphatase	Yes	No	No	No
Cluster-1795.46109	1.64211	6.9163	3.23e-05	0.000730361	OE_44508	prostatic acid phosphatase isoform X2	XP_015588094.1					No	No	No	No
Cluster-1795.77288	1.64046	4.66022	5.14e-06	0.000145044	OE_33326	pep scaffold:IscaW1:DS639501:193074:195784:1 gene:ISCW001128 transcript:ISCW001128-RA gene_biotype:protein_coding transcript_biotype:protein_coding description:Putative uncharacterized protein	B7P562	[F]GO:0003700: DNA-binding transcription factor activity;[F]GO:0000977: RNA polymerase II regulatory region sequence-specific DNA binding;[P]GO:0006357: regulation of transcription by RNA polymerase II;[C]GO:0005634: nucleus		IPR042988 Homeobox protein NOBOX;IPR033896 MADS MEF2-like;IPR042988 Homeobox protein NOBOX;IPR040418 Protein crowded nuclei	PF07716 Basic region leucine zipper	Yes	No	No	No
Cluster-1795.41785	1.64	4.414	0.00013124	0.0024422	OE_102040	acid tail salivary protein	ACB70371.1					No	No	No	No
Cluster-1795.43051	1.63908	6.74899	4.51e-05	0.000972997	OE_85736	acid tail salivary protein	ACB70369.1					No	No	No	No
Cluster-1795.67928	1.63799	5.96428	7.13e-05	0.00144675	OE_26482	pep scaffold:IscaW1:DS876757:817226:818991:-1 gene:ISCW021323 transcript:ISCW021323-RA gene_biotype:protein_coding transcript_biotype:protein_coding description:Transcription factor MafB, putative	B7Q7P7	[F]GO:0003700: DNA-binding transcription factor activity;[F]GO:0000978: RNA polymerase II cis-regulatory region sequence-specific DNA binding;[F]GO:0043565: sequence-specific DNA binding;[C]GO:0005634: nucleus		IPR042988 Homeobox protein NOBOX;IPR022150 Transcription factor, AT-hook-containing;IPR042153 VDR, DNA-binding domain;IPR040418 Protein crowded nuclei	PF03131 bZIP Maf transcription factor	Yes	No	No	No
Cluster-1795.66043	1.6355	5.60758	0.000726584	0.010369	OE_37881	pep scaffold:IscaW1:DS724194:80437:92319:1 gene:ISCW003746 transcript:ISCW003746-RA gene_biotype:protein_coding transcript_biotype:protein_coding description:Putative uncharacterized protein	B7PJ53					Yes	No	Probable	Yes
Cluster-1795.16692	1.6336	7.87745	2.51e-06	7.72e-05	OE_12946	pep scaffold:IscaW1:DS695149:145084:147147:1 gene:ISCW004495 transcript:ISCW004495-RA gene_biotype:protein_coding transcript_biotype:protein_coding description:Toll, putative	B7PED2	[F]GO:0004721: phosphoprotein phosphatase activity	EC:3.1.3.16	IPR042165 Phosphatidylglycerophosphatase and protein-tyrosine phosphatase 1	PF13855 Leucine rich repeat	No	No	No	Yes
Cluster-1795.38866	1.63258	4.08655	1.24e-05	0.000317034	OE_81195	pep scaffold:IscaW1:DS969935:380843:407171:-1 gene:ISCW023638 transcript:ISCW023638-RA gene_biotype:protein_coding transcript_biotype:protein_coding description:Putative uncharacterized protein	B7QM92	[F]GO:0004222: metalloendopeptidase activity	EC:3.4.24	IPR039731 CAAX prenyl protease 2, eukaryotes	PF13688 Metallo-peptidase family M12	Yes	No	No	Yes
Cluster-1795.49247	1.6296	6.08073	6.91e-06	0.000188919	OE_70669	metalloprotease, partial	ABI52747.1	[F]GO:0004222: metalloendopeptidase activity	EC:3.4.24	IPR039731 CAAX prenyl protease 2, eukaryotes		Yes	No	No	No
Cluster-1795.5493	1.62941	1.38678	0.00133947	0.0171255	OE_5127	uncharacterized protein LOC111621811	XP_023219826.1					No	No	No	No
Cluster-1795.44964	1.62889	3.49441	8.58e-06	0.000228132	OE_43013	hypothetical secreted protein	ACB70342.1					No	No	No	Yes
Cluster-1795.36047	1.6288	7.42018	2.91e-05	0.000666294	OE_56268	lipocalin	ABI52661.1	[F]GO:0043176: amine binding;[P]GO:0030682: mitigation of host defenses by symbiont		IPR002970 Tick histamine-binding protein;IPR005657 Triabin/Procalin		Yes	No	No	Yes
Cluster-1795.17097	1.62856	9.38975	2.91e-05	0.000666512	OE_19090	salivary basic tailless protein	ABR23379.1					Yes	No	No	Yes
Cluster-1795.62041	1.62698	5.64527	9.89e-06	0.000258738	OE_19409	metalloprotease	ABI52776.1	[F]GO:0008237: metallopeptidase activity		IPR039806 Peptidase M12B, ADAM-TS13		Yes	No	No	Yes
Cluster-1795.33865	1.62693	2.33349	0.00157873	0.0195319	OE_1793	salivary lipocalin	ABR23385.1					Yes	No	No	No
Cluster-1795.37013	1.62656	2.81167	2.81e-05	0.000645847	OE_31548	TPA_inf: salivary gland metalloprotease	DAA34140.1	[F]GO:0008237: metallopeptidase activity		IPR039806 Peptidase M12B, ADAM-TS13		Yes	No	No	No
Cluster-1795.41354	1.62558	5.21659	3.97e-06	0.000115779	OE_336	metalloprotease, partial	ABI52815.1	[F]GO:0004222: metalloendopeptidase activity	EC:3.4.24	IPR039731 CAAX prenyl protease 2, eukaryotes		Yes	No	No	No
Cluster-1795.37245	1.62365	1.3033	0.000342596	0.00551314	OE_54547	Ectonucleotide pyrophosphatase/phosphodiesterase family member 3, partial	KFM76597.1	[F]GO:0016787: hydrolase activity;[F]GO:0046872: metal ion binding;[F]GO:0003676: nucleic acid binding	EC:3	IPR039666 Dolichyldiphosphatase 1;IPR040409 Phytochelatin synthase;IPR040050 Zinc finger protein 830	PF01223 DNA/RNA non-specific endonuclease	Yes	No	No	No
Cluster-1795.33631	1.62338	4.2641	0.000529237	0.0079649	OE_24105	ixodidin	ACB70299.1					No	No	No	No
Cluster-1795.38498	1.6232	7.49679	0.00162727	0.0200179	OE_1229	hemelipoglycoprotein precursor	ABD83654.1	[F]GO:0005319: lipid transporter activity		IPR037088 Vitellinogen, beta-sheet shell domain superfamily		Yes	No	No	No
Cluster-1795.1455	1.62284	2.8985	1.52e-05	0.000378066	OE_56074	hypothetical protein LSTR_LSTR011894	RZF46527.1					Yes	No	No	No
Cluster-1795.10432	1.62143	2.53743	0.000594009	0.00877421	OE_54998	uncharacterized protein LOC113219380, partial	XP_026301785.1					Yes	No	No	No
Cluster-1795.30953	1.62078	2.43578	0.000646309	0.00939614	OE_923	5&apos;-nucleotidase/putative apyrase isoform 2 precursor	ABS30897.1	[F]GO:0016788: hydrolase activity, acting on ester bonds;[F]GO:0046872: metal ion binding;[F]GO:0000166: nucleotide binding;[P]GO:0009166: nucleotide catabolic process	EC:3.1	IPR039529 GPI inositol-deacylase;IPR040409 Phytochelatin synthase;IPR039215 RecQ-mediated genome instability protein 1;IPR036907 5'-Nucleotidase, C-terminal domain superfamily		Yes	No	No	No
Cluster-5155.0	1.61844	1.49689	0.00138219	0.0175571	OE_13374	chymotrypsin inhibitor precursor	ACF57858.1	[F]GO:0004867: serine-type endopeptidase inhibitor activity		IPR042482 Kunitz-type protease inhibitor 1		Yes	No	No	Yes
Cluster-1795.46489	1.61796	4.04018	5.71e-06	0.000159261	OE_56949	Metis3 protein	CAO00627.1	[F]GO:0004222: metalloendopeptidase activity	EC:3.4.24	IPR039731 CAAX prenyl protease 2, eukaryotes		No	No	No	No
Cluster-1795.49911	1.61652	3.37425	1.19e-05	0.000304587	OE_37014	salivary gland metalloprotease	AAZ39659.1	[F]GO:0004222: metalloendopeptidase activity	EC:3.4.24	IPR039731 CAAX prenyl protease 2, eukaryotes		Yes	Yes	No	No
Cluster-1795.29442	1.61623	4.97557	2.37e-05	0.000557199	OE_45953	zinc-dependent metalloprotease, partial	ACB70344.1	[F]GO:0004222: metalloendopeptidase activity	EC:3.4.24	IPR039731 CAAX prenyl protease 2, eukaryotes		Yes	No	No	No
Cluster-1795.28639	1.61552	7.07558	1.82e-05	0.000441444	OE_25664	pep scaffold:IscaW1:DS725348:58919:73108:-1 gene:ISCW004612 transcript:ISCW004612-RA gene_biotype:protein_coding transcript_biotype:protein_coding description:Long chain fatty acid CoA ligase, putative	B7PJA8	[F]GO:0003996: acyl-CoA ligase activity;[F]GO:0102391: decanoate-CoA ligase activity;[F]GO:0004467: long-chain fatty acid-CoA ligase activity;[C]GO:0016021: integral component of membrane	EC:6.2.1.3	IPR030310 Long-chain-fatty-acid--CoA ligase FadD17;IPR042473 V-type immunoglobulin domain-containing suppressor of T-cell activation	PF00501 AMP-binding enzyme	No	No	No	No	Fatty acid degradation	map00071
Cluster-1795.13036	1.61399	6.29871	8.21e-06	0.000219962	OE_28453	pep scaffold:IscaW1:DS684369:262068:270413:1 gene:ISCW002953 transcript:ISCW002953-RA gene_biotype:protein_coding transcript_biotype:protein_coding description:Reductase, putative	B7PCL0	[F]GO:0004757: sepiapterin reductase activity;[P]GO:0006729: tetrahydrobiopterin biosynthetic process	EC:1.1.1.153	IPR006393 Sepiapterin reductase;IPR036428 Pterin 4 alpha carbinolamine dehydratase superfamily	PF00106 short chain dehydrogenase	No	No	No	No	Folate biosynthesis	map00790
Cluster-1795.31928	1.61372	4.41889	0.00417114	0.0427802	OE_54138	pep scaffold:IscaW1:DS639094:58987:72506:1 gene:ISCW000560 transcript:ISCW000560-RA gene_biotype:protein_coding transcript_biotype:protein_coding description:Sialin, putative	B7P542	[P]GO:0055085: transmembrane transport;[C]GO:0016021: integral component of membrane		IPR037682 TonB, C-terminal;IPR042473 V-type immunoglobulin domain-containing suppressor of T-cell activation	PF07690 Major Facilitator Superfamily	Yes	Yes	No	No
Cluster-1795.13661	1.61313	2.8953	4.21e-05	0.000917359	OE_53876	lipocalin, partial	ABI52807.1	[F]GO:0043176: amine binding;[P]GO:0030682: mitigation of host defenses by symbiont		IPR002970 Tick histamine-binding protein;IPR005657 Triabin/Procalin		No	No	No	No
Cluster-1795.44691	1.61295	6.21654	2.57e-06	7.9e-05	OE_338	metalloprotease, partial	ABI52815.1	[F]GO:0004222: metalloendopeptidase activity	EC:3.4.24	IPR039731 CAAX prenyl protease 2, eukaryotes		No	No	No	No
Cluster-1795.44572	1.6105	3.59145	1.02e-05	0.000264766	OE_83371	Metis1 protein	CAO00625.1	[F]GO:0004222: metalloendopeptidase activity	EC:3.4.24	IPR039731 CAAX prenyl protease 2, eukaryotes		Yes	Yes	No	No
Cluster-1795.19701	1.61018	3.3364	8.62e-05	0.00170736	OE_58074	metalloprotease	ABI52776.1	[F]GO:0008237: metallopeptidase activity		IPR039806 Peptidase M12B, ADAM-TS13		Yes	No	No	No
Cluster-1795.22137	1.60997	4.00916	0.000217993	0.00377712	OE_76712	phospholipase A2, partial	ABI52736.1	[F]GO:0004623: phospholipase A2 activity;[P]GO:0050482: arachidonic acid secretion;[P]GO:0006644: phospholipid metabolic process	EC:3.1.1.4	IPR036444 Phospholipase A2 domain superfamily;IPR036444 Phospholipase A2 domain superfamily;IPR036444 Phospholipase A2 domain superfamily		Yes	Yes	No	No	Glycerophospholipid metabolism;alpha-Linolenic acid metabolism;Arachidonic acid metabolism;Ether lipid metabolism	map00564;map00592;map00590;map00565
Cluster-1795.21529	1.60981	0.607425	0.000742498	0.0105652	OE_53497	kunitz domain-containing salivary protein	ABR23431.1	[F]GO:0004867: serine-type endopeptidase inhibitor activity		IPR042482 Kunitz-type protease inhibitor 1		Yes	No	No	No
Cluster-1795.48702	1.6098	4.54791	8.8e-06	0.00023343	OE_32734	pep scaffold:IscaW1:DS843033:65709:96158:1 gene:ISCW008968 transcript:ISCW008968-RA gene_biotype:protein_coding transcript_biotype:protein_coding description:Metalloprotease, putative	B7Q2B8	[F]GO:0004222: metalloendopeptidase activity	EC:3.4.24	IPR039731 CAAX prenyl protease 2, eukaryotes	PF13688 Metallo-peptidase family M12	Yes	No	No	Yes
Cluster-1795.69557	1.60914	3.88565	2.55e-05	0.000595085	OE_95514	PREDICTED: atlastin-like	XP_014355645.1					No	No	No	No
Cluster-1795.44681	1.60885	5.18316	0.000105723	0.00203386	OE_11201	truncated metalloprotease, partial	ABR23495.1	[F]GO:0004222: metalloendopeptidase activity	EC:3.4.24	IPR039731 CAAX prenyl protease 2, eukaryotes		Yes	No	No	No
Cluster-1795.48108	1.60883	2.56186	0.00017999	0.00321231	OE_44350	metalloprotease, partial	ABI52714.1	[F]GO:0008237: metallopeptidase activity		IPR039806 Peptidase M12B, ADAM-TS13		No	No	No	No
Cluster-1795.5907	1.60833	1.03066	0.000542693	0.00812846	OE_30355	zinc-dependent metalloprotease, partial	ACB70344.1	[F]GO:0004222: metalloendopeptidase activity	EC:3.4.24	IPR039731 CAAX prenyl protease 2, eukaryotes		No	No	No	No
Cluster-1795.44695	1.6078	7.2528	2.01e-06	6.37e-05	OE_54141	metalloprotease, partial	ABI52815.1	[F]GO:0004222: metalloendopeptidase activity	EC:3.4.24	IPR039731 CAAX prenyl protease 2, eukaryotes		No	No	No	No
Cluster-1795.38941	1.60585	6.38317	3.08e-06	9.24e-05	OE_38956	Metis4 protein	CAO00628.1	[F]GO:0004222: metalloendopeptidase activity	EC:3.4.24	IPR039731 CAAX prenyl protease 2, eukaryotes		No	No	No	No
Cluster-1795.51529	1.60492	2.97457	6.49e-05	0.00133394	OE_68339	RPS23, partial	ASN78412.1	[F]GO:0003735: structural constituent of ribosome;[P]GO:0006412: translation;[C]GO:0005840: ribosome		IPR042831 54S ribosomal protein L28, mitochondrial;IPR036967 Ribosomal protein S11 superfamily;IPR036967 Ribosomal protein S11 superfamily		Yes	No	No	No
Cluster-1795.68375	1.60462	2.49531	0.000198655	0.00348988	OE_94997	pep scaffold:IscaW1:DS712375:72621:78514:-1 gene:ISCW004362 transcript:ISCW004362-RA gene_biotype:protein_coding transcript_biotype:protein_coding description:Serine/threonine protein kinase, putative (Fragment)	B7PHD8	[F]GO:0005524: ATP binding;[F]GO:0004683: calmodulin-dependent protein kinase activity;[F]GO:0004674: protein serine/threonine kinase activity;[P]GO:0043066: negative regulation of apoptotic process;[P]GO:0046777: protein autophosphorylation;[C]GO:0005737: cytoplasm	EC:2.7.11.17	IPR037219 Peptidase M41-like;IPR042696 Calcium/calmodulin-dependent protein kinase type 1B, catalytic domain;IPR042870 DAPK3, catalytic domain;IPR036562 Baculovirus p35 superfamily;IPR028318 Dual specificity tyrosine-phosphorylation-regulated kinase 1A/B;IPR037296 Staphostatin A/B	PF00069 Protein kinase domain	No	No	No	No
Cluster-1795.49965	1.604	5.06378	4.53e-06	0.000130109	OE_24822	hypothetical secreted protein	ACB70342.1					No	No	No	Yes
Cluster-1795.83287	1.60008	2.73926	8.82e-05	0.00174192	OE_43041	pep scaffold:IscaW1:DS615644:1190:1390:-1 gene:ISCW024061 transcript:ISCW024061-RA gene_biotype:protein_coding transcript_biotype:protein_coding description:Secreted salivary gland peptide, putative	B7P1A2					Yes	No	No	Yes
Cluster-1795.44100	1.59543	3.89453	0.000135055	0.00250363	OE_53921	metalloprotease, partial	ABI52714.1	[F]GO:0008237: metallopeptidase activity		IPR039806 Peptidase M12B, ADAM-TS13		No	No	No	No
Cluster-1795.52249	1.59443	1.52611	0.000713949	0.0102217	OE_45183	basic tail salivary protein	ABR23472.1					Yes	No	No	No
Cluster-1795.37763	1.59381	6.14551	3.86e-06	0.000112708	OE_41388	hypothetical secreted protein	ACB70342.1					No	No	No	No
Cluster-1795.22361	1.59351	4.75215	0.000125071	0.00234533	OE_24119	uncharacterized protein Dana_GF16440, isoform B	XP_014765946.1	[F]GO:0008233: peptidase activity;[F]GO:0004867: serine-type endopeptidase inhibitor activity;[C]GO:0005576: extracellular region	EC:3.4	IPR039561 Peptidase M15C;IPR042482 Kunitz-type protease inhibitor 1;IPR038903 Allergen Asp f 4	PF00014 Kunitz/Bovine pancreatic trypsin inhibitor domain;PF00090 Thrombospondin type 1 domain;PF00095 WAP-type (Whey Acidic Protein) 'four-disulfide core';PF05986 ADAM-TS Spacer 1;PF07679 Immunoglobulin I-set domain;PF08686 PLAC (protease and lacunin) domain;PF13927 Immunoglobulin domain	Yes	No	No	Yes
Cluster-1795.35492	1.59262	2.26286	0.000671386	0.0096982	OE_76394	zinc-dependent metalloprotease, partial	ACB70344.1	[F]GO:0004222: metalloendopeptidase activity	EC:3.4.24	IPR039731 CAAX prenyl protease 2, eukaryotes		No	No	No	No
Cluster-1795.41978	1.59237	11.3776	2.77e-05	0.000636532	OE_52652	acid tail salivary protein	ABR23355.1					Yes	No	No	No
Cluster-1795.44684	1.59207	7.27421	8.66e-06	0.000230115	OE_20594	metalloprotease, partial	ABI52815.1	[F]GO:0004222: metalloendopeptidase activity	EC:3.4.24	IPR039731 CAAX prenyl protease 2, eukaryotes		Yes	No	No	No
Cluster-1795.30047	1.59099	6.0525	7.16e-06	0.000195037	OE_17850	Metis1 protein	CAO00625.1	[F]GO:0004222: metalloendopeptidase activity	EC:3.4.24	IPR039731 CAAX prenyl protease 2, eukaryotes		Yes	No	No	No
Cluster-1795.39638	1.59078	6.37485	7.31e-06	0.000198593	OE_82876	DEK domain-containing protein, putative	EEC02761.1					Yes	No	No	No
Cluster-1795.38860	1.59011	6.04226	6.89e-06	0.00018844	OE_85860	metalloprotease, partial	ABI52747.1	[F]GO:0004222: metalloendopeptidase activity	EC:3.4.24	IPR039731 CAAX prenyl protease 2, eukaryotes		Yes	Yes	No	No
Cluster-1795.38330	1.58944	2.79761	7.03e-05	0.00143078	OE_38721	leukocyte receptor cluster member 8 homolog isoform X3	XP_022247283.1					No	No	No	No
Cluster-1795.44670	1.58868	5.62338	4.92e-05	0.00105027	OE_75564	lipocalin, partial	ABI52807.1	[F]GO:0043176: amine binding;[P]GO:0030682: mitigation of host defenses by symbiont		IPR002970 Tick histamine-binding protein;IPR005657 Triabin/Procalin		Yes	No	No	Yes
Cluster-1795.44676	1.58865	7.21573	2.61e-06	8e-05	OE_20592	Metis3 protein	CAO00627.1	[F]GO:0004222: metalloendopeptidase activity	EC:3.4.24	IPR039731 CAAX prenyl protease 2, eukaryotes		Yes	No	No	Yes
Cluster-1795.8061	1.58799	5.70098	0.000261118	0.0044021	OE_39898	pep scaffold:IscaW1:DS730630:3893:35985:1 gene:ISCW004451 transcript:ISCW004451-RA gene_biotype:protein_coding transcript_biotype:protein_coding description:Putative uncharacterized protein (Fragment)	B7PK51					Yes	No	No	Yes
Cluster-1795.56360	1.58782	7.59249	3.65e-06	0.000107245	OE_10216	phospholipase A2, partial	ABI52736.1	[F]GO:0004623: phospholipase A2 activity;[P]GO:0050482: arachidonic acid secretion;[P]GO:0006644: phospholipid metabolic process	EC:3.1.1.4	IPR036444 Phospholipase A2 domain superfamily;IPR036444 Phospholipase A2 domain superfamily;IPR036444 Phospholipase A2 domain superfamily		Yes	No	No	No	Glycerophospholipid metabolism;alpha-Linolenic acid metabolism;Arachidonic acid metabolism;Ether lipid metabolism	map00564;map00592;map00590;map00565
Cluster-1795.62042	1.58692	3.11289	0.000512531	0.00774582	OE_76507	metalloprotease	ABI52776.1	[F]GO:0008237: metallopeptidase activity		IPR039806 Peptidase M12B, ADAM-TS13		Yes	No	No	No
Cluster-1795.47279	1.58616	6.75341	0.000182911	0.00325441	OE_12506	calcitonin/calcitonin-related protein	ACB70363.1	[F]GO:0005179: hormone activity;[C]GO:0005576: extracellular region		IPR039236 Gastrin;IPR038903 Allergen Asp f 4		No	No	No	No
Cluster-1795.56067	1.58483	2.46766	0.0033664	0.0361491	OE_96345	phospholipase A2	ABR23453.1	[F]GO:0004623: phospholipase A2 activity;[P]GO:0050482: arachidonic acid secretion;[P]GO:0006644: phospholipid metabolic process	EC:3.1.1.4	IPR036444 Phospholipase A2 domain superfamily;IPR036444 Phospholipase A2 domain superfamily;IPR036444 Phospholipase A2 domain superfamily		Yes	No	No	Yes	Glycerophospholipid metabolism;alpha-Linolenic acid metabolism;Arachidonic acid metabolism;Ether lipid metabolism	map00564;map00592;map00590;map00565
Cluster-1795.46204	1.58465	3.78466	0.00105452	0.0141117	OE_1534	lipocalin	ABI52661.1	[F]GO:0043176: amine binding;[P]GO:0030682: mitigation of host defenses by symbiont		IPR002970 Tick histamine-binding protein;IPR005657 Triabin/Procalin		No	No	No	No
Cluster-1795.7489	1.58433	3.71217	4.19e-05	0.00091398	OE_71490	metalloprotease	ABI52776.1	[F]GO:0008237: metallopeptidase activity		IPR039806 Peptidase M12B, ADAM-TS13		Yes	No	No	No
Cluster-1795.26906	1.58322	4.8785	5.38e-05	0.00113319	OE_68981	lysosomal acid phosphatase-like protein 3	RWS28315.1	[F]GO:0003993: acid phosphatase activity	EC:3.1.3.2	IPR039331 Purple acid phosphatase-like		No	No	No	No	Riboflavin metabolism	map00740
Cluster-1795.56552	1.5825	4.12463	0.00147165	0.0184629	OE_37718	salivary lipocalin	ACB70384.1	[F]GO:0043176: amine binding;[P]GO:0030682: mitigation of host defenses by symbiont		IPR002970 Tick histamine-binding protein;IPR005657 Triabin/Procalin		No	No	No	No
Cluster-1795.61315	1.57961	2.87271	4.2e-05	0.000915987	OE_83292	lysosomal acid phosphatase	ADG86641.1	[F]GO:0003993: acid phosphatase activity	EC:3.1.3.2	IPR039331 Purple acid phosphatase-like		No	No	No	No	Riboflavin metabolism	map00740
Cluster-1795.84148	1.57835	0.419073	0.00382751	0.0399847	OE_76598	salivary lipocalin	ACB70352.1	[F]GO:0043176: amine binding;[P]GO:0030682: mitigation of host defenses by symbiont		IPR002970 Tick histamine-binding protein;IPR005657 Triabin/Procalin		Yes	No	No	Yes
Cluster-1795.44046	1.57804	7.11944	4.69e-06	0.000134043	OE_7833	hypothetical protein DMN91_011296	RLU17227.1					Yes	No	No	Yes
Cluster-1795.43133	1.57764	5.7289	9.5e-05	0.00185663	OE_75570	lipocalin, partial	ABI52807.1	[F]GO:0043176: amine binding;[P]GO:0030682: mitigation of host defenses by symbiont		IPR002970 Tick histamine-binding protein;IPR005657 Triabin/Procalin		No	No	No	No
Cluster-1795.44636	1.57718	2.58897	0.000413039	0.00645984	OE_22817	lipocalin, partial	ABI52807.1	[F]GO:0043176: amine binding;[P]GO:0030682: mitigation of host defenses by symbiont		IPR002970 Tick histamine-binding protein;IPR005657 Triabin/Procalin		Yes	No	No	No
Cluster-1795.45370	1.57459	3.60027	8.07e-05	0.00161283	OE_80835	pep scaffold:IscaW1:DS701959:266081:266257:-1 gene:ISCW003636 transcript:ISCW003636-RA gene_biotype:protein_coding transcript_biotype:protein_coding	ISCW003636-PA					No	No	No	No
Cluster-1795.63250	1.57318	4.06496	8.41e-06	0.000224578	OE_36218	pep scaffold:IscaW1:DS971962:26688:45701:1 gene:ISCW015429 transcript:ISCW015429-RA gene_biotype:protein_coding transcript_biotype:protein_coding description:Aquaporin, putative	B7QMK7	[F]GO:0015267: channel activity;[C]GO:0016021: integral component of membrane		IPR039099 Pannexin;IPR042473 V-type immunoglobulin domain-containing suppressor of T-cell activation	PF00230 Major intrinsic protein	No	No	No	No
Cluster-1795.44677	1.573	7.01763	4.79e-05	0.00102492	OE_75927	truncated metalloprotease, partial	ABR23495.1	[F]GO:0004222: metalloendopeptidase activity	EC:3.4.24	IPR039731 CAAX prenyl protease 2, eukaryotes		Yes	No	No	No
Cluster-1795.69520	1.57264	1.77153	0.00131031	0.0168398	OE_16839	PREDICTED: uncharacterized protein LOC108667833	XP_018010394.1					Yes	No	No	No
Cluster-1795.22164	1.57152	4.86306	2.01e-05	0.000481408	OE_3346	pep scaffold:IscaW1:DS837468:416:802:1 gene:ISCW024547 transcript:ISCW024547-RA gene_biotype:protein_coding transcript_biotype:protein_coding description:neprilysin, putative	ISCW024547-PA					No	No	No	No
Cluster-1795.45418	1.57036	3.45476	7.15e-05	0.00145144	OE_94120	uncharacterized protein LOC111642099, partial	XP_023244147.1					No	No	No	No
Cluster-1795.44692	1.56933	5.57667	1.21e-05	0.000307829	OE_75923	pep scaffold:IscaW1:DS843033:149744:165019:1 gene:ISCW008970 transcript:ISCW008970-RA gene_biotype:protein_coding transcript_biotype:protein_coding description:Secreted metalloprotease, putative	B7Q2C0	[F]GO:0004222: metalloendopeptidase activity	EC:3.4.24	IPR039731 CAAX prenyl protease 2, eukaryotes	PF01421 Reprolysin (M12B) family zinc metalloprotease	Yes	No	No	No
Cluster-1795.62043	1.56737	4.36609	1.3e-05	0.000329097	OE_94972	metalloprotease	ABI52776.1	[F]GO:0008237: metallopeptidase activity		IPR039806 Peptidase M12B, ADAM-TS13		Yes	No	No	Yes
Cluster-1795.2791	1.56635	5.64652	0.000524606	0.00790602	OE_24730	UPF0746 protein DDB_G0281095-like	XP_023709596.1					Yes	No	No	No
Cluster-1795.80479	1.56611	4.60711	2.21e-05	0.000523575	OE_71273	GATA transcription factor	BAI82362.1	[F]GO:0003700: DNA-binding transcription factor activity;[F]GO:0043565: sequence-specific DNA binding;[F]GO:0008270: zinc ion binding;[C]GO:0005634: nucleus		IPR042988 Homeobox protein NOBOX;IPR042153 VDR, DNA-binding domain;IPR040204 E3 ubiquitin-protein ligase UBR7;IPR040418 Protein crowded nuclei		No	No	No	No
Cluster-1795.56747	1.56599	2.55721	0.000485532	0.00740678	OE_37545	putative salivary secreted protein variant	ABR23411.1					No	No	No	Yes
Cluster-1795.28641	1.5649	7.28316	2.91e-05	0.000666294	OE_69089	pep scaffold:IscaW1:DS725348:58919:73108:-1 gene:ISCW004612 transcript:ISCW004612-RA gene_biotype:protein_coding transcript_biotype:protein_coding description:Long chain fatty acid CoA ligase, putative	B7PJA8	[F]GO:0003996: acyl-CoA ligase activity;[F]GO:0102391: decanoate-CoA ligase activity;[F]GO:0004467: long-chain fatty acid-CoA ligase activity;[C]GO:0016021: integral component of membrane	EC:6.2.1.3	IPR030310 Long-chain-fatty-acid--CoA ligase FadD17;IPR042473 V-type immunoglobulin domain-containing suppressor of T-cell activation	PF00501 AMP-binding enzyme	No	No	No	No	Fatty acid degradation	map00071
Cluster-1795.44685	1.56464	7.03161	4.94e-06	0.000140297	OE_54142	pep scaffold:IscaW1:DS969935:380843:407171:-1 gene:ISCW023638 transcript:ISCW023638-RA gene_biotype:protein_coding transcript_biotype:protein_coding description:Putative uncharacterized protein	B7QM92	[F]GO:0004222: metalloendopeptidase activity	EC:3.4.24	IPR039731 CAAX prenyl protease 2, eukaryotes	PF13688 Metallo-peptidase family M12	Yes	No	No	Yes
Cluster-1795.14710	1.56057	3.58256	0.000241952	0.00412526	OE_11	hypothetical salivary secreted protein	ABR23439.1					Yes	No	No	Yes
Cluster-1795.54277	1.56008	2.99136	0.000448573	0.00694528	OE_45286	hypothetical protein LSTR_LSTR011894	RZF46527.1					Yes	No	No	No
Cluster-1795.78636	1.55878	4.58799	0.000169113	0.00304679	OE_94915	pep scaffold:IscaW1:DS724039:1080:1817:1 gene:ISCW024278 transcript:ISCW024278-RA gene_biotype:protein_coding transcript_biotype:protein_coding description:Serine carboxypeptidase, putative (Fragment)	B7PJ51	[F]GO:0004185: serine-type carboxypeptidase activity	EC:3.4.16	IPR015567 Peptidase M14B, caboxypeptidase D	PF00450 Serine carboxypeptidase	Yes	No	No	No
Cluster-1795.59244	1.55769	6.64235	1.18e-05	0.000302736	OE_7419	salivary lipocalin	ACB70384.1	[F]GO:0043176: amine binding;[P]GO:0030682: mitigation of host defenses by symbiont		IPR002970 Tick histamine-binding protein;IPR005657 Triabin/Procalin		No	No	No	Yes
[truncated: 1,816 more rows]

## Sheet: DEG 14 vs. 7
	logFC	logCPM	PValue	FDR	Sequences	Description	Accession	GO	EC	InterPro	PFAM	Antigenicity	Transmembrane	GPI anchor	Signal Peptide	Pathway (clusters)	PathwayId (clusters)
[truncated: 572 more rows]

[truncated: 1 more sheets: DEG 14 vs. 0]
