# Supplementary material for: RNA-seq analysis and gene expression dynamics in the salivary glands of the argasid tick Ornithodoros erraticus along the trophogonic cycle
Source: Parasit Vectors. 2021 Mar 20;14:170. doi: 10.1186/s13071-021-04671-z (PMC7980729; doi:10.1186/s13071-021-04671-z)
Supplement: Supplementary file 6 — Additional file 6: Table S6. Significantly enriched GO terms assigned to the differentially expressed transcripts in the three comparisons: 7-day fed vs unfed (7 vs 0), 14-day fed vs 7-day fed (14 vs 0) and 14-day fed vs unfed (14 vs 0). NumInCat, total number of sequences in the category. NumDEInCat, number of enriched sequences in each category. [file 13071_2021_4671_MOESM6_ESM.xlsx]

## Sheet: GO enrichment
Table S6. Significantly enriched GO terms assigned to the differentially expressed transcripts in the three comparisons: 7-day fed versus unfed (7 vs. 0), 14-day fed versus 7-day fed (14 vs. 0) and 14-day fed versus unfed (14 vs. 0). NumInCat, total number of sequences in the category. NumDEInCat, number of enriched sequences in each category.
				7 vs. 0	14 vs. 7	14 vs. 0
category	term	ontology	numInCat	numDEInCat	numDEInCat	numDEInCat
GO:0050482	arachidonic acid secretion	BP	221	176	61	144
GO:0006644	phospholipid metabolic process	BP	223	176	61	144
GO:0030682	evasion or tolerance of host defense response	BP	275	150		73
GO:0009166	nucleotide catabolic process	BP	100	67		53
GO:0006094	gluconeogenesis	BP	18	14
GO:0051603	proteolysis involved in cellular protein catabolic process	BP	31	14		12
GO:0006334	nucleosome assembly	BP	26	13
GO:0007229	integrin-mediated signaling pathway	BP	16	11
GO:0006177	GMP biosynthetic process	BP	11	10
GO:0006479	protein methylation	BP	15	10
GO:0016139	glycoside catabolic process	BP	8	8
GO:0006542	glutamine biosynthetic process	BP	9	8		8
GO:0006541	glutamine metabolic process	BP	12	8
GO:0032958	inositol phosphate biosynthetic process	BP	8	7	5	7
GO:0048477	oogenesis	BP	8	7		7
GO:0030150	protein import into mitochondrial matrix	BP	9	7
GO:0006004	fucose metabolic process	BP	5	5
GO:0019287	isopentenyl diphosphate biosynthetic process, mevalonate pathway	BP	6	5		5
GO:0016570	histone modification	BP	6	5
GO:0000390	spliceosomal complex disassembly	BP	4	4	4
GO:0006956	complement activation	BP	24		16	15
GO:0006665	sphingolipid metabolic process	BP	12		5
GO:0034063	stress granule assembly	BP	5		4
GO:0009952	anterior/posterior pattern specification	BP	6		4	4
GO:0050767	regulation of neurogenesis	BP	7		4
GO:0009311	oligosaccharide metabolic process	BP	3		3
GO:0046477	glycosylceramide catabolic process	BP	3		3
GO:0006979	response to oxidative stress	BP	51			25
GO:0042744	hydrogen peroxide catabolic process	BP	9			9
GO:0007601	visual perception	BP	6			6
GO:0018298	protein-chromophore linkage	BP	6			6
GO:0032436	positive regulation of proteasomal ubiquitin-dependent protein catabolic process	BP	11			5
GO:0000469	cleavage involved in rRNA processing	BP	5			4
GO:0006570	tyrosine metabolic process	BP	3			3
GO:0007600	sensory perception	BP	3			3
GO:0045494	photoreceptor cell maintenance	BP	3			3
GO:0005576	extracellular region	CC	99	51	40	22
GO:0005615	extracellular space	CC	125	41	12	40
GO:1990904	ribonucleoprotein complex	CC	60	24
GO:0000151	ubiquitin ligase complex	CC	29	13		11
GO:0070449	elongin complex	CC	14	9
GO:0005744	TIM23 mitochondrial import inner membrane translocase complex	CC	8	7
GO:0005581	collagen trimer	CC	6	6		6
GO:0016593	Cdc73/Paf1 complex	CC	6	5
GO:0005833	hemoglobin complex	CC	3	246		84
GO:0004222	metalloendopeptidase activity	MF	496	176	61	144
GO:0004623	phospholipase A2 activity	MF	235	150		73
GO:0043176	amine binding	MF	275	126		98
GO:0046872	metal ion binding	MF	512	77		30
GO:0004867	serine-type endopeptidase inhibitor activity	MF	137	67	23
GO:0008237	metallopeptidase activity	MF	131	65		50
GO:0000166	nucleotide binding	MF	119	62		50
GO:0016788	hydrolase activity, acting on ester bonds	MF	95	38	16	24
GO:0004185	serine-type carboxypeptidase activity	MF	51	25
GO:0016301	kinase activity	MF	79	22	7
GO:0005179	hormone activity	MF	32	17	11	13
GO:0005319	lipid transporter activity	MF	43	15	10	18
GO:0004866	endopeptidase inhibitor activity	MF	31	14
GO:0005096	GTPase activator activity	MF	35	13		10
GO:0031624	ubiquitin conjugating enzyme binding	MF	21	13
GO:0008061	chitin binding	MF	22	12		8
GO:0004528	phosphodiesterase I activity	MF	12	12
GO:0004613	phosphoenolpyruvate carboxykinase (GTP) activity	MF	13	12
GO:0004683	calmodulin-dependent protein kinase activity	MF	20	11		9
GO:1990837	sequence-specific double-stranded DNA binding	MF	11	10		9
GO:0008812	choline dehydrogenase activity	MF	20	8		8
GO:0005201	extracellular matrix structural constituent	MF	8	8
GO:0003921	GMP synthase activity	MF	9	8
GO:0003922	GMP synthase (glutamine-hydrolyzing) activity	MF	9	8
GO:0008795	NAD+ synthase activity	MF	9	8
GO:0016462	pyrophosphatase activity	MF	9	8		8
GO:0004356	glutamate-ammonia ligase activity	MF	9	7
GO:0008320	protein transmembrane transporter activity	MF	10	6
GO:0005090	Sar guanyl-nucleotide exchange factor activity	MF	6	6
GO:0051020	GTPase binding	MF	6	5
GO:0004560	alpha-L-fucosidase activity	MF	5	5		4
GO:0005471	ATP:ADP antiporter activity	MF	5	5
GO:0050291	sphingosine N-acyltransferase activity	MF	7	5		5
GO:0004163	diphosphomevalonate decarboxylase activity	MF	6	4		4
GO:0003996	acyl-CoA ligase activity	MF	4	4		4
GO:0004467	long-chain fatty acid-CoA ligase activity	MF	4	4		4
GO:0102391	decanoate-CoA ligase activity	MF	4		12	12
GO:0004252	serine-type endopeptidase activity	MF	52		4
GO:0004654	polyribonucleotide nucleotidyltransferase activity	MF	6		3
GO:0004557	alpha-galactosidase activity	MF	3		5
GO:0001227	DNA-binding transcription repressor activity, RNA polymerase II-specific	MF	20			24
GO:0020037	heme binding	MF	106			12
GO:0004601	peroxidase activity	MF	24			9
GO:0004096	catalase activity	MF	27			7
GO:0004930	G protein-coupled receptor activity	MF	19			6
GO:0009881	photoreceptor activity	MF	6			4
GO:0017040	N-acylsphingosine amidohydrolase activity	MF	4			4
GO:0102121	ceramidase activity	MF	4			4
GO:0016810	hydrolase activity, acting on carbon-nitrogen (but not peptide) bonds	MF	6			3
GO:0004447	iodide peroxidase activity	MF	4			3
GO:0004411	homogentisate 1,2-dioxygenase activity	MF	3			3
GO:0005344	oxygen carrier activity	MF	3			3
GO:0019825	oxygen binding	MF	3

## Sheet: 7 vs. 0
category	over_represented_pvalue	under_represented_pvalue	numDEInCat	numInCat	term	ontology	adjusted_over_ represented_pvalue	adjusted_under_ represented_pvalue
GO:0050482	2.07e-82	1	176	221	arachidonic acid secretion	BP	6.62e-79	1
GO:0006644	1.66e-81	1	176	223	phospholipid metabolic process	BP	2.66e-78	1		BP: 20 GO terms
GO:0030682	2.53e-34	1	150	275	evasion or tolerance of host defense response	BP	1.35e-31	1		CC: 8 GO terms
GO:0009166	1.49e-23	1	67	100	nucleotide catabolic process	BP	6.84e-21	1		MF: 37 GO terms
GO:0006177	5.05e-08	1	10	11	GMP biosynthetic process	BP	8.52e-06	1
GO:0006094	5.92e-08	1	14	18	gluconeogenesis	BP	9.48e-06	1		Total: 65 GO terms
GO:0016139	3.99e-07	1	8	8	glycoside catabolic process	BP	5.81e-05	1
GO:0007229	2.35e-06	1	11	16	integrin-mediated signaling pathway	BP	0.000269281	1
GO:0006542	4.74e-06	1	8	9	glutamine biosynthetic process	BP	0.000490036	1
GO:0032958	1.42e-05	1	7	8	inositol phosphate biosynthetic process	BP	0.00134942	1
GO:0006479	1.95e-05	0.999998	10	15	protein methylation	BP	0.00174332	1
GO:0048477	1.96e-05	1	7	8	oogenesis	BP	0.00174332	1
GO:0006541	5.95e-05	0.999996	8	12	glutamine metabolic process	BP	0.00433471	1
GO:0006004	6.89e-05	1	5	5	fucose metabolic process	BP	0.00479931	1
GO:0000390	7.43e-05	1	4	4	spliceosomal complex disassembly	BP	0.00506465	1
GO:0030150	0.000143586	0.999992	7	9	protein import into mitochondrial matrix	BP	0.00938874	1
GO:0006334	0.000336274	0.99993	13	26	nucleosome assembly	BP	0.0211259	1
GO:0051603	0.000364017	0.999915	14	31	proteolysis involved in cellular protein catabolic process	BP	0.0224291	1
GO:0019287	0.000674134	0.999978	5	6	isopentenyl diphosphate biosynthetic process, mevalonate pathway	BP	0.0348375	1
GO:0016570	0.000821795	0.999972	5	6	histone modification	BP	0.0411411	1
GO:0005576	3.64e-12	1	51	99	extracellular region	CC	8.97e-10	1
GO:0005581	1.29e-07	1	6	6	collagen trimer	CC	1.97e-05	1
GO:0005615	3.95e-06	0.999999	41	125	extracellular space	CC	0.000436781	1
GO:0005744	3.38e-05	0.999999	7	8	TIM23 mitochondrial import inner membrane translocase complex	CC	0.00277748	1
GO:1990904	4.5e-05	0.999986	24	60	ribonucleoprotein complex	CC	0.00343547	1
GO:0070449	0.000422315	0.999948	9	14	elongin complex	CC	0.0250574	1
GO:0016593	0.000821795	0.999972	5	6	Cdc73/Paf1 complex	CC	0.0411411	1
GO:0000151	0.000837484	0.999796	13	29	ubiquitin ligase complex	CC	0.0412815	1
GO:0004623	1.12e-75	1	176	235	phospholipase A2 activity	MF	1.2e-72	1
GO:0004222	9.93e-53	1	246	496	metalloendopeptidase activity	MF	7.95e-50	1
GO:0043176	2.53e-34	1	150	275	amine binding	MF	1.35e-31	1
GO:0016788	1.95e-21	1	62	95	hydrolase activity, acting on ester bonds	MF	7.81e-19	1
GO:0004185	3.8e-18	1	38	51	serine-type carboxypeptidase activity	MF	1.35e-15	1
GO:0004867	4.82e-18	1	77	137	serine-type endopeptidase inhibitor activity	MF	1.54e-15	1
GO:0000166	8.18e-18	1	65	119	nucleotide binding	MF	2.38e-15	1
GO:0008237	6.64e-15	1	67	131	metallopeptidase activity	MF	1.77e-12	1
GO:0004528	6.62e-10	1	12	12	phosphodiesterase I activity	MF	1.51e-07	1
GO:1990837	7.42e-09	1	11	11	sequence-specific double-stranded DNA binding	MF	1.5e-06	1
GO:0005201	7.5e-09	1	8	8	extracellular matrix structural constituent	MF	1.5e-06	1
GO:0005179	1.01e-08	1	22	32	hormone activity	MF	1.9e-06	1
GO:0004613	1.53e-08	1	12	13	phosphoenolpyruvate carboxykinase (GTP) activity	MF	2.73e-06	1
GO:0046872	2.18e-06	0.999999	126	512	metal ion binding	MF	0.000265648	1
GO:0003921	2.24e-06	1	8	9	GMP synthase activity	MF	0.000265648	1
GO:0003922	2.24e-06	1	8	9	GMP synthase (glutamine-hydrolyzing) activity	MF	0.000265648	1
GO:0008795	2.24e-06	1	8	9	NAD+ synthase activity	MF	0.000265648	1
GO:0016462	2.24e-06	1	8	9	pyrophosphatase activity	MF	0.000265648	1
GO:0004356	4.74e-06	1	8	9	glutamate-ammonia ligase activity	MF	0.000490036	1
GO:0004683	7.18e-06	0.999999	12	20	calmodulin-dependent protein kinase activity	MF	0.000719167	1
GO:0031624	1.43e-05	0.999998	13	21	ubiquitin conjugating enzyme binding	MF	0.00134942	1
GO:0005090	2.09e-05	1	6	6	Sar guanyl-nucleotide exchange factor activity	MF	0.00176426	1
GO:0051020	2.09e-05	1	6	6	GTPase binding	MF	0.00176426	1
GO:0008061	4.06e-05	0.999994	13	22	chitin binding	MF	0.00324942	1
GO:0005319	4.33e-05	0.99999	17	43	lipid transporter activity	MF	0.00338676	1
GO:0004866	5.06e-05	0.99999	15	31	endopeptidase inhibitor activity	MF	0.00376776	1
GO:0004560	6.89e-05	1	5	5	alpha-L-fucosidase activity	MF	0.00479931	1
GO:0005471	0.000113274	1	5	5	ATP:ADP antiporter activity	MF	0.00756107	1
GO:0005096	0.000174093	0.999961	14	35	GTPase activator activity	MF	0.0111559	1
GO:0016301	0.000380596	0.999856	25	79	kinase activity	MF	0.0230081	1
GO:0008812	0.000433277	0.999927	10	20	choline dehydrogenase activity	MF	0.0252404	1
GO:0003996	0.000478473	1	4	4	acyl-CoA ligase activity	MF	0.0264315	1
GO:0004467	0.000478473	1	4	4	long-chain fatty acid-CoA ligase activity	MF	0.0264315	1
GO:0102391	0.000478473	1	4	4	decanoate-CoA ligase activity	MF	0.0264315	1
GO:0050291	0.000613684	0.99997	5	7	sphingosine N-acyltransferase activity	MF	0.0333262	1
GO:0008320	0.000656091	0.999944	7	10	protein transmembrane transporter activity	MF	0.0348375	1
GO:0004163	0.000674134	0.999978	5	6	diphosphomevalonate decarboxylase activity	MF	0.0348375	1

## Sheet: 14 vs. 7
category	over_represented _pvalue	under_represented _pvalue	numDEInCat	numInCat	term	ontology	adjusted_over_ represented_pvalue	adjusted_under_ represented_pvalue
GO:0050482	2.27e-36	1	61	221	arachidonic acid secretion	BP	5.11e-33	1
GO:0006644	3.19e-36	1	61	223	phospholipid metabolic process	BP	5.11e-33	1		BP: 11 GO terms
GO:0006956	4.84e-19	1	16	24	complement activation	BP	3.1e-16	1		CC: 2 GO terms
GO:0000390	1.05e-07	1	4	4	spliceosomal complex disassembly	BP	3.05e-05	1		MF: 10 GO terms
GO:0032958	3.78e-07	1	5	8	inositol phosphate biosynthetic process	BP	0.000101001	1
GO:0034063	2.15e-06	1	4	5	stress granule assembly	BP	0.000491648	1		Total: 23 GO terms
GO:0006665	3.7e-06	1	5	12	sphingolipid metabolic process	BP	0.00079138	1
GO:0009952	7.35e-06	1	4	6	anterior/posterior pattern specification	BP	0.001472	1
GO:0050767	2.54e-05	1	4	7	regulation of neurogenesis	BP	0.00434859	1
GO:0009311	2.71e-05	1	3	3	oligosaccharide metabolic process	BP	0.00434859	1
GO:0046477	2.71e-05	1	3	3	glycosylceramide catabolic process	BP	0.00434859	1
GO:0005576	8.06e-31	1	40	99	extracellular region	CC	6.46e-28	1
GO:0005615	0.000308766	0.999922	12	125	extracellular space	CC	0.0430125	1
GO:0004623	4.28e-35	1	61	235	phospholipase A2 activity	MF	4.57e-32	1
GO:0004185	4.45e-12	1	16	51	serine-type carboxypeptidase activity	MF	2.38e-09	1
GO:0008237	1.45e-09	1	23	131	metallopeptidase activity	MF	6.65e-07	1
GO:0004866	1.73e-08	1	10	31	endopeptidase inhibitor activity	MF	6.93e-06	1
GO:0005319	1.98e-08	1	11	43	lipid transporter activity	MF	7.05e-06	1
GO:0004252	2.48e-08	1	12	52	serine-type endopeptidase activity	MF	7.94e-06	1
GO:0004654	1.83e-06	1	4	6	polyribonucleotide nucleotidyltransferase activity	MF	0.000449884	1
GO:0004557	2.71e-05	1	3	3	alpha-galactosidase activity	MF	0.00434859	1
GO:0001227	0.000201259	0.999986	5	20	DNA-binding transcription repressor activity, RNA polymerase II-specific	MF	0.0307063	1
GO:0005179	0.000261394	0.999966	7	32	hormone activity	MF	0.0380685	1

## Sheet: 14 vs. 0
category	over_represented_pvalue	under_represented_pvalue	numDEInCat	numInCat	term	ontology	adjusted_over_ represented_pvalue	adjusted_under_ represented_pvalue
GO:0050482	2.24e-93	1	144	221	arachidonic acid secretion	BP	7.17e-90	1
GO:0006644	8.8e-93	1	144	223	phospholipid metabolic process	BP	1.41e-89	1		BP: 20 GO terms
GO:0009166	8.77e-28	1	53	100	nucleotide catabolic process	BP	7.03e-25	1		CC: 5 GO terms
GO:0030682	1.34e-15	1	73	275	evasion or tolerance of host defense response	BP	4.31e-13	1		MF: 34 GO terms
GO:0006979	6.7e-15	1	25	51	response to oxidative stress	BP	1.95e-12	1
GO:0006956	2.86e-11	1	15	24	complement activation	BP	6.54e-09	1		Total: 60 GO terms
GO:0042744	4.18e-11	1	9	9	hydrogen peroxide catabolic process	BP	8.93e-09	1
GO:0006542	1.14e-08	1	8	9	glutamine biosynthetic process	BP	1.83e-06	1
GO:0032958	6.65e-08	1	7	8	inositol phosphate biosynthetic process	BP	9.27e-06	1
GO:0048477	8.57e-08	1	7	8	oogenesis	BP	1.14e-05	1
GO:0007601	1.18e-07	1	6	6	visual perception	BP	1.4e-05	1
GO:0018298	1.18e-07	1	6	6	protein-chromophore linkage	BP	1.4e-05	1
GO:0051603	2.89e-06	1	12	31	proteolysis involved in cellular protein catabolic process	BP	0.00031962	1
GO:0019287	1.6e-05	1	5	6	isopentenyl diphosphate biosynthetic process, mevalonate pathway	BP	0.00142002	1
GO:0032436	0.000182539	0.999989	5	11	positive regulation of proteasomal ubiquitin-dependent protein catabolic process	BP	0.0124437	1
GO:0009952	0.000399168	0.999987	4	6	anterior/posterior pattern specification	BP	0.0266445	1
GO:0000469	0.000469298	0.99999	4	5	cleavage involved in rRNA processing	BP	0.0294829	1
GO:0006570	0.000713085	1	3	3	tyrosine metabolic process	BP	0.0423097	1
GO:0007600	0.000861217	1	3	3	sensory perception	BP	0.0467684	1
GO:0045494	0.000861217	1	3	3	photoreceptor cell maintenance	BP	0.0467684	1
GO:0005615	1.25e-15	1	40	125	extracellular space	CC	4.31e-13	1
GO:0005581	4.96e-09	1	6	6	collagen trimer	CC	9.35e-07	1
GO:0000151	1.18e-05	0.999998	11	29	ubiquitin ligase complex	CC	0.00111149	1
GO:0005576	0.000130841	0.999955	22	99	extracellular region	CC	0.00931589	1
GO:0005833	0.000781488	1	3	3	hemoglobin complex	CC	0.0439279	1
GO:0004623	1.11e-88	1	144	235	phospholipase A2 activity	MF	1.19e-85	1
GO:0016788	2.09e-26	1	50	95	hydrolase activity, acting on ester bonds	MF	1.34e-23	1
GO:0000166	7.36e-22	1	50	119	nucleotide binding	MF	3.93e-19	1
GO:0046872	4.11e-17	1	98	512	metal ion binding	MF	1.88e-14	1
GO:0043176	1.34e-15	1	73	275	amine binding	MF	4.31e-13	1
GO:0004185	5.69e-13	1	24	51	serine-type carboxypeptidase activity	MF	1.52e-10	1
GO:0004866	1.14e-12	1	18	31	endopeptidase inhibitor activity	MF	2.82e-10	1
GO:0005201	4.77e-11	1	8	8	extracellular matrix structural constituent	MF	9.56e-09	1
GO:1990837	1.05e-08	1	9	11	sequence-specific double-stranded DNA binding	MF	1.83e-06	1
GO:0004356	1.14e-08	1	8	9	glutamate-ammonia ligase activity	MF	1.83e-06	1
GO:0004222	1.66e-08	1	84	496	metalloendopeptidase activity	MF	2.53e-06	1
GO:0004601	4.02e-08	1	12	24	peroxidase activity	MF	5.86e-06	1
GO:0009881	1.18e-07	1	6	6	photoreceptor activity	MF	1.4e-05	1
GO:0004528	6.24e-07	1	8	12	phosphodiesterase I activity	MF	7.14e-05	1
GO:0031624	3.04e-06	1	10	21	ubiquitin conjugating enzyme binding	MF	0.000324403	1
GO:0020037	3.17e-06	0.999999	24	106	heme binding	MF	0.000327338	1
GO:0005319	4.37e-06	0.999999	13	43	lipid transporter activity	MF	0.000437873	1
GO:0008812	5.39e-06	1	9	20	choline dehydrogenase activity	MF	0.000523105	1
GO:0004163	1.6e-05	1	5	6	diphosphomevalonate decarboxylase activity	MF	0.00142002	1
GO:0003996	2.03e-05	1	4	4	acyl-CoA ligase activity	MF	0.0016711	1
GO:0004467	2.03e-05	1	4	4	long-chain fatty acid-CoA ligase activity	MF	0.0016711	1
GO:0102391	2.03e-05	1	4	4	decanoate-CoA ligase activity	MF	0.0016711	1
GO:0017040	3.66e-05	1	4	4	N-acylsphingosine amidohydrolase activity	MF	0.00286019	1
GO:0102121	3.66e-05	1	4	4	ceramidase activity	MF	0.00286019	1
GO:0004867	5.14e-05	0.99998	30	137	serine-type endopeptidase inhibitor activity	MF	0.00391998	1
GO:0004930	8.04e-05	0.999992	7	19	G protein-coupled receptor activity	MF	0.00598828	1
GO:0004096	0.000122391	0.999982	9	27	catalase activity	MF	0.00891228	1
GO:0005471	0.000164844	0.999997	4	5	ATP:ADP antiporter activity	MF	0.0114818	1
GO:0004447	0.000443443	0.999994	3	4	iodide peroxidase activity	MF	0.0289957	1
GO:0004252	0.000459858	0.999886	12	52	serine-type endopeptidase activity	MF	0.0294677	1
GO:0016810	0.000573646	0.99998	4	6	hydrolase activity, acting on carbon-nitrogen (but not peptide) bonds	MF	0.0353454	1
GO:0004411	0.000713085	1	3	3	homogentisate 1,2-dioxygenase activity	MF	0.0423097	1
GO:0005344	0.000781488	1	3	3	oxygen carrier activity	MF	0.0439279	1
GO:0019825	0.000781488	1	3	3	oxygen binding	MF	0.0439279	1
