# Supplementary material for: RNA-seq analysis and gene expression dynamics in the salivary glands of the argasid tick Ornithodoros erraticus along the trophogonic cycle
Source: Parasit Vectors. 2021 Mar 20;14:170. doi: 10.1186/s13071-021-04671-z (PMC7980729; doi:10.1186/s13071-021-04671-z)
Supplement: Supplementary file 7 — Additional file 7: Table S7. Significantly enriched pathways in the three comparisons: 7-day fed vs unfed (7 vs 0), 14-day fed vs 7-day fed (14 vs 0) and 14-day fed vs unfed (14 vs 0). NumInCat, total number of sequences in the category. NumDEInCat, number of enriched sequences in each category. [file 13071_2021_4671_MOESM7_ESM.xlsx]

## Sheet: Pathway enrichment
Table S7. Significantly enriched pathways in the three comparisons: 7-day fed versus unfed (7 vs. 0), 14-day fed versus 7-day fed (14 vs. 0) and 14-day fed versus unfed (14 vs. 0). NumInCat, total number of sequences in the category. NumDEInCat, number of enriched sequences in each category.
				7 vs. 0		14 vs. 7		14 vs. 0
Class	Category	Pathway	numInCat	numDEInCat	adjusted_over_represented_pvalue_wall	numDEInCat	adjusted_over_represented_pvalue_wall	numDEInCat	adjusted_over_represented_pvalue_wall
Lipid metabolism	map00590	Arachidonic acid metabolism	274	181	5.94e-63	61	4.6e-30	148	1.64e-79
Lipid metabolism	map00564	Glycerophospholipid metabolism	279	176	1.53e-58	61	3.97e-30	144	1.45e-75
Lipid metabolism	map00565	Ether lipid metabolism	242	176	3.68e-71	61	7.43e-33	144	6.13e-85
Lipid metabolism	map00592	alpha-Linolenic acid metabolism	235	176	1.12e-73	61	4.28e-33	144	1.11e-86
Carbohydrate metabolism	map00630	Glyoxylate and dicarboxylate metabolism	52					17	2.93e-06
Amino acid metabolism	map00250	Alanine, aspartate and glutamate metabolism	40					11	0.00164955
Amino acid metabolism	map00350	Tyrosine metabolism	34					9	0.0271818
Xenobiotics biodegradation and metabolism	map00983	Drug metabolism - other enzymes	40	15	0.0140761
Energy metabolism	map00910	Nitrogen metabolism	17	9	0.0136103			8	0.000302855

## Sheet: 7 vs. 0
Category	Pathway	numDEInCat	numInCat	adjusted_over_represented_pvalue_samp	adjusted_over_represented_pvalue_wall
map00564	Glycerophospholipid metabolism	176	279	0.01998	1.53e-58
map00565	Ether lipid metabolism	176	242	0.01998	3.68e-71
map00590	Arachidonic acid metabolism	181	274	0.01998	5.94e-63
map00592	alpha-Linolenic acid metabolism	176	235	0.01998	1.12e-73
map00910	Nitrogen metabolism	9	17	0.01998	0.0136103
map00983	Drug metabolism - other enzymes	15	40	0.0333	0.0140761
map00760	Nicotinate and nicotinamide metabolism	14	44	0.0428143	0.0719978

## Sheet: 14 vs. 7
Category	Pathway	numDEInCat	numInCat	adjusted_over_represented_pvalue_samp	adjusted_over_represented_pvalue_wall
map00564	Glycerophospholipid metabolism	61	279	0.024975	3.97e-30
map00565	Ether lipid metabolism	61	242	0.024975	7.43e-33
map00590	Arachidonic acid metabolism	61	274	0.024975	4.6e-30
map00592	alpha-Linolenic acid metabolism	61	235	0.024975	4.28e-33

## Sheet: 14 vs. 0
Category	Pathway	numDEInCat	numInCat	adjusted_over_represented_pvalue_samp	adjusted_over_represented_pvalue_wall
map00592	alpha-Linolenic acid metabolism	144	235	0.0142714	1.11e-86
map00565	Ether lipid metabolism	144	242	0.0142714	6.13e-85
map00590	Arachidonic acid metabolism	148	274	0.0142714	1.64e-79
map00564	Glycerophospholipid metabolism	144	279	0.0142714	1.45e-75
map00630	Glyoxylate and dicarboxylate metabolism	17	52	0.0142714	2.93e-06
map00910	Nitrogen metabolism	8	17	0.0142714	0.000302855
map00250	Alanine, aspartate and glutamate metabolism	11	40	0.0142714	0.00164955
map00350	Tyrosine metabolism	9	34	0.0374625	0.0271818
