# Supplementary material for: RNA-seq analysis and gene expression dynamics in the salivary glands of the argasid tick Ornithodoros erraticus along the trophogonic cycle
Source: Parasit Vectors. 2021 Mar 20;14:170. doi: 10.1186/s13071-021-04671-z (PMC7980729; doi:10.1186/s13071-021-04671-z)
Supplement: Supplementary file 8 — Additional file 8: Table S8. Differentially downregulated genes in the salivary glands of O. erraticus between unfed and 7-day fed females (7 vs 0). The top 100 transcripts most highly expressed at day 0 (in average RPKM) are highlighted in green. Average RPKM 0 and average RPKM 7, average expression level in RPKM of the two biological replicas of unfed and 7-day fed females, respectively. [file 13071_2021_4671_MOESM8_ESM.xlsx]

## Sheet: 1082 down regulated 7 vs =
Table S8. Differentially down regulated genes in the salivary glands of O. erraticus between unfed and seven-day fed females (7 vs. 0). The top 100 transcripts most highly expressed at day 0 (in average RPKM) are highlighted in green
Cluster	log2FC	logCPM	PValue	FDR	Sequences	Description	Accession	Species	average RPKM 0	average RPKM 7	GO#	GO	EC	InterPro	PFAM	Score	e-value	Query-from	Query-to	Subject-from	Subject-to	Query frame	Subject frame	Identities	Positives	Query length	Hit length	Align length	Similarity %	Hsp/Query	Hsp/Hit	Antigenicity	Transmembrane	GPI anchor	Signal Peptide	Pathway (clusters)	PathwayId (clusters)
Cluster-1795.46010	-1.22795	10.3164	0.000852476	0.0118562	OE_55004	microtubule-binding protein	ABR23352.1	Ornithodoros parkeri	3396.42	1450.03	0					184.5	7.78e-58	107	502	1	131	2		92	107	557	148	132	81.06	23.7	89.19	Yes	No	No	No
Cluster-1795.40016	-1.68311	10.7167	1.44e-06	4.7e-05	OE_76164	hypothetical protein IscW_ISCW023909	EEC20135.1	Ixodes scapularis	1685.34	524.838	0					53.91	6.92e-06	553	927	59	189	-1		34	62	1521	190	131	47.33	8.61	68.95	Yes	No	No	No
Cluster-1795.43062	-0.986942	10.3576	0.00407413	0.0420222	OE_37655	translation elongation factor EF-1 alpha/Tu, partial	ACB70375.1	Ornithodoros coriaceus	1244.44	627.882	2	[F]GO:0005525: GTP binding;[F]GO:0003746: translation elongation factor activity		IPR040385 Rab-like protein 6;IPR036433 Elongation factor EF1B gamma, C-terminal domain superfamily		364.77	1.7e-122	2	541	44	223	2		177	178	1473	261	180	98.89	12.22	68.97	Yes	No	No	No
Cluster-1795.41478	-1.05338	9.96674	0.00143525	0.0181072	OE_70701	translation elongation factor EF-1 alpha/Tu, partial	ACB70375.1	Ornithodoros coriaceus	1213.81	584.863	2	[F]GO:0005525: GTP binding;[F]GO:0003746: translation elongation factor activity		IPR040385 Rab-like protein 6;IPR036433 Elongation factor EF1B gamma, C-terminal domain superfamily		396.74	1.06e-136	89	676	23	218	2		193	195	1150	261	196	99.49	17.04	75.1	Yes	No	No	No
Cluster-1795.36217	-2.02317	10.2459	2.64e-08	1.31e-06	OE_44913	ATP-dependent helicase (DEAD box), putative	B7PA03	Ixodes scapularis	945.459	232.601	7	[F]GO:0005524: ATP binding;[F]GO:0004386: helicase activity;[F]GO:0003723: RNA binding;[P]GO:0016246: RNA interference;[C]GO:0005737: cytoplasm;[C]GO:0005634: nucleus;[C]GO:1990904: ribonucleoprotein complex		IPR037219 Peptidase M41-like;IPR030881 DEAD-box ATP-dependent RNA helicase CshB;IPR042622 Zinc finger protein 106;IPR033759 Systemic RNA interference defective protein 5;IPR037296 Staphostatin A/B;IPR040418 Protein crowded nuclei;IPR025694 Mitochondrial splicing apparatus component MNE1	PF00270 DEAD/DEAH box helicase;PF00271 Helicase conserved C-terminal domain	247.67	2.79e-69	802	1551	412	668	1		149	169	2281	685	267	63.3	11.71	38.98	Yes	No	No	No
Cluster-1795.50264	-0.95513	8.42832	0.00393613	0.040839	OE_94261	60S ribosomal protein L7A	DAA34115.1	Amblyomma variegatum	761.075	392.565	1	[C]GO:0005840: ribosome		IPR036967 Ribosomal protein S11 superfamily		205.68	3.05e-65	207	530	16	123	3		99	105	652	180	108	97.22	16.56	60	Yes	No	No	No
Cluster-1795.40362	-1.30827	7.81446	0.000486752	0.00742074	OE_55003	microtubule-binding protein	ABR23352.1	Ornithodoros parkeri	699.598	282.525	0					145.98	5.05e-43	243	488	1	81	3		72	77	489	148	82	93.9	16.77	55.41	Yes	No	No	No
Cluster-1795.40010	-1.7278	9.09162	2.75e-07	1.08e-05	OE_38937	hypothetical protein IscW_ISCW023909	EEC20135.1	Ixodes scapularis	684.503	206.662	0					53.14	9.21e-06	553	924	59	188	1		34	61	1200	190	130	46.92	10.83	68.42	Yes	No	No	No
Cluster-1795.38963	-2.01169	8.25033	1.42e-08	7.47e-07	OE_24221	RNA-binding protein musashi, putative	B7PVI7	Ixodes scapularis	605.354	150.112	7	[F]GO:0003729: mRNA binding;[F]GO:0003723: RNA binding;[F]GO:0043565: sequence-specific DNA binding;[F]GO:1990837: sequence-specific double-stranded DNA binding;[C]GO:0005654: nucleoplasm;[C]GO:0005634: nucleus;[C]GO:1990904: ribonucleoprotein complex		IPR040148 Fragile X mental retardation syndrome-related protein;IPR042622 Zinc finger protein 106;IPR042153 VDR, DNA-binding domain;IPR030219 Growth factor receptor-bound protein 2;IPR040418 Protein crowded nuclei;IPR025694 Mitochondrial splicing apparatus component MNE1	PF00076 RNA recognition motif. (a.k.a. RRM, RBD, or RNP domain)	403.29	2.75e-139	168	851	1	227	-1		197	208	893	353	229	90.83	25.64	64.87	Yes	No	No	No
Cluster-1795.41089	-1.26119	8.72747	0.00110605	0.0146802	OE_14459	hypothetical glycine-rich secreted protein 95	DAA34747.1	Amblyomma variegatum	548.821	228.977	2	[F]GO:0003676: nucleic acid binding;[F]GO:0008270: zinc ion binding		IPR040050 Zinc finger protein 830;IPR040204 E3 ubiquitin-protein ligase UBR7		86.27	4.48e-18	2	118	82	120	2		34	37	1183	121	39	94.87	3.3	32.23	Yes	No	No	No
Cluster-1795.42708	-1.53508	8.26867	7.68e-06	0.000207425	OE_57221	DNA-binding protein HEXBP-like	OQR73288.1	Tropilaelaps mercedesae	542.245	187.106	2	[F]GO:0003677: DNA binding;[F]GO:0008270: zinc ion binding		IPR042839 Forkhead box protein M1;IPR040204 E3 ubiquitin-protein ligase UBR7	PF00098 Zinc knuckle	49.68	1.39e-05	341	412	1	24	2		19	21	828	93	24	87.5	2.9	25.81	No	No	No	Yes
Cluster-1795.43156	-1.16179	8.15481	0.000782392	0.0110344	OE_54959	elongation factor 1 alpha, partial	AEY62941.1	Nyctemera baulus	503.298	224.939	3	[F]GO:0005525: GTP binding;[F]GO:0003924: GTPase activity;[F]GO:0003746: translation elongation factor activity		IPR040385 Rab-like protein 6;IPR042734 Rho-related GTP-binding protein RhoG;IPR036433 Elongation factor EF1B gamma, C-terminal domain superfamily		161.77	1.37e-47	121	441	1	107	-1		79	88	804	154	107	82.24	13.31	69.48	No	No	No	No
Cluster-1795.41518	-1.80512	8.68437	9.86e-08	4.29e-06	OE_16209	RNA polymerase II proteinral transcription factor BTF3, putative	ISCW006277-PA	Ixodes scapularis	470.639	134.679	0					202.99	2.27e-60	226	588	53	176	1		106	109	1474	196	124	87.9	8.41	63.27	Yes	No	Probable	No
Cluster-1795.40360	-1.14973	9.14132	0.00362703	0.0383472	OE_25258	Translationally-controlled tumor protein homolog; Short=GTx-TCTP1	M5B4R7.1	Grammostola rosea	445.188	200.658	0					116.32	4.53e-40	809	1087	33	125	-3		57	71	1875	173	93	76.34	4.96	53.76	No	No	No	No
Cluster-1795.40511	-1.03983	9.40249	0.00468062	0.0469713	OE_83305	translational elongation factor-2, partial	ACY44286.1	Cryptocellus centralis	366.67	178.337	3	[F]GO:0005525: GTP binding;[F]GO:0003924: GTPase activity;[F]GO:0003746: translation elongation factor activity		IPR040385 Rab-like protein 6;IPR042734 Rho-related GTP-binding protein RhoG;IPR036433 Elongation factor EF1B gamma, C-terminal domain superfamily		721.47	0	358	1932	111	633	1		377	419	2265	726	538	77.88	23.75	74.1	Yes	No	No	No
Cluster-1795.41900	-1.61659	8.78139	2.43e-06	7.52e-05	OE_37926	ADP/ATP translocase, putative	B7Q4Q4	Ixodes scapularis	354.038	115.457	3	[F]GO:0005471: ATP:ADP antiporter activity;[C]GO:0016021: integral component of membrane;[C]GO:0005743: mitochondrial inner membrane		IPR004667 ADP/ATP carrier protein;IPR042473 V-type immunoglobulin domain-containing suppressor of T-cell activation;IPR036656 Cytochrome b-c1 complex subunit 9 superfamily	PF00153 Mitochondrial carrier protein	532.33	0	583	1500	1	303	1		264	277	2061	303	306	90.52	14.85	100.99	No	Yes	No	No
Cluster-1795.46612	-1.10904	8.15315	0.00473749	0.0474197	OE_44980	microtubule-binding protein	ABR23352.1	Ornithodoros parkeri	339.118	157.225	0					158.3	1.06e-44	444	881	24	147	-3		91	98	1225	148	147	66.67	12	99.32	Yes	No	No	No
Cluster-1795.40513	-0.932751	9.26353	0.00399645	0.0413518	OE_85907	Elongation factor, putative	B7QMV1	Ixodes scapularis	322.539	168.965	7	[F]GO:0005525: GTP binding;[F]GO:0003924: GTPase activity;[F]GO:0043022: ribosome binding;[F]GO:0003746: translation elongation factor activity;[P]GO:0006414: translational elongation;[C]GO:0005829: cytosol;[C]GO:1990904: ribonucleoprotein complex		IPR040385 Rab-like protein 6;IPR042734 Rho-related GTP-binding protein RhoG;IPR037653 Cytochrome B pre-mRNA-processing protein 6;IPR036433 Elongation factor EF1B gamma, C-terminal domain superfamily;IPR036433 Elongation factor EF1B gamma, C-terminal domain superfamily;IPR031264 Retinol-binding protein 1;IPR025694 Mitochondrial splicing apparatus component MNE1	PF00009 Elongation factor Tu GTP binding domain;PF00679 Elongation factor G C-terminus;PF03144 Elongation factor Tu domain 2;PF03764 Elongation factor G, domain IV;PF14492 Elongation Factor G, domain II	823.54	0	372	1670	216	648	-2		403	413	2433	711	433	95.38	17.8	60.9	No	No	No	No
Cluster-1795.41905	-1.88084	7.46572	1.07e-07	4.59e-06	OE_76585	RNA-binding protein musashi, putative	B7PVI7	Ixodes scapularis	321.583	87.3139	7	[F]GO:0003729: mRNA binding;[F]GO:0003723: RNA binding;[F]GO:0043565: sequence-specific DNA binding;[F]GO:1990837: sequence-specific double-stranded DNA binding;[C]GO:0005654: nucleoplasm;[C]GO:0005634: nucleus;[C]GO:1990904: ribonucleoprotein complex		IPR040148 Fragile X mental retardation syndrome-related protein;IPR042622 Zinc finger protein 106;IPR042153 VDR, DNA-binding domain;IPR030219 Growth factor receptor-bound protein 2;IPR040418 Protein crowded nuclei;IPR025694 Mitochondrial splicing apparatus component MNE1	PF00076 RNA recognition motif. (a.k.a. RRM, RBD, or RNP domain)	395.59	5.77e-136	168	902	1	227	-1		198	209	944	353	246	84.96	26.06	69.69	No	No	No	No
Cluster-1795.41291	-1.77002	8.85965	1.21e-06	4.06e-05	OE_12486	Adipocyte plasma membrane-associated protein, putative	B7PKZ7	Ixodes scapularis	317.244	93.0211	4	[F]GO:0016844: strictosidine synthase activity;[P]GO:0009058: biosynthetic process;[C]GO:0005783: endoplasmic reticulum;[C]GO:0016021: integral component of membrane	EC:4.3.3.2	IPR018119 Strictosidine synthase, conserved region;IPR037022 Formyl transferase, C-terminal domain superfamily;IPR039488 Dolichyl pyrophosphate Man9GlcNAc2 alpha-1,3-glucosyltransferase;IPR042473 V-type immunoglobulin domain-containing suppressor of T-cell activation	PF03088 Strictosidine synthase	445.66	7.74e-147	225	1340	31	441	3		217	279	2498	442	411	67.88	16.45	92.99	Yes	Yes	No	Yes	Indole alkaloid biosynthesis	map00901
Cluster-1795.47381	-1.83185	7.85813	8.87e-06	0.000235082	OE_35079	RNA polymerase II proteinral transcription factor BTF3, putative	ISCW006277-PA	Ixodes scapularis	302.212	84.9007	0					181.8	9.77e-53	825	1169	79	196	-2		98	101	1326	196	118	85.59	8.9	60.2	No	No	No	No
Cluster-1795.43159	-2.02909	7.75567	2.69e-09	1.66e-07	OE_42938	salivary lipid interacting protein	ABR23350.1	Ornithodoros parkeri	301.914	73.9706	0					164.47	1.18e-46	456	833	29	153	-1		81	94	1199	185	126	74.6	10.51	68.11	Yes	Yes	No	Yes
Cluster-1795.48067	-1.52049	6.72883	9.72e-05	0.00189004	OE_76596	monotonin	ABI52654.1	Argas monolakensis	295.755	103.101	2	[F]GO:0043176: amine binding;[P]GO:0030682: mitigation of host defenses by symbiont		IPR002970 Tick histamine-binding protein;IPR005657 Triabin/Procalin		130.95	5.88e-36	76	564	10	168	-1		70	94	660	173	165	56.97	25	95.38	Yes	No	No	Yes
Cluster-1795.47508	-1.3671	6.88855	0.00017771	0.00318048	OE_22464	putative RNA-binding protein Pno1p	ABR23499.1	Ornithodoros parkeri	283.145	109.782	1	[F]GO:0003723: RNA binding		IPR042622 Zinc finger protein 106		351.29	7.91e-122	54	668	30	234	-1		174	191	668	234	205	93.17	30.69	87.61	Yes	No	No	No
Cluster-1795.44047	-1.0932	9.15153	0.000836405	0.0116544	OE_81203	Elongation factor 2, partial	KFM81685.1	Stegodyphus mimosarum	282.231	132.287	3	[F]GO:0005525: GTP binding;[F]GO:0003924: GTPase activity;[F]GO:0003746: translation elongation factor activity		IPR040385 Rab-like protein 6;IPR042734 Rho-related GTP-binding protein RhoG;IPR036433 Elongation factor EF1B gamma, C-terminal domain superfamily	PF00009 Elongation factor Tu GTP binding domain;PF00679 Elongation factor G C-terminus;PF03144 Elongation factor Tu domain 2;PF03764 Elongation factor G, domain IV;PF14492 Elongation Factor G, domain II	973.39	0	372	1982	245	781	-1		469	496	2642	796	537	92.36	20.33	67.46	Yes	No	No	No
Cluster-1795.40515	-1.03193	9.0466	0.00152761	0.0190057	OE_55371	Elongation factor 2, partial	KFM81685.1	Stegodyphus mimosarum	279.308	136.595	3	[F]GO:0005525: GTP binding;[F]GO:0003924: GTPase activity;[F]GO:0003746: translation elongation factor activity		IPR040385 Rab-like protein 6;IPR042734 Rho-related GTP-binding protein RhoG;IPR036433 Elongation factor EF1B gamma, C-terminal domain superfamily	PF00009 Elongation factor Tu GTP binding domain;PF00679 Elongation factor G C-terminus;PF03144 Elongation factor Tu domain 2;PF03764 Elongation factor G, domain IV;PF14492 Elongation Factor G, domain II	757.29	0	622	2202	238	762	1		383	423	2430	796	535	79.07	22.02	67.21	Yes	No	No	No
Cluster-1795.41901	-1.51437	8.2159	2.13e-05	0.00050732	OE_84360	ADP/ATP translocase, putative	B7Q4Q4	Ixodes scapularis	278.746	97.58	3	[F]GO:0005471: ATP:ADP antiporter activity;[C]GO:0016021: integral component of membrane;[C]GO:0005743: mitochondrial inner membrane		IPR004667 ADP/ATP carrier protein;IPR042473 V-type immunoglobulin domain-containing suppressor of T-cell activation;IPR036656 Cytochrome b-c1 complex subunit 9 superfamily	PF00153 Mitochondrial carrier protein	513.07	8.99e-179	699	1574	15	303	-3		255	266	1756	303	292	91.1	16.63	96.37	No	Yes	No	No
Cluster-1795.43329	-1.08507	8.07434	0.00455309	0.0458949	OE_19029	microtubule-binding protein	ABR23352.1	Ornithodoros parkeri	269.944	127.252	0					103.22	8.35e-38	279	503	56	130	3		52	59	1427	148	75	78.67	5.26	50.68	Yes	No	No	No
Cluster-1795.40875	-1.33056	8.62236	0.000316877	0.00517541	OE_37343	A disintegrin and metalloproteinase with thrombospondin motifs 18-like, partial	OQR66332.1	Tropilaelaps mercedesae	256.141	101.838	2	[F]GO:0004222: metalloendopeptidase activity;[P]GO:0007229: integrin-mediated signaling pathway	EC:3.4.24	IPR039731 CAAX prenyl protease 2, eukaryotes;IPR037843 Kindlin/fermitin	PF01421 Reprolysin (M12B) family zinc metalloprotease ;PF17771 ADAM cysteine-rich domain	346.28	6.96e-109	661	1407	234	495	-2		163	191	2170	499	262	72.9	12.07	52.51	Yes	Yes	No	Yes
Cluster-1795.60292	-1.2297	7.40995	0.000453992	0.00701246	OE_68552	mitochondrial import inner membrane translocase subunit Tim17-A-like	XP_013780467.1	Limulus polyphemus	251.17	107.11	0					318.55	1.89e-108	419	916	1	166	-1		153	158	934	166	166	95.18	17.77	100	No	Yes	No	No
Cluster-1795.39544	-2.28593	7.87251	1.33e-08	7.06e-07	OE_81529	tubulin-folding cofactor B	XP_022115178.1	Pieris rapae	243.873	50.0123	0					103.61	5.66e-38	602	835	161	237	-1		46	58	1615	247	78	74.36	4.83	31.58	Yes	Yes	No	No
Cluster-1795.27729	-1.65813	8.00374	2.05e-06	6.47e-05	OE_33023	ADP/ATP translocase, putative	B7Q4Q4	Ixodes scapularis	235.915	74.7534	3	[F]GO:0005471: ATP:ADP antiporter activity;[C]GO:0016021: integral component of membrane;[C]GO:0005743: mitochondrial inner membrane		IPR004667 ADP/ATP carrier protein;IPR042473 V-type immunoglobulin domain-containing suppressor of T-cell activation;IPR036656 Cytochrome b-c1 complex subunit 9 superfamily	PF00153 Mitochondrial carrier protein	513.07	2.21e-178	456	1331	15	303	-1		255	266	1832	303	292	91.1	15.94	96.37	No	Yes	No	No
Cluster-1795.55597	-1.76222	7.74978	1.6e-07	6.62e-06	OE_45440	RNA-binding protein, putative	EEC11836.1	Ixodes scapularis	234.131	69.0178	0					65.47	6.2e-09	286	927	159	378	-1		54	87	1395	447	220	39.55	15.77	49.22	Yes	No	No	No
Cluster-1795.44892	-1.67777	8.45749	4.43e-07	1.66e-05	OE_30326	DNA replication factor/protein phosphatase inhibitor SET/SPR-2, putative	B7Q573	Ixodes scapularis	223.555	69.8746	2	[P]GO:0006334: nucleosome assembly;[C]GO:0005634: nucleus		IPR021171 Core histone macro-H2A;IPR040418 Protein crowded nuclei	PF00956 Nucleosome assembly protein (NAP)	422.94	5.86e-141	1722	2351	27	236	-1		203	207	2510	245	210	98.57	8.37	85.71	Yes	No	No	No
Cluster-1795.32464	-1.57698	9.30016	1.58e-06	5.1e-05	OE_25366	Isoleucyl-tRNA synthetase, putative (Fragment)	B7QDL0	Ixodes scapularis	218.767	73.3258	5	[F]GO:0002161: aminoacyl-tRNA editing activity;[F]GO:0005524: ATP binding;[F]GO:0004822: isoleucine-tRNA ligase activity;[F]GO:0000049: tRNA binding;[P]GO:0006428: isoleucyl-tRNA aminoacylation	EC:6.1.1.5	IPR036754 YbaK/aminoacyl-tRNA synthetase-associated domain superfamily;IPR037219 Peptidase M41-like;IPR023586 Isoleucine-tRNA ligase, type 2;IPR040017 Exportin-T;IPR002301 Isoleucine-tRNA ligase	PF00133 tRNA synthetases class I (I, L, M and V);PF08264 Anticodon-binding domain of tRNA	1849.71	0	158	3754	1	1152	-2		912	1018	4064	1161	1201	84.76	29.55	103.45	Yes	Yes	No	Yes	Aminoacyl-tRNA biosynthesis	map00970
Cluster-1795.40854	-4.67902	8.23933	8.77e-18	5.18e-15	OE_13711	spidroin-1-like isoform X1	XP_027228666.1	Penaeus vannamei	217.491	8.48505	0					110.15	6.8e-22	422	1675	211	641	-1		130	174	3223	893	444	39.19	13.78	49.72	Yes	No	No	Yes
Cluster-1795.40872	-1.35264	8.34233	0.000187635	0.00332691	OE_37342	A disintegrin and metalloproteinase with thrombospondin motifs 18-like, partial	OQR66332.1	Tropilaelaps mercedesae	216.445	84.748	2	[F]GO:0004222: metalloendopeptidase activity;[P]GO:0007229: integrin-mediated signaling pathway	EC:3.4.24	IPR039731 CAAX prenyl protease 2, eukaryotes;IPR037843 Kindlin/fermitin	PF01421 Reprolysin (M12B) family zinc metalloprotease ;PF17771 ADAM cysteine-rich domain	346.28	4.8e-109	661	1407	234	495	-3		163	191	2129	499	262	72.9	12.31	52.51	Yes	No	No	No
Cluster-1795.39106	-1.6432	7.4862	3.69e-06	0.000108133	OE_28017	Ribosome biogenesis regulatory protein	PSN57154.1	Blattella germanica	213.737	68.4316	2	[P]GO:0042254: ribosome biogenesis;[C]GO:0005634: nucleus		IPR040309 H/ACA ribonucleoprotein complex non-core subunit Naf1;IPR040418 Protein crowded nuclei		256.14	1.49e-79	414	1292	2	300	-3		127	187	1306	348	299	62.54	22.89	85.92	Yes	No	No	No
Cluster-1795.39491	-4.09192	6.72113	0.00136743	0.0174048	OE_11649	mucin/peritrophin-like protein precursor	AAS01023.1	Ornithodoros moubata	211.824	12.4168	3	[F]GO:0008061: chitin binding;[P]GO:0006030: chitin metabolic process;[C]GO:0005576: extracellular region		IPR036861 Endochitinase-like superfamily;IPR036508 Chitin binding domain superfamily;IPR038903 Allergen Asp f 4		114.39	1.69e-27	900	1067	27	82	-1		49	54	1220	194	56	96.43	4.59	28.87	Yes	No	No	Yes
Cluster-1795.45704	-1.48837	6.22169	1.54e-05	0.000381544	OE_85017	heterogeneous nuclear ribonucleoprotein 87F-like isoform X3	XP_023222745.1	Centruroides sculpturatus	211.708	75.4379	0					296.98	6.29e-100	2	490	1	163	-1		137	156	538	315	163	95.71	30.3	51.75	Yes	No	No	No
Cluster-1795.44434	-1.0592	7.86034	0.00172644	0.0210389	OE_44671	elongation factor 1-alpha	XP_015439293.1	Dufourea novaeangliae	207.969	99.798	0					274.63	4.87e-106	736	1512	99	350	1		164	185	1516	461	262	70.61	17.28	56.83	No	No	No	No
Cluster-1795.41353	-2.05787	8.44944	1.97e-09	1.25e-07	OE_7515	titin isoform X2	XP_024939816.1	Cephus cinctus	205.912	49.4535	0					72.4	3.62e-10	1209	2918	1113	1699	-2		138	235	2967	3710	626	37.54	21.1	16.87	No	No	No	No
Cluster-1795.47879	-1.23855	7.98551	0.000392268	0.00618067	OE_69111	Putative uncharacterized protein	B7PDL2	Ixodes scapularis	198.28	84.0351	0					296.98	4.69e-97	223	936	13	259	1		146	188	1216	265	247	76.11	20.31	93.21	Yes	No	No	No
Cluster-1795.47498	-1.71265	7.69519	1.19e-06	3.99e-05	OE_37382	Putative uncharacterized protein	B7Q8U5	Ixodes scapularis	192.378	58.6992	0					137.5	2.2e-33	737	1408	1	227	-1		89	137	1636	370	246	55.69	15.04	66.49	Yes	No	No	No
Cluster-1795.39286	-2.00949	7.4346	1.43e-07	5.98e-06	OE_15671	RNA-binding protein musashi, putative	B7PVI7	Ixodes scapularis	181.539	45.0921	7	[F]GO:0003729: mRNA binding;[F]GO:0003723: RNA binding;[F]GO:0043565: sequence-specific DNA binding;[F]GO:1990837: sequence-specific double-stranded DNA binding;[C]GO:0005654: nucleoplasm;[C]GO:0005634: nucleus;[C]GO:1990904: ribonucleoprotein complex		IPR040148 Fragile X mental retardation syndrome-related protein;IPR042622 Zinc finger protein 106;IPR042153 VDR, DNA-binding domain;IPR030219 Growth factor receptor-bound protein 2;IPR040418 Protein crowded nuclei;IPR025694 Mitochondrial splicing apparatus component MNE1	PF00076 RNA recognition motif. (a.k.a. RRM, RBD, or RNP domain)	187.19	7.7e-58	1437	1748	62	165	-3		88	97	1750	353	104	93.27	5.94	29.46	No	No	No	No
Cluster-1795.35661	-2.02545	6.80628	3.77e-06	0.000110234	OE_13127	Muscle-specific protein 20, partial	KFM78643.1	Stegodyphus mimosarum	178.947	43.9454	3	[F]GO:0003779: actin binding;[F]GO:0005516: calmodulin binding;[P]GO:0031032: actomyosin structure organization		IPR042799 Talin rod domain-containing protein 1;IPR039830 Calmodulin-binding protein 25;IPR001997 Calponin/LIMCH1	PF00307 Calponin homology (CH) domain;PF00402 Calponin family repeat	304.68	3.39e-102	87	644	1	186	3		133	165	1029	186	186	88.71	18.08	100	Yes	No	No	No
Cluster-1795.40495	-1.18054	7.66724	0.000345628	0.00555508	OE_31326	translation elongation factor EF-1 alpha/Tu, putative	ISCW020299-PA	Ixodes scapularis	175.733	77.5286	0					644.81	0	19	1473	1	462	1		352	381	1624	462	491	77.6	30.23	106.28	No	No	No	No
Cluster-1795.26971	-1.69352	6.73987	5.51e-07	2.02e-05	OE_35157	Putative uncharacterized protein	B7P0U1	Ixodes scapularis	174.173	53.847	1	[C]GO:0030687: preribosome, large subunit precursor			PF01201 Ribosomal protein S8e	247.28	5.58e-79	96	563	1	147	-1		119	136	941	260	156	87.18	16.58	60	No	Yes	Probable	No
Cluster-1795.41983	-1.27303	8.91818	0.000112881	0.00214947	OE_81181	A disintegrin and metalloproteinase with thrombospondin motifs 18-like, partial	OQR66332.1	Tropilaelaps mercedesae	174.109	72.0453	2	[F]GO:0004222: metalloendopeptidase activity;[P]GO:0007229: integrin-mediated signaling pathway	EC:3.4.24	IPR039731 CAAX prenyl protease 2, eukaryotes;IPR037843 Kindlin/fermitin	PF01421 Reprolysin (M12B) family zinc metalloprotease ;PF17771 ADAM cysteine-rich domain	327.41	5.89e-97	2610	3296	238	472	-1		153	176	4106	499	235	74.89	5.72	47.09	No	No	No	No
Cluster-1795.30039	-1.70135	7.91274	5.25e-07	1.93e-05	OE_56749	RNA-binding protein, putative	EEC11836.1	Ixodes scapularis	173.966	53.4958	0					65.47	1.33e-08	870	1511	159	378	-2		54	87	2172	447	220	39.55	10.13	49.22	Yes	No	No	No
Cluster-1795.51405	-1.30917	8.58591	0.000251048	0.00425889	OE_20909	Transcription factor containing NAC and TS-N domains, putative	B7QC74	Ixodes scapularis	173.687	70.0945	2	[F]GO:0016787: hydrolase activity;[C]GO:0005854: nascent polypeptide-associated complex	EC:3	IPR039666 Dolichyldiphosphatase 1;IPR016641 Nascent polypeptide-associated complex subunit alpha	PF01849 NAC domain	240.74	2.23e-70	2019	2564	43	224	-3		137	139	3226	224	182	76.37	5.64	81.25	Yes	No	No	No
Cluster-1795.38712	-1.71787	7.01543	5.92e-06	0.000164405	OE_69588	ATP binding protein, putative	B7QJ30	Ixodes scapularis	172.598	52.4774	0				PF02114 Phosducin	340.89	3.55e-114	255	959	3	238	-3		162	190	1327	238	236	80.51	17.78	99.16	Yes	No	No	No
Cluster-1795.40491	-1.16955	6.71311	0.000449935	0.00696084	OE_81136	elongation factor 1-alpha, partial	ATY50246.1	Ornithodoros yumatensis	172.461	76.6684	3	[F]GO:0005525: GTP binding;[F]GO:0003924: GTPase activity;[F]GO:0003746: translation elongation factor activity		IPR040385 Rab-like protein 6;IPR042734 Rho-related GTP-binding protein RhoG;IPR036433 Elongation factor EF1B gamma, C-terminal domain superfamily		156.76	5.75e-68	179	412	218	295	2		76	77	864	409	78	98.72	9.03	19.07	Yes	No	No	No
Cluster-1795.59169	-1.38748	5.57972	0.000254191	0.00430096	OE_69501	Zinc finger protein, putative	B7PUI5	Ixodes scapularis	169.105	64.6606	5	[F]GO:0003676: nucleic acid binding;[F]GO:0043023: ribosomal large subunit binding;[F]GO:0008270: zinc ion binding;[P]GO:0000055: ribosomal large subunit export from nucleus;[C]GO:0030687: preribosome, large subunit precursor		IPR040050 Zinc finger protein 830;IPR039768 Ribosomal export protein Nmd3;IPR040204 E3 ubiquitin-protein ligase UBR7;IPR037700 Nucleoporin NUP88/NUP82	PF12171 Zinc-finger double-stranded RNA-binding	221.86	1.32e-73	28	396	1	123	-3		102	112	437	124	123	91.06	28.15	99.19	Yes	No	No	No
Cluster-1795.41830	-1.38944	8.00544	2.61e-05	0.000606879	OE_14148	ABC transporter, putative	B7Q3I4	Ixodes scapularis	168.52	64.3237	2	[F]GO:0005524: ATP binding;[F]GO:0016887: ATPase activity	EC:3.6.1.3	IPR037219 Peptidase M41-like;IPR039991 Protein shortage in chiasmata 1 ortholog	PF00005 ABC transporter;PF12848 ABC transporter	1052.35	0	134	1930	24	623	-2		520	553	2171	625	600	92.17	27.64	96	Yes	No	No	No	Purine metabolism	map00230
Cluster-1795.41709	-1.88317	7.78874	2e-07	8.08e-06	OE_76586	RNA-binding protein musashi, putative	B7PVI7	Ixodes scapularis	167.772	45.4836	7	[F]GO:0003729: mRNA binding;[F]GO:0003723: RNA binding;[F]GO:0043565: sequence-specific DNA binding;[F]GO:1990837: sequence-specific double-stranded DNA binding;[C]GO:0005654: nucleoplasm;[C]GO:0005634: nucleus;[C]GO:1990904: ribonucleoprotein complex		IPR040148 Fragile X mental retardation syndrome-related protein;IPR042622 Zinc finger protein 106;IPR042153 VDR, DNA-binding domain;IPR030219 Growth factor receptor-bound protein 2;IPR040418 Protein crowded nuclei;IPR025694 Mitochondrial splicing apparatus component MNE1	PF00076 RNA recognition motif. (a.k.a. RRM, RBD, or RNP domain)	317.78	2.38e-99	1632	2132	62	228	-2		152	161	2331	353	167	96.41	7.16	47.31	No	Yes	No	No
Cluster-1795.30778	-1.72018	7.35121	4.56e-07	1.7e-05	OE_45000	ADP/ATP translocase, putative	B7Q4Q4	Ixodes scapularis	166.545	50.5463	3	[F]GO:0005471: ATP:ADP antiporter activity;[C]GO:0016021: integral component of membrane;[C]GO:0005743: mitochondrial inner membrane		IPR004667 ADP/ATP carrier protein;IPR042473 V-type immunoglobulin domain-containing suppressor of T-cell activation;IPR036656 Cytochrome b-c1 complex subunit 9 superfamily	PF00153 Mitochondrial carrier protein	528.87	0	562	1479	1	303	1		263	276	1631	303	306	90.2	18.76	100.99	No	Yes	No	No
Cluster-1795.16708	-1.0732	6.62266	0.00433888	0.0441056	OE_25559	Elongation factor 1 beta/delta chain, putative	B7QA72	Ixodes scapularis	165.073	78.4647	5	[F]GO:0005085: guanyl-nucleotide exchange factor activity;[F]GO:0003746: translation elongation factor activity;[P]GO:0006414: translational elongation;[C]GO:0005829: cytosol;[C]GO:0005853: eukaryotic translation elongation factor 1 complex		IPR042168 Purkinje cell protein 2;IPR036433 Elongation factor EF1B gamma, C-terminal domain superfamily;IPR036433 Elongation factor EF1B gamma, C-terminal domain superfamily;IPR031264 Retinol-binding protein 1;IPR001326 Translation elongation factor EF1B, beta/delta chains, conserved site	PF00736 EF-1 guanine nucleotide exchange domain;PF10587 Eukaryotic elongation factor 1 beta central acidic region	114.39	9.35e-28	257	685	44	177	2		69	86	860	266	143	60.14	16.63	53.76	Yes	Yes	No	No
Cluster-1795.38704	-1.72651	6.86707	4.13e-06	0.000119435	OE_1021	ATP binding protein, putative	B7QJ30	Ixodes scapularis	164.241	49.6385	0				PF02114 Phosducin	340.89	1.99e-114	310	1014	3	238	1		162	190	1273	238	236	80.51	18.54	99.16	Yes	No	No	No
Cluster-1795.26972	-1.49661	7.74091	0.000173482	0.00311397	OE_76614	Putative uncharacterized protein	B7P0U1	Ixodes scapularis	162.811	57.7033	1	[C]GO:0030687: preribosome, large subunit precursor			PF01201 Ribosomal protein S8e	477.63	1.2e-164	225	1004	1	260	-3		228	250	1933	260	260	96.15	13.45	100	Yes	No	No	No
Cluster-1795.44140	-1.57443	8.31701	3.58e-06	0.000105516	OE_28720	Longevity assurance factor, putative	B7PFQ1	Ixodes scapularis	160.791	53.9911	5	[F]GO:0003677: DNA binding;[F]GO:0050291: sphingosine N-acyltransferase activity;[P]GO:0046513: ceramide biosynthetic process;[C]GO:0005783: endoplasmic reticulum;[C]GO:0016021: integral component of membrane	EC:2.3.1.24	IPR042839 Forkhead box protein M1;IPR039488 Dolichyl pyrophosphate Man9GlcNAc2 alpha-1,3-glucosyltransferase;IPR042473 V-type immunoglobulin domain-containing suppressor of T-cell activation	PF03798 TLC domain	640.19	0	1912	3027	4	385	-1		313	329	3030	385	391	84.14	12.9	101.56	No	Yes	No	No	Sphingolipid metabolism	map00600
Cluster-1795.41982	-1.38072	6.88958	0.000681301	0.00982361	OE_70723	A disintegrin and metalloproteinase with thrombospondin motifs 18-like, partial	OQR66332.1	Tropilaelaps mercedesae	159.896	61.3887	2	[F]GO:0004222: metalloendopeptidase activity;[P]GO:0007229: integrin-mediated signaling pathway	EC:3.4.24	IPR039731 CAAX prenyl protease 2, eukaryotes;IPR037843 Kindlin/fermitin	PF01421 Reprolysin (M12B) family zinc metalloprotease ;PF17771 ADAM cysteine-rich domain	347.44	2.03e-114	3	827	171	461	-2		174	208	1050	499	291	71.48	27.71	58.32	Yes	No	No	No
Cluster-1795.4784	-1.20954	5.86832	0.00028852	0.00478614	OE_27357	malignant T-cell-amplified sequence 1-like isoform X1	XP_023224139.1	Centruroides sculpturatus	155.636	67.2994	0					284.26	1.11e-96	104	568	28	182	-2		129	145	569	182	155	93.55	27.24	85.16	No	No	No	No
Cluster-1795.43604	-1.10927	7.50263	0.00258406	0.0291908	OE_75870	translation elongation factor EF1-alpha, partial	ADO64433.1	Ixodes ricinus	152.315	70.5984	3	[F]GO:0005525: GTP binding;[F]GO:0003924: GTPase activity;[F]GO:0003746: translation elongation factor activity		IPR040385 Rab-like protein 6;IPR042734 Rho-related GTP-binding protein RhoG;IPR036433 Elongation factor EF1B gamma, C-terminal domain superfamily		175.64	2.06e-166	947	1204	83	168	-1		83	83	1582	333	86	96.51	5.44	25.83	No	No	No	No
Cluster-1795.28220	-1.74289	6.09885	0.000774242	0.0109385	OE_20760	unknown, partial	ABR23426.1	Ornithodoros parkeri	150.531	44.9747	0					132.11	1.54e-56	228	446	75	147	-2		61	68	879	147	73	93.15	8.3	49.66	Yes	No	No	No
Cluster-1795.33727	-1.39739	7.40149	2.22e-05	0.000525874	OE_28383	Putative uncharacterized protein (Fragment)	B7PFM9	Ixodes scapularis	148.898	56.5227	6	[F]GO:0005096: GTPase activator activity;[F]GO:0051020: GTPase binding;[F]GO:0005090: Sar guanyl-nucleotide exchange factor activity;[P]GO:0009306: protein secretion;[P]GO:0003400: regulation of COPII vesicle coating;[C]GO:0030176: integral component of endoplasmic reticulum membrane		IPR042918 Pleckstrin homology domain-containing family G member 6;IPR024242 Non-classical export protein 1;IPR042465 Xyloside xylosyltransferase 1		483.8	1.07e-165	16	1308	1	408	1		259	302	1737	408	431	70.07	24.81	105.64	Yes	Yes	No	No
Cluster-1795.44064	-1.973	6.08951	4.55e-08	2.13e-06	OE_37413	salivary lipid interacting protein	ABR23350.1	Ornithodoros parkeri	147.843	37.6651	0					228.79	1.17e-73	196	621	42	182	1		108	126	766	185	142	88.73	18.54	76.76	Yes	No	No	No
Cluster-1795.46599	-1.33535	7.04809	0.000783031	0.0110402	OE_70724	A disintegrin and metalloproteinase with thrombospondin motifs 18-like, partial	OQR66332.1	Tropilaelaps mercedesae	145.195	57.5273	2	[F]GO:0004222: metalloendopeptidase activity;[P]GO:0007229: integrin-mediated signaling pathway	EC:3.4.24	IPR039731 CAAX prenyl protease 2, eukaryotes;IPR037843 Kindlin/fermitin	PF01421 Reprolysin (M12B) family zinc metalloprotease ;PF17771 ADAM cysteine-rich domain	347.44	3.18e-113	3	827	171	461	-3		174	208	1285	499	291	71.48	22.65	58.32	Yes	No	No	No
Cluster-1795.40321	-1.06545	7.81752	0.00293864	0.03237	OE_36986	elongation factor 1-alpha	XP_017785513.1	Nicrophorus vespilloides	145.03	69.2931	0					332.8	3.36e-123	658	1707	99	436	1		210	236	2062	462	354	66.67	17.17	76.62	No	No	No	No
Cluster-1795.38333	-1.99197	8.70986	5.11e-09	2.99e-07	OE_81608	intramitochondrial sorting protein family protein	DAA34298.1	Amblyomma variegatum	141.968	35.691	1	[C]GO:0005758: mitochondrial intermembrane space		IPR039870 Cytochrome oxidase assembly factor 4-like		345.51	8.38e-107	2494	3147	1	207	1		169	190	5018	208	218	87.16	4.34	104.81	No	No	No	No
Cluster-1795.42202	-2.27945	6.74654	5.81e-08	2.66e-06	OE_83366	Tubulin-specific chaperone B, putative	B7Q3F7	Ixodes scapularis	140.95	29.0404	0				PF01302 CAP-Gly domain;PF14560 Ubiquitin-like domain	139.04	6.84e-36	425	661	163	241	-3		60	69	1263	257	79	87.34	6.25	30.74	Yes	No	No	No
Cluster-1795.41776	-1.35838	8.6586	8.64e-05	0.00171196	OE_868	A disintegrin and metalloproteinase with thrombospondin motifs 18-like, partial	OQR66332.1	Tropilaelaps mercedesae	139.265	54.3134	2	[F]GO:0004222: metalloendopeptidase activity;[P]GO:0007229: integrin-mediated signaling pathway	EC:3.4.24	IPR039731 CAAX prenyl protease 2, eukaryotes;IPR037843 Kindlin/fermitin	PF01421 Reprolysin (M12B) family zinc metalloprotease ;PF17771 ADAM cysteine-rich domain	380.56	3.4e-116	925	1830	171	495	-3		191	229	4214	499	325	70.46	7.71	65.13	Yes	No	No	No
Cluster-1795.35408	-1.1789	7.4166	0.00119469	0.015635	OE_36038	Putative uncharacterized protein	B7PDL2	Ixodes scapularis	135.883	60.024	0					296.98	4.54e-97	281	994	13	259	-3		146	188	1215	265	247	76.11	20.33	93.21	Yes	No	No	No
Cluster-1795.47499	-1.66811	7.245	5.05e-06	0.00014303	OE_38090	Putative uncharacterized protein	B7Q8U5	Ixodes scapularis	133.512	42.0172	0					130.18	1.17e-30	737	1492	1	227	-1		90	136	1720	370	271	50.18	15.76	73.24	Yes	No	No	No
Cluster-1795.43158	-1.93086	6.46453	2.46e-08	1.24e-06	OE_42935	salivary lipid interacting protein	ABR23350.1	Ornithodoros parkeri	131.884	34.5924	0					172.17	5.43e-50	90	569	29	185	-3		94	113	1102	185	161	70.19	14.61	87.03	Yes	Yes	No	Yes
Cluster-1795.34586	-1.65582	8.39829	2.15e-06	6.76e-05	OE_93997	isoleucine--tRNA ligase, cytoplasmic-like isoform X1	XP_022651088.1	Varroa destructor	129.769	41.1799	0					1533.85	0	54	3473	1	1082	-1		740	888	3557	1090	1140	77.89	32.05	104.59	No	No	No	No
Cluster-1795.41778	-1.34068	6.83395	0.000645578	0.00938779	OE_92203	A disintegrin and metalloproteinase with thrombospondin motifs 18-like, partial	OQR66332.1	Tropilaelaps mercedesae	128.97	50.9092	2	[F]GO:0004222: metalloendopeptidase activity;[P]GO:0007229: integrin-mediated signaling pathway	EC:3.4.24	IPR039731 CAAX prenyl protease 2, eukaryotes;IPR037843 Kindlin/fermitin	PF01421 Reprolysin (M12B) family zinc metalloprotease ;PF17771 ADAM cysteine-rich domain	316.62	2.34e-101	259	1044	171	448	-1		162	196	1251	499	278	70.5	22.22	55.71	No	No	No	No
Cluster-1795.23904	-2.10996	6.79084	2.85e-09	1.75e-07	OE_14306	Ran GTPase-activating protein, putative	B7P201	Ixodes scapularis	126.089	29.2111	2	[F]GO:0005096: GTPase activator activity;[P]GO:0007165: signal transduction		IPR042918 Pleckstrin homology domain-containing family G member 6;IPR037607 Diacylglycerol kinase	PF07834 RanGAP1 C-terminal domain;PF13516 Leucine Rich repeat	373.24	1.93e-121	411	1472	5	356	-1		203	252	1589	527	355	70.99	22.34	67.36	No	No	No	No
Cluster-1795.28230	-1.80158	5.90677	0.000538744	0.00807925	OE_55584	unknown, partial	ABR23426.1	Ornithodoros parkeri	125.29	35.9401	0					246.13	3.24e-80	228	683	1	147	-3		123	134	931	147	153	87.58	16.43	104.08	Yes	No	No	Yes
Cluster-1795.42053	-1.00411	7.50248	0.00314333	0.0341979	OE_44670	Elongation factor 1-alpha 1	RXG59553.1	Armadillidium vulgare	124.921	62.2778	3	[F]GO:0005525: GTP binding;[F]GO:0003924: GTPase activity;[F]GO:0003746: translation elongation factor activity		IPR040385 Rab-like protein 6;IPR042734 Rho-related GTP-binding protein RhoG;IPR036433 Elongation factor EF1B gamma, C-terminal domain superfamily		170.63	2.17e-108	927	1583	198	408	3		108	136	1916	461	221	61.54	11.53	47.94	No	No	No	No
Cluster-1795.43119	-2.11796	7.33966	4.96e-10	3.59e-08	OE_55404	intramitochondrial sorting protein family protein	DAA34298.1	Amblyomma variegatum	123.332	28.4089	1	[C]GO:0005758: mitochondrial intermembrane space		IPR039870 Cytochrome oxidase assembly factor 4-like		345.51	1.02e-112	1411	2064	1	207	-2		169	190	2185	208	218	87.16	9.98	104.81	No	No	No	No
Cluster-1795.6635	-1.38223	6.69782	0.000122993	0.00231172	OE_12971	SNAP-25 (Synaptosome-associated protein) component of SNARE complex, putative	B7P3H7	Ixodes scapularis	119.713	45.9316	9	[F]GO:0005484: SNAP receptor activity;[F]GO:0019905: syntaxin binding;[P]GO:0006887: exocytosis;[P]GO:0031629: synaptic vesicle fusion to presynaptic active zone membrane;[P]GO:0016082: synaptic vesicle priming;[P]GO:0006906: vesicle fusion;[C]GO:0005886: plasma membrane;[C]GO:0098793: presynapse;[C]GO:0031201: SNARE complex		IPR027027 GOSR2/Membrin/Bos1;IPR026183 Taxilin family;IPR039032 Rim-like;IPR027082 Protein Unc-13 homologue A;IPR042425 Protein APCDD1;IPR028673 Syntaxin-16	PF12352 Snare region anchored in the vesicle membrane C-terminus	255.76	4.48e-81	355	969	1	214	-2		139	164	1348	214	215	76.28	15.95	100.47	No	No	No	No
Cluster-1795.39788	-1.86698	6.5058	3.92e-07	1.49e-05	OE_81404	salivary lipid interacting protein	ABR23350.1	Ornithodoros parkeri	119.382	32.732	0					204.91	4.55e-62	355	1002	9	185	1		111	130	1259	185	216	60.19	17.16	116.76	Yes	No	No	No
Cluster-1795.44061	-1.91086	5.89736	3.66e-08	1.77e-06	OE_81403	salivary lipid interacting protein	ABR23350.1	Ornithodoros parkeri	115.086	30.6061	0					144.05	4.03e-40	150	485	42	152	3		70	82	842	185	112	73.21	13.3	60.54	Yes	No	No	No
Cluster-1795.53138	-1.40042	6.15551	0.000972313	0.0131875	OE_25712	Putative uncharacterized protein	B7QG43	Ixodes scapularis	114.193	43.2712	3	[F]GO:0003723: RNA binding;[P]GO:0000470: maturation of LSU-rRNA;[C]GO:0030686: 90S preribosome		IPR042622 Zinc finger protein 106;IPR039770 Ribosome biogenesis protein Rpf2;IPR028160 Ribosome biogenesis protein Slx9-like	PF00687 Ribosomal protein L1p/L10e family	144.05	2.77e-54	644	967	89	196	-3		70	83	972	366	108	76.85	11.11	29.51	No	No	No	No
Cluster-1795.42963	-2.55245	5.70214	4.02e-10	2.97e-08	OE_45731	PHD finger-like domain-containing protein 5A, partial	XP_003403026.3	Bombus terrestris	111.72	19.0536	0					209.15	4.24e-66	532	825	5	102	-3		91	96	977	102	98	97.96	10.03	96.08	No	No	No	No
Cluster-1795.43046	-1.83919	7.04329	1.81e-07	7.38e-06	OE_22484	hypothetical protein B4U79_00872	RWS11359.1	Dinothrombium tinctorium	109.909	30.7118	2	[F]GO:0005524: ATP binding;[F]GO:0016740: transferase activity	EC:2	IPR037219 Peptidase M41-like;IPR039901 3-deoxy-D-manno-octulosonic acid transferase		315.46	7.64e-103	1250	1726	1	159	-3		151	155	1857	174	159	97.48	8.56	91.38	Yes	No	No	No
Cluster-1795.51297	-1.79415	7.11611	1.39e-07	5.82e-06	OE_94505	S-adenosylmethionine synthase	XP_018493929.1	Galendromus occidentalis	107.102	30.8794	0					657.91	0	733	1935	6	408	-1		317	355	2004	420	403	88.09	20.11	95.95	Yes	No	No	No
Cluster-1795.49137	-1.50575	7.17474	5.94e-06	0.000164816	OE_83423	ADP/ATP translocase, putative	B7Q4Q4	Ixodes scapularis	106.887	37.6383	3	[F]GO:0005471: ATP:ADP antiporter activity;[C]GO:0016021: integral component of membrane;[C]GO:0005743: mitochondrial inner membrane		IPR004667 ADP/ATP carrier protein;IPR042473 V-type immunoglobulin domain-containing suppressor of T-cell activation;IPR036656 Cytochrome b-c1 complex subunit 9 superfamily	PF00153 Mitochondrial carrier protein	478.4	5.82e-163	1039	1917	15	303	1		243	254	2213	303	293	86.69	13.24	96.7	No	Yes	No	No
Cluster-1795.40497	-1.10143	6.64654	0.00095455	0.0130028	OE_92236	elongation factor-1alpha, partial	AAK12661.1	Odiellus pictus	102.959	47.9798	3	[F]GO:0005525: GTP binding;[F]GO:0003924: GTPase activity;[F]GO:0003746: translation elongation factor activity		IPR040385 Rab-like protein 6;IPR042734 Rho-related GTP-binding protein RhoG;IPR036433 Elongation factor EF1B gamma, C-terminal domain superfamily		201.83	3.63e-128	21	341	67	173	3		94	101	1350	364	107	94.39	7.93	29.4	No	No	No	No
Cluster-1795.61211	-1.80106	5.68888	9.21e-08	4.03e-06	OE_81285	Putative uncharacterized protein	B7Q8U5	Ixodes scapularis	102.488	29.4104	0					71.63	6.1e-12	2	424	1	125	-3		43	78	756	370	144	54.17	19.05	38.92	No	No	No	No
Cluster-1795.16678	-1.10828	5.62029	0.00266313	0.0298795	OE_27132	co-chaperone protein daf-41-like	XP_023215220.1	Centruroides sculpturatus	101.025	46.872	0					196.82	1.32e-61	173	640	5	158	-1		99	112	724	163	157	71.34	21.69	96.32	Yes	No	No	No
Cluster-1795.42057	-1.14497	6.74548	0.000535758	0.00804067	OE_44674	elongation factor-1alpha, partial	AAK12647.1	Amblyomma sp. &apos;Amb2&apos;	99.9291	45.1863	3	[F]GO:0005525: GTP binding;[F]GO:0003924: GTPase activity;[F]GO:0003746: translation elongation factor activity		IPR040385 Rab-like protein 6;IPR042734 Rho-related GTP-binding protein RhoG;IPR036433 Elongation factor EF1B gamma, C-terminal domain superfamily		297.36	1.75e-94	56	1039	28	349	2		190	217	1505	364	334	64.97	22.19	91.76	No	No	No	No
Cluster-1795.40710	-1.2528	7.68813	0.000181756	0.00323979	OE_12449	PiggyBac transposable element-derived protein 4	GBP80281.1	Eumeta japonica	97.2897	40.8273	0					75.49	2.7e-11	139	651	483	667	-2		55	85	3163	680	187	45.45	5.91	27.5	Yes	No	No	No
Cluster-1795.47343	-1.26716	6.9647	0.000147762	0.00270468	OE_28390	ABC transporter, putative	B7Q3I4	Ixodes scapularis	96.8051	40.2219	2	[F]GO:0005524: ATP binding;[F]GO:0016887: ATPase activity	EC:3.6.1.3	IPR037219 Peptidase M41-like;IPR039991 Protein shortage in chiasmata 1 ortholog	PF00005 ABC transporter;PF12848 ABC transporter	813.53	0	564	1859	192	623	-2		393	415	1860	625	432	96.06	23.23	69.12	Yes	No	No	No	Purine metabolism	map00230
Cluster-1795.37380	-1.28508	6.05469	0.000199009	0.00349379	OE_22423	Putative uncharacterized protein (Fragment)	B7PFM9	Ixodes scapularis	96.4344	39.5774	6	[F]GO:0005096: GTPase activator activity;[F]GO:0051020: GTPase binding;[F]GO:0005090: Sar guanyl-nucleotide exchange factor activity;[P]GO:0009306: protein secretion;[P]GO:0003400: regulation of COPII vesicle coating;[C]GO:0030176: integral component of endoplasmic reticulum membrane		IPR042918 Pleckstrin homology domain-containing family G member 6;IPR024242 Non-classical export protein 1;IPR042465 Xyloside xylosyltransferase 1		296.59	1.14e-95	498	1061	224	408	-2		147	161	1062	408	188	85.64	17.7	46.08	Yes	Yes	No	No
Cluster-1795.47545	-1.15365	4.91582	0.00226474	0.0262289	OE_84092	moubatin-like 3	ABR23414.1	Ornithodoros parkeri	95.0133	42.7002	0					105.92	1.82e-26	95	562	1	160	-1		61	85	598	176	164	51.83	27.42	93.18	Yes	No	No	Yes
Cluster-1795.66863	-1.12675	6.71143	0.000985515	0.0133276	OE_95422	ubiquitin-conjugating enzyme E2 L3-like	XP_023210887.1	Centruroides sculpturatus	94.0594	43.0774	0					404.45	1.08e-136	668	1606	1	281	-2		194	239	1697	281	313	76.36	18.44	111.39	Yes	No	No	No
Cluster-1795.24920	-1.50924	6.41395	6.6e-05	0.00135578	OE_20894	MKI67 FHA domain-interacting nucleolar phosphoprotein-like	OQR77937.1	Tropilaelaps mercedesae	93.8657	32.9825	1	[F]GO:0003723: RNA binding		IPR042622 Zinc finger protein 106	PF00076 RNA recognition motif. (a.k.a. RRM, RBD, or RNP domain)	171.79	1.08e-47	462	1163	23	277	-3		96	141	1309	296	256	55.08	19.56	86.49	Yes	No	No	No
Cluster-1795.47349	-1.69871	7.94502	5.96e-06	0.000165086	OE_44791	Cellular protein, putative	B7Q3L4	Ixodes scapularis	93.8477	28.9133	5	[F]GO:0008097: 5S rRNA binding;[P]GO:0000027: ribosomal large subunit assembly;[P]GO:0006364: rRNA processing;[C]GO:0005730: nucleolus;[C]GO:0005654: nucleoplasm		IPR029751 Ribosomal protein L25;IPR039770 Ribosome biogenesis protein Rpf2;IPR039754 Pre-rRNA-processing protein Esf1;IPR039191 Srp40/Nopp140;IPR030219 Growth factor receptor-bound protein 2	PF07767 Nop53 (60S ribosomal biogenesis)	366.7	5.43e-112	963	2078	70	449	-2		199	249	4068	452	380	65.53	9.34	84.07	Yes	No	No	No
Cluster-1795.43486	-1.66364	5.93002	6.49e-07	2.33e-05	OE_12457	phosphoenolpyruvate carboxykinase, cytosolic [GTP]-like isoform X1	XP_013777483.1	Limulus polyphemus	93.8229	29.6117	0					445.66	9.21e-171	308	1066	227	479	-1		203	228	1072	644	254	89.76	23.69	39.44	Yes	No	No	No
Cluster-1795.48571	-4.85943	6.43081	1.93e-20	2.89e-17	OE_16147	spidroin-1-like isoform X1	XP_027228666.1	Penaeus vannamei	92.6437	3.1847	0					133.27	1.68e-29	690	2204	270	775	-3		157	220	2254	893	536	41.04	23.78	60.02	Yes	No	No	No
Cluster-1795.53141	-1.44042	5.22811	0.00225316	0.0261104	OE_39305	Putative uncharacterized protein	B7QG43	Ixodes scapularis	90.1687	33.2417	3	[F]GO:0003723: RNA binding;[P]GO:0000470: maturation of LSU-rRNA;[C]GO:0030686: 90S preribosome		IPR042622 Zinc finger protein 106;IPR039770 Ribosome biogenesis protein Rpf2;IPR028160 Ribosome biogenesis protein Slx9-like	PF00687 Ribosomal protein L1p/L10e family	92.82	7.98e-20	288	644	197	328	-1		55	72	644	366	132	54.55	20.5	36.07	Yes	No	No	No
Cluster-1795.43710	-1.49742	6.88786	1.8e-05	0.000437151	OE_75598	ABC transporter, putative	B7Q3I4	Ixodes scapularis	90.1507	31.9241	2	[F]GO:0005524: ATP binding;[F]GO:0016887: ATPase activity	EC:3.6.1.3	IPR037219 Peptidase M41-like;IPR039991 Protein shortage in chiasmata 1 ortholog	PF00005 ABC transporter;PF12848 ABC transporter	537.34	0	260	1123	192	479	-3		258	274	1869	625	288	95.14	15.41	46.08	Yes	No	No	No	Purine metabolism	map00230
Cluster-1795.40851	-2.14603	6.05488	4.14e-08	1.97e-06	OE_85888	RNA-binding protein musashi, putative	B7PVI7	Ixodes scapularis	89.4625	20.2149	7	[F]GO:0003729: mRNA binding;[F]GO:0003723: RNA binding;[F]GO:0043565: sequence-specific DNA binding;[F]GO:1990837: sequence-specific double-stranded DNA binding;[C]GO:0005654: nucleoplasm;[C]GO:0005634: nucleus;[C]GO:1990904: ribonucleoprotein complex		IPR040148 Fragile X mental retardation syndrome-related protein;IPR042622 Zinc finger protein 106;IPR042153 VDR, DNA-binding domain;IPR030219 Growth factor receptor-bound protein 2;IPR040418 Protein crowded nuclei;IPR025694 Mitochondrial splicing apparatus component MNE1	PF00076 RNA recognition motif. (a.k.a. RRM, RBD, or RNP domain)	194.13	1.66e-78	1047	1358	62	165	-3		91	100	1360	353	104	96.15	7.65	29.46	No	Yes	No	No
Cluster-1795.59168	-1.42553	4.65429	0.00141783	0.017924	OE_23671	Zinc finger protein, putative	B7PUI5	Ixodes scapularis	89.3211	33.2778	5	[F]GO:0003676: nucleic acid binding;[F]GO:0043023: ribosomal large subunit binding;[F]GO:0008270: zinc ion binding;[P]GO:0000055: ribosomal large subunit export from nucleus;[C]GO:0030687: preribosome, large subunit precursor		IPR040050 Zinc finger protein 830;IPR039768 Ribosomal export protein Nmd3;IPR040204 E3 ubiquitin-protein ligase UBR7;IPR037700 Nucleoporin NUP88/NUP82	PF12171 Zinc-finger double-stranded RNA-binding	202.22	7.82e-66	34	375	1	114	1		92	103	437	124	114	90.35	26.09	91.94	Yes	No	No	No
Cluster-1795.41694	-1.93054	4.70413	2.15e-06	6.75e-05	OE_94412	10.7 kDa Putative secreted Ala-rich peptide	ABI52757.1	Argas monolakensis	89.2663	23.4352	0					57.77	5.07e-09	32	238	29	100	-2		42	43	524	103	75	57.33	14.31	72.82	Yes	No	No	No
Cluster-1795.38274	-0.964875	6.73084	0.00498418	0.0493161	OE_15643	Protein transport protein Sec61 subunit alpha isoform 2, partial	KFM79307.1	Stegodyphus mimosarum	89.1963	45.6918	2	[P]GO:0015031: protein transport;[C]GO:0016021: integral component of membrane		IPR039937 Sorting nexin SNX20/SNX21;IPR042473 V-type immunoglobulin domain-containing suppressor of T-cell activation	PF00344 SecY translocase;PF10559 Plug domain of Sec61p	882.86	0	130	1545	1	469	1		450	453	1669	469	472	95.97	28.28	100.64	No	No	No	No
Cluster-1795.45640	-1.57633	6.00548	3.09e-06	9.28e-05	OE_38071	putative heterogeneous nuclear ribonucleoprotein A1, A2/B1 homolog isoform X2, partial	QBB01307.1	Cotesia chilonis	89.01	29.8427	1	[F]GO:0003723: RNA binding		IPR042622 Zinc finger protein 106		148.29	9.78e-70	179	442	12	99	2		67	79	1140	396	88	89.77	7.72	22.22	Yes	No	No	No
Cluster-1795.42062	-1.13228	6.63331	0.000634472	0.00925671	OE_92237	elongation factor-1alpha, partial	AAK12661.1	Odiellus pictus	87.5995	39.9604	3	[F]GO:0005525: GTP binding;[F]GO:0003924: GTPase activity;[F]GO:0003746: translation elongation factor activity		IPR040385 Rab-like protein 6;IPR042734 Rho-related GTP-binding protein RhoG;IPR036433 Elongation factor EF1B gamma, C-terminal domain superfamily		201.83	4.45e-128	166	486	67	173	1		94	101	1573	364	107	94.39	6.8	29.4	No	No	No	No
Cluster-1795.17759	-1.15825	7.13463	0.00299608	0.0328836	OE_7747	T-complex protein 1 subunit gamma-like	XP_022691741.1	Varroa jacobsoni	87.4242	39.1721	0					819.31	0	233	1891	1	551	2		402	483	2055	551	554	87.18	26.96	100.54	No	No	No	No
Cluster-1795.45638	-1.49893	6.06246	1.08e-05	0.000279814	OE_14198	heterogeneous nuclear ribonucleoprotein 87F-like isoform X3	XP_023222745.1	Centruroides sculpturatus	86.7718	30.6961	0					342.43	3.29e-114	182	742	7	193	2		159	182	1209	315	187	97.33	15.47	59.37	Yes	No	No	No
Cluster-1795.41813	-2.39776	5.26281	1.5e-09	9.85e-08	OE_85887	RNA-binding protein musashi, putative	B7PVI7	Ixodes scapularis	85.9121	16.3025	7	[F]GO:0003729: mRNA binding;[F]GO:0003723: RNA binding;[F]GO:0043565: sequence-specific DNA binding;[F]GO:1990837: sequence-specific double-stranded DNA binding;[C]GO:0005654: nucleoplasm;[C]GO:0005634: nucleus;[C]GO:1990904: ribonucleoprotein complex		IPR040148 Fragile X mental retardation syndrome-related protein;IPR042622 Zinc finger protein 106;IPR042153 VDR, DNA-binding domain;IPR030219 Growth factor receptor-bound protein 2;IPR040418 Protein crowded nuclei;IPR025694 Mitochondrial splicing apparatus component MNE1	PF00076 RNA recognition motif. (a.k.a. RRM, RBD, or RNP domain)	194.13	3.08e-78	545	856	62	165	-3		91	100	858	353	104	96.15	12.12	29.46	Yes	No	No	No
Cluster-1795.32389	-1.75557	6.74706	2.77e-07	1.09e-05	OE_30319	Mitochondrial import inner membrane translocase, subunit TIM23, putative	B7PEW5	Ixodes scapularis	85.9009	25.4422	4	[F]GO:0008320: protein transmembrane transporter activity;[P]GO:0030150: protein import into mitochondrial matrix;[C]GO:0031305: integral component of mitochondrial inner membrane;[C]GO:0005744: TIM23 mitochondrial import inner membrane translocase complex		IPR037930 Tom40;IPR037930 Tom40;IPR039627 Mitochondrial escape protein 2;IPR027111 Mitochondrial import inner membrane translocase subunit Tim50	PF02466 Tim17/Tim22/Tim23/Pmp24 family	340.89	3.44e-112	488	1072	1	197	2		164	178	1908	197	197	90.36	10.32	100	No	Yes	No	No
Cluster-1795.44056	-2.04613	5.88845	3.64e-08	1.76e-06	OE_42937	salivary lipid interacting protein	ABR23350.1	Ornithodoros parkeri	85.7809	20.775	0					171.79	1.5e-49	584	979	23	153	-2		85	99	1178	185	132	75	11.21	71.35	Yes	No	No	No
Cluster-1795.43666	-1.78607	7.004	8.49e-08	3.75e-06	OE_10190	Cellular protein, putative	B7Q3L4	Ixodes scapularis	85.714	24.8523	5	[F]GO:0008097: 5S rRNA binding;[P]GO:0000027: ribosomal large subunit assembly;[P]GO:0006364: rRNA processing;[C]GO:0005730: nucleolus;[C]GO:0005654: nucleoplasm		IPR029751 Ribosomal protein L25;IPR039770 Ribosome biogenesis protein Rpf2;IPR039754 Pre-rRNA-processing protein Esf1;IPR039191 Srp40/Nopp140;IPR030219 Growth factor receptor-bound protein 2	PF07767 Nop53 (60S ribosomal biogenesis)	240.35	2.92e-82	2	688	4	232	2		123	160	2282	452	230	69.57	10.08	50.88	No	No	No	No
Cluster-1795.45372	-1.00904	5.99913	0.00332379	0.0357587	OE_76026	inorganic pyrophosphatase	AEI91122.1	Rhipicephalus microplus	85.3357	42.406	4	[F]GO:0004427: inorganic diphosphatase activity;[F]GO:0000287: magnesium ion binding;[P]GO:0006796: phosphate-containing compound metabolic process;[C]GO:0005737: cytoplasm	EC:3.6.1.1	IPR036649 Inorganic pyrophosphatase superfamily;IPR037143 4'-phosphopantetheinyl transferase domain superfamily;IPR036649 Inorganic pyrophosphatase superfamily;IPR037296 Staphostatin A/B		496.89	1.4e-175	94	948	57	341	-3		233	250	1043	341	285	87.72	27.33	83.58	No	No	No	No	Oxidative phosphorylation	map00190
Cluster-1795.39784	-2.14962	5.75746	1.59e-09	1.04e-07	OE_55719	salivary lipid interacting protein	ABR23350.1	Ornithodoros parkeri	84.6027	19.0687	0					132.49	1.08e-34	496	807	29	130	1		66	78	1114	185	104	75	9.34	56.22	Yes	No	No	No
Cluster-1795.31352	-1.02332	6.19249	0.00501265	0.0495242	OE_37422	Cytochrome B5, putative	B7QCB3	Ixodes scapularis	83.7207	41.1968	4	[F]GO:0020037: heme binding;[F]GO:0046872: metal ion binding;[F]GO:0009703: nitrate reductase (NADH) activity;[C]GO:0016021: integral component of membrane	EC:1.7.1.1	IPR040375 Microprocessor complex subunit DGCR8;IPR040409 Phytochelatin synthase;IPR042473 V-type immunoglobulin domain-containing suppressor of T-cell activation	PF00173 Cytochrome b5-like Heme/Steroid binding domain	210.69	6.06e-65	771	1175	1	134	-1		106	110	1283	134	135	81.48	10.52	100.75	Yes	Yes	No	No	Nitrogen metabolism	map00910
Cluster-1795.41704	-2.15373	5.8673	6.17e-09	3.54e-07	OE_81642	Coiled-coil domain-containing protein, putative	B7Q6L6	Ixodes scapularis	83.5108	18.7738	0				PF06244 Coiled-coil domain-containing protein 124 /Oxs1	171.4	1.02e-48	555	1160	1	202	-1		102	116	1301	204	203	57.14	15.6	99.51	Yes	No	No	No
Cluster-1795.40406	-0.983666	7.72068	0.00265998	0.0298614	OE_35052	elongation factor 2 isoform X2	XP_023234641.1	Centruroides sculpturatus	83.0974	42.0206	0					422.17	0	1675	2577	57	354	-1		226	245	3171	833	306	80.07	9.65	36.73	No	No	No	No
Cluster-1795.28226	-1.79559	5.89506	0.00173207	0.0210965	OE_94466	unknown, partial	ABR23426.1	Ornithodoros parkeri	82.8101	23.8555	0					152.53	6.48e-42	266	523	62	147	-1		71	80	1423	147	86	93.02	6.04	58.5	Yes	No	No	Yes
Cluster-1795.38468	-1.24079	6.69258	0.00320229	0.0347086	OE_41705	GTP cyclohydrolase I, putative	B7PWM4	Ixodes scapularis	82.6443	34.9697	6	[F]GO:0005525: GTP binding;[F]GO:0003934: GTP cyclohydrolase I activity;[F]GO:0008270: zinc ion binding;[P]GO:0006729: tetrahydrobiopterin biosynthetic process;[P]GO:0046654: tetrahydrofolate biosynthetic process;[C]GO:0005737: cytoplasm	EC:3.5.4.16	IPR040385 Rab-like protein 6;IPR022838 GTP cyclohydrolase FolE2;IPR040204 E3 ubiquitin-protein ligase UBR7;IPR036428 Pterin 4 alpha carbinolamine dehydratase superfamily;IPR018234 GTP cyclohydrolase I, conserved site;IPR037296 Staphostatin A/B	PF01227 GTP cyclohydrolase I	81.26	1.85e-15	538	678	109	155	1		39	42	2154	156	47	89.36	2.18	30.13	No	No	No	No	Folate biosynthesis	map00790
Cluster-1795.42916	-1.09512	6.27555	0.00175474	0.0213373	OE_75991	Nucleosome assembly protein NAP-1, putative (Fragment)	B7PE36	Ixodes scapularis	81.9158	38.3475	2	[P]GO:0006334: nucleosome assembly;[C]GO:0005634: nucleus		IPR021171 Core histone macro-H2A;IPR040418 Protein crowded nuclei	PF00956 Nucleosome assembly protein (NAP)	499.98	1.97e-174	180	1181	11	352	-3		250	286	1288	407	345	82.9	26.79	84.77	Yes	No	No	No
Cluster-1795.41477	-1.1512	6.04064	0.0019665	0.0233785	OE_12446	translation elongation factor EF-1 alpha/Tu, partial	ACB70375.1	Ornithodoros coriaceus	81.5339	36.7171	2	[F]GO:0005525: GTP binding;[F]GO:0003746: translation elongation factor activity		IPR040385 Rab-like protein 6;IPR036433 Elongation factor EF1B gamma, C-terminal domain superfamily		255.76	3.25e-81	89	628	23	199	2		141	146	1166	261	184	79.35	15.78	70.5	Yes	No	No	No
Cluster-1795.40489	-1.12677	5.81763	0.00120989	0.015783	OE_14221	inorganic pyrophosphatase	AEI91122.1	Rhipicephalus microplus	81.2555	37.2016	4	[F]GO:0004427: inorganic diphosphatase activity;[F]GO:0000287: magnesium ion binding;[P]GO:0006796: phosphate-containing compound metabolic process;[C]GO:0005737: cytoplasm	EC:3.6.1.1	IPR036649 Inorganic pyrophosphatase superfamily;IPR037143 4'-phosphopantetheinyl transferase domain superfamily;IPR036649 Inorganic pyrophosphatase superfamily;IPR037296 Staphostatin A/B		416.39	4.39e-144	2	664	55	275	-3		192	205	993	341	221	92.76	22.26	64.81	No	No	No	No	Oxidative phosphorylation	map00190
Cluster-1795.43991	-1.82083	6.13027	1.89e-07	7.68e-06	OE_83358	phosphoenolpyruvate carboxykinase	ABO61883.1	Rhipicephalus microplus	80.6735	22.8293	4	[F]GO:0005525: GTP binding;[F]GO:0016301: kinase activity;[F]GO:0004613: phosphoenolpyruvate carboxykinase (GTP) activity;[P]GO:0006094: gluconeogenesis	EC:4.1.1.32	IPR040385 Rab-like protein 6;IPR042016 Apulose kinase;IPR018091 Phosphoenolpyruvate carboxykinase, GTP-utilising, conserved site;IPR035078 Phosphoenolpyruvate carboxykinase, GTP-utilising, N-terminal		743.81	0	2	1303	13	450	-1		354	386	1477	636	439	87.93	29.72	69.03	No	No	No	No	Glycolysis / Gluconeogenesis;Citrate cycle (TCA cycle);Pyruvate metabolism	map00010;map00020;map00620
Cluster-1795.28140	-1.72866	7.15526	2.98e-07	1.16e-05	OE_10202	S-adenosylmethionine synthase	XP_018493929.1	Galendromus occidentalis	79.7147	24.0512	0					657.91	0	81	1283	6	408	3		316	354	2738	420	403	87.84	14.72	95.95	Yes	No	No	No
Cluster-1795.48635	-1.21051	7.17502	0.000274337	0.00459156	OE_7383	T-complex protein 1 subunit delta-like	XP_013776320.1	Limulus polyphemus	79.2735	34.2559	0					809.68	0	973	2505	31	541	-1		413	462	2673	541	511	90.41	19.12	94.45	No	No	No	No
Cluster-1795.48674	-1.57752	6.58401	2.99e-06	9e-05	OE_81270	protein SET-like	XP_023321771.1	Eurytemora affinis	78.1892	26.1997	0					52.37	8.29e-05	1722	1796	209	233	-2		21	23	1992	277	25	92	1.26	9.03	Yes	Yes	No	No
Cluster-1795.39826	-1.1022	6.34802	0.000807965	0.0113348	OE_1027	eukaryotic translation initiation factor 3, subunit, putative	ISCW018927-PA	Ixodes scapularis	77.4854	36.0937	0					534.64	0	1	1005	4	339	1		262	289	1445	339	336	86.01	23.25	99.12	No	No	No	No
Cluster-1795.53273	-1.55302	5.69531	1.01e-05	0.000262913	OE_70609	prolactin regulatory element-binding protein-like isoform X2	XP_023228837.1	Centruroides sculpturatus	76.0257	25.8998	0					206.07	3.67e-60	1	747	18	254	-1		112	154	1038	449	255	60.39	24.57	56.79	Yes	No	No	No
Cluster-1795.78859	-1.27592	5.77621	0.000139819	0.00258014	OE_2629	Putative uncharacterized protein	B7PUR0	Ixodes scapularis	75.6988	31.2633	0				PF09793 Anticodon-binding domain	302.37	5.35e-101	428	1000	1	191	-2		147	167	1046	199	191	87.43	18.26	95.98	Yes	No	No	No
Cluster-1795.41832	-1.3402	6.06795	5.79e-05	0.00120854	OE_55015	ABC transporter ATP-binding protein	KRT81592.1	Oryctes borbonicus	75.5864	29.8553	2	[F]GO:0005524: ATP binding;[F]GO:0016887: ATPase activity	EC:3.6.1.3	IPR037219 Peptidase M41-like;IPR039991 Protein shortage in chiasmata 1 ortholog	PF00005 ABC transporter;PF12848 ABC transporter	567	0	3	992	160	489	-1		273	299	1286	524	330	90.61	25.66	62.98	No	No	No	No	Purine metabolism	map00230
Cluster-1795.41710	-1.96014	4.5035	1.98e-06	6.29e-05	OE_94411	10.7 kDa Putative secreted Ala-rich peptide	ABI52757.1	Argas monolakensis	75.1862	19.3419	0					57	1.17e-08	124	261	29	72	-2		32	33	547	103	46	71.74	8.41	44.66	Yes	Yes	Probable	No
Cluster-1795.44066	-1.60593	5.15242	3.41e-05	0.000762993	OE_86478	salivary lipid interacting protein	ABR23350.1	Ornithodoros parkeri	75.0804	24.6752	0					139.81	6.76e-39	164	487	79	185	2		70	81	744	185	108	75	14.52	58.38	Yes	No	No	No
Cluster-1795.46236	-1.15505	6.86002	0.00125606	0.0162845	OE_33016	GTP-binding protein CRFG/NOG1, putative	ISCW017457-PA	Ixodes scapularis	74.8996	33.6383	0					937.95	0	309	2036	1	575	-2		470	509	2112	623	576	88.37	27.27	92.46	No	No	No	No
Cluster-1795.52612	-0.982814	6.71436	0.00393367	0.0408218	OE_15073	Histone-binding protein RBBP4, partial	KFM62697.1	Stegodyphus mimosarum	74.0999	37.4964	1	[C]GO:0005634: nucleus		IPR040418 Protein crowded nuclei	PF00400 WD domain, G-beta repeat;PF12265 Histone-binding protein RBBP4 or subunit C of CAF1 complex	842.42	0	533	1798	1	417	-2		402	414	1979	421	422	98.1	21.32	100.24	Yes	No	No	No
Cluster-1795.46155	-1.26679	6.68764	0.000124447	0.002335	OE_83393	hypothetical protein, partial	ACD11931.1	Isometrus maculatus	73.0288	30.349	1	[F]GO:0003676: nucleic acid binding		IPR040050 Zinc finger protein 830		171.4	1.12e-46	1461	1901	1	140	-3		91	107	2113	213	147	72.79	6.96	69.01	Yes	No	No	No
Cluster-1795.39805	-1.43999	5.73588	1.69e-05	0.000413617	OE_1638	putative secreted glycine-rich salivary protein	ACB70308.1	Ornithodoros coriaceus	72.6698	26.7855	0					176.02	1.04e-51	531	827	1	99	-2		80	91	1164	151	99	91.92	8.51	65.56	Yes	No	No	Yes
Cluster-1795.68582	-1.10325	6.35081	0.000925415	0.0126733	OE_76886	eukaryotic translation initiation factor 3, subunit, putative	ISCW018927-PA	Ixodes scapularis	72.0085	33.5196	0					534.64	0	560	1564	4	339	-1		263	290	1564	339	336	86.31	21.48	99.12	No	No	No	No
Cluster-1795.40222	-1.07658	6.65586	0.00112749	0.0149221	OE_82886	elongation factor-1alpha, partial	AAK12661.1	Odiellus pictus	71.3466	33.8273	3	[F]GO:0005525: GTP binding;[F]GO:0003924: GTPase activity;[F]GO:0003746: translation elongation factor activity		IPR040385 Rab-like protein 6;IPR042734 Rho-related GTP-binding protein RhoG;IPR036433 Elongation factor EF1B gamma, C-terminal domain superfamily		201.83	5.82e-128	542	862	67	173	2		94	101	1949	364	107	94.39	5.49	29.4	No	No	No	No
Cluster-1795.39827	-1.71385	5.55896	9.57e-07	3.3e-05	OE_24996	RNA-binding protein musashi, putative	B7Q6Y7	Ixodes scapularis	71.2482	21.7235	1	[F]GO:0003729: mRNA binding		IPR040148 Fragile X mental retardation syndrome-related protein	PF00076 RNA recognition motif. (a.k.a. RRM, RBD, or RNP domain)	61.62	3.33e-08	1098	1184	131	159	-3		29	29	1186	275	29	100	2.45	10.55	Yes	No	No	No
Cluster-1795.16453	-0.953046	7.4865	0.00459946	0.0462808	OE_38913	staphylococcal nuclease domain-containing protein 1-like, partial	XP_013790031.1	Limulus polyphemus	70.1434	36.2295	0					1034.63	0	575	2992	1	797	-3		516	647	3183	799	815	79.39	25.6	102	Yes	No	No	No
Cluster-1795.43895	-1.32555	6.20492	7.35e-05	0.00148675	OE_41668	RNA polymerase II transcription elongation factor, putative	B7P445	Ixodes scapularis	69.8775	27.8812	5	[F]GO:0003746: translation elongation factor activity;[P]GO:0032968: positive regulation of transcription elongation from RNA polymerase II promoter;[P]GO:0016567: protein ubiquitination;[P]GO:0006511: ubiquitin-dependent protein catabolic process;[C]GO:0070449: elongin complex		IPR036433 Elongation factor EF1B gamma, C-terminal domain superfamily;IPR042915 BTB/POZ domain-containing protein 18;IPR042508 F-box/WD repeat-containing protein 5;IPR036959 Peptidase C12, ubiquitin carboxyl-terminal hydrolase superfamily;IPR039049 Elongin B	PF03931 Skp1 family, tetramerisation domain	219.94	1.72e-67	323	673	1	120	2		110	112	1619	120	120	93.33	7.41	100	No	No	No	No
Cluster-1795.37437	-1.89702	7.22196	7.57e-08	3.38e-06	OE_28432	venom factor-like	XP_013775397.1	Limulus polyphemus	69.8106	18.743	0					365.16	1.28e-106	184	2250	980	1698	-1		233	358	2280	1725	732	48.91	32.11	42.43	Yes	No	No	No
Cluster-1795.41812	-1.94833	6.59501	1.2e-07	5.11e-06	OE_37690	RNA-binding protein musashi, putative	B7PVI7	Ixodes scapularis	69.6642	18.0526	7	[F]GO:0003729: mRNA binding;[F]GO:0003723: RNA binding;[F]GO:0043565: sequence-specific DNA binding;[F]GO:1990837: sequence-specific double-stranded DNA binding;[C]GO:0005654: nucleoplasm;[C]GO:0005634: nucleus;[C]GO:1990904: ribonucleoprotein complex		IPR040148 Fragile X mental retardation syndrome-related protein;IPR042622 Zinc finger protein 106;IPR042153 VDR, DNA-binding domain;IPR030219 Growth factor receptor-bound protein 2;IPR040418 Protein crowded nuclei;IPR025694 Mitochondrial splicing apparatus component MNE1	PF00076 RNA recognition motif. (a.k.a. RRM, RBD, or RNP domain)	215.31	1.99e-78	719	1051	118	228	-3		103	108	2403	353	111	97.3	4.62	31.44	No	Yes	No	No
Cluster-1795.44907	-1.14146	6.06269	0.000646346	0.00939614	OE_71755	uncharacterized protein LOC111615254, partial	XP_023212435.1	Centruroides sculpturatus	69.3958	31.4526	0					137.5	8.82e-35	161	457	194	289	-3		67	80	1335	289	99	80.81	7.42	34.26	Yes	No	No	No
Cluster-1795.40712	-1.36735	6.69871	4.29e-05	0.000931891	OE_15032	A disintegrin and metalloproteinase with thrombospondin motifs 18-like, partial	OQR66332.1	Tropilaelaps mercedesae	68.8856	26.6972	2	[F]GO:0004222: metalloendopeptidase activity;[P]GO:0007229: integrin-mediated signaling pathway	EC:3.4.24	IPR039731 CAAX prenyl protease 2, eukaryotes;IPR037843 Kindlin/fermitin	PF01421 Reprolysin (M12B) family zinc metalloprotease ;PF17771 ADAM cysteine-rich domain	275.02	1.88e-81	836	1399	301	495	-1		127	144	2239	499	195	73.85	8.71	39.08	Yes	No	No	No
Cluster-1795.40711	-2.32315	7.33716	3.47e-11	3.15e-09	OE_11280	Putative uncharacterized protein	B7Q3F9	Ixodes scapularis	68.8178	13.7517	4	[F]GO:0016301: kinase activity;[P]GO:0006744: ubiquinone biosynthetic process;[C]GO:0031314: extrinsic component of mitochondrial inner membrane;[C]GO:0005739: mitochondrion		IPR042016 Apulose kinase;IPR034640 Atypical kinase COQ8A;IPR042860 MICOS complex subunit MIC25	PF03109 ABC1 family	703.36	0	1619	3679	1	622	-3		381	463	3936	642	689	67.2	17.51	107.32	No	No	No	No
Cluster-1795.42059	-1.2096	5.62995	0.000495179	0.00751977	OE_44675	elongation factor 1-alpha, partial	AMK48604.1	Rhynchophorus ferrugineus	68.7511	29.7172	3	[F]GO:0005525: GTP binding;[F]GO:0003924: GTPase activity;[F]GO:0003746: translation elongation factor activity		IPR040385 Rab-like protein 6;IPR042734 Rho-related GTP-binding protein RhoG;IPR036433 Elongation factor EF1B gamma, C-terminal domain superfamily		139.04	2.34e-38	178	477	1	98	1		73	77	1018	120	100	77	9.82	83.33	No	No	No	No
Cluster-1795.50731	-1.05031	6.38087	0.00263788	0.0296577	OE_45790	Zinc finger protein, putative	B7PHG6	Ixodes scapularis	66.8517	32.2847	4	[F]GO:0005096: GTPase activator activity;[F]GO:0046872: metal ion binding;[P]GO:0048205: COPI coating of Golgi vesicle;[C]GO:0000139: Golgi membrane		IPR042918 Pleckstrin homology domain-containing family G member 6;IPR040409 Phytochelatin synthase;IPR042336 Golgi integral membrane protein 4	PF01412 Putative GTPase activating protein for Arf	560.45	0	460	1881	1	538	-3		324	377	1904	543	545	69.17	28.62	100.37	No	No	No	No
Cluster-1795.39801	-0.965208	7.54846	0.00422097	0.043173	OE_1331	USP16, putative	ISCW015586-PA	Ixodes scapularis	66.4948	34.0603	0					434.49	4.18e-137	359	2134	78	629	-2		270	346	3239	635	604	57.28	18.65	95.12	Yes	No	No	No
Cluster-1795.20771	-1.41295	5.96296	0.000491096	0.00747291	OE_22822	MKI67 FHA domain-interacting nucleolar phosphoprotein-like	OQR77937.1	Tropilaelaps mercedesae	66.3912	24.9414	1	[F]GO:0003723: RNA binding		IPR042622 Zinc finger protein 106	PF00076 RNA recognition motif. (a.k.a. RRM, RBD, or RNP domain)	171.79	1.36e-47	174	875	23	277	3		96	141	1338	296	256	55.08	19.13	86.49	Yes	No	No	No
Cluster-1795.40754	-1.41612	5.9102	3.15e-05	0.000713304	OE_7410	hypothetical protein, partial	ACD11931.1	Isometrus maculatus	66.3861	24.8754	1	[F]GO:0003676: nucleic acid binding		IPR040050 Zinc finger protein 830		172.17	1.12e-48	711	1145	1	140	-2		91	104	1368	213	145	71.72	10.6	68.08	Yes	No	No	No
Cluster-1795.31834	-1.243	5.85666	0.000649312	0.00943363	OE_14523	Putative uncharacterized protein	B7PIY5	Ixodes scapularis	65.2169	27.5599	0				PF02114 Phosducin	313.92	2.27e-102	336	1154	1	273	-3		166	192	1417	292	274	70.07	19.34	93.84	Yes	No	No	No
Cluster-1795.41020	-1.05082	6.23536	0.0029365	0.0323537	OE_69941	X-box binding protein 1	DAA34391.1	Amblyomma variegatum	64.6447	31.2094	1	[F]GO:0003700: DNA-binding transcription factor activity		IPR042988 Homeobox protein NOBOX		117.86	2.9e-28	93	623	1	183	3		80	103	1438	203	186	55.38	12.93	91.63	Yes	No	No	No
Cluster-1795.36969	-1.11903	5.65342	0.00232026	0.0267447	OE_10268	phospholipase A2, partial	ABI52736.1	Argas monolakensis	63.9749	29.4615	3	[F]GO:0004623: phospholipase A2 activity;[P]GO:0050482: arachidonic acid secretion;[P]GO:0006644: phospholipid metabolic process	EC:3.1.1.4	IPR036444 Phospholipase A2 domain superfamily;IPR036444 Phospholipase A2 domain superfamily;IPR036444 Phospholipase A2 domain superfamily		163.31	7.83e-46	290	694	1	136	-2		77	97	1241	221	137	70.8	11.04	61.99	Yes	Yes	No	No	Glycerophospholipid metabolism;alpha-Linolenic acid metabolism;Arachidonic acid metabolism;Ether lipid metabolism	map00564;map00592;map00590;map00565
Cluster-1795.31672	-1.77798	5.35796	1.28e-06	4.25e-05	OE_7264	phosducin-like protein 3	XP_013780874.1	Limulus polyphemus	63.9649	18.6591	0					149.83	8.25e-66	440	838	2	133	-1		76	92	1144	238	133	69.17	11.63	55.88	Yes	No	No	No
Cluster-1795.28802	-1.1681	6.4141	0.00156306	0.0193724	OE_14622	importin subunit alpha-1-like	XP_013787969.1	Limulus polyphemus	62.6502	27.8835	0					687.95	0	129	1664	6	520	3		342	413	1820	520	515	80.19	28.3	99.04	No	No	No	No
Cluster-1795.43767	-1.64734	5.43637	1.34e-06	4.41e-05	OE_86194	phosphoenolpyruvate carboxykinase	ABO61883.1	Rhipicephalus microplus	62.5322	19.9564	4	[F]GO:0005525: GTP binding;[F]GO:0016301: kinase activity;[F]GO:0004613: phosphoenolpyruvate carboxykinase (GTP) activity;[P]GO:0006094: gluconeogenesis	EC:4.1.1.32	IPR040385 Rab-like protein 6;IPR042016 Apulose kinase;IPR018091 Phosphoenolpyruvate carboxykinase, GTP-utilising, conserved site;IPR035078 Phosphoenolpyruvate carboxykinase, GTP-utilising, N-terminal		416.77	4.6e-139	2	655	347	564	-3		187	201	1179	636	218	92.2	18.49	34.28	Yes	No	No	No	Glycolysis / Gluconeogenesis;Citrate cycle (TCA cycle);Pyruvate metabolism	map00010;map00020;map00620
Cluster-1795.39431	-1.27098	6.29545	0.000163383	0.00295668	OE_28668	G-3-P dehydrogenase, putative, partial	EEC05748.1	Ixodes scapularis	62.121	25.7384	4	[F]GO:0003729: mRNA binding;[F]GO:0003723: RNA binding;[C]GO:0005634: nucleus;[C]GO:1990904: ribonucleoprotein complex		IPR040148 Fragile X mental retardation syndrome-related protein;IPR042622 Zinc finger protein 106;IPR040418 Protein crowded nuclei;IPR025694 Mitochondrial splicing apparatus component MNE1	PF00076 RNA recognition motif. (a.k.a. RRM, RBD, or RNP domain);PF18360 Heterogeneous nuclear ribonucleoprotein Q acidic domain	728.4	0	465	1754	10	428	-2		369	389	1860	438	433	89.84	23.28	98.86	Yes	No	No	No
Cluster-1795.46320	-0.943195	7.03025	0.00459719	0.0462675	OE_86231	staphylococcal nuclease domain-containing protein 1-like, partial	XP_013790031.1	Limulus polyphemus	61.8736	32.1773	0					583.56	0	1	1272	375	797	-3		289	349	2633	799	426	81.92	16.18	53.32	Yes	Yes	No	No
Cluster-1795.14875	-1.57503	6.88668	2.45e-06	7.58e-05	OE_1752	WD repeat-containing protein 75-like	XP_013778606.1	Limulus polyphemus	61.7202	20.7144	0					478.79	2.39e-152	545	2842	20	752	-2		305	424	2984	839	780	54.36	26.14	92.97	Yes	No	No	No
Cluster-1795.59299	-2.02491	5.29311	9.91e-08	4.31e-06	OE_87033	Coiled-coil domain-containing protein, putative	B7Q6L6	Ixodes scapularis	61.0808	15.0168	0				PF06244 Coiled-coil domain-containing protein 124 /Oxs1	210.69	2.05e-64	370	1026	1	202	-1		122	138	1167	204	220	62.73	18.85	107.84	Yes	No	No	No
Cluster-1795.44065	-2.10823	4.61537	1.7e-08	8.79e-07	OE_55713	salivary lipid interacting protein	ABR23350.1	Ornithodoros parkeri	60.2414	13.9737	0					132.49	2.93e-36	242	553	29	130	2		66	78	694	185	104	75	14.99	56.22	Yes	Yes	No	No
Cluster-1795.47502	-1.81059	5.05313	1.79e-07	7.32e-06	OE_86175	Putative uncharacterized protein	B7Q8U5	Ixodes scapularis	60.0929	17.1346	0					69.71	4.35e-11	215	508	1	80	-3		35	61	840	370	98	62.24	11.67	26.49	No	No	No	No
Cluster-1795.55575	-1.17604	5.66236	0.00104193	0.0139724	OE_69817	Nucleosome assembly protein NAP-1, putative (Fragment)	B7PE36	Ixodes scapularis	60.0175	26.5663	2	[P]GO:0006334: nucleosome assembly;[C]GO:0005634: nucleus		IPR021171 Core histone macro-H2A;IPR040418 Protein crowded nuclei	PF00956 Nucleosome assembly protein (NAP)	504.98	5.55e-177	6	1028	11	359	3		252	289	1183	407	352	82.1	29.75	86.49	Yes	No	No	No
Cluster-1795.70555	-1.2682	6.40648	0.00105419	0.0141117	OE_46611	T-complex protein 1 subunit gamma-like	XP_013781701.1	Limulus polyphemus	59.5163	24.71	0					726.09	0	460	1854	8	471	-3		357	416	1859	551	465	89.46	25.01	84.39	No	No	Probable	No
Cluster-1795.53700	-1.39571	6.65521	4.71e-05	0.00100974	OE_12636	Putative uncharacterized protein	B7PTL1	Ixodes scapularis	59.2418	22.5175	0					82.42	4.58e-15	1770	2177	82	217	-1		43	70	2729	223	136	51.47	4.98	60.99	No	No	No	No
Cluster-1795.15093	-1.11275	6.67097	0.000745996	0.0106041	OE_8107	Transmembrane protein 41B, putative (Fragment)	B7P0X8	Ixodes scapularis	58.8709	27.2221	1	[C]GO:0016021: integral component of membrane		IPR042473 V-type immunoglobulin domain-containing suppressor of T-cell activation	PF09335 SNARE associated Golgi protein	366.7	1.46e-119	1732	2364	4	214	-2		181	187	2530	214	211	88.63	8.34	98.6	Yes	Yes	No	No
Cluster-1795.11936	-1.35234	5.57532	5.67e-05	0.00118651	OE_26059	interleukin enhancer-binding factor 2 homolog	XP_023225619.1	Centruroides sculpturatus	58.7481	23.0106	0					449.51	7.92e-155	160	1191	17	340	-1		228	267	1347	367	346	77.17	25.69	94.28	Yes	No	No	No
Cluster-1795.44029	-1.12591	6.10671	0.00188703	0.0226188	OE_39017	Nucleosome assembly protein NAP-1, putative (Fragment)	B7PE36	Ixodes scapularis	58.6948	26.8987	2	[P]GO:0006334: nucleosome assembly;[C]GO:0005634: nucleus		IPR021171 Core histone macro-H2A;IPR040418 Protein crowded nuclei	PF00956 Nucleosome assembly protein (NAP)	499.98	1.2e-172	339	1340	11	352	3		250	285	1626	407	345	82.61	21.22	84.77	Yes	No	No	No
Cluster-1795.40496	-1.1045	6.26553	0.000825868	0.0115422	OE_92259	elongation factor 1-alpha, partial	ATY50296.1	Bdella longicornis	58.1762	27.0538	3	[F]GO:0005525: GTP binding;[F]GO:0003924: GTPase activity;[F]GO:0003746: translation elongation factor activity		IPR040385 Rab-like protein 6;IPR042734 Rho-related GTP-binding protein RhoG;IPR036433 Elongation factor EF1B gamma, C-terminal domain superfamily		328.18	2.39e-104	583	1440	110	394	1		191	208	1854	409	297	70.03	16.02	72.62	No	No	No	No
Cluster-1795.46525	-1.10107	6.35836	0.000854983	0.011886	OE_76602	splicing factor 3B subunit 2-like	XP_023218501.1	Centruroides sculpturatus	58.1171	27.093	0					706.83	0	138	1664	141	662	-1		352	403	2123	687	522	77.2	24.59	75.98	Yes	No	No	No
Cluster-1795.40493	-1.10439	5.29389	0.00130359	0.0167804	OE_44672	hypothetical protein, partial	ACD12000.1	Isometrus maculatus	58.1004	27.0124	2	[F]GO:0005525: GTP binding;[F]GO:0003924: GTPase activity		IPR040385 Rab-like protein 6;IPR042734 Rho-related GTP-binding protein RhoG		268.09	1.68e-87	178	876	1	192	1		154	162	911	246	233	69.53	25.58	94.72	No	No	No	No
Cluster-1795.19682	-1.44189	7.68199	1.71e-05	0.000418125	OE_1602	HEAT repeat-containing protein 3-like	XP_013773304.1	Limulus polyphemus	58.0129	21.3524	0					448.74	1.37e-137	3035	4996	1	659	-1		284	396	5074	661	675	58.67	13.3	102.12	No	No	No	No
Cluster-1795.39590	-0.944665	7.4965	0.00383302	0.0400281	OE_7374	cold shock domain-containing protein E1-like	XP_022689597.1	Varroa jacobsoni	57.8772	30.0692	0					501.13	2.35e-158	1634	3664	32	732	-2		302	416	4085	743	733	56.75	17.94	98.65	Yes	No	No	No
Cluster-1795.42125	-2.02985	4.01954	6.56e-07	2.35e-05	OE_93561	salivary lipid interacting protein	ABR23350.1	Ornithodoros parkeri	57.0692	13.9862	0					144.44	6.42e-42	3	365	35	152	-2		74	86	492	185	121	71.07	24.59	65.41	Yes	No	No	No
Cluster-1795.77312	-1.19547	5.9169	0.000329099	0.00533387	OE_86540	protein tumorous imaginal discs, mitochondrial-like isoform X1	XP_003701855.1	Megachile rotundata	56.8827	24.8376	0					538.11	0	89	1300	84	491	-3		261	328	1530	522	413	79.42	26.99	79.12	Yes	No	No	No
Cluster-1795.49873	-1.36277	6.24578	5.58e-05	0.00117148	OE_94992	G-3-P dehydrogenase, putative, partial	EEC05748.1	Ixodes scapularis	56.0436	21.7886	4	[F]GO:0003729: mRNA binding;[F]GO:0003723: RNA binding;[C]GO:0005634: nucleus;[C]GO:1990904: ribonucleoprotein complex		IPR040148 Fragile X mental retardation syndrome-related protein;IPR042622 Zinc finger protein 106;IPR040418 Protein crowded nuclei;IPR025694 Mitochondrial splicing apparatus component MNE1	PF00076 RNA recognition motif. (a.k.a. RRM, RBD, or RNP domain);PF18360 Heterogeneous nuclear ribonucleoprotein Q acidic domain	728.4	0	648	1937	10	428	-1		369	389	2033	438	433	89.84	21.3	98.86	Yes	No	No	No
Cluster-1795.19777	-1.64887	6.01577	9.52e-07	3.28e-05	OE_14552	Receptor-transporting protein, putative	B7PZL9	Ixodes scapularis	55.8514	17.8077	3	[F]GO:0031849: olfactory receptor binding;[P]GO:0051205: protein insertion into membrane;[P]GO:0006612: protein targeting to membrane			PF13695 Zinc-binding domain	323.55	2.12e-106	298	765	1	156	1		144	150	1823	156	156	96.15	8.56	100	No	No	No	No
Cluster-1795.45194	-0.973053	7.74311	0.00324184	0.0350459	OE_22527	cold shock domain-containing protein E1-like	XP_013777445.1	Limulus polyphemus	55.7332	28.3907	0					821.23	0	1243	3411	45	812	1		440	548	5049	877	793	69.1	15.71	90.42	Yes	No	No	No
Cluster-1795.31832	-1.23969	6.46439	0.000262885	0.00442807	OE_76744	GTP-binding protein CRFG/NOG1, putative	ISCW017457-PA	Ixodes scapularis	55.0774	23.3256	0					937.95	0	420	2147	1	575	-2		470	509	2223	623	576	88.37	25.91	92.46	No	No	No	No
Cluster-1795.48920	-1.47128	5.08059	0.000896455	0.0123654	OE_94236	Putative uncharacterized protein	B7P0U1	Ixodes scapularis	54.9973	19.8484	1	[C]GO:0030687: preribosome, large subunit precursor			PF01201 Ribosomal protein S8e	300.44	4.46e-100	25	756	47	260	1		159	181	900	260	245	73.88	27.22	94.23	No	No	No	No
Cluster-1795.25460	-1.60219	5.0623	1.69e-05	0.000413617	OE_86174	Putative uncharacterized protein	B7Q8U5	Ixodes scapularis	54.7495	18.0428	0					80.49	1.12e-14	547	888	95	227	-2		52	73	889	370	133	54.89	14.96	35.95	Yes	No	No	No
Cluster-1795.58948	-1.46906	5.98845	2.13e-05	0.000507588	OE_81615	Disrupter of silencing SAS10, putative	B7Q4P6	Ixodes scapularis	54.7019	19.7622	3	[P]GO:0000462: maturation of SSU-rRNA from tricistronic rRNA transcript (SSU-rRNA, 5.8S rRNA, LSU-rRNA);[C]GO:0005730: nucleolus;[C]GO:0032040: small-subunit processome		IPR028160 Ribosome biogenesis protein Slx9-like;IPR039191 Srp40/Nopp140;IPR013934 Small-subunit processome, Utp13	PF04000 Sas10/Utp3/C1D family;PF09368 Sas10 C-terminal domain	477.25	5.6e-161	190	1710	7	501	-1		258	341	1893	501	509	66.99	26.89	101.6	Yes	No	No	No
Cluster-1795.41600	-1.73579	6.79712	2.09e-07	8.4e-06	OE_45450	Protein slowmo, putative (Fragment)	B7PD53	Ixodes scapularis	54.5228	16.3705	3	[F]GO:1990050: phosphatidic acid transfer activity;[P]GO:0015914: phospholipid transport;[C]GO:0005758: mitochondrial intermembrane space		IPR030970 Probable phospholipid ABC transporter-binding protein MlaD;IPR039870 Cytochrome oxidase assembly factor 4-like	PF04707 PRELI-like family	337.42	3.44e-106	1574	2194	11	205	-3		167	184	3321	207	207	88.89	6.23	100	No	No	No	No
Cluster-1795.39593	-0.965673	7.06938	0.0031448	0.0342034	OE_94262	cold shock domain-containing protein E1	XP_012279281.1	Orussus abietinus	54.4043	27.8567	0					262.69	4.32e-129	706	1839	524	885	1		163	226	3308	888	385	58.7	11.64	43.36	No	No	No	No
Cluster-1795.24956	-0.961895	6.63013	0.00431944	0.0439539	OE_12434	EH domain-containing protein 3-like protein	RWS17542.1	Dinothrombium tinctorium	53.5912	27.5106	3	[F]GO:0005509: calcium ion binding;[F]GO:0005525: GTP binding;[P]GO:0032456: endocytic recycling		IPR042798 EF-hand calcium-binding domain-containing protein 9;IPR040385 Rab-like protein 6;IPR040047 Syndetin		924.47	0	615	2210	1	533	-1		446	499	2522	533	533	93.62	21.13	100	Yes	Yes	No	No
Cluster-1795.43487	-1.6699	5.32312	1.26e-05	0.000319852	OE_12458	Phosphoenolpyruvate carboxykinase [GTP], mitochondrial, partial	KFM82167.1	Stegodyphus mimosarum	53.4665	16.791	4	[F]GO:0005525: GTP binding;[F]GO:0016301: kinase activity;[F]GO:0004613: phosphoenolpyruvate carboxykinase (GTP) activity;[P]GO:0006094: gluconeogenesis	EC:4.1.1.32	IPR040385 Rab-like protein 6;IPR042016 Apulose kinase;IPR018091 Phosphoenolpyruvate carboxykinase, GTP-utilising, conserved site;IPR035078 Phosphoenolpyruvate carboxykinase, GTP-utilising, N-terminal	PF00821 Phosphoenolpyruvate carboxykinase C-terminal P-loop domain;PF17297 Phosphoenolpyruvate carboxykinase N-terminal domain	546.58	0	3	1040	16	360	-3		255	291	1201	467	346	84.1	28.81	74.09	No	No	No	No	Glycolysis / Gluconeogenesis;Citrate cycle (TCA cycle);Pyruvate metabolism	map00010;map00020;map00620
Cluster-1795.53784	-1.01517	6.67363	0.00195694	0.0232785	OE_72311	protein zer-1 homolog	XP_023223451.1	Centruroides sculpturatus	53.1079	26.2757	0					963.37	0	132	2444	4	785	-2		505	609	2709	788	794	76.7	29.31	100.76	No	No	No	No
Cluster-1795.34345	-1.28326	7.41662	0.000125889	0.0023584	OE_895	DEAD box ATP-dependent RNA helicase, putative	B7QER9	Ixodes scapularis	53.0254	21.7871	6	[F]GO:0005524: ATP binding;[F]GO:0004386: helicase activity;[F]GO:0003729: mRNA binding;[F]GO:0003723: RNA binding;[C]GO:0071013: catalytic step 2 spliceosome;[C]GO:0005730: nucleolus		IPR037219 Peptidase M41-like;IPR030881 DEAD-box ATP-dependent RNA helicase CshB;IPR040148 Fragile X mental retardation syndrome-related protein;IPR042622 Zinc finger protein 106;IPR032847 Pre-mRNA-processing factor 17;IPR039191 Srp40/Nopp140	PF00270 DEAD/DEAH box helicase;PF00271 Helicase conserved C-terminal domain	769.23	0	129	1328	3	402	3		384	396	4402	402	400	99	9.09	99.5	No	No	No	No
Cluster-1795.49168	-0.978668	7.54021	0.00263528	0.0296415	OE_87489	VAMP-associated protein involved in inositol metabolism, putative	B7QEF1	Ixodes scapularis	52.7528	26.7691	7	[F]GO:0033149: FFAT motif binding;[P]GO:0090158: endoplasmic reticulum membrane organization;[P]GO:0061817: endoplasmic reticulum-plasma membrane tethering;[P]GO:0070972: protein localization to endoplasmic reticulum;[C]GO:0005789: endoplasmic reticulum membrane;[C]GO:0016021: integral component of membrane;[C]GO:0005886: plasma membrane		IPR030229 Vesicle-associated membrane protein-associated protein A;IPR037765 Tricalbin, C2B domain;IPR030229 Vesicle-associated membrane protein-associated protein A;IPR039955 Signal peptidase complex-like protein DTM1;IPR042473 V-type immunoglobulin domain-containing suppressor of T-cell activation;IPR042425 Protein APCDD1	PF00635 MSP (Major sperm protein) domain	372.09	2.1e-115	4011	4799	1	264	-1		188	218	5093	264	265	82.26	5.2	100.38	Yes	Yes	No	No
Cluster-1795.41346	-2.0906	6.62931	9.82e-10	6.68e-08	OE_7208	protein O-linked-mannose beta-1,4-N-acetylglucosaminyltransferase 2-like	XP_023241449.1	Centruroides sculpturatus	52.496	12.3259	0					377.1	1.07e-117	2312	3421	29	394	-3		184	252	3522	405	372	67.74	10.56	91.85	No	No	No	Yes
Cluster-1795.56628	-1.87205	7.39186	5.68e-08	2.61e-06	OE_31772	Putative uncharacterized protein	B7PJF7	Ixodes scapularis	52.1285	14.2388	1	[C]GO:0016021: integral component of membrane		IPR042473 V-type immunoglobulin domain-containing suppressor of T-cell activation	PF05602 Cleft lip and palate transmembrane protein 1 (CLPTM1)	848.97	0	364	2109	53	626	1		415	469	4877	637	595	78.82	12.2	93.41	Yes	Yes	No	No
Cluster-1795.33284	-2.13091	5.88031	4.32e-08	2.04e-06	OE_55403	intramitochondrial sorting protein family protein	DAA34298.1	Amblyomma variegatum	52.0859	11.8834	1	[C]GO:0005758: mitochondrial intermembrane space		IPR039870 Cytochrome oxidase assembly factor 4-like		318.16	1.24e-103	1086	1673	1	196	-2		155	178	1794	208	197	90.36	10.98	94.71	No	No	No	No
Cluster-1795.52830	-0.936535	6.19996	0.00468051	0.0469713	OE_19053	Protein transport protein Sec61 subunit alpha isoform 2, partial	KFM79307.1	Stegodyphus mimosarum	51.3975	26.8518	2	[P]GO:0015031: protein transport;[C]GO:0016021: integral component of membrane		IPR039937 Sorting nexin SNX20/SNX21;IPR042473 V-type immunoglobulin domain-containing suppressor of T-cell activation	PF00344 SecY translocase;PF10559 Plug domain of Sec61p	821.23	0	354	1694	26	469	3		422	425	2018	469	447	95.08	22.15	95.31	Yes	Yes	No	No
Cluster-1795.36137	-1.04002	6.23921	0.00157948	0.0195387	OE_7395	isobutyryl-CoA dehydrogenase, mitochondrial-like isoform X3	XP_022239010.1	Limulus polyphemus	51.3776	24.9862	0					542.73	0	853	2037	3	398	-2		254	324	2191	398	396	81.82	18.07	99.5	Yes	No	No	No
Cluster-1795.10340	-2.60428	4.15611	5.71e-08	2.63e-06	OE_11398	uncharacterized protein LOC111429109	XP_022920685.1	Onthophagus taurus	51.2299	8.43803	0					47.37	2.43e-05	441	545	17	51	-1		22	29	674	51	35	82.86	5.19	68.63	Yes	No	No	No
Cluster-1795.40755	-1.18355	6.04432	0.000400318	0.00629832	OE_28515	hypothetical protein, partial	ACD11931.1	Isometrus maculatus	50.8615	22.3942	1	[F]GO:0003676: nucleic acid binding		IPR040050 Zinc finger protein 830		171.4	5.5e-47	1275	1715	1	140	-3		91	107	1927	213	147	72.79	7.63	69.01	Yes	No	No	No
Cluster-1795.45571	-1.592	7.44195	5.44e-06	0.000152679	OE_41526	Longevity assurance factor, putative	B7PFQ1	Ixodes scapularis	50.6264	16.7947	5	[F]GO:0003677: DNA binding;[F]GO:0050291: sphingosine N-acyltransferase activity;[P]GO:0046513: ceramide biosynthetic process;[C]GO:0005783: endoplasmic reticulum;[C]GO:0016021: integral component of membrane	EC:2.3.1.24	IPR042839 Forkhead box protein M1;IPR039488 Dolichyl pyrophosphate Man9GlcNAc2 alpha-1,3-glucosyltransferase;IPR042473 V-type immunoglobulin domain-containing suppressor of T-cell activation	PF03798 TLC domain	345.51	5.13e-104	3	647	162	385	3		174	181	5361	385	233	77.68	4.35	60.52	No	Yes	No	No	Sphingolipid metabolism	map00600
Cluster-1795.40221	-1.16561	4.99171	0.000919349	0.0126115	OE_44673	translation elongation factor EF-1 alpha/Tu, putative	ISCW020299-PA	Ixodes scapularis	50.4063	22.4579	0					149.44	1.07e-69	512	829	99	192	2		83	83	864	462	106	78.3	12.27	22.94	No	No	No	No
Cluster-1795.29838	-1.65573	6.40981	3e-06	9.03e-05	OE_55818	Cellular protein, putative	B7Q3L4	Ixodes scapularis	50.2155	15.94	5	[F]GO:0008097: 5S rRNA binding;[P]GO:0000027: ribosomal large subunit assembly;[P]GO:0006364: rRNA processing;[C]GO:0005730: nucleolus;[C]GO:0005654: nucleoplasm		IPR029751 Ribosomal protein L25;IPR039770 Ribosome biogenesis protein Rpf2;IPR039754 Pre-rRNA-processing protein Esf1;IPR039191 Srp40/Nopp140;IPR030219 Growth factor receptor-bound protein 2	PF07767 Nop53 (60S ribosomal biogenesis)	265.39	1.97e-94	111	1019	70	380	3		145	189	2560	452	311	60.77	12.15	68.81	Yes	No	No	No
Cluster-1795.40168	-1.31694	5.89399	9.72e-05	0.00189004	OE_71608	pleckstrin homology domain-containing family B member 2-like isoform X2	XP_022245900.1	Limulus polyphemus	49.7913	19.9856	0					203.76	5.09e-60	7	498	1	161	1		103	121	1830	164	165	73.33	9.02	100.61	No	No	No	No
Cluster-1795.56626	-1.82281	7.37956	8.34e-08	3.7e-06	OE_20802	Putative uncharacterized protein	B7PJF7	Ixodes scapularis	49.4469	13.9758	1	[C]GO:0016021: integral component of membrane		IPR042473 V-type immunoglobulin domain-containing suppressor of T-cell activation	PF05602 Cleft lip and palate transmembrane protein 1 (CLPTM1)	848.97	0	2899	4644	53	626	-1		416	471	5049	637	595	79.16	11.78	93.41	Yes	Yes	No	No
Cluster-1795.56259	-1.62484	6.34233	2.45e-06	7.58e-05	OE_41733	methionine adenosyltransferase, putative	ISCW004274-PA	Ixodes scapularis	49.0942	15.9193	0					457.99	6e-153	1591	2355	80	334	-1		222	236	2547	341	255	92.55	10.01	74.78	Yes	No	No	No
Cluster-1795.38523	-1.86504	6.08566	6.74e-08	3.05e-06	OE_1889	ATP-dependent RNA helicase DDX18-like	XP_022673505.1	Varroa destructor	48.7635	13.3828	0					741.5	0	679	2340	16	562	-1		385	437	2526	566	556	78.6	22.01	98.23	Yes	No	No	No
Cluster-1795.15832	-1.11173	6.56949	0.00203536	0.0240124	OE_26819	26S protease regulatory subunit 7	PRD24607.1	Nephila clavipes	48.7064	22.5407	5	[F]GO:0005524: ATP binding;[F]GO:0008233: peptidase activity;[F]GO:0036402: proteasome-activating ATPase activity;[P]GO:0030163: protein catabolic process;[C]GO:0005737: cytoplasm	EC:3.4	IPR037219 Peptidase M41-like;IPR039561 Peptidase M15C;IPR035256 26S Proteasome regulatory subunit 6B;IPR027065 Lon protease;IPR037296 Staphostatin A/B		727.63	0	1398	2702	1	434	-2		375	383	2796	434	435	88.05	15.56	100.23	No	No	No	No
Cluster-1795.15038	-1.73857	5.19817	1.76e-06	5.64e-05	OE_81747	protein phosphatase 1 regulatory subunit 7-like	XP_021003122.1	Parasteatoda tepidariorum	48.4978	14.5371	0					322.78	7.67e-106	8	910	41	341	-1		169	210	1258	343	301	69.77	23.93	87.76	No	No	No	No
Cluster-1795.50609	-1.29483	7.55998	0.000471416	0.00723024	OE_634	TPR repeat-containing protein	B7PLX3	Ixodes scapularis	48.4877	19.7647	4	[F]GO:0005052: peroxisome matrix targeting signal-1 binding;[P]GO:0016560: protein import into peroxisome matrix, docking;[C]GO:0005829: cytosol;[C]GO:0005778: peroxisomal membrane		IPR035463 Peroxin 13;IPR031264 Retinol-binding protein 1;IPR031237 ATP-binding cassette sub-family D member 1	PF13432 Tetratricopeptide repeat	580.87	0	4576	5637	279	633	-1		289	314	5715	633	356	88.2	6.23	56.24	No	No	No	No
Cluster-1795.24752	-0.965485	6.46338	0.00404942	0.0418146	OE_26545	Rgs-gaip interacting protein gipc, putative (Fragment)	B7P2I3	Ixodes scapularis	48.0108	24.5876	0				PF00595 PDZ domain	548.13	0	327	1352	1	343	3		281	298	2604	343	347	85.88	13.33	101.17	No	No	No	No
Cluster-1795.43992	-1.62572	5.44349	1.31e-06	4.35e-05	OE_86195	phosphoenolpyruvate carboxykinase	ABO61883.1	Rhipicephalus microplus	47.7009	15.4561	4	[F]GO:0005525: GTP binding;[F]GO:0016301: kinase activity;[F]GO:0004613: phosphoenolpyruvate carboxykinase (GTP) activity;[P]GO:0006094: gluconeogenesis	EC:4.1.1.32	IPR040385 Rab-like protein 6;IPR042016 Apulose kinase;IPR018091 Phosphoenolpyruvate carboxykinase, GTP-utilising, conserved site;IPR035078 Phosphoenolpyruvate carboxykinase, GTP-utilising, N-terminal		412.54	1.18e-135	2	646	350	564	-3		186	198	1521	636	215	92.09	14.14	33.81	Yes	No	No	No	Glycolysis / Gluconeogenesis;Citrate cycle (TCA cycle);Pyruvate metabolism	map00010;map00020;map00620
Cluster-1795.6100	-1.13726	6.13159	0.000897263	0.0123731	OE_14403	zinc finger protein ZPR1	XP_003740879.1	Galendromus occidentalis	47.5127	21.6036	0					466.08	3.9e-157	519	1790	27	454	-3		228	306	1906	462	428	71.5	22.46	92.64	Yes	No	No	No
Cluster-1795.12870	-1.58871	6.18972	2.44e-06	7.55e-05	OE_27002	structure-specific recognition protein, putative	ISCW020032-PA	Ixodes scapularis	47.0115	15.6278	0					904.82	0	194	2281	1	675	-3		475	520	2400	730	702	74.07	29.25	96.16	Yes	No	No	No
Cluster-1795.67020	-1.63632	5.42303	1.5e-06	4.88e-05	OE_46158	Disrupter of silencing SAS10, putative	B7Q4P6	Ixodes scapularis	46.7671	15.0405	3	[P]GO:0000462: maturation of SSU-rRNA from tricistronic rRNA transcript (SSU-rRNA, 5.8S rRNA, LSU-rRNA);[C]GO:0005730: nucleolus;[C]GO:0032040: small-subunit processome		IPR028160 Ribosome biogenesis protein Slx9-like;IPR039191 Srp40/Nopp140;IPR013934 Small-subunit processome, Utp13	PF04000 Sas10/Utp3/C1D family;PF09368 Sas10 C-terminal domain	386.34	2.4e-127	241	1443	1	397	-3		203	274	1496	501	403	67.99	26.94	80.44	Yes	No	No	No
Cluster-1795.26606	-1.58208	6.55711	3.46e-06	0.000102311	OE_7794	5&apos;-&gt;3&apos; exoribonuclease, putative (Fragment)	B7QH01	Ixodes scapularis	46.6798	15.5884	4	[F]GO:0004534: 5'-3' exoribonuclease activity;[F]GO:0003676: nucleic acid binding;[F]GO:0008270: zinc ion binding;[C]GO:0005634: nucleus	EC:3.1.13	IPR030879 Ribonuclease J, archaea;IPR040050 Zinc finger protein 830;IPR040204 E3 ubiquitin-protein ligase UBR7;IPR040418 Protein crowded nuclei	PF03159 XRN 5'-3' exonuclease N-terminus;PF17846 Xrn1 helical domain	1207.2	0	538	2955	1	758	-3		603	661	3197	759	812	81.4	25.4	106.98	Yes	Yes	No	No
Cluster-1795.12406	-0.972517	6.69664	0.00301294	0.0330389	OE_2741	Myb transforming protein, putative	B7QH38	Ixodes scapularis	46.491	23.6923	1	[F]GO:0003677: DNA binding		IPR042839 Forkhead box protein M1	PF11831 pre-mRNA splicing factor component;PF13921 Myb-like DNA-binding domain	1159.44	0	344	2740	1	803	2		602	660	2812	805	806	81.89	28.66	100.12	Yes	No	No	No
Cluster-1795.21422	-1.29652	5.42482	0.000146899	0.0026914	OE_22672	serine/threonine-protein phosphatase 2A activator-like	XP_013783772.1	Limulus polyphemus	45.8011	18.6492	0					427.17	4.63e-146	270	1160	19	315	-3		195	243	1492	318	297	81.82	19.91	93.4	No	No	No	No
Cluster-1795.33725	-1.60119	4.62572	4.98e-06	0.000141423	OE_29994	prolactin regulatory element-binding protein-like isoform X2	XP_023228837.1	Centruroides sculpturatus	45.4772	14.9825	0					153.3	4.98e-41	39	665	46	245	-2		87	120	825	449	215	55.81	26.06	47.88	Yes	No	No	No
Cluster-1795.39781	-2.06676	5.10877	1.25e-08	6.68e-07	OE_38403	salivary lipid interacting protein	ABR23350.1	Ornithodoros parkeri	45.3209	10.8216	0					132.49	3.4e-34	749	1060	29	130	-2		66	78	1295	185	104	75	8.03	56.22	Yes	Yes	No	Yes
Cluster-1795.49868	-1.28895	5.34043	0.000329919	0.00534359	OE_10265	G-3-P dehydrogenase, putative, partial	EEC05748.1	Ixodes scapularis	45.0978	18.4565	4	[F]GO:0003729: mRNA binding;[F]GO:0003723: RNA binding;[C]GO:0005634: nucleus;[C]GO:1990904: ribonucleoprotein complex		IPR040148 Fragile X mental retardation syndrome-related protein;IPR042622 Zinc finger protein 106;IPR040418 Protein crowded nuclei;IPR025694 Mitochondrial splicing apparatus component MNE1	PF00076 RNA recognition motif. (a.k.a. RRM, RBD, or RNP domain);PF18360 Heterogeneous nuclear ribonucleoprotein Q acidic domain	285.42	1.36e-89	873	1340	274	428	-2		143	150	1341	438	156	96.15	11.63	35.62	Yes	No	No	No
Cluster-1795.43328	-1.07722	5.0367	0.00498752	0.0493389	OE_44983	microtubule-binding protein	ABR23352.1	Ornithodoros parkeri	44.9979	21.3367	0					97.06	5.74e-22	587	979	1	101	-1		69	77	1042	148	133	57.89	12.76	89.86	Yes	No	No	No
Cluster-1795.39629	-1.06801	7.11222	0.00133431	0.017076	OE_7759	Coiled-coil domain-containing protein 47, partial	KFM75654.1	Stegodyphus mimosarum	44.9675	21.4466	1	[C]GO:0016021: integral component of membrane		IPR042473 V-type immunoglobulin domain-containing suppressor of T-cell activation	PF07946 Protein of unknown function (DUF1682)	488.03	5.72e-157	402	1520	97	471	3		239	292	4171	471	375	77.87	8.99	79.62	Yes	No	No	Yes
Cluster-1795.44025	-2.08174	4.01435	2.78e-07	1.09e-05	OE_93563	salivary lipid interacting protein	ABR23350.1	Ornithodoros parkeri	44.7821	10.586	0					144.05	4.49e-41	5	340	42	152	-1		71	83	628	185	112	74.11	17.83	60.54	Yes	No	No	No
Cluster-1795.8504	-1.46523	5.92764	1.12e-05	0.000288388	OE_7626	Protein Peter pan, putative	B7PQN7	Ixodes scapularis	44.6928	16.1868	2	[P]GO:0000027: ribosomal large subunit assembly;[C]GO:0030687: preribosome, large subunit precursor		IPR039770 Ribosome biogenesis protein Rpf2	PF04427 Brix domain	520.01	1.6e-176	199	1650	1	480	1		281	349	2212	480	492	70.93	22.24	102.5	Yes	No	No	No
Cluster-1795.43990	-1.56461	6.62952	8.4e-06	0.000224453	OE_28466	phosphoenolpyruvate carboxykinase	ABO61883.1	Rhipicephalus microplus	44.2344	14.9559	4	[F]GO:0005525: GTP binding;[F]GO:0016301: kinase activity;[F]GO:0004613: phosphoenolpyruvate carboxykinase (GTP) activity;[P]GO:0006094: gluconeogenesis	EC:4.1.1.32	IPR040385 Rab-like protein 6;IPR042016 Apulose kinase;IPR018091 Phosphoenolpyruvate carboxykinase, GTP-utilising, conserved site;IPR035078 Phosphoenolpyruvate carboxykinase, GTP-utilising, N-terminal		327.02	1.55e-95	2957	3511	452	636	-3		147	168	3828	636	185	90.81	4.83	29.09	No	No	No	No	Glycolysis / Gluconeogenesis;Citrate cycle (TCA cycle);Pyruvate metabolism	map00010;map00020;map00620
Cluster-1795.41482	-1.07275	6.66441	0.00196802	0.023388	OE_10088	calbindin-32	XP_003745759.1	Galendromus occidentalis	44.2249	21.0259	0					514.61	2.9e-172	2197	3090	1	304	-1		262	278	3351	312	304	91.45	9.07	97.44	No	No	No	No
Cluster-1795.70325	-1.05402	5.67041	0.00227766	0.0263441	OE_12951	glutamate-rich WD repeat-containing protein 1-like	XP_013773333.1	Limulus polyphemus	44.0245	21.1974	0					601.67	0	55	1371	9	442	-2		290	346	1453	443	441	78.46	30.35	99.55	Yes	No	No	No
Cluster-1795.58682	-1.2133	7.13663	0.000580283	0.00859885	OE_1241	Ran-binding protein, putative	B7P622	Ixodes scapularis	43.8017	18.8879	4	[F]GO:0008536: Ran GTPase binding;[P]GO:0006606: protein import into nucleus;[C]GO:0005829: cytosol;[C]GO:0005635: nuclear envelope		IPR040017 Exportin-T;IPR040150 RNA polymerase II nuclear localization protein Iwr1;IPR031264 Retinol-binding protein 1;IPR040202 Nucleus export protein Brl1/Brr6	PF03810 Importin-beta N-terminal domain	1395.56	0	1234	4209	1	971	-2		717	793	4306	1035	996	79.62	23.13	96.23	Yes	No	No	No
Cluster-1795.49111	-1.81686	7.2565	3.37e-05	0.000755613	OE_12815	venom factor-like	XP_013775397.1	Limulus polyphemus	43.785	12.4225	0					621.7	0	99	3104	324	1325	-3		356	570	3115	1725	1023	55.72	32.84	59.3	Yes	No	No	No
Cluster-1795.30570	-1.02997	7.6729	0.00411663	0.0423416	OE_2826	Serine/threonine protein kinase TAO1, putative (Fragment)	B7QHH7	Ixodes scapularis	43.5901	21.345	8	[F]GO:0005524: ATP binding;[F]GO:0004709: MAP kinase kinase kinase activity;[F]GO:0004674: protein serine/threonine kinase activity;[P]GO:0000186: activation of MAPKK activity;[P]GO:0032147: activation of protein kinase activity;[P]GO:0023014: signal transduction by protein phosphorylation;[C]GO:0005737: cytoplasm;[C]GO:0005634: nucleus	EC:2.7.11.25	IPR037219 Peptidase M41-like;IPR032938 Mitogen-activated protein kinase kinase kinase MLT;IPR042870 DAPK3, catalytic domain;IPR036722 CART, C-terminal domain superfamily;IPR009675 TPX2;IPR037296 Staphostatin A/B;IPR040418 Protein crowded nuclei	PF00069 Protein kinase domain	668.31	0	1341	2852	372	898	3		361	393	6131	898	536	73.32	8.74	59.69	Yes	No	No	No
Cluster-1795.28237	-1.8236	5.22795	0.000554375	0.00827288	OE_55592	unknown, partial	ABR23426.1	Ornithodoros parkeri	43.2266	12.211	0					228.41	4e-70	1022	1444	1	136	-3		115	124	1692	147	142	87.32	8.39	96.6	Yes	No	No	Yes
Cluster-1795.47159	-1.8075	5.57778	1.02e-07	4.42e-06	OE_83281	hypothetical protein B4U79_00872	RWS11359.1	Dinothrombium tinctorium	42.9133	12.2574	2	[F]GO:0005524: ATP binding;[F]GO:0016740: transferase activity	EC:2	IPR037219 Peptidase M41-like;IPR039901 3-deoxy-D-manno-octulosonic acid transferase		237.65	4.23e-73	3	353	43	159	3		113	116	1750	174	117	99.15	6.69	67.24	Yes	No	No	No
Cluster-1795.20516	-1.33808	4.93431	0.000275546	0.00460704	OE_26875	ubiquitin C-terminal hydrolase, putative	ISCW000206-PA	Ixodes scapularis	42.5592	16.8417	0					567	0	30	1010	1	327	3		281	295	1110	327	327	90.21	29.46	100	No	No	No	No
Cluster-1795.24615	-1.99392	6.615	7.5e-07	2.65e-05	OE_1451	complement component C2/Bf precursor	ATP66484.1	Ixodes ricinus	41.6596	10.4502	3	[F]GO:0004252: serine-type endopeptidase activity;[P]GO:0006956: complement activation;[C]GO:0005576: extracellular region	EC:3.4.21	IPR039245 Peroxisomal/glyoxysomal leader peptide-processing protease;IPR037566 Complement component C8 beta chain;IPR038903 Allergen Asp f 4		532.72	6.55e-177	3	1730	264	845	3		269	366	1731	995	587	62.35	33.91	58.99	No	No	No	No
Cluster-1795.39831	-1.38655	5.58214	3.96e-05	0.000870879	OE_76576	pleckstrin homology domain-containing family B member 2-like isoform X2	XP_022245900.1	Limulus polyphemus	41.3949	15.8325	0					192.59	7.89e-56	1340	1813	7	161	-2		97	115	1814	164	159	72.33	8.77	96.95	No	No	No	No
Cluster-1795.46530	-1.10647	5.43358	0.00114977	0.0151592	OE_83335	splicing factor 3B subunit 2-like	XP_023218501.1	Centruroides sculpturatus	41.3374	19.2011	0					625.55	0	160	1302	274	662	-2		300	334	1558	687	389	85.86	24.97	56.62	Yes	No	No	No
Cluster-1795.39782	-2.0998	4.96422	1.22e-08	6.51e-07	OE_42936	salivary lipid interacting protein	ABR23350.1	Ornithodoros parkeri	41.2535	9.61798	0					142.12	6.82e-38	456	833	29	153	-3		72	86	1273	185	126	68.25	9.9	68.11	Yes	No	No	No
Cluster-1795.37388	-1.44411	5.82548	1.53e-05	0.000380252	OE_54363	Putative uncharacterized protein (Fragment)	B7PFM9	Ixodes scapularis	40.2754	14.8008	6	[F]GO:0005096: GTPase activator activity;[F]GO:0051020: GTPase binding;[F]GO:0005090: Sar guanyl-nucleotide exchange factor activity;[P]GO:0009306: protein secretion;[P]GO:0003400: regulation of COPII vesicle coating;[C]GO:0030176: integral component of endoplasmic reticulum membrane		IPR042918 Pleckstrin homology domain-containing family G member 6;IPR024242 Non-classical export protein 1;IPR042465 Xyloside xylosyltransferase 1		402.91	3.39e-132	28	1185	46	408	1		220	259	2141	408	386	67.1	18.03	94.61	Yes	No	No	No
Cluster-1795.84481	-1.92588	4.1386	4.66e-05	0.00100156	OE_41756	titin isoform X5	XP_015834194.1	Tribolium castaneum	40.2483	10.568	0					41.97	5.76e-06	471	632	22790	22844	-1		23	32	632	24321	55	58.18	8.7	0.23	No	No	No	No
Cluster-1795.45566	-2.51763	7.08915	1.89e-12	2.26e-10	OE_94001	von Willebrand factor type A domaincontaining protein	ISCW011070-PA	Ixodes scapularis	40.0108	6.98565	0					766.15	0	970	4152	43	1019	-3		418	583	4349	1021	1078	54.08	24.79	105.58	Yes	No	No	Yes
Cluster-1795.23963	-1.23202	6.13276	0.000338916	0.00546216	OE_16118	Gamma-butyrobetaine,2-oxoglutarate dioxygenase, putative	B7QBI9	Ixodes scapularis	39.9193	16.9946	3	[F]GO:0008336: gamma-butyrobetaine dioxygenase activity;[P]GO:0045329: carnitine biosynthetic process;[C]GO:0005739: mitochondrion	EC:1.14.11.1	IPR012775 Gamma-butyrobetaine hydroxylase;IPR012776 Trimethyllysine dioxygenase;IPR042860 MICOS complex subunit MIC25	PF02668 Taurine catabolism dioxygenase TauD, TfdA family;PF06155 Protein of unknown function (DUF971)	672.16	0	217	1368	1	384	1		308	352	2738	396	384	91.67	14.02	96.97	Yes	No	No	No	Lysine degradation	map00310
Cluster-1795.8423	-1.35635	4.81807	8.03e-05	0.0016057	OE_57507	Flavonol reductase/cinnamoyl-CoA reductase, putative	B7PJY6	Ixodes scapularis	39.9156	15.5928	1	[F]GO:0042602: riboflavin reductase (NADPH) activity	EC:1.5.1.30;EC:1.5.1.41		PF13460 NAD(P)H-binding	144.05	1.19e-67	416	706	107	203	2		66	78	1150	205	97	80.41	8.43	47.32	No	No	No	No	Riboflavin metabolism;Riboflavin metabolism	map00740;map00740
Cluster-1795.29131	-1.25383	5.60981	0.00026997	0.00452997	OE_14452	host cell factor 1-like	XP_022255554.1	Limulus polyphemus	39.8024	16.6893	0					354.76	1.87e-105	852	1550	1577	1808	3		178	190	1668	1808	233	81.55	13.97	12.89	Yes	No	No	No
Cluster-1795.10041	-1.03695	6.46578	0.00163967	0.0201501	OE_2451	Histone deacetylase 2, partial	KFM72198.1	Stegodyphus mimosarum	39.5777	19.2888	2	[F]GO:0004407: histone deacetylase activity;[F]GO:0046872: metal ion binding	EC:3.5.1.98	IPR033660 Histone deacetylase 4;IPR040409 Phytochelatin synthase	PF00850 Histone deacetylase domain	773.85	0	1634	2968	5	450	-1		375	394	2986	476	446	88.34	14.94	93.7	Yes	No	No	No
Cluster-1795.29300	-1.64013	6.0318	9.82e-05	0.00190792	OE_20831	Isoleucyl-tRNA synthetase, putative (Fragment)	B7QDL0	Ixodes scapularis	39.5282	12.6739	5	[F]GO:0002161: aminoacyl-tRNA editing activity;[F]GO:0005524: ATP binding;[F]GO:0004822: isoleucine-tRNA ligase activity;[F]GO:0000049: tRNA binding;[P]GO:0006428: isoleucyl-tRNA aminoacylation	EC:6.1.1.5	IPR036754 YbaK/aminoacyl-tRNA synthetase-associated domain superfamily;IPR037219 Peptidase M41-like;IPR023586 Isoleucine-tRNA ligase, type 2;IPR040017 Exportin-T;IPR002301 Isoleucine-tRNA ligase	PF00133 tRNA synthetases class I (I, L, M and V);PF08264 Anticodon-binding domain of tRNA	909.06	0	313	1812	1	497	1		415	465	2149	1161	500	93	23.27	43.07	Yes	No	No	No	Aminoacyl-tRNA biosynthesis	map00970
Cluster-1795.40525	-1.18124	5.74218	0.000423859	0.00660995	OE_25218	translation elongation factor EF-1 alpha/Tu, putative	ISCW020299-PA	Ixodes scapularis	39.4293	17.3864	0					687.57	0	5	1063	93	445	2		336	346	1903	462	353	98.02	18.55	76.41	Yes	No	No	No
Cluster-1795.20772	-1.37437	5.11616	0.000521592	0.00786932	OE_56622	MKI67 FHA domain-interacting nucleolar phosphoprotein-like	OQR77937.1	Tropilaelaps mercedesae	38.9592	15.036	1	[F]GO:0003723: RNA binding		IPR042622 Zinc finger protein 106	PF00076 RNA recognition motif. (a.k.a. RRM, RBD, or RNP domain)	116.7	3.21e-27	462	953	98	277	-2		68	95	1263	296	181	52.49	14.33	61.15	Yes	No	No	No
Cluster-1795.47161	-1.81581	5.40749	1.09e-07	4.68e-06	OE_94069	hypothetical protein B4U79_00872	RWS11359.1	Dinothrombium tinctorium	38.8678	11.0372	2	[F]GO:0005524: ATP binding;[F]GO:0016740: transferase activity	EC:2	IPR037219 Peptidase M41-like;IPR039901 3-deoxy-D-manno-octulosonic acid transferase		237.65	2.89e-73	3	353	43	159	3		113	116	1701	174	117	99.15	6.88	67.24	Yes	No	No	No
Cluster-1795.18650	-1.10975	6.14254	0.00108191	0.0143971	OE_7347	Aldehyde dehydrogenase, putative	B7QIS6	Ixodes scapularis	38.6315	17.9026	2	[F]GO:0004029: aldehyde dehydrogenase (NAD+) activity;[F]GO:0001758: retinal dehydrogenase activity	EC:1.2.1.3;EC:1.2.1.36		PF00171 Aldehyde dehydrogenase family	785.41	0	129	1622	1	491	3		387	421	2853	497	498	84.54	17.46	100.2	No	No	No	No	beta-Alanine metabolism;Glycerolipid metabolism;Glycolysis / Gluconeogenesis;Valine, leucine and isoleucine degradation;Histidine metabolism;Lysine degradation;Fatty acid degradation;Tryptophan metabolism;Pyruvate metabolism;Retinol metabolism;Ascorbate and aldarate metabolism;Arginine and proline metabolism	map00410;map00561;map00010;map00280;map00340;map00310;map00071;map00380;map00620;map00830;map00053;map00330
Cluster-1795.19128	-1.07959	5.04535	0.00147139	0.018462	OE_95677	Translation initiation factor 2, alpha subunit, putative	B7PD37	Ixodes scapularis	38.082	18.0188	6	[F]GO:0043022: ribosome binding;[F]GO:0003743: translation initiation factor activity;[C]GO:0033290: eukaryotic 48S preinitiation complex;[C]GO:0005850: eukaryotic translation initiation factor 2 complex;[C]GO:0005851: eukaryotic translation initiation factor 2B complex;[C]GO:0043614: multi-eIF complex		IPR037653 Cytochrome B pre-mRNA-processing protein 6;IPR039757 Eukaryotic translation initiation factor 2D	PF00575 S1 RNA binding domain;PF07541 Eukaryotic translation initiation factor 2 alpha subunit	504.98	6.77e-178	191	1135	1	315	-1		259	276	1243	326	315	87.62	25.34	96.63	No	No	No	No
Cluster-1795.49870	-1.37977	5.14651	0.000140514	0.002591	OE_38115	G-3-P dehydrogenase, putative, partial	EEC05748.1	Ixodes scapularis	37.9345	14.5707	4	[F]GO:0003729: mRNA binding;[F]GO:0003723: RNA binding;[C]GO:0005634: nucleus;[C]GO:1990904: ribonucleoprotein complex		IPR040148 Fragile X mental retardation syndrome-related protein;IPR042622 Zinc finger protein 106;IPR040418 Protein crowded nuclei;IPR025694 Mitochondrial splicing apparatus component MNE1	PF00076 RNA recognition motif. (a.k.a. RRM, RBD, or RNP domain);PF18360 Heterogeneous nuclear ribonucleoprotein Q acidic domain	350.52	1.01e-114	618	1289	10	223	-3		179	189	1393	438	227	83.26	16.3	51.83	Yes	No	No	No
Cluster-1795.43126	-1.33296	6.57209	5.9e-05	0.00122879	OE_55546	A disintegrin and metalloproteinase with thrombospondin motifs adt-1-like isoform X4	XP_022657909.1	Varroa destructor	37.9138	15.0485	0					137.12	1.89e-58	3267	3515	356	438	-1		65	70	3620	597	83	84.34	2.29	13.9	Yes	No	No	No
Cluster-1795.40691	-1.33389	5.00152	0.00011037	0.00211322	OE_37386	uncharacterized protein LOC111627214	XP_023226556.1	Centruroides sculpturatus	37.8213	15.008	0					51.6	7.97e-06	88	240	24	75	1		24	36	821	143	52	69.23	6.33	36.36	No	No	No	No
Cluster-1795.43939	-1.35899	4.38944	0.000128773	0.00240503	OE_11493	pleckstrin homology domain-containing family B member 2-like isoform X2	XP_022245900.1	Limulus polyphemus	37.7877	14.7209	0					203.76	6.45e-64	7	498	1	161	1		103	121	804	164	165	73.33	20.52	100.61	Yes	No	No	No
Cluster-1795.72366	-1.64707	3.86845	5.47e-05	0.00115159	OE_28830	M-phase phosphoprotein 6-like	XP_013772817.1	Limulus polyphemus	37.4088	11.9544	0					121.71	2e-32	125	565	8	155	-1		62	92	697	155	148	62.16	21.23	95.48	Yes	No	No	No
Cluster-1795.37428	-1.43096	4.962	0.000368499	0.00585927	OE_14507	Alpha-macroglobulin, putative	B7PXK7	Ixodes scapularis	36.6256	13.5932	1	[C]GO:0005576: extracellular region		IPR038903 Allergen Asp f 4	PF01759 UNC-6/NTR/C345C module;PF07677 A-macroglobulin receptor binding domain	144.82	7.71e-39	328	933	83	278	-2		76	113	934	287	203	55.67	21.73	70.73	Yes	No	No	No
Cluster-1795.41831	-1.37255	5.27253	4.66e-05	0.00100084	OE_28389	ABC transporter, putative	B7Q3I4	Ixodes scapularis	36.5298	14.1056	2	[F]GO:0005524: ATP binding;[F]GO:0016887: ATPase activity	EC:3.6.1.3	IPR037219 Peptidase M41-like;IPR039991 Protein shortage in chiasmata 1 ortholog	PF00005 ABC transporter;PF12848 ABC transporter	537.34	0	663	1526	192	479	-2		258	274	1527	625	288	95.14	18.86	46.08	Yes	No	No	No	Purine metabolism	map00230
Cluster-1795.35575	-1.04968	5.36169	0.00244629	0.0279491	OE_25263	intramitochondrial sorting protein family-like protein	DAA34643.1	Amblyomma variegatum	36.5247	17.6459	1	[C]GO:0005758: mitochondrial intermembrane space		IPR039870 Cytochrome oxidase assembly factor 4-like		334.72	1.26e-110	961	1521	1	187	-2		155	174	1681	204	187	93.05	11.12	91.67	No	No	No	No
Cluster-1795.45331	-1.20299	5.46957	0.000344131	0.00553327	OE_71609	pleckstrin homology domain-containing family B member 2-like isoform X1	XP_013778231.1	Limulus polyphemus	36.5207	15.8635	0					212.62	6.91e-63	7	645	1	208	1		115	139	1790	208	226	61.5	12.63	108.65	No	No	No	No
Cluster-1795.41163	-1.60665	5.8527	2.85e-06	8.64e-05	OE_86515	casein kinase II subunit beta	XP_013790863.1	Limulus polyphemus	36.3839	11.9488	0					412.92	1.19e-137	1742	2404	1	221	-3		196	201	2457	221	221	90.95	8.99	100	Yes	No	No	No
Cluster-1795.44060	-1.9735	4.29282	8.59e-07	3.01e-05	OE_37040	salivary lipid interacting protein	ABR23350.1	Ornithodoros parkeri	36.3642	9.26259	0					150.98	1.62e-42	406	744	42	153	-1		74	86	912	185	113	76.11	12.39	61.08	Yes	No	No	No
Cluster-1795.35366	-0.996379	7.29484	0.00251786	0.0285856	OE_11405	Putative uncharacterized protein	B7QEZ5	Ixodes scapularis	36.2506	18.17	0					331.64	4.66e-90	816	3032	306	1150	3		299	377	5702	1419	866	43.53	15.19	61.03	Yes	No	No	No
Cluster-1795.46017	-1.71667	5.09861	1.39e-06	4.56e-05	OE_55211	Longevity assurance factor, putative	B7PFQ1	Ixodes scapularis	36.214	11.0103	5	[F]GO:0003677: DNA binding;[F]GO:0050291: sphingosine N-acyltransferase activity;[P]GO:0046513: ceramide biosynthetic process;[C]GO:0005783: endoplasmic reticulum;[C]GO:0016021: integral component of membrane	EC:2.3.1.24	IPR042839 Forkhead box protein M1;IPR039488 Dolichyl pyrophosphate Man9GlcNAc2 alpha-1,3-glucosyltransferase;IPR042473 V-type immunoglobulin domain-containing suppressor of T-cell activation	PF03798 TLC domain	345.51	5.58e-155	374	1018	162	385	2		174	181	1404	385	233	77.68	16.6	60.52	No	Yes	No	No	Sphingolipid metabolism	map00600
Cluster-1795.41858	-1.49604	4.81051	2.96e-05	0.000676022	OE_81183	A disintegrin and metalloproteinase with thrombospondin motifs 18-like, partial	OQR66332.1	Tropilaelaps mercedesae	36.172	12.8141	2	[F]GO:0004222: metalloendopeptidase activity;[P]GO:0007229: integrin-mediated signaling pathway	EC:3.4.24	IPR039731 CAAX prenyl protease 2, eukaryotes;IPR037843 Kindlin/fermitin	PF01421 Reprolysin (M12B) family zinc metalloprotease ;PF17771 ADAM cysteine-rich domain	256.91	6.92e-79	607	1107	306	472	-3		117	129	1109	499	167	77.25	15.06	33.47	No	No	No	No
Cluster-1795.42201	-1.90731	6.27592	1.46e-06	4.78e-05	OE_35978	Putative uncharacterized protein	B7Q3F9	Ixodes scapularis	35.9557	9.58773	4	[F]GO:0016301: kinase activity;[P]GO:0006744: ubiquinone biosynthetic process;[C]GO:0031314: extrinsic component of mitochondrial inner membrane;[C]GO:0005739: mitochondrion		IPR042016 Apulose kinase;IPR034640 Atypical kinase COQ8A;IPR042860 MICOS complex subunit MIC25	PF03109 ABC1 family	703.36	0	1277	3337	1	622	-3		381	463	3594	642	689	67.2	19.17	107.32	No	No	No	No
Cluster-1795.28857	-1.33701	4.78462	0.000104243	0.00200776	OE_22397	Defective in cullin neddylation protein	B7QHT7	Ixodes scapularis	35.9107	14.216	6	[F]GO:0097602: cullin family protein binding;[F]GO:0031624: ubiquitin conjugating enzyme binding;[F]GO:0032182: ubiquitin-like protein binding;[P]GO:0051443: positive regulation of ubiquitin-protein transferase activity;[P]GO:0045116: protein neddylation;[C]GO:0000151: ubiquitin ligase complex		IPR037078 NEDD8-activating enzyme E1 catalytic subunit, C-terminal;IPR038036 E3 ubiquitin-protein ligase RING1	PF03556 Cullin binding;PF14555 UBA-like domain	496.51	1.45e-175	409	1188	1	260	-1		230	247	1242	262	260	95	20.93	99.24	Yes	No	No	No
Cluster-1795.50672	-1.79193	4.99838	1.16e-05	0.000297359	OE_8072	pol polyprotein-like protein, partial	RWS20403.1	Leptotrombidium deliense	35.8796	10.3651	0					58.92	1.98e-07	460	621	59	113	1		27	36	1552	213	55	65.45	3.54	25.82	No	No	No	No
Cluster-1795.58770	-1.82499	5.68868	8.2e-08	3.64e-06	OE_14482	adenylosuccinate synthetase-like	XP_013783579.1	Limulus polyphemus	35.6133	10.0498	0					587.42	0	934	2277	1	449	-2		284	353	2287	449	449	78.62	19.63	100	No	No	No	No
Cluster-1795.27570	-1.46148	5.33447	4.89e-05	0.00104324	OE_19229	Protein Peter pan, putative	B7PQN7	Ixodes scapularis	35.5094	12.8986	2	[P]GO:0000027: ribosomal large subunit assembly;[C]GO:0030687: preribosome, large subunit precursor		IPR039770 Ribosome biogenesis protein Rpf2	PF04427 Brix domain	235.34	7.91e-68	394	1326	174	480	1		141	187	1877	480	319	58.62	17	66.46	Yes	No	No	Yes
Cluster-1795.45811	-1.49861	4.84121	1.51e-05	0.000376698	OE_70961	heterogeneous nuclear ribonucleoprotein 87F-like isoform X3	XP_023222745.1	Centruroides sculpturatus	35.4726	12.5531	0					288.89	5.91e-93	645	1115	7	163	-1		133	152	1262	315	157	96.82	12.44	49.84	Yes	No	No	No
Cluster-1795.41189	-1.91013	7.18531	2.42e-08	1.22e-06	OE_1533	importin-5-like	XP_023229775.1	Centruroides sculpturatus	35.3487	9.40363	0					1411.36	0	153	3425	5	1094	3		695	843	5759	1096	1091	77.27	18.94	99.54	Yes	No	No	Yes
Cluster-1795.52995	-1.22787	5.57905	0.000211985	0.00368812	OE_39150	Zinc finger protein, putative	B7PHG6	Ixodes scapularis	35.2644	15.056	4	[F]GO:0005096: GTPase activator activity;[F]GO:0046872: metal ion binding;[P]GO:0048205: COPI coating of Golgi vesicle;[C]GO:0000139: Golgi membrane		IPR042918 Pleckstrin homology domain-containing family G member 6;IPR040409 Phytochelatin synthase;IPR042336 Golgi integral membrane protein 4	PF01412 Putative GTPase activating protein for Arf	560.45	0	675	2096	1	538	-3		324	377	2119	543	545	69.17	25.72	100.37	No	No	No	No
Cluster-1795.37477	-1.07438	5.8686	0.00199914	0.0236826	OE_21006	POGO family transposase, putative	B7QDM8	Ixodes scapularis	35.0532	16.6488	1	[F]GO:0003676: nucleic acid binding		IPR040050 Zinc finger protein 830	PF03184 DDE superfamily endonuclease	114.39	2.2e-25	6	410	133	266	3		59	86	2413	301	135	63.7	5.59	44.85	No	No	No	No
Cluster-1795.28411	-1.20524	5.66622	0.000272689	0.00456868	OE_16311	Zinc finger protein, putative	B7PHG6	Ixodes scapularis	34.9	15.1357	4	[F]GO:0005096: GTPase activator activity;[F]GO:0046872: metal ion binding;[P]GO:0048205: COPI coating of Golgi vesicle;[C]GO:0000139: Golgi membrane		IPR042918 Pleckstrin homology domain-containing family G member 6;IPR040409 Phytochelatin synthase;IPR042336 Golgi integral membrane protein 4	PF01412 Putative GTPase activating protein for Arf	560.45	0	816	2237	1	538	-2		324	377	2265	543	545	69.17	24.06	100.37	No	No	No	No
Cluster-1795.33614	-1.1752	5.60483	0.000420864	0.0065685	OE_2232	Kelch domain-containing protein, putative	B7PGW9	Ixodes scapularis	34.7846	15.404	0				PF01344 Kelch motif;PF13418 Galactose oxidase, central domain;PF13964 Kelch motif	507.29	9.12e-173	1040	2008	38	361	-1		233	271	2242	391	324	83.64	14.45	82.86	Yes	No	No	No
Cluster-1795.23905	-2.07637	4.00692	6.13e-08	2.8e-06	OE_86494	Ran GTPase-activating protein, putative	B7P201	Ixodes scapularis	34.7723	8.25203	2	[F]GO:0005096: GTPase activator activity;[P]GO:0007165: signal transduction		IPR042918 Pleckstrin homology domain-containing family G member 6;IPR037607 Diacylglycerol kinase	PF07834 RanGAP1 C-terminal domain;PF13516 Leucine Rich repeat	160.23	5.78e-43	109	801	126	356	-1		100	131	849	527	232	56.47	27.33	44.02	No	No	No	No
Cluster-1795.56195	-1.22178	4.75419	0.00301552	0.0330523	OE_87108	Putative uncharacterized protein	B7PIY5	Ixodes scapularis	34.5392	14.818	0				PF02114 Phosducin	275.4	4.04e-88	277	909	62	273	-3		140	160	1238	292	212	75.47	17.12	72.6	Yes	No	No	No
Cluster-1795.68239	-1.3021	5.66862	0.000244117	0.00415725	OE_30358	pre-mRNA-splicing factor Slu7	XP_018577133.1	Anoplophora glabripennis	34.361	13.9387	0					644.43	0	39	1709	7	542	-2		324	397	2076	542	562	70.64	27.07	103.69	Yes	No	No	No
Cluster-1795.47558	-1.27299	4.44385	0.00205245	0.0241642	OE_56573	RNA binding protein, putative	B7QNF4	Ixodes scapularis	34.159	14.1177	4	[F]GO:0046872: metal ion binding;[F]GO:0003723: RNA binding;[P]GO:0006355: regulation of transcription, DNA-templated;[C]GO:0005634: nucleus		IPR040409 Phytochelatin synthase;IPR042622 Zinc finger protein 106;IPR040373 Transcription factor castor;IPR040418 Protein crowded nuclei	PF00076 RNA recognition motif. (a.k.a. RRM, RBD, or RNP domain);PF00641 Zn-finger in Ran binding protein and others	118.24	2.03e-28	101	457	168	284	-2		61	67	887	347	119	56.3	13.42	34.29	Yes	No	No	No
Cluster-1795.45330	-1.2809	5.30004	0.000136832	0.00253291	OE_71607	pleckstrin homology domain-containing family B member 2-like isoform X1	XP_013778231.1	Limulus polyphemus	33.7264	13.8793	0					220.71	3.75e-66	7	588	1	208	1		116	140	1733	208	212	66.04	12.23	101.92	No	No	No	No
Cluster-1795.48315	-1.82945	4.51606	5.7e-07	2.08e-05	OE_94383	Phosphoenolpyruvate carboxykinase	PRD26070.1	Nephila clavipes	33.5305	9.4254	4	[F]GO:0005525: GTP binding;[F]GO:0016301: kinase activity;[F]GO:0004613: phosphoenolpyruvate carboxykinase (GTP) activity;[P]GO:0006094: gluconeogenesis	EC:4.1.1.32	IPR040385 Rab-like protein 6;IPR042016 Apulose kinase;IPR018091 Phosphoenolpyruvate carboxykinase, GTP-utilising, conserved site;IPR035078 Phosphoenolpyruvate carboxykinase, GTP-utilising, N-terminal		416.77	7.33e-142	181	921	58	304	-1		189	216	1143	445	247	87.45	21.61	55.51	No	No	No	No	Glycolysis / Gluconeogenesis;Citrate cycle (TCA cycle);Pyruvate metabolism	map00010;map00020;map00620
Cluster-1795.40218	-1.54936	6.57551	6.09e-06	0.000168364	OE_622	phosphoenolpyruvate carboxykinase	ABO61883.1	Rhipicephalus microplus	33.3453	11.3934	4	[F]GO:0005525: GTP binding;[F]GO:0016301: kinase activity;[F]GO:0004613: phosphoenolpyruvate carboxykinase (GTP) activity;[P]GO:0006094: gluconeogenesis	EC:4.1.1.32	IPR040385 Rab-like protein 6;IPR042016 Apulose kinase;IPR018091 Phosphoenolpyruvate carboxykinase, GTP-utilising, conserved site;IPR035078 Phosphoenolpyruvate carboxykinase, GTP-utilising, N-terminal		327.02	1.52e-94	2157	2711	452	636	3		147	168	4777	636	185	90.81	3.87	29.09	No	No	No	No	Glycolysis / Gluconeogenesis;Citrate cycle (TCA cycle);Pyruvate metabolism	map00010;map00020;map00620
Cluster-1795.36584	-2.24546	4.90923	1.36e-08	7.17e-07	OE_86267	sushi, von Willebrand factor type A, EGF and pentraxin domain-containing protein 1-like	XP_013778531.1	Limulus polyphemus	33.3306	7.03621	0					85.5	9.37e-30	600	911	852	958	-1		38	54	1256	1275	107	50.47	8.52	8.39	Yes	No	No	No
Cluster-1795.17562	-2.49087	5.22795	8.23e-11	7.07e-09	OE_1640	venom toxin	API81380.1	Hemiscorpius lepturus	33.1761	5.89737	4	[F]GO:0016798: hydrolase activity, acting on glycosyl bonds;[F]GO:0046872: metal ion binding;[F]GO:0004767: sphingomyelin phosphodiesterase activity;[P]GO:0006685: sphingomyelin catabolic process	EC:3.2;EC:3.1.4.12	IPR026071 Glycosyl hydrolase family 99;IPR040409 Phytochelatin synthase;IPR029895 Ectonucleotide pyrophosphatase/phosphodiesterase family member 7;IPR029895 Ectonucleotide pyrophosphatase/phosphodiesterase family member 7		561.22	0	338	1912	92	613	-3		261	342	2451	615	526	65.02	21.46	85.53	No	No	No	Yes	Sphingolipid metabolism	map00600
Cluster-1795.29923	-1.22455	4.8567	0.000911145	0.0125113	OE_86614	importin subunit alpha-1-like	XP_013787969.1	Limulus polyphemus	33.1713	14.1958	0					416	3.82e-148	3	854	181	464	-2		200	240	1185	520	284	84.51	23.97	54.62	No	No	No	No
Cluster-1795.30574	-1.65161	7.60128	9.42e-07	3.25e-05	OE_12649	importin-5-like	XP_023229775.1	Centruroides sculpturatus	33.0728	10.5256	0					1411.36	0	4657	7929	5	1094	-3		698	846	8081	1096	1091	77.54	13.5	99.54	Yes	No	No	No
Cluster-1795.25459	-1.76898	4.14102	2.34e-06	7.28e-05	OE_56976	Putative uncharacterized protein	B7Q8U5	Ixodes scapularis	33.0571	9.70731	0					69.71	3.53e-11	36	329	1	80	-2		35	61	798	370	98	62.24	12.28	26.49	Yes	No	No	No
Cluster-1795.47539	-1.08837	3.36505	0.00475002	0.0475158	OE_37794	moubatin-like 3	ABR23414.1	Ornithodoros parkeri	33.038	15.5369	0					111.31	1.19e-28	102	569	1	160	-2		64	88	579	176	164	53.66	28.32	93.18	Yes	No	No	Yes
Cluster-1795.45721	-1.07351	4.76972	0.00312146	0.0340066	OE_83473	inorganic pyrophosphatase	AEI91122.1	Rhipicephalus microplus	33.0357	15.7043	4	[F]GO:0004427: inorganic diphosphatase activity;[F]GO:0000287: magnesium ion binding;[P]GO:0006796: phosphate-containing compound metabolic process;[C]GO:0005737: cytoplasm	EC:3.6.1.1	IPR036649 Inorganic pyrophosphatase superfamily;IPR037143 4'-phosphopantetheinyl transferase domain superfamily;IPR036649 Inorganic pyrophosphatase superfamily;IPR037296 Staphostatin A/B		419.08	2.99e-144	498	1151	77	294	-1		194	204	1157	341	218	93.58	18.84	63.93	No	No	No	No	Oxidative phosphorylation	map00190
Cluster-1795.41070	-1.70291	5.26172	1.09e-06	3.7e-05	OE_45467	hypothetical protein B4U79_00872	RWS11359.1	Dinothrombium tinctorium	33.0202	10.1411	2	[F]GO:0005524: ATP binding;[F]GO:0016740: transferase activity	EC:2	IPR037219 Peptidase M41-like;IPR039901 3-deoxy-D-manno-octulosonic acid transferase		162.16	8.53e-70	1387	1635	16	98	-3		75	77	1835	174	83	92.77	4.52	47.7	Yes	No	No	No
Cluster-1795.17946	-0.942669	6.00845	0.00475847	0.0475808	OE_13068	histone acetyltransferase KAT7-like isoform X2	XP_022251265.1	Limulus polyphemus	32.8253	17.0778	0					585.1	0	269	2104	54	710	-3		323	416	2652	713	668	62.28	25.19	93.69	Yes	No	No	No
Cluster-1795.77311	-1.2893	5.22947	0.000122358	0.00230067	OE_45507	protein tumorous imaginal discs: mitochondrial-like isoform X2	RWS17861.1	Dinothrombium tinctorium	32.7978	13.4197	6	[F]GO:0005524: ATP binding;[F]GO:0031072: heat shock protein binding;[F]GO:0046872: metal ion binding;[F]GO:0051082: unfolded protein binding;[P]GO:0006457: protein folding;[P]GO:0009408: response to heat		IPR037219 Peptidase M41-like;IPR031212 Peptidyl-prolyl cis-trans isomerase FKBP4;IPR040409 Phytochelatin synthase;IPR030549 Torsin-1A;IPR037124 GroES chaperonin superfamily;IPR040294 Nodulin-related protein 1		384.03	8.55e-126	109	915	198	466	-3		182	216	1736	466	269	80.3	15.5	57.73	Yes	No	No	No
Cluster-1795.45133	-1.28922	4.53535	0.000336467	0.00542888	OE_84704	uncharacterized protein LOC111246414	XP_022651702.1	Varroa destructor	32.5723	13.3166	0					97.83	3.83e-20	1	147	273	321	-2		46	48	982	492	49	97.96	4.99	9.96	Yes	No	No	No
Cluster-1795.45309	-1.60415	7.58858	1.77e-06	5.67e-05	OE_71276	importin-5-like	XP_023229775.1	Centruroides sculpturatus	32.4156	10.6615	0					1411.36	0	4624	7896	5	1094	-3		698	846	8048	1096	1091	77.54	13.56	99.54	Yes	No	No	No
Cluster-1795.52198	-1.38178	3.94302	0.000543753	0.00813806	OE_93529	microtubule-binding protein	ABR23352.1	Ornithodoros parkeri	32.2125	12.3752	0					104.38	3.48e-39	436	651	56	127	1		52	58	735	148	72	80.56	9.8	48.65	Yes	No	No	No
Cluster-1795.3260	-1.45133	4.59923	4.22e-05	0.000918406	OE_3416	Secreted protein, putative	B7QP12	Ixodes scapularis	32.099	11.7422	0				PF01826 Trypsin Inhibitor like cysteine rich domain	154.45	2.06e-42	407	1009	33	185	-2		81	102	1214	212	202	50.5	16.64	95.28	Yes	No	No	Yes
Cluster-1795.30642	-1.28051	4.5568	0.000361089	0.00576309	OE_45905	ubiquitin C-terminal hydrolase, putative	ISCW000206-PA	Ixodes scapularis	31.9874	13.1724	0					569.31	0	165	1097	1	311	-3		279	293	1126	327	311	94.21	27.62	95.11	No	No	No	No
Cluster-1795.46237	-1.26073	5.43957	0.000168761	0.00304252	OE_87084	GTP-binding protein CRFG/NOG1, putative	ISCW017457-PA	Ixodes scapularis	31.8012	13.2685	0					833.94	0	347	1756	1	469	-3		409	438	1827	623	470	93.19	25.73	75.44	No	No	No	No
Cluster-1795.56862	-1.04743	5.22404	0.00290381	0.0320879	OE_86993	branched-chain-amino-acid aminotransferase, cytosolic	XP_003736975.1	Galendromus occidentalis	31.6701	15.3239	0					486.11	8.43e-167	324	1376	41	395	-1		233	282	1700	408	355	79.44	20.88	87.01	No	No	No	No
Cluster-1795.52882	-1.21266	5.25223	0.000386213	0.00610007	OE_55752	Molecular chaperone, putative	B7Q150	Ixodes scapularis	31.4025	13.5444	7	[F]GO:0005524: ATP binding;[F]GO:0031072: heat shock protein binding;[F]GO:0046872: metal ion binding;[F]GO:0051082: unfolded protein binding;[P]GO:0006457: protein folding;[P]GO:0009408: response to heat;[C]GO:0005829: cytosol		IPR037219 Peptidase M41-like;IPR031212 Peptidyl-prolyl cis-trans isomerase FKBP4;IPR040409 Phytochelatin synthase;IPR030549 Torsin-1A;IPR037124 GroES chaperonin superfamily;IPR040294 Nodulin-related protein 1;IPR031264 Retinol-binding protein 1	PF00226 DnaJ domain;PF00684 DnaJ central domain;PF01556 DnaJ C terminal domain	566.61	0	646	1692	1	348	-2		262	302	1726	412	349	86.53	20.22	84.71	Yes	No	No	No
Cluster-1795.28188	-1.47606	4.04806	4.18e-05	0.000912301	OE_88199	salivary lipocalin	ACB70384.1	Ornithodoros coriaceus	31.1318	11.1951	2	[F]GO:0043176: amine binding;[P]GO:0030682: mitigation of host defenses by symbiont		IPR002970 Tick histamine-binding protein;IPR005657 Triabin/Procalin		94.36	1.09e-20	115	600	32	196	-2		54	93	898	206	167	55.69	18.6	81.07	No	Yes	No	No
Cluster-1795.28244	-1.77567	3.6383	0.00183036	0.0220536	OE_55587	unknown, partial	ABR23426.1	Ornithodoros parkeri	31.0889	9.08258	0					113.62	4.95e-29	360	542	1	61	-3		53	56	790	147	61	91.8	7.72	41.5	Yes	No	No	Yes
Cluster-1795.56134	-1.2875	5.24196	0.000609043	0.00895853	OE_58204	inosine-5&apos;-monophosphate dehydrogenase 2-like	OQR77466.1	Tropilaelaps mercedesae	31.0733	12.7213	5	[F]GO:0003938: IMP dehydrogenase activity;[F]GO:0046872: metal ion binding;[F]GO:0000166: nucleotide binding;[P]GO:0006177: GMP biosynthetic process;[C]GO:0005737: cytoplasm	EC:1.1.1.205	IPR005990 Inosine-5'-monophosphate dehydrogenase;IPR040409 Phytochelatin synthase;IPR039215 RecQ-mediated genome instability protein 1;IPR022955 GMP synthase;IPR037296 Staphostatin A/B	PF00478 IMP dehydrogenase / GMP reductase domain;PF00571 CBS domain	796.19	0	8	1537	4	511	-1		392	453	1672	511	510	88.82	30.5	99.8	Yes	No	No	No	Purine metabolism;Drug metabolism - other enzymes	map00230;map00983
Cluster-1795.45371	-1.12602	4.46838	0.00127046	0.0164388	OE_23401	inorganic pyrophosphatase	AEI91122.1	Rhipicephalus microplus	31.0529	14.2238	4	[F]GO:0004427: inorganic diphosphatase activity;[F]GO:0000287: magnesium ion binding;[P]GO:0006796: phosphate-containing compound metabolic process;[C]GO:0005737: cytoplasm	EC:3.6.1.1	IPR036649 Inorganic pyrophosphatase superfamily;IPR037143 4'-phosphopantetheinyl transferase domain superfamily;IPR036649 Inorganic pyrophosphatase superfamily;IPR037296 Staphostatin A/B		393.28	8.63e-135	1	696	55	268	-3		186	198	1025	341	232	85.34	22.63	68.04	No	No	No	No	Oxidative phosphorylation	map00190
Cluster-1795.52689	-2.18873	4.71692	9.69e-07	3.33e-05	OE_43783	neurogenic locus protein delta	XP_003399344.1	Bombus terrestris	31.0253	6.81422	0					114.39	6.14e-25	872	1180	420	522	-3		48	63	1188	919	103	61.17	8.67	11.21	No	No	No	No
Cluster-1795.45572	-1.76283	4.80112	3.5e-07	1.34e-05	OE_45453	Longevity assurance factor, putative	B7PFQ1	Ixodes scapularis	31.0125	9.13444	5	[F]GO:0003677: DNA binding;[F]GO:0050291: sphingosine N-acyltransferase activity;[P]GO:0046513: ceramide biosynthetic process;[C]GO:0005783: endoplasmic reticulum;[C]GO:0016021: integral component of membrane	EC:2.3.1.24	IPR042839 Forkhead box protein M1;IPR039488 Dolichyl pyrophosphate Man9GlcNAc2 alpha-1,3-glucosyltransferase;IPR042473 V-type immunoglobulin domain-containing suppressor of T-cell activation	PF03798 TLC domain	345.51	2.68e-134	438	1082	162	385	-2		174	181	1362	385	233	77.68	17.11	60.52	No	Yes	No	No	Sphingolipid metabolism	map00600
Cluster-1795.28274	-0.995116	5.67055	0.00250231	0.0284357	OE_13122	ribosomal RNA processing protein 1 homolog A-like isoform X2	XP_022703162.1	Varroa jacobsoni	30.7604	15.4315	0					244.59	1.01e-70	855	1868	3	350	-3		141	207	1966	509	350	59.14	17.8	68.76	Yes	No	No	No
Cluster-1795.23052	-1.77279	5.17428	3.07e-06	9.21e-05	OE_55817	Cellular protein, putative	B7Q3L4	Ixodes scapularis	30.7482	9.0034	5	[F]GO:0008097: 5S rRNA binding;[P]GO:0000027: ribosomal large subunit assembly;[P]GO:0006364: rRNA processing;[C]GO:0005730: nucleolus;[C]GO:0005654: nucleoplasm		IPR029751 Ribosomal protein L25;IPR039770 Ribosome biogenesis protein Rpf2;IPR039754 Pre-rRNA-processing protein Esf1;IPR039191 Srp40/Nopp140;IPR030219 Growth factor receptor-bound protein 2	PF07767 Nop53 (60S ribosomal biogenesis)	136.73	1e-55	247	738	210	380	1		75	100	1883	452	171	58.48	9.08	37.83	Yes	No	No	No
Cluster-1795.29899	-1.34093	4.7257	0.000649682	0.0094376	OE_14623	importin subunit alpha-1-like	XP_013787969.1	Limulus polyphemus	30.6881	12.1096	0					470.7	5.93e-162	2	1009	6	342	-2		232	278	1151	520	337	82.49	29.28	64.81	Yes	No	No	No
Cluster-1795.54431	-1.7338	5.15879	1.19e-06	3.98e-05	OE_76265	Mitochondrial import inner membrane translocase, subunit TIM23, putative	B7PEW5	Ixodes scapularis	30.4622	9.16201	4	[F]GO:0008320: protein transmembrane transporter activity;[P]GO:0030150: protein import into mitochondrial matrix;[C]GO:0031305: integral component of mitochondrial inner membrane;[C]GO:0005744: TIM23 mitochondrial import inner membrane translocase complex		IPR037930 Tom40;IPR037930 Tom40;IPR039627 Mitochondrial escape protein 2;IPR027111 Mitochondrial import inner membrane translocase subunit Tim50	PF02466 Tim17/Tim22/Tim23/Pmp24 family	336.65	7.63e-111	1254	1832	3	197	-1		163	177	1832	197	195	90.77	10.64	98.98	No	Yes	No	No
Cluster-1795.39394	-1.89358	5.47191	4.08e-07	1.54e-05	OE_7211	RNA-binding protein musashi, putative	B7PVI7	Ixodes scapularis	30.3568	8.17143	7	[F]GO:0003729: mRNA binding;[F]GO:0003723: RNA binding;[F]GO:0043565: sequence-specific DNA binding;[F]GO:1990837: sequence-specific double-stranded DNA binding;[C]GO:0005654: nucleoplasm;[C]GO:0005634: nucleus;[C]GO:1990904: ribonucleoprotein complex		IPR040148 Fragile X mental retardation syndrome-related protein;IPR042622 Zinc finger protein 106;IPR042153 VDR, DNA-binding domain;IPR030219 Growth factor receptor-bound protein 2;IPR040418 Protein crowded nuclei;IPR025694 Mitochondrial splicing apparatus component MNE1	PF00076 RNA recognition motif. (a.k.a. RRM, RBD, or RNP domain)	198.36	1.9e-79	1047	1364	61	166	-1		93	102	2483	353	106	96.23	4.27	30.03	Yes	Yes	No	No
Cluster-1795.41578	-1.05897	5.98607	0.00169153	0.0206839	OE_86080	USP16, putative	ISCW015586-PA	Ixodes scapularis	30.3472	14.5648	0					274.63	2.47e-79	565	1596	83	418	-3		158	210	2411	635	350	60	14.52	55.12	Yes	No	No	No
Cluster-1795.61373	-1.09986	6.32014	0.00159473	0.0196972	OE_95226	GTP-binding protein CRFG/NOG1, putative	ISCW017457-PA	Ixodes scapularis	30.3176	14.1471	0					885.95	0	1844	3487	27	573	-3		443	481	3489	623	548	87.77	15.71	87.96	No	Yes	No	No
Cluster-1795.66219	-1.08649	3.98722	0.00379975	0.0397416	OE_14513	Sperm-associated antigen 7-like protein, partial	KFM57107.1	Stegodyphus mimosarum	30.287	14.2708	1	[F]GO:0003676: nucleic acid binding		IPR040050 Zinc finger protein 830	PF01424 R3H domain	234.19	1.85e-75	25	699	2	227	-3		122	151	701	232	226	66.81	32.24	97.41	No	No	No	No
Cluster-1795.33728	-1.46436	5.33677	1.45e-05	0.000363495	OE_54362	Putative uncharacterized protein (Fragment)	B7PFM9	Ixodes scapularis	30.2041	10.9434	6	[F]GO:0005096: GTPase activator activity;[F]GO:0051020: GTPase binding;[F]GO:0005090: Sar guanyl-nucleotide exchange factor activity;[P]GO:0009306: protein secretion;[P]GO:0003400: regulation of COPII vesicle coating;[C]GO:0030176: integral component of endoplasmic reticulum membrane		IPR042918 Pleckstrin homology domain-containing family G member 6;IPR024242 Non-classical export protein 1;IPR042465 Xyloside xylosyltransferase 1		301.98	1.02e-93	481	1035	224	408	1		147	161	1991	408	185	87.03	9.29	45.34	Yes	No	No	No
Cluster-1795.3953	-0.985821	5.84523	0.00278519	0.0309741	OE_13630	Centromere/kinetochore protein zw10, putative	B7Q3G5	Ixodes scapularis	30.134	15.2153	5	[P]GO:0006888: endoplasmic reticulum to Golgi vesicle-mediated transport;[P]GO:0007094: mitotic spindle assembly checkpoint;[C]GO:0005737: cytoplasm;[C]GO:0005634: nucleus;[C]GO:1990423: RZZ complex		IPR041742 Sec24-like, trunk domain;IPR039339 Inactive serine/threonine-protein kinase TEX14;IPR037296 Staphostatin A/B;IPR040418 Protein crowded nuclei;IPR018630 RZZ complex, subunit Zwilch	PF06248 Centromere/kinetochore Zw10	788.49	0	351	2423	1	697	-2		398	511	2511	707	697	73.31	27.76	98.59	No	No	No	No
Cluster-1795.21772	-1.2267	5.32223	0.000324723	0.00527699	OE_7500	PTN/MK heparinbinding family, C-terminal domain-containing protein	ISCW023508-PA	Ixodes scapularis	30.0467	12.8349	0					243.05	5.24e-74	148	702	25	207	1		112	135	1953	208	185	72.97	9.47	88.94	Yes	No	No	Yes
Cluster-1795.37469	-1.21352	5.64176	0.000312804	0.0051235	OE_3238	serine/threonine-protein kinase PINK1, mitochondrial-like	XP_023232715.1	Centruroides sculpturatus	29.9575	12.9161	0					385.57	1.14e-122	285	1775	28	566	3		227	316	2288	567	544	58.09	23.78	95.94	Yes	No	No	No
Cluster-1795.51714	-2.19149	3.53991	2.58e-08	1.28e-06	OE_44836	conserved protein 419	DAA34241.1	Amblyomma variegatum	29.9546	6.56619	0					69.32	6.61e-12	80	451	1	125	-1		46	54	724	203	125	43.2	17.27	61.58	Yes	No	No	No
Cluster-1795.23077	-1.03592	5.20512	0.00391695	0.0406746	OE_2254	uncharacterized protein LOC111619123	XP_023216555.1	Centruroides sculpturatus	29.8779	14.5706	0					218.39	3.44e-62	563	1303	155	400	-3		118	154	1869	416	251	61.35	13.43	60.34	No	No	No	No
Cluster-1795.45225	-1.93863	4.48663	1.13e-06	3.8e-05	OE_45614	Ran GTPase-activating protein, putative	B7P201	Ixodes scapularis	29.7844	7.77668	2	[F]GO:0005096: GTPase activator activity;[P]GO:0007165: signal transduction		IPR042918 Pleckstrin homology domain-containing family G member 6;IPR037607 Diacylglycerol kinase	PF07834 RanGAP1 C-terminal domain;PF13516 Leucine Rich repeat	89.35	1.39e-16	235	597	145	297	1		59	71	1349	527	153	46.41	11.34	29.03	Yes	No	No	No
Cluster-1795.55200	-0.965661	5.408	0.00481104	0.0479934	OE_56869	Eukaryotic translation initiation factor 3 subunit C, putative (Fragment)	B7P163	Ixodes scapularis	29.7571	15.2327	4	[F]GO:0003743: translation initiation factor activity;[F]GO:0031369: translation initiation factor binding;[P]GO:0006413: translational initiation;[C]GO:0005852: eukaryotic translation initiation factor 3 complex		IPR039757 Eukaryotic translation initiation factor 2D;IPR027531 Eukaryotic translation initiation factor 3 subunit F;IPR036877 SUI1 domain superfamily;IPR027531 Eukaryotic translation initiation factor 3 subunit F	PF05470 Eukaryotic translation initiation factor 3 subunit 8 N-terminus	407.91	7.57e-133	508	1722	34	435	-3		235	259	1724	638	408	63.48	23.67	63.95	Yes	No	No	No
Cluster-1795.46615	-1.09912	4.53678	0.00345459	0.0369413	OE_55009	microtubule-binding protein	ABR23352.1	Ornithodoros parkeri	29.6924	13.8688	0					130.57	1.83e-34	891	1103	4	73	3		64	67	1104	148	71	94.37	6.43	47.97	No	No	No	No
Cluster-1795.30759	-1.21929	6.95	0.00064005	0.00932132	OE_1068	RNA polymerase II second largest subunit, partial	BAO48658.1	Limulus polyphemus	29.6423	12.7289	4	[F]GO:0003677: DNA binding;[F]GO:0003899: DNA-directed 5'-3' RNA polymerase activity;[F]GO:0032549: ribonucleoside binding;[P]GO:0006351: transcription, DNA-templated	EC:2.7.7.6	IPR042839 Forkhead box protein M1;IPR039747 DNA-directed RNA polymerases I, II, and III subunit RPABC4;IPR015712 DNA-directed RNA polymerase, subunit 2;IPR037258 PB2, C-terminal		2199.86	0	1628	5092	3	1157	-3		1080	1117	5262	1157	1155	96.71	21.95	99.83	Yes	No	No	No	Purine metabolism;Pyrimidine metabolism	map00230;map00240
Cluster-1795.42868	-1.46923	5.61207	2.8e-05	0.000643141	OE_31521	casein kinase II subunit beta	XP_013790863.1	Limulus polyphemus	29.4841	10.6516	0					412.92	2.27e-137	44	706	1	221	2		195	200	2527	221	221	90.5	8.75	100	Yes	No	No	No
Cluster-1795.72356	-1.77719	5.68233	2.5e-05	0.000584705	OE_25680	papilin-like	XP_022257666.1	Limulus polyphemus	29.3306	8.56465	0					237.27	4.29e-69	365	1309	24	358	-1		128	175	1663	496	349	50.14	20.99	70.36	No	No	No	No
Cluster-1795.12811	-1.101	5.67004	0.00134592	0.0171823	OE_13222	ATP-binding cassette sub-family F member 1-like	XP_023210950.1	Centruroides sculpturatus	29.3169	13.6664	0					942.18	0	343	2124	1	594	-1		468	520	2565	597	594	87.54	23.16	99.5	Yes	No	No	No
Cluster-1795.6934	-1.00237	5.87796	0.00465092	0.0467256	OE_3517	probable RNA-binding protein 19	XP_013780183.1	Limulus polyphemus	29.0562	14.5034	0					869.38	0	73	2598	1	840	-2		469	593	2698	842	866	68.48	32.1	102.85	Yes	No	No	No
Cluster-1795.38464	-1.35288	4.54192	0.00389398	0.0404907	OE_10176	Alternative splicing factor SRp20/9G8, putative	B7PWM5	Ixodes scapularis	28.9712	11.3367	5	[F]GO:0003723: RNA binding;[P]GO:0045292: mRNA cis splicing, via spliceosome;[P]GO:0000381: regulation of alternative mRNA splicing, via spliceosome;[C]GO:0016607: nuclear speck;[C]GO:0005634: nucleus		IPR042622 Zinc finger protein 106;IPR039726 Pre-mRNA-processing factor Prp40;IPR039929 Cotranscriptional regulator FAM172A;IPR019082 Neurogenic mastermind-like, N-terminal;IPR040418 Protein crowded nuclei	PF00076 RNA recognition motif. (a.k.a. RRM, RBD, or RNP domain)	142.12	5.07e-37	225	467	68	148	3		65	75	1342	241	81	92.59	6.04	33.61	Yes	No	No	No
Cluster-1795.46015	-1.73149	4.45491	1.43e-06	4.68e-05	OE_45454	Longevity assurance factor, putative	B7PFQ1	Ixodes scapularis	28.8751	8.68704	5	[F]GO:0003677: DNA binding;[F]GO:0050291: sphingosine N-acyltransferase activity;[P]GO:0046513: ceramide biosynthetic process;[C]GO:0005783: endoplasmic reticulum;[C]GO:0016021: integral component of membrane	EC:2.3.1.24	IPR042839 Forkhead box protein M1;IPR039488 Dolichyl pyrophosphate Man9GlcNAc2 alpha-1,3-glucosyltransferase;IPR042473 V-type immunoglobulin domain-containing suppressor of T-cell activation	PF03798 TLC domain	201.06	1.77e-58	810	1145	49	161	-3		96	105	1147	385	113	92.92	9.85	29.35	No	Yes	No	No	Sphingolipid metabolism	map00600
Cluster-1795.45683	-1.26911	4.64102	0.000755281	0.0107064	OE_94727	hypothetical protein TcasGA2_TC032775	KYB27885.1	Tribolium castaneum	28.8466	11.9578	3	[F]GO:0003676: nucleic acid binding;[F]GO:0008270: zinc ion binding;[P]GO:0015074: DNA integration		IPR040050 Zinc finger protein 830;IPR040204 E3 ubiquitin-protein ligase UBR7;IPR023670 Tyrosine recombinase XerS	PF00078 Reverse transcriptase (RNA-dependent DNA polymerase);PF00098 Zinc knuckle;PF13975 gag-polyprotein putative aspartyl protease;PF14392 Zinc knuckle;PF17919 RNase H-like domain found in reverse transcriptase;PF17921 Integrase zinc binding domain	53.91	3.7e-05	63	260	182	243	3		30	44	1205	3240	66	66.67	5.48	2.04	No	No	No	No
Cluster-1795.43078	-1.32971	5.18478	0.000193015	0.00340573	OE_44619	A disintegrin and metalloproteinase with thrombospondin motifs 18-like, partial	OQR66332.1	Tropilaelaps mercedesae	28.7786	11.4431	2	[F]GO:0004222: metalloendopeptidase activity;[P]GO:0007229: integrin-mediated signaling pathway	EC:3.4.24	IPR039731 CAAX prenyl protease 2, eukaryotes;IPR037843 Kindlin/fermitin	PF01421 Reprolysin (M12B) family zinc metalloprotease ;PF17771 ADAM cysteine-rich domain	159.46	4.87e-40	112	732	282	495	1		93	115	1747	499	224	51.34	12.82	44.89	Yes	No	No	No
Cluster-1795.78860	-1.1758	4.86813	0.000641142	0.00933304	OE_95729	Putative uncharacterized protein	B7PUR0	Ixodes scapularis	28.6548	12.6862	0				PF09793 Anticodon-binding domain	218.01	2.87e-66	659	1084	50	191	2		104	122	1436	199	142	85.92	9.89	71.36	Yes	No	No	No
Cluster-1795.60954	-1.47006	4.63626	2.22e-05	0.000525249	OE_86689	G-3-P dehydrogenase, putative, partial	EEC05748.1	Ixodes scapularis	28.6236	10.3266	4	[F]GO:0003729: mRNA binding;[F]GO:0003723: RNA binding;[C]GO:0005634: nucleus;[C]GO:1990904: ribonucleoprotein complex		IPR040148 Fragile X mental retardation syndrome-related protein;IPR042622 Zinc finger protein 106;IPR040418 Protein crowded nuclei;IPR025694 Mitochondrial splicing apparatus component MNE1	PF00076 RNA recognition motif. (a.k.a. RRM, RBD, or RNP domain);PF18360 Heterogeneous nuclear ribonucleoprotein Q acidic domain	422.55	1.39e-143	496	1266	38	281	1		211	222	1267	438	257	86.38	20.28	58.68	Yes	No	No	No
Cluster-1795.81364	-1.01014	4.52774	0.0039687	0.0411418	OE_8409	small nuclear ribonucleoprotein-associated protein B&apos;-like	XP_023214911.1	Centruroides sculpturatus	28.4204	14.1055	0					135.58	6.6e-35	646	1080	1	142	-1		82	83	1179	249	145	57.24	12.3	58.23	Yes	No	No	No
Cluster-1795.9996	-1.11918	3.37317	0.0039022	0.0405517	OE_14662	Small nuclear ribonucleoprotein E, putative	B7QJ55	Ixodes scapularis	28.4122	13.0908	8	[F]GO:0003723: RNA binding;[P]GO:0000387: spliceosomal snRNP assembly;[C]GO:0005681: spliceosomal complex;[C]GO:0005685: U1 snRNP;[C]GO:0005686: U2 snRNP;[C]GO:0005687: U4 snRNP;[C]GO:0046540: U4/U6 x U5 tri-snRNP complex;[C]GO:0005682: U5 snRNP		IPR042622 Zinc finger protein 106;IPR039173 Pre-mRNA-splicing factor Cwc2;IPR040107 U4/U6.U5 small nuclear ribonucleoprotein component Snu23;IPR040252 U1 small nuclear ribonucleoprotein 70kDa;IPR034103 Sm-like protein Lsm8;IPR039905 CD2 antigen cytoplasmic tail-binding protein 2/Lin1	PF01423 LSM domain	183.34	5.34e-58	81	362	1	94	3		91	93	582	94	94	98.94	16.15	100	Yes	No	No	No
Cluster-1795.43940	-1.19776	5.08793	0.000453405	0.00700673	OE_76575	pleckstrin homology domain-containing family B member 2-like isoform X1	XP_013778231.1	Limulus polyphemus	28.2599	12.3216	0					201.45	1.12e-58	1153	1773	7	208	-2		109	133	1774	208	220	60.45	12.4	105.77	No	No	No	No
Cluster-1795.58587	-1.23613	6.21412	0.000560421	0.00835285	OE_13199	cytochrome P450, putative	ISCW020316-PA	Ixodes scapularis	28.1748	11.9567	0					1092.41	0	215	2203	23	686	2		531	580	3144	686	668	86.83	21.25	97.38	No	Yes	No	No
Cluster-1795.46647	-1.11841	4.95201	0.00133467	0.0170767	OE_1327	phospholipase A2, partial	ABI52736.1	Argas monolakensis	28.1335	12.961	3	[F]GO:0004623: phospholipase A2 activity;[P]GO:0050482: arachidonic acid secretion;[P]GO:0006644: phospholipid metabolic process	EC:3.1.1.4	IPR036444 Phospholipase A2 domain superfamily;IPR036444 Phospholipase A2 domain superfamily;IPR036444 Phospholipase A2 domain superfamily		163.31	2.48e-44	548	952	1	136	2		77	97	1700	221	137	70.8	8.06	61.99	No	Yes	No	No	Glycerophospholipid metabolism;alpha-Linolenic acid metabolism;Arachidonic acid metabolism;Ether lipid metabolism	map00564;map00592;map00590;map00565
Cluster-1795.58776	-1.71723	5.4867	4.54e-07	1.7e-05	OE_1445	adenylosuccinate synthetase-like	XP_013783579.1	Limulus polyphemus	27.9949	8.51358	0					318.93	5.5e-98	11	778	1	257	2		158	194	2479	449	257	75.49	10.37	57.24	Yes	No	No	No
Cluster-1795.68623	-1.32751	4.46962	0.00256512	0.029041	OE_13743	Troponin I protein, putative	B7QKT0	Ixodes scapularis	27.848	11.0882	2	[P]GO:0006936: muscle contraction;[C]GO:0005861: troponin complex		IPR030498 Sarcolemmal membrane-associated protein;IPR027708 Troponin T, fast skeletal muscle	PF00992 Troponin	203.37	1.34e-61	283	645	70	192	1		102	112	1201	192	123	91.06	10.24	64.06	Yes	No	No	No
Cluster-1795.79288	-1.24946	4.98199	0.000314256	0.00514123	OE_86965	host cell factor, putative	ISCW006465-PA	Ixodes scapularis	27.8373	11.7068	0					289.66	3.66e-91	2	664	115	354	-1		165	173	1492	392	247	70.04	16.55	63.01	Yes	No	No	No
Cluster-1795.42869	-1.49759	5.45626	1.48e-05	0.00036888	OE_81418	casein kinase II subunit beta	XP_013790863.1	Limulus polyphemus	27.6609	9.79796	0					412.92	7.06e-138	1685	2347	1	221	-3		196	201	2400	221	221	90.95	9.21	100	Yes	No	No	No
Cluster-1795.53539	-1.7113	7.14443	2.02e-06	6.4e-05	OE_1450	complement component C2/Bf precursor	ATP66484.1	Ixodes ricinus	27.6164	8.43445	3	[F]GO:0004252: serine-type endopeptidase activity;[P]GO:0006956: complement activation;[C]GO:0005576: extracellular region	EC:3.4.21	IPR039245 Peroxisomal/glyoxysomal leader peptide-processing protease;IPR037566 Complement component C8 beta chain;IPR038903 Allergen Asp f 4		133.65	7.8e-29	4102	4578	811	969	-1		69	94	4581	995	161	58.39	3.51	16.18	Yes	No	No	No
Cluster-1795.41981	-1.29574	5.37733	0.000122269	0.00229945	OE_44618	A disintegrin and metalloproteinase with thrombospondin motifs 18-like, partial	OQR66332.1	Tropilaelaps mercedesae	27.5246	11.2086	2	[F]GO:0004222: metalloendopeptidase activity;[P]GO:0007229: integrin-mediated signaling pathway	EC:3.4.24	IPR039731 CAAX prenyl protease 2, eukaryotes;IPR037843 Kindlin/fermitin	PF01421 Reprolysin (M12B) family zinc metalloprotease ;PF17771 ADAM cysteine-rich domain	165.24	1.93e-41	268	1191	169	495	1		117	148	2139	499	337	43.92	15.76	67.54	Yes	No	No	No
Cluster-1795.35669	-1.07641	5.38496	0.00133444	0.017076	OE_2647	E3 ubiquitin-protein ligase RNF115-like	XP_013784463.1	Limulus polyphemus	27.2227	12.9084	0					344.35	6.43e-111	80	1189	1	330	2		191	231	2053	332	376	61.44	18.31	113.25	Yes	No	No	No
Cluster-1795.41509	-1.08633	4.97937	0.00134288	0.0171524	OE_3614	Ser/Thr protein phosphatase, putative	ISCW015013-PA	Ixodes scapularis	27.1624	12.7937	0					645.97	0	615	1547	1	311	-2		308	310	1653	311	311	99.68	18.81	100	Yes	No	No	No
Cluster-1795.24047	-1.75427	5.25956	1.01e-06	3.46e-05	OE_14568	CBF1-interacting corepressor, putative (Fragment)	B7Q6B8	Ixodes scapularis	26.9103	7.97624	1	[F]GO:0003714: transcription corepressor activity		IPR042225 Negative cofactor 2 complex subunit beta	PF10197 N-terminal domain of CBF1 interacting co-repressor CIR	361.3	5.93e-114	1831	2451	1	214	-3		170	184	2534	453	214	85.98	8.45	47.24	Yes	No	No	No
Cluster-1795.45253	-1.11921	4.34783	0.00147804	0.0185283	OE_81204	RNA-binding protein Nob1, putative	B7QCB6	Ixodes scapularis	26.8244	12.3459	6	[F]GO:0004521: endoribonuclease activity;[F]GO:0046872: metal ion binding;[P]GO:0000469: cleavage involved in rRNA processing;[P]GO:0030490: maturation of SSU-rRNA;[C]GO:0005634: nucleus;[C]GO:0030688: preribosome, small subunit precursor		IPR039787 Poly(U)-specific endoribonuclease;IPR040409 Phytochelatin synthase;IPR017117 Ribonuclease Nob1, eukaryote;IPR042859 Nucleolar protein 11;IPR040418 Protein crowded nuclei;IPR028160 Ribosome biogenesis protein Slx9-like	PF08772 Nin one binding (NOB1) Zn-ribbon like;PF17146 PIN domain of ribonuclease	497.28	7.89e-174	21	1205	1	388	3		248	302	1242	393	398	75.88	32.05	101.27	No	No	No	No
Cluster-1795.56858	-1.04657	5.01847	0.00321012	0.034774	OE_56028	branched-chain-amino-acid aminotransferase, cytosolic	XP_003736975.1	Galendromus occidentalis	26.615	12.8846	0					490.73	3.49e-168	349	1533	41	408	-1		241	293	1785	408	399	73.43	22.35	97.79	No	No	No	No
Cluster-1795.70194	-2.17043	3.87442	2.06e-06	6.49e-05	OE_30371	titin-like	XP_015434386.1	Dufourea novaeangliae	26.4835	5.86548	0					94.74	4.02e-19	30	803	7293	7558	-3		83	122	868	10686	279	43.73	32.14	2.61	No	No	No	No
Cluster-1795.53702	-1.33158	5.61574	0.000460397	0.00709001	OE_45302	Putative uncharacterized protein	B7PTL1	Ixodes scapularis	26.2578	10.4366	0					82.42	5.2e-15	2328	2735	82	217	-3		43	70	3040	223	136	51.47	4.47	60.99	No	No	No	No
Cluster-1795.39991	-1.12915	6.28173	0.0030311	0.033182	OE_2722	monocarboxylate transporter 12-like isoform X3	XP_015912587.1	Parasteatoda tepidariorum	26.1764	11.9653	0					691.8	0	1469	3736	50	793	-2		378	486	4373	805	777	62.55	17.77	96.52	Yes	Yes	No	No
Cluster-1795.45195	-1.19696	4.35541	0.000698772	0.0100458	OE_45035	cold shock domain-containing protein E1-like	XP_013777445.1	Limulus polyphemus	26.1073	11.3802	0					79.72	1.26e-13	850	975	771	812	-2		34	40	1108	877	42	95.24	3.79	4.79	Yes	Yes	No	No
Cluster-1795.38068	-1.05495	5.66027	0.00206392	0.0242875	OE_86079	USP16, putative	ISCW015586-PA	Ixodes scapularis	26.0721	12.5461	0					274.25	9.9e-80	385	1410	83	416	-3		157	209	2225	635	348	60.06	15.64	54.8	Yes	No	No	No
Cluster-1795.65601	-1.34103	4.56828	0.000121158	0.00228208	OE_59056	serine/threonine-protein phosphatase 2A activator-like	XP_013783772.1	Limulus polyphemus	26.0344	10.2798	0					416	8.68e-142	142	969	40	315	-3		189	232	1466	318	276	84.06	18.83	86.79	No	No	No	No
Cluster-1795.63994	-1.26668	5.40018	0.000220718	0.00381354	OE_39501	lysine--tRNA ligase-like isoform X2	XP_013785145.1	Limulus polyphemus	26.0216	10.8149	0					917.92	0	602	2311	7	568	-3		440	498	2532	581	570	87.37	22.51	98.11	Yes	No	No	No
Cluster-1795.62461	-1.19444	4.10763	0.00176334	0.0214237	OE_87041	Zinc finger protein, putative	B7PHG6	Ixodes scapularis	25.9301	11.3184	4	[F]GO:0005096: GTPase activator activity;[F]GO:0046872: metal ion binding;[P]GO:0048205: COPI coating of Golgi vesicle;[C]GO:0000139: Golgi membrane		IPR042918 Pleckstrin homology domain-containing family G member 6;IPR040409 Phytochelatin synthase;IPR042336 Golgi integral membrane protein 4	PF01412 Putative GTPase activating protein for Arf	352.83	3.81e-116	143	985	1	305	-2		196	221	1013	543	311	71.06	30.7	57.27	No	No	No	No
Cluster-1795.49454	-2.00879	2.68006	5.05e-07	1.86e-05	OE_45095	ATP binding protein, putative	B7QJ30	Ixodes scapularis	25.8464	6.42976	0				PF02114 Phosducin	82.42	2.04e-17	289	438	3	53	-1		39	44	468	238	51	86.27	10.9	21.43	No	No	No	No
Cluster-1795.41156	-1.23225	5.19903	0.00474673	0.0474878	OE_13078	conserved hypothetical protein	EEC11930.1	Ixodes scapularis	25.4258	10.8211	0					51.6	7.54e-05	1226	1327	154	188	-2		23	29	2300	195	35	82.86	1.52	17.95	Yes	No	No	No
Cluster-1795.30615	-1.08944	5.48347	0.00154261	0.0191581	OE_2062	Failed axon connections, putative	B7PUR9	Ixodes scapularis	25.2208	11.8543	0				PF17171 Glutathione S-transferase, C-terminal domain;PF17172 Glutathione S-transferase N-terminal domain	498.43	2.18e-169	1260	2051	54	317	-3		230	252	2266	379	264	95.45	11.65	69.66	Yes	No	No	No
Cluster-1795.11105	-1.82815	4.51082	1.79e-06	5.72e-05	OE_2831	Putative uncharacterized protein	B7PWJ2	Ixodes scapularis	25.1875	7.08728	3	[F]GO:0043130: ubiquitin binding;[P]GO:0043162: ubiquitin-dependent protein catabolic process via the multivesicular body sorting pathway;[C]GO:0000813: ESCRT I complex		IPR038870 Ubiquitin-associated protein 1;IPR038870 Ubiquitin-associated protein 1;IPR040335 Multivesicular body subunit 12A		209.92	7.25e-61	313	1239	4	330	1		139	181	1569	335	337	53.71	21.48	100.6	No	No	No	No
Cluster-1795.41069	-1.68756	4.93277	1.99e-06	6.3e-05	OE_19105	ubc-1	PRD32156.1	Nephila clavipes	25.1732	7.81466	0					156.38	7.16e-43	411	650	21	100	3		74	78	1957	104	80	97.5	4.09	76.92	No	No	No	No
Cluster-1795.27573	-1.58613	5.42798	4.94e-06	0.000140297	OE_41612	DNA replication factor/protein phosphatase inhibitor SET/SPR-2, putative	B7Q573	Ixodes scapularis	25.1414	8.37561	2	[P]GO:0006334: nucleosome assembly;[C]GO:0005634: nucleus		IPR021171 Core histone macro-H2A;IPR040418 Protein crowded nuclei	PF00956 Nucleosome assembly protein (NAP)	155.22	6.75e-77	25	267	68	148	1		73	77	2903	245	81	95.06	2.79	33.06	Yes	Yes	No	No
Cluster-1795.40850	-2.11176	4.54129	3.29e-07	1.27e-05	OE_15672	RNA-binding protein musashi, putative	B7PVI7	Ixodes scapularis	25.1273	5.81719	7	[F]GO:0003729: mRNA binding;[F]GO:0003723: RNA binding;[F]GO:0043565: sequence-specific DNA binding;[F]GO:1990837: sequence-specific double-stranded DNA binding;[C]GO:0005654: nucleoplasm;[C]GO:0005634: nucleus;[C]GO:1990904: ribonucleoprotein complex		IPR040148 Fragile X mental retardation syndrome-related protein;IPR042622 Zinc finger protein 106;IPR042153 VDR, DNA-binding domain;IPR030219 Growth factor receptor-bound protein 2;IPR040418 Protein crowded nuclei;IPR025694 Mitochondrial splicing apparatus component MNE1	PF00076 RNA recognition motif. (a.k.a. RRM, RBD, or RNP domain)	240.74	3.28e-72	1144	1632	62	221	-3		124	137	1634	353	163	84.05	9.98	46.18	No	No	No	No
Cluster-1795.56861	-1.00237	5.54516	0.0049374	0.0489626	OE_2334	branched-chain-amino-acid aminotransferase, cytosolic	XP_003736975.1	Galendromus occidentalis	25.1273	12.5451	0					506.91	2.19e-170	1173	2264	41	408	-1		241	293	2690	408	368	79.62	13.68	90.2	No	No	No	No
Cluster-1795.58355	-1.58942	5.12762	1.11e-05	0.000286781	OE_33374	Serine-threonine phosphatase 2A, catalytic subunit, putative (Fragment)	B7QHP3	Ixodes scapularis	25.0488	8.31886	3	[F]GO:0004722: protein serine/threonine phosphatase activity;[C]GO:0005829: cytosol;[C]GO:0005634: nucleus		IPR037981 Serine/threonine-protein phosphatase PP1-gamma catalytic subunit;IPR031264 Retinol-binding protein 1;IPR040418 Protein crowded nuclei	PF00149 Calcineurin-like phosphoesterase;PF08321 PPP5 TPR repeat region;PF13181 Tetratricopeptide repeat	802.74	0	69	1514	1	493	3		396	438	2475	493	493	88.84	19.92	100	Yes	No	No	No
Cluster-1795.44217	-1.20533	4.84011	0.000397016	0.00624941	OE_76574	pleckstrin homology domain-containing family B member 2-like isoform X1	XP_013778231.1	Limulus polyphemus	24.9953	10.8405	0					209.53	6.3e-62	1153	1716	7	208	-2		110	134	1717	208	206	65.05	12	99.04	No	No	No	No
Cluster-1795.17712	-1.31766	5.89917	0.000165647	0.00299431	OE_1634	insulin-degrading enzyme-like	XP_023235223.1	Centruroides sculpturatus	24.943	10.0041	0					1303.12	0	143	3073	38	1019	-2		626	782	3527	1019	982	79.63	27.84	96.37	No	No	No	No
Cluster-1795.75209	-1.96207	4.7066	4.64e-07	1.73e-05	OE_14322	Armadillo repeat-containing protein, putative	B7QL44	Ixodes scapularis	24.8227	6.3742	2	[P]GO:0043161: proteasome-mediated ubiquitin-dependent protein catabolic process;[C]GO:0034657: GID complex		IPR037559 Proteasome subunit beta Pre3	PF02985 HEAT repeat	400.21	7.71e-130	2	667	325	543	2		204	216	2002	543	222	97.3	11.09	40.88	Yes	No	No	No
Cluster-1795.46528	-1.12256	4.3326	0.00244288	0.02792	OE_71525	Splicing factor 3B subunit, putative	B7PPS6	Ixodes scapularis	24.4682	11.2288	4	[P]GO:0000398: mRNA splicing, via spliceosome;[C]GO:0071013: catalytic step 2 spliceosome;[C]GO:0005689: U12-type spliceosomal complex;[C]GO:0005686: U2 snRNP		IPR040252 U1 small nuclear ribonucleoprotein 70kDa;IPR032847 Pre-mRNA-processing factor 17;IPR039690 U11/U12 small nuclear ribonucleoprotein 25kDa protein	PF04037 Domain of unknown function (DUF382) ;PF04046 PSP	127.49	1.26e-29	1	378	99	228	-3		72	84	1229	556	130	64.62	10.58	23.38	Yes	No	No	No
Cluster-1795.85057	-1.00622	4.31523	0.00453093	0.0457046	OE_10454	natterin-3-like	XP_013781029.1	Limulus polyphemus	24.4598	12.1798	0					207.61	1.03e-63	314	766	9	159	2		90	115	1202	159	151	76.16	12.56	94.97	Yes	No	No	No
Cluster-1795.51835	-1.23849	6.24447	0.000206165	0.0035978	OE_16318	inosine-5&apos;-monophosphate dehydrogenase 2-like	OQR77466.1	Tropilaelaps mercedesae	24.4345	10.3546	5	[F]GO:0003938: IMP dehydrogenase activity;[F]GO:0046872: metal ion binding;[F]GO:0000166: nucleotide binding;[P]GO:0006177: GMP biosynthetic process;[C]GO:0005737: cytoplasm	EC:1.1.1.205	IPR005990 Inosine-5'-monophosphate dehydrogenase;IPR040409 Phytochelatin synthase;IPR039215 RecQ-mediated genome instability protein 1;IPR022955 GMP synthase;IPR037296 Staphostatin A/B	PF00478 IMP dehydrogenase / GMP reductase domain;PF00571 CBS domain	798.51	0	2056	3585	4	511	1		393	454	4402	511	510	89.02	11.59	99.8	Yes	No	No	No	Purine metabolism;Drug metabolism - other enzymes	map00230;map00983
Cluster-1795.60296	-1.17163	3.70686	0.00170934	0.0208571	OE_86085	mitochondrial import inner membrane translocase subunit Tim17-A-like	XP_013780467.1	Limulus polyphemus	24.3523	10.8164	0					228.02	1.16e-73	149	520	43	166	2		110	116	760	166	124	93.55	16.32	74.7	Yes	No	No	No
Cluster-1795.52613	-1.28753	5.96981	0.000314507	0.00514361	OE_20712	Retinoblastoma-binding protein, putative (Fragment)	B7P2S5	Ixodes scapularis	24.2157	9.92208	2	[F]GO:0004402: histone acetyltransferase activity;[C]GO:0005634: nucleus	EC:2.3.1.48	IPR039460 STAGA complex 65 subunit gamma;IPR040418 Protein crowded nuclei	PF00400 WD domain, G-beta repeat;PF12265 Histone-binding protein RBBP4 or subunit C of CAF1 complex	737.26	0	3035	4126	62	420	-1		354	358	4126	424	364	98.35	8.82	85.85	Yes	No	No	No
Cluster-1795.15036	-1.6418	4.118	6.31e-06	0.000173977	OE_16520	protein phosphatase 1 regulatory subunit 7-like	XP_021003122.1	Parasteatoda tepidariorum	24.0978	7.7257	0					285.42	9.45e-92	18	815	41	341	-1		156	194	1148	343	301	64.45	26.22	87.76	No	No	No	No
Cluster-1795.19633	-0.964522	5.84901	0.00491925	0.0488024	OE_26472	EH domain-binding protein 1-like isoform X1	XP_013778207.1	Limulus polyphemus	24.0743	12.3382	0					562.38	0	100	2922	1	1122	-3		413	530	3029	1122	1129	46.94	37.27	100.62	Yes	Yes	No	No
Cluster-1795.52614	-1.04046	3.54857	0.00363688	0.0384327	OE_94421	nucleosome remodeling factor subunit CAF1/NURF55/MSI1	DAA34308.1	Amblyomma variegatum	23.947	11.6332	0					156.76	1.04e-45	2	244	1	76	-1		76	76	715	179	81	93.83	11.33	45.25	No	No	No	No
Cluster-1795.36583	-2.6236	5.92439	2.96e-12	3.4e-10	OE_56468	von Willebrand factor type A domaincontaining protein	ISCW011070-PA	Ixodes scapularis	23.9093	3.87571	0					780.4	0	1	2913	43	995	-1		417	558	3153	1021	1042	53.55	33.05	102.06	Yes	No	No	Yes
Cluster-1795.39928	-2.40953	4.54829	2.9e-09	1.77e-07	OE_55987	uncharacterized protein LOC111634581	XP_023235156.1	Centruroides sculpturatus	23.878	4.48725	0					55.07	7.18e-07	697	978	6	108	-2		29	55	1072	140	103	53.4	9.61	73.57	Yes	No	No	No
Cluster-1795.25458	-1.99507	3.39273	8.02e-08	3.57e-06	OE_45779	Putative uncharacterized protein	B7Q8U5	Ixodes scapularis	23.8249	5.97908	0					69.71	1.7e-11	128	421	1	80	2		35	61	673	370	98	62.24	14.56	26.49	No	No	No	No
Cluster-1795.49678	-1.27256	4.11361	0.000375532	0.00595589	OE_94682	Defective in cullin neddylation protein	B7Q426	Ixodes scapularis	23.8241	9.85329	6	[F]GO:0097602: cullin family protein binding;[F]GO:0031624: ubiquitin conjugating enzyme binding;[F]GO:0032182: ubiquitin-like protein binding;[P]GO:0051443: positive regulation of ubiquitin-protein transferase activity;[P]GO:0045116: protein neddylation;[C]GO:0000151: ubiquitin ligase complex		IPR037078 NEDD8-activating enzyme E1 catalytic subunit, C-terminal;IPR038036 E3 ubiquitin-protein ligase RING1	PF03556 Cullin binding	284.65	3.89e-93	1	564	1	186	-2		137	160	991	278	188	85.11	18.97	67.63	No	No	No	No
Cluster-1795.72417	-1.10219	5.79507	0.000897676	0.012377	OE_69267	tripartite motif-containing protein 2-like isoform X3	XP_013790184.1	Limulus polyphemus	23.8022	11.0861	0					714.92	0	785	3028	25	787	-1		381	492	3253	787	773	63.65	23.76	98.22	Yes	No	No	No
Cluster-1795.6806	-1.02161	3.83077	0.00359129	0.0380313	OE_26204	U1 small nuclear ribonucleoprotein A-like	XP_023218699.1	Centruroides sculpturatus	23.7785	11.71	0					289.27	5.09e-96	58	771	1	240	1		158	169	892	240	240	70.42	26.91	100	Yes	No	No	No
Cluster-1795.38051	-1.39396	6.16564	5.66e-05	0.00118484	OE_68297	GMP synthase, putative (Fragment)	B7PKN7	Ixodes scapularis	23.7588	9.03993	8	[F]GO:0005524: ATP binding;[F]GO:0003922: GMP synthase (glutamine-hydrolyzing) activity;[F]GO:0003921: GMP synthase activity;[F]GO:0008795: NAD+ synthase activity;[F]GO:0016462: pyrophosphatase activity;[P]GO:0006541: glutamine metabolic process;[P]GO:0006177: GMP biosynthetic process;[C]GO:0005829: cytosol	EC:6.3.5.2;EC:6.3.1.5	IPR037219 Peptidase M41-like;IPR023686 GMP synthase (glutamine-hydrolyzing) subunit A;IPR022926 NH(3)-dependent NAD(+) synthetase;IPR025777 GMP synthetase ATP pyrophosphatase domain;IPR015868 Glutaminase;IPR022955 GMP synthase;IPR031264 Retinol-binding protein 1	PF00117 Glutamine amidotransferase class-I;PF00958 GMP synthase C terminal domain;PF02540 NAD synthase	1249.96	0	80	2158	3	696	2		611	658	4436	696	695	94.68	15.67	99.86	Yes	No	No	No	Purine metabolism;Nicotinate and nicotinamide metabolism;Drug metabolism - other enzymes	map00230;map00760;map00983
Cluster-1795.63015	-1.95371	5.9693	2.45e-08	1.23e-06	OE_84406	sodium-coupled monocarboxylate transporter 1-like	XP_022250400.1	Limulus polyphemus	23.7231	6.12496	0					696.81	0	71	1795	10	577	2		352	438	4574	651	576	76.04	12.59	88.48	No	Yes	No	No
Cluster-1795.36133	-2.44515	4.44024	2.35e-11	2.22e-09	OE_36164	conserved hypothetical protein	EEC02146.1	Ixodes scapularis	23.4369	4.3036	0				PF15502 M-phase-specific PLK1-interacting protein	84.34	5.2e-16	1096	1632	2	168	-1		65	77	1743	219	191	40.31	10.96	87.21	Yes	No	No	No
Cluster-1795.43335	-1.98624	4.14766	1.43e-07	5.99e-06	OE_94068	hypothetical protein B4U79_00872	RWS11359.1	Dinothrombium tinctorium	23.3745	5.89124	2	[F]GO:0005524: ATP binding;[F]GO:0016740: transferase activity	EC:2	IPR037219 Peptidase M41-like;IPR039901 3-deoxy-D-manno-octulosonic acid transferase		237.65	3.09e-75	3	353	43	159	3		113	116	1200	174	117	99.15	9.75	67.24	Yes	No	No	No
Cluster-1795.49793	-1.00445	5.25775	0.00365361	0.0385654	OE_31581	elongation factor 2-like protein	RWS29710.1	Leptotrombidium deliense	23.2058	11.5625	3	[F]GO:0005525: GTP binding;[F]GO:0003924: GTPase activity;[F]GO:0003746: translation elongation factor activity		IPR040385 Rab-like protein 6;IPR042734 Rho-related GTP-binding protein RhoG;IPR036433 Elongation factor EF1B gamma, C-terminal domain superfamily		1107.05	0	248	2047	224	823	2		528	569	2058	823	600	94.83	29.15	72.9	Yes	No	No	No
Cluster-1795.75212	-2.10362	4.20832	1.6e-08	8.34e-07	OE_7858	Coiled-coil domain-containing protein, putative (Fragment)	B7Q8A5	Ixodes scapularis	23.1714	5.38678	0				PF10197 N-terminal domain of CBF1 interacting co-repressor CIR;PF12542 Pre-mRNA splicing factor	285.42	1.02e-91	705	1217	1	171	-2		137	159	1488	237	171	92.98	11.49	72.15	Yes	No	No	No
Cluster-1795.4375	-1.18577	5.05175	0.00050776	0.00767968	OE_27116	Pinin, putative (Fragment)	B7PSH3	Ixodes scapularis	23.0762	10.1437	2	[C]GO:0071013: catalytic step 2 spliceosome;[C]GO:0035145: exon-exon junction complex		IPR032847 Pre-mRNA-processing factor 17;IPR028544 Protein CASC3	PF04696 pinin/SDK/memA/ protein conserved region	263.08	3.27e-81	1241	1909	3	218	-1		145	167	2056	218	225	74.22	10.94	103.21	Yes	No	No	No
Cluster-1795.52404	-1.10199	4.81261	0.00151018	0.0188411	OE_72209	methionine aminopeptidase, putative	ISCW022177-PA	Ixodes scapularis	23.0698	10.7503	0					639.03	0	21	1094	18	383	3		301	331	1795	384	366	90.44	20.39	95.31	Yes	No	No	No
Cluster-1795.35972	-0.989874	5.01298	0.0035008	0.0373084	OE_37388	Putative uncharacterized protein	B7Q817	Ixodes scapularis	23.0094	11.5864	5	[F]GO:0016807: cysteine-type carboxypeptidase activity;[F]GO:1990380: Lys48-specific deubiquitinase activity;[F]GO:0004843: thiol-dependent ubiquitin-specific protease activity;[P]GO:0071108: protein K48-linked deubiquitination;[C]GO:0005829: cytosol	EC:3.4.18	IPR033979 MINDY deubiquitinase domain;IPR040053 Josephin-1/2;IPR031264 Retinol-binding protein 1	PF04424 MINDY deubiquitinase	526.17	0	565	1563	9	356	-2		264	287	1858	363	348	82.47	18.73	95.87	Yes	No	No	No
Cluster-1795.62379	-1.14656	5.43455	0.000575165	0.00853519	OE_28591	mitochondrial intermediate peptidase-like	XP_023228122.1	Centruroides sculpturatus	22.9973	10.388	0					840.49	0	407	2431	23	695	-1		409	521	2635	697	676	77.07	25.65	96.99	Yes	No	No	No
Cluster-1795.63876	-1.11549	3.82367	0.00310994	0.0338989	OE_25822	Peptidyl-prolyl cis-trans isomerase H	PRD26660.1	Nephila clavipes	22.9697	10.609	2	[F]GO:0003755: peptidyl-prolyl cis-trans isomerase activity;[P]GO:0006457: protein folding	EC:5.2.1.8	IPR031212 Peptidyl-prolyl cis-trans isomerase FKBP4;IPR037124 GroES chaperonin superfamily		369.01	2.77e-128	98	649	1	184	-3		174	176	903	184	184	95.65	20.38	100	No	No	No	No
Cluster-1795.44285	-1.82194	3.69195	6.05e-06	0.000167351	OE_23307	ubiquitin-conjugating enzyme E2-17 kDa-like	XP_013773518.2	Limulus polyphemus	22.7812	6.42878	0					163.31	5.59e-49	473	715	1	81	-3		75	77	846	83	81	95.06	9.57	97.59	No	No	No	No
Cluster-1795.32459	-0.986217	4.8174	0.00329965	0.0355579	OE_3149	Splicing factor SPF30, putative	B7P4V9	Ixodes scapularis	22.639	11.4277	4	[F]GO:0003723: RNA binding;[P]GO:0006397: mRNA processing;[C]GO:0005737: cytoplasm;[C]GO:0005634: nucleus		IPR042622 Zinc finger protein 106;IPR040007 THO complex subunit 2;IPR037296 Staphostatin A/B;IPR040418 Protein crowded nuclei	PF06003 Survival motor neuron protein (SMN)	310.46	5.96e-100	763	1494	6	256	-3		166	190	1643	296	251	75.7	15.28	84.8	Yes	No	No	No
Cluster-1795.46807	-1.00978	3.711	0.00479172	0.0478543	OE_56445	60S ribosomal protein L10A	ABR23359.1	Ornithodoros parkeri	22.6227	11.2373	4	[F]GO:0003723: RNA binding;[F]GO:0003735: structural constituent of ribosome;[P]GO:0006412: translation;[C]GO:0015934: large ribosomal subunit		IPR042622 Zinc finger protein 106;IPR042831 54S ribosomal protein L28, mitochondrial;IPR036967 Ribosomal protein S11 superfamily;IPR030878 Ribosomal protein L15		95.13	1.11e-34	3	167	106	160	-3		49	50	766	216	55	90.91	7.18	25.46	No	No	No	No
Cluster-1795.40595	-1.51454	4.49524	1.27e-05	0.000322947	OE_13257	Amsh, putative (Fragment)	B7Q2T0	Ixodes scapularis	22.5089	7.8797	6	[F]GO:0061578: Lys63-specific deubiquitinase activity;[F]GO:0004843: thiol-dependent ubiquitin-specific protease activity;[P]GO:0016579: protein deubiquitination;[P]GO:0070536: protein K63-linked deubiquitination;[C]GO:0005768: endosome;[C]GO:0016020: membrane		IPR035299 26S Proteasome non-ATPase regulatory subunit 14;IPR040053 Josephin-1/2;IPR039138 Ubiquitin thioesterase OTU1/2/3;IPR033860 Brcc36 isopeptidase;IPR030356 Probable phospholipid-transporting ATPase IIA;IPR042454 CXADR-like membrane protein	PF01398 JAB1/Mov34/MPN/PAD-1 ubiquitin protease;PF08969 USP8 dimerisation domain	552.75	0	174	1475	9	443	-3		283	348	1696	444	460	75.65	27.12	103.6	Yes	No	No	No
Cluster-1795.51059	-1.31506	5.68266	0.000200292	0.00351042	OE_11421	insulin-degrading enzyme-like	XP_023235223.1	Centruroides sculpturatus	22.469	9.02795	0					1303.12	0	324	3254	38	1019	3		626	782	3402	1019	982	79.63	28.87	96.37	No	No	No	No
Cluster-1795.22073	-1.22167	5.20293	0.00047061	0.00721988	OE_2768	Monocarboxylate transporter, putative	B7P6E3	Ixodes scapularis	22.4008	9.60326	3	[F]GO:0008028: monocarboxylic acid transmembrane transporter activity;[P]GO:0015718: monocarboxylic acid transport;[C]GO:0016021: integral component of membrane		IPR030759 Monocarboxylate transporter 3;IPR030759 Monocarboxylate transporter 3;IPR042473 V-type immunoglobulin domain-containing suppressor of T-cell activation	PF07690 Major Facilitator Superfamily	421.78	3.16e-137	245	1792	12	516	-2		222	316	2285	527	517	61.12	22.63	98.1	No	Yes	No	No
Cluster-1795.6888	-0.972296	5.66164	0.0033317	0.0358358	OE_14432	sarcalumenin isoform X2	XP_011257243.1	Camponotus floridanus	22.279	11.3542	1	[F]GO:0005525: GTP binding		IPR040385 Rab-like protein 6	PF16880 N-terminal EH-domain containing protein	68.55	4.15e-09	1373	2395	53	383	-1		82	142	2971	960	347	40.92	11.68	36.15	Yes	No	No	No
Cluster-1795.28129	-1.37494	5.75363	7.27e-05	0.00147388	OE_8015	GTP-binding protein, putative	B7Q6G8	Ixodes scapularis	22.1858	8.55557	10	[F]GO:0005525: GTP binding;[F]GO:0003924: GTPase activity;[P]GO:0071230: cellular response to amino acid stimulus;[P]GO:0009267: cellular response to starvation;[P]GO:0032008: positive regulation of TOR signaling;[P]GO:0010506: regulation of autophagy;[C]GO:0034448: EGO complex;[C]GO:1990131: Gtr1-Gtr2 GTPase complex;[C]GO:0005764: lysosome;[C]GO:0005634: nucleus		IPR040385 Rab-like protein 6;IPR042734 Rho-related GTP-binding protein RhoG;IPR034601 Ragulator complex protein LAMTOR4;IPR009106 CART satiety factor;IPR037590 GATOR complex protein WDR24;IPR040371 Regulator of MON1-CCZ1 complex;IPR020233 GSE/EGO complex subunit Slm4;IPR033609 E3 ubiquitin-protein ligase RNF152;IPR040418 Protein crowded nuclei	PF04670 Gtr1/RagA G protein conserved region	577.79	0	2491	3441	1	316	-2		287	301	3604	316	317	94.95	8.8	100.32	Yes	No	No	No
Cluster-1795.38283	-1.55213	5.15767	1.01e-05	0.000263336	OE_31522	casein kinase II subunit beta	XP_013790863.1	Limulus polyphemus	22.0711	7.52866	0					412.92	1.36e-137	44	706	1	221	2		195	200	2470	221	221	90.5	8.95	100	Yes	No	No	No
Cluster-1795.27422	-1.135	5.55489	0.000746933	0.0106143	OE_13344	Cullin, putative (Fragment)	B7PMU5	Ixodes scapularis	22.0492	10.037	8	[F]GO:0031625: ubiquitin protein ligase binding;[P]GO:0043161: proteasome-mediated ubiquitin-dependent protein catabolic process;[P]GO:0031146: SCF-dependent proteasomal ubiquitin-dependent protein catabolic process;[P]GO:0006511: ubiquitin-dependent protein catabolic process;[C]GO:0080008: Cul4-RING E3 ubiquitin ligase complex;[C]GO:0031461: cullin-RING ubiquitin ligase complex;[C]GO:0016021: in…		IPR037893 Calcyclin-binding Protein, CS domain;IPR037559 Proteasome subunit beta Pre3;IPR042354 F-box only protein 38;IPR036959 Peptidase C12, ubiquitin carboxyl-terminal hydrolase superfamily;IPR042508 F-box/WD repeat-containing protein 5;IPR031222 Cullin-9;IPR042473 V-type immunoglobulin domain-containing suppressor of T-cell activation;IPR042508 F-box/WD repeat-containing protein 5	PF00888 Cullin family;PF10557 Cullin protein neddylation domain	1096.26	0	201	2531	1	775	3		570	639	2735	778	783	81.61	28.63	100.64	No	No	No	Yes
Cluster-1795.19881	-0.989958	5.50117	0.0030948	0.0337539	OE_18150	nuclear receptor-binding protein-like isoform X2	XP_013775564.1	Limulus polyphemus	21.9976	11.074	0					741.11	0	95	1618	8	518	2		363	425	2802	520	511	83.17	18.24	98.27	No	No	No	No
Cluster-1795.29117	-1.19526	5.88154	0.000596482	0.00880673	OE_16236	cytochrome P450, putative	ISCW020316-PA	Ixodes scapularis	21.9486	9.58203	0					594.35	0	1170	2258	324	686	3		286	312	3185	686	363	85.95	11.4	52.92	Yes	No	No	No
Cluster-1795.55378	-1.11861	5.75067	0.000789125	0.0111149	OE_16308	tripartite motif-containing protein 2-like isoform X3	XP_013790184.1	Limulus polyphemus	21.9219	10.0948	0					714.92	0	388	2631	25	787	1		378	489	3481	787	773	63.26	22.21	98.22	Yes	No	No	No
Cluster-1795.31835	-1.29499	3.89311	0.00116762	0.0153551	OE_46581	Putative uncharacterized protein	B7PIY5	Ixodes scapularis	21.9171	8.94018	0				PF02114 Phosducin	253.06	4.06e-80	1	597	62	261	-1		129	149	1080	292	200	74.5	18.52	68.49	Yes	No	No	No
Cluster-1795.29901	-1.17971	3.50538	0.00303448	0.0332115	OE_39430	importin subunit alpha-5-like	XP_023231466.1	Centruroides sculpturatus	21.8815	9.67279	0					218.39	6.89e-66	160	696	340	516	-3		109	141	698	516	182	77.47	26.07	35.27	Yes	No	No	No
Cluster-1795.40924	-1.00974	6.06161	0.00269319	0.0301473	OE_2589	Tpr repeat nuclear phosphoprotein, putative	B7PDX5	Ixodes scapularis	21.8055	10.8279	5	[F]GO:0000993: RNA polymerase II complex binding;[P]GO:0016570: histone modification;[P]GO:0051569: regulation of histone H3-K4 methylation;[P]GO:0006355: regulation of transcription, DNA-templated;[C]GO:0016593: Cdc73/Paf1 complex		IPR031101 RNA polymerase-associated protein Ctr9;IPR029840 Zinc finger protein Gfi-1/1b;IPR040373 Transcription factor castor;IPR007852 Cdc73/Parafibromin	PF07719 Tetratricopeptide repeat;PF13181 Tetratricopeptide repeat;PF13374 Tetratricopeptide repeat;PF13432 Tetratricopeptide repeat	1455.27	0	697	3858	1	1000	-1		770	824	3906	1095	1058	77.88	27.09	96.62	Yes	No	No	No
Cluster-1795.71446	-1.61834	4.60966	3.15e-06	9.41e-05	OE_22594	Amsh, putative (Fragment)	B7Q2T0	Ixodes scapularis	21.6402	7.04946	6	[F]GO:0061578: Lys63-specific deubiquitinase activity;[F]GO:0004843: thiol-dependent ubiquitin-specific protease activity;[P]GO:0016579: protein deubiquitination;[P]GO:0070536: protein K63-linked deubiquitination;[C]GO:0005768: endosome;[C]GO:0016020: membrane		IPR035299 26S Proteasome non-ATPase regulatory subunit 14;IPR040053 Josephin-1/2;IPR039138 Ubiquitin thioesterase OTU1/2/3;IPR033860 Brcc36 isopeptidase;IPR030356 Probable phospholipid-transporting ATPase IIA;IPR042454 CXADR-like membrane protein	PF01398 JAB1/Mov34/MPN/PAD-1 ubiquitin protease;PF08969 USP8 dimerisation domain	551.98	0	174	1463	13	443	-3		282	346	1915	444	456	75.88	23.81	102.7	Yes	No	No	No
Cluster-1795.65040	-1.04828	5.45812	0.00204129	0.0240619	OE_32053	nuclear receptor-binding protein-like isoform X1	XP_013775557.1	Limulus polyphemus	21.568	10.4266	0					741.88	0	1168	2700	8	523	-3		367	429	2837	525	516	83.14	18.19	98.29	Yes	No	No	No
Cluster-1795.40527	-1.36892	6.11191	8.4e-05	0.00167003	OE_7426	GMP synthase, putative (Fragment)	B7PKN7	Ixodes scapularis	21.5667	8.34916	8	[F]GO:0005524: ATP binding;[F]GO:0003922: GMP synthase (glutamine-hydrolyzing) activity;[F]GO:0003921: GMP synthase activity;[F]GO:0008795: NAD+ synthase activity;[F]GO:0016462: pyrophosphatase activity;[P]GO:0006541: glutamine metabolic process;[P]GO:0006177: GMP biosynthetic process;[C]GO:0005829: cytosol	EC:6.3.5.2;EC:6.3.1.5	IPR037219 Peptidase M41-like;IPR023686 GMP synthase (glutamine-hydrolyzing) subunit A;IPR022926 NH(3)-dependent NAD(+) synthetase;IPR025777 GMP synthetase ATP pyrophosphatase domain;IPR015868 Glutaminase;IPR022955 GMP synthase;IPR031264 Retinol-binding protein 1	PF00117 Glutamine amidotransferase class-I;PF00958 GMP synthase C terminal domain;PF02540 NAD synthase	1251.88	0	2430	4511	2	696	-3		612	659	4675	696	696	94.68	14.89	100	Yes	No	No	No	Purine metabolism;Nicotinate and nicotinamide metabolism;Drug metabolism - other enzymes	map00230;map00760;map00983
Cluster-1795.43881	-2.0328	3.58648	3.09e-07	1.2e-05	OE_30344	Phosphoenolpyruvate carboxykinase, putative	B7P5D6	Ixodes scapularis	21.526	5.24933	13	[F]GO:0005525: GTP binding;[F]GO:0016301: kinase activity;[F]GO:0030145: manganese ion binding;[F]GO:0004613: phosphoenolpyruvate carboxykinase (GTP) activity;[P]GO:0071333: cellular response to glucose stimulus;[P]GO:0006094: gluconeogenesis;[P]GO:0046327: glycerol biosynthetic process from pyruvate;[P]GO:0019543: propionate catabolic process;[P]GO:0006090: pyruvate metabolic process;[P]GO:00339…	EC:4.1.1.32	IPR040385 Rab-like protein 6;IPR042016 Apulose kinase;IPR036580 Phosphatase 2C, C-terminal domain superfamily;IPR018091 Phosphoenolpyruvate carboxykinase, GTP-utilising, conserved site;IPR039035 cAMP-dependent protein kinase catalytic subunit alpha;IPR035078 Phosphoenolpyruvate carboxykinase, GTP-utilising, N-terminal;IPR024896 Propionate kinase PduW;IPR010121 Pyruvate, phosphate dikinase;IPR0312…	PF17297 Phosphoenolpyruvate carboxykinase N-terminal domain	349.36	1.11e-118	5	730	30	277	-1		180	203	949	288	249	81.53	26.24	86.46	No	No	No	No	Glycolysis / Gluconeogenesis;Citrate cycle (TCA cycle);Pyruvate metabolism	map00010;map00020;map00620
Cluster-1795.32233	-1.03172	4.50844	0.0026325	0.0296143	OE_13385	heterogeneous nuclear ribonucleoprotein K-like	XP_015907763.2	Parasteatoda tepidariorum	21.4284	10.4793	0					242.28	9.76e-73	444	1157	8	253	-3		124	163	1513	395	253	64.43	16.72	64.05	Yes	No	No	No
Cluster-1795.11283	-1.09938	4.98618	0.00127908	0.0165284	OE_2395	Dihydroxyacetone kinase, putative (Fragment)	B7PVU5	Ixodes scapularis	21.3932	9.9859	3	[F]GO:0004371: glycerone kinase activity;[P]GO:0019563: glycerol catabolic process;[C]GO:0005829: cytosol	EC:2.7.1.29	IPR036117 DhaL domain superfamily;IPR039643 Dihydroxyacetone kinase phosphotransferase subunit DhaM;IPR031264 Retinol-binding protein 1	PF02733 Dak1 domain	492.66	4.03e-167	237	1499	15	427	3		253	317	2107	427	422	75.12	20.03	98.83	Yes	Yes	No	No	Glycerolipid metabolism	map00561
Cluster-1795.60810	-1.35	3.65745	0.000722928	0.0103259	OE_76942	GMP synthase, putative (Fragment)	B7PKN7	Ixodes scapularis	21.1777	8.29172	8	[F]GO:0005524: ATP binding;[F]GO:0003922: GMP synthase (glutamine-hydrolyzing) activity;[F]GO:0003921: GMP synthase activity;[F]GO:0008795: NAD+ synthase activity;[F]GO:0016462: pyrophosphatase activity;[P]GO:0006541: glutamine metabolic process;[P]GO:0006177: GMP biosynthetic process;[C]GO:0005829: cytosol	EC:6.3.5.2;EC:6.3.1.5	IPR037219 Peptidase M41-like;IPR023686 GMP synthase (glutamine-hydrolyzing) subunit A;IPR022926 NH(3)-dependent NAD(+) synthetase;IPR025777 GMP synthetase ATP pyrophosphatase domain;IPR015868 Glutaminase;IPR022955 GMP synthase;IPR031264 Retinol-binding protein 1	PF00117 Glutamine amidotransferase class-I;PF00958 GMP synthase C terminal domain;PF02540 NAD synthase	423.71	4.24e-143	1	720	3	243	-2		205	227	799	696	242	93.8	30.29	34.77	Yes	No	No	No	Purine metabolism;Nicotinate and nicotinamide metabolism;Drug metabolism - other enzymes	map00230;map00760;map00983
Cluster-1795.38064	-1.03458	4.27784	0.00306329	0.0334628	OE_7821	JNK1/MAPK8-associated membrane protein-like isoform X2	XP_013782657.1	Limulus polyphemus	21.1713	10.3377	0					395.59	1.14e-134	125	1012	3	302	-3		185	238	1329	304	300	79.33	22.57	98.68	Yes	Yes	No	No
Cluster-1795.37876	-1.05997	5.31504	0.00208602	0.0244914	OE_2333	Putative uncharacterized protein (Fragment)	B7Q168	Ixodes scapularis	21.1135	10.1271	0				PF00226 DnaJ domain;PF07719 Tetratricopeptide repeat;PF13181 Tetratricopeptide repeat;PF14559 Tetratricopeptide repeat	651.36	0	896	2224	1	444	-1		321	373	2497	468	444	84.01	17.78	94.87	Yes	No	No	No
Cluster-2029.0	-1.91746	2.72956	4.43e-05	0.000958921	OE_25472	titin	XP_026666601.1	Ceratina calcarata	21.0006	5.53082	0					45.82	2.1e-07	78	347	16349	16431	-1		33	43	446	19651	91	47.25	20.4	0.46	No	No	No	No
Cluster-1795.27797	-1.23704	5.74132	0.000361468	0.00576821	OE_25457	cytochrome P450, putative	ISCW020316-PA	Ixodes scapularis	20.9654	8.89143	0					568.16	0	1847	2866	23	363	-2		276	305	3038	686	345	88.41	11.36	50.29	No	Yes	No	No
Cluster-1795.81074	-1.04152	4.28235	0.0029781	0.0327268	OE_56465	THO complex subunit, putative	B7PAG0	Ixodes scapularis	20.8616	10.135	1	[F]GO:0003723: RNA binding		IPR042622 Zinc finger protein 106	PF00076 RNA recognition motif. (a.k.a. RRM, RBD, or RNP domain);PF07078 Forty-two-three protein;PF13865 C-terminal duplication domain of Friend of PRMT1	224.17	3.06e-67	505	1242	74	327	-1		133	147	1350	327	255	57.65	18.89	77.98	Yes	No	No	No
Cluster-1795.22974	-1.5095	4.51576	4.1e-05	0.000897097	OE_21032	Glutamine synthetase 2 cytoplasmic, partial	KFM77690.1	Stegodyphus mimosarum	20.8046	7.30455	3	[F]GO:0005524: ATP binding;[F]GO:0004356: glutamate-ammonia ligase activity;[P]GO:0006542: glutamine biosynthetic process	EC:6.3.1.2	IPR037219 Peptidase M41-like;IPR036651 Glutamine synthetase, N-terminal domain superfamily;IPR036651 Glutamine synthetase, N-terminal domain superfamily	PF00120 Glutamine synthetase, catalytic domain;PF03951 Glutamine synthetase, beta-Grasp domain	556.21	0	223	1290	13	368	1		252	297	1929	368	356	83.43	18.46	96.74	No	No	No	No	Glyoxylate and dicarboxylate metabolism;Nitrogen metabolism;Alanine, aspartate and glutamate metabolism	map00630;map00910;map00250
Cluster-1795.16357	-1.30369	5.31396	0.000269791	0.00452793	OE_28815	villin-1-like	XP_022245088.1	Limulus polyphemus	20.6594	8.36964	0					809.29	0	252	2675	1	749	-2		408	556	2766	760	809	68.73	29.25	106.45	Yes	No	No	No
Cluster-1795.62949	-0.98746	5.55426	0.00293631	0.0323537	OE_33103	uncharacterized protein LOC106457212 isoform X1	XP_022238754.1	Limulus polyphemus	20.6352	10.4082	0					114.01	2.87e-23	1679	2653	302	716	-3		117	178	3105	719	424	41.98	13.66	58.97	Yes	Yes	No	Yes
Cluster-1795.54127	-1.45822	4.75526	2.23e-05	0.000527041	OE_12397	transcription factor Sox-3-like	XP_023233918.1	Centruroides sculpturatus	20.5859	7.49207	0					110.15	6.67e-24	1190	1702	13	196	-1		62	99	2146	314	184	53.8	8.57	58.6	Yes	No	No	No
Cluster-1795.45242	-1.11648	4.75739	0.00117859	0.0154685	OE_31672	Putative uncharacterized protein	B7PV42	Ixodes scapularis	20.5321	9.47227	3	[P]GO:0006364: rRNA processing;[C]GO:0005634: nucleus;[C]GO:0030687: preribosome, large subunit precursor		IPR039754 Pre-rRNA-processing protein Esf1;IPR040418 Protein crowded nuclei		86.27	3.21e-18	69	323	1	81	-3		48	59	1699	81	85	69.41	5	104.94	Yes	No	No	No
Cluster-1795.37438	-1.4655	4.28445	0.000275545	0.00460704	OE_71630	Alpha-macroglobulin, putative	B7PXK7	Ixodes scapularis	20.5001	7.4319	1	[C]GO:0005576: extracellular region		IPR038903 Allergen Asp f 4	PF01759 UNC-6/NTR/C345C module;PF07677 A-macroglobulin receptor binding domain	159.07	6.46e-44	429	1034	83	278	-2		80	118	1035	287	203	58.13	19.61	70.73	Yes	No	No	No
Cluster-1795.76309	-1.74533	5.45492	2.34e-07	9.31e-06	OE_16397	ATP-dependent RNA helicase DDX18-like	XP_022673505.1	Varroa destructor	20.4266	6.09248	0					729.17	0	1759	3240	73	562	1		369	414	3877	566	496	83.47	12.79	87.63	No	No	No	No
Cluster-1795.52256	-1.41521	4.30049	4.47e-05	0.000965243	OE_34308	Protein arginine N-methyltransferase PRMT1, putative	B7QNN4	Ixodes scapularis	20.3351	7.6256	3	[F]GO:0008168: methyltransferase activity;[P]GO:0006479: protein methylation;[C]GO:0005634: nucleus	EC:2.1.1	IPR041370 Methyltransferase EEF1AKMT1/ZCCHC4;IPR038899 Methyltransferase-like protein 22;IPR040418 Protein crowded nuclei	PF13649 Methyltransferase domain	659.06	0	161	1321	1	399	-2		325	342	1511	399	399	85.71	26.41	100	Yes	No	No	No
Cluster-1795.49941	-1.65394	4.16795	3.43e-06	0.000101441	OE_28589	putative diphosphomevalonate decarboxylase	ASL06789.1	Ornithodoros turicata	20.2916	6.44418	5	[F]GO:0005524: ATP binding;[F]GO:0004163: diphosphomevalonate decarboxylase activity;[P]GO:0006695: cholesterol biosynthetic process;[P]GO:0019287: isopentenyl diphosphate biosynthetic process, mevalonate pathway;[C]GO:0005829: cytosol	EC:4.1.1.33	IPR037219 Peptidase M41-like;IPR029765 Diphosphomevalonate decarboxylase;IPR042829 3-keto-steroid reductase;IPR029765 Diphosphomevalonate decarboxylase;IPR031264 Retinol-binding protein 1		721.08	0	164	1369	1	402	2		351	365	1533	402	402	90.8	26.22	100	No	No	No	No	Terpenoid backbone biosynthesis	map00900
Cluster-1795.5803	-1.23831	5.08925	0.00147218	0.0184671	OE_2027	heat shock protein 70-8235	APO36715.1	Haemaphysalis flava	20.124	8.5293	1	[F]GO:0005524: ATP binding		IPR037219 Peptidase M41-like		1065.83	0	119	2041	1	636	2		534	586	2171	636	642	91.28	29.57	100.94	No	No	No	No
Cluster-1795.10665	-1.25767	5.5747	0.000321618	0.00524054	OE_7773	Putative uncharacterized protein (Fragment)	B7Q963	Ixodes scapularis	20.068	8.39016	0				PF05794 T-complex protein 11	441.43	3.25e-142	1652	2878	1	408	-1		225	297	3460	410	410	72.44	11.85	100	No	No	No	No
Cluster-1795.70071	-1.72565	5.43871	3.04e-07	1.18e-05	OE_46165	ATP-dependent RNA helicase DDX18-like	XP_022673505.1	Varroa destructor	19.9639	6.03582	0					729.17	0	1815	3296	73	562	3		369	414	3933	566	496	83.47	12.61	87.63	No	No	No	No
Cluster-1795.41345	-1.35401	3.7394	0.00017328	0.00311092	OE_45552	phospholipase A2	ABR23453.1	Ornithodoros parkeri	19.8684	7.77347	3	[F]GO:0004623: phospholipase A2 activity;[P]GO:0050482: arachidonic acid secretion;[P]GO:0006644: phospholipid metabolic process	EC:3.1.1.4	IPR036444 Phospholipase A2 domain superfamily;IPR036444 Phospholipase A2 domain superfamily;IPR036444 Phospholipase A2 domain superfamily		122.87	8.57e-32	525	785	2	88	3		52	66	1062	137	87	75.86	8.19	63.5	Yes	Yes	No	No	Glycerophospholipid metabolism;alpha-Linolenic acid metabolism;Arachidonic acid metabolism;Ether lipid metabolism	map00564;map00592;map00590;map00565
Cluster-1795.40219	-1.85018	3.55244	6.34e-07	2.29e-05	OE_53930	phosphoenolpyruvate carboxykinase, cytosolic [GTP]-like isoform X2	XP_023221747.1	Centruroides sculpturatus	19.8641	5.5044	0					255.76	3.49e-115	3	389	227	355	3		113	123	1016	646	129	95.35	12.7	19.97	Yes	No	No	No
Cluster-1795.28428	-1.12689	4.60228	0.00164327	0.0201892	OE_41666	26S proteasome regulatory complex, subunit RPN7/PSMD6, putative	B7PX86	Ixodes scapularis	19.8358	9.08414	3	[F]GO:0030234: enzyme regulator activity;[P]GO:0043161: proteasome-mediated ubiquitin-dependent protein catabolic process;[C]GO:0005838: proteasome regulatory particle		IPR035268 26S Proteasome non-ATPase regulatory subunit 6;IPR037559 Proteasome subunit beta Pre3;IPR033858 26S Proteasome non-ATPase regulatory subunit 7/8	PF01399 PCI domain;PF10602 26S proteasome subunit RPN7	671.39	0	419	1582	1	389	-3		333	364	1752	389	389	93.57	22.2	100	No	No	No	No
Cluster-1795.23067	-1.42801	4.84158	6.64e-05	0.00136115	OE_13327	peptidyl-prolyl cis-trans isomerase FKBP8-like	XP_023229640.1	Centruroides sculpturatus	19.7029	7.3254	0					335.5	6.84e-106	829	1782	63	381	-1		162	232	2202	404	320	72.5	14.53	79.21	Yes	Yes	No	No
Cluster-1795.23873	-1.1896	5.6938	0.000352526	0.00564544	OE_13112	UBX domain-containing protein 6-like	XP_013794749.1	Limulus polyphemus	19.6987	8.63696	0					398.28	8.28e-125	623	1900	1	433	2		220	291	3694	435	437	66.59	11.83	100.46	Yes	No	No	No
Cluster-1795.57551	-1.29203	4.7803	0.000147752	0.00270468	OE_22392	pancreatic alpha-amylase-like	XP_023225708.1	Centruroides sculpturatus	19.679	8.03616	0					627.09	0	503	1987	22	522	-1		293	367	2128	523	502	73.11	23.59	95.98	No	Yes	No	No
Cluster-1795.51028	-1.21416	4.24595	0.000853257	0.0118654	OE_84667	Putative uncharacterized protein	B7Q0L5	Ixodes scapularis	19.6347	8.45891	3	[P]GO:0030490: maturation of SSU-rRNA;[C]GO:0030686: 90S preribosome;[C]GO:0005634: nucleus		IPR042859 Nucleolar protein 11;IPR028160 Ribosome biogenesis protein Slx9-like;IPR040418 Protein crowded nuclei	PF09073 BUD22	158.69	2.31e-43	130	696	1	198	1		79	129	1355	230	199	64.82	14.69	86.52	Yes	No	No	No
Cluster-1795.49084	-1.35027	4.51054	0.000123666	0.00232258	OE_76482	Serine/arginine repetitive matrix protein 2, partial	KFM62721.1	Stegodyphus mimosarum	19.6003	7.68358	0				PF08312 cwf21 domain	227.64	3.2e-68	1051	1518	1	156	-1		110	132	1587	286	156	84.62	9.83	54.55	Yes	No	No	No
Cluster-1795.22480	-1.40739	5.05502	5.98e-05	0.00124268	OE_10456	Putative uncharacterized protein	B7PAW6	Ixodes scapularis	19.5618	7.3745	3	[F]GO:0003727: single-stranded RNA binding;[P]GO:0000381: regulation of alternative mRNA splicing, via spliceosome;[C]GO:0005634: nucleus		IPR033111 APOBEC1 complementation factor;IPR039929 Cotranscriptional regulator FAM172A;IPR040418 Protein crowded nuclei	PF00076 RNA recognition motif. (a.k.a. RRM, RBD, or RNP domain)	140.2	1.64e-34	1881	2318	3	155	-1		72	96	2516	275	153	62.75	6.08	55.64	Yes	No	No	No
Cluster-1795.4065	-1.06627	4.13575	0.00267966	0.03002	OE_2015	cyclin-H	XP_015428590.1	Dufourea novaeangliae	19.5475	9.33927	3	[F]GO:0016538: cyclin-dependent protein serine/threonine kinase regulator activity;[P]GO:0006351: transcription, DNA-templated;[C]GO:0070985: transcription factor TFIIK complex	EC:2.7.1	IPR036858 Cyclin-dependent kinase, regulatory subunit superfamily;IPR037258 PB2, C-terminal;IPR037770 Cyclin-dependent kinase 7	PF00134 Cyclin, N-terminal domain;PF16899 Cyclin C-terminal domain	389.42	2.42e-132	84	1079	1	328	-2		183	255	1230	331	332	76.81	26.99	100.3	Yes	No	No	No
Cluster-1795.37434	-1.46725	4.57858	0.000328548	0.00532848	OE_24265	Alpha-macroglobulin, putative	B7PXK7	Ixodes scapularis	19.5342	7.07242	1	[C]GO:0005576: extracellular region		IPR038903 Allergen Asp f 4	PF01759 UNC-6/NTR/C345C module;PF07677 A-macroglobulin receptor binding domain	153.3	1.02e-40	726	1331	83	278	-2		79	118	1332	287	203	58.13	15.24	70.73	No	No	No	No
Cluster-1795.18249	-1.10267	4.74302	0.0011259	0.0149051	OE_13102	RNA polymerase-associated protein LEO1, putative	B7PV64	Ixodes scapularis	19.4876	9.07392	6	[F]GO:1990269: RNA polymerase II C-terminal domain phosphoserine binding;[P]GO:0016570: histone modification;[P]GO:0032968: positive regulation of transcription elongation from RNA polymerase II promoter;[P]GO:0006368: transcription elongation from RNA polymerase II promoter;[C]GO:0016593: Cdc73/Paf1 complex;[C]GO:0005634: nucleus		IPR031101 RNA polymerase-associated protein Ctr9;IPR042915 BTB/POZ domain-containing protein 18;IPR039049 Elongin B;IPR007852 Cdc73/Parafibromin;IPR040418 Protein crowded nuclei	PF04004 Leo1-like protein	520.39	6.23e-175	214	1806	92	593	-1		315	355	1917	699	559	63.51	29.16	79.97	Yes	No	No	No
Cluster-1795.46538	-1.2256	4.59849	0.000393087	0.00619156	OE_24344	26S proteasome regulatory complex, subunit RPN7/PSMD6, putative	B7PX86	Ixodes scapularis	19.4145	8.30194	3	[F]GO:0030234: enzyme regulator activity;[P]GO:0043161: proteasome-mediated ubiquitin-dependent protein catabolic process;[C]GO:0005838: proteasome regulatory particle		IPR035268 26S Proteasome non-ATPase regulatory subunit 6;IPR037559 Proteasome subunit beta Pre3;IPR033858 26S Proteasome non-ATPase regulatory subunit 7/8	PF01399 PCI domain;PF10602 26S proteasome subunit RPN7	671.39	0	368	1531	1	389	-3		333	364	1779	389	389	93.57	21.87	100	No	No	No	No
Cluster-1795.65083	-1.38404	3.64184	0.000580445	0.00859935	OE_70502	RNA binding protein, putative	B7Q031	Ixodes scapularis	19.3116	7.3902	7	[F]GO:0003723: RNA binding;[P]GO:0000398: mRNA splicing, via spliceosome;[P]GO:0000381: regulation of alternative mRNA splicing, via spliceosome;[P]GO:0008380: RNA splicing;[C]GO:0061574: ASAP complex;[C]GO:0005737: cytoplasm;[C]GO:0005654: nucleoplasm		IPR042622 Zinc finger protein 106;IPR040252 U1 small nuclear ribonucleoprotein 70kDa;IPR039929 Cotranscriptional regulator FAM172A;IPR039979 Pre-mRNA-splicing factor 18;IPR037296 Staphostatin A/B;IPR030219 Growth factor receptor-bound protein 2	PF00076 RNA recognition motif. (a.k.a. RRM, RBD, or RNP domain)	150.21	1.48e-41	260	490	106	182	-3		68	72	951	226	77	93.51	8.1	34.07	Yes	No	No	No
Cluster-1795.26951	-1.17511	4.85873	0.00057824	0.00857251	OE_81213	PTN/MK heparinbinding family, C-terminal domain-containing protein	ISCW023508-PA	Ixodes scapularis	19.1908	8.49732	0					225.71	1.31e-66	536	1015	49	207	2		101	119	2263	208	160	74.38	7.07	76.92	Yes	No	No	No
Cluster-1795.28233	-1.84556	3.84524	0.00295413	0.0325148	OE_71070	unknown, partial	ABR23426.1	Ornithodoros parkeri	19.1738	5.33507	0					194.51	1.08e-57	164	487	29	136	2		93	101	1508	147	108	93.52	7.16	73.47	No	No	No	No
Cluster-1795.58061	-1.86508	3.9925	0.000235004	0.00402742	OE_55591	unknown, partial	ABR23426.1	Ornithodoros parkeri	19.1241	5.24999	0					113.62	7.6e-48	1207	1389	1	61	-3		53	56	1637	147	61	91.8	3.73	41.5	Yes	No	No	Yes
Cluster-1795.69331	-1.28424	4.1209	0.00375784	0.0394134	OE_87328	troponin T	AAY42205.1	Haemaphysalis qinghaiensis	19.0687	7.82155	2	[P]GO:0006937: regulation of muscle contraction;[C]GO:0005861: troponin complex		IPR027707 Troponin T;IPR027708 Troponin T, fast skeletal muscle		402.13	1.97e-136	153	956	54	323	-2		206	225	1239	389	270	83.33	21.79	69.41	Yes	No	No	No
Cluster-1795.26950	-1.30405	4.77383	0.000145329	0.00266615	OE_14233	PTN/MK heparinbinding family, C-terminal domain-containing protein	ISCW023508-PA	Ixodes scapularis	19.0297	7.70468	0					225.71	8.91e-67	1251	1730	49	207	-1		102	120	2192	208	160	75	7.3	76.92	Yes	No	No	Yes
Cluster-1795.8262	-0.981047	4.8099	0.00496753	0.0491927	OE_28845	Trimeric intracellular cation channel type A, putative	B7PEF8	Ixodes scapularis	18.9079	9.58101	3	[F]GO:0005261: cation channel activity;[P]GO:0015672: monovalent inorganic cation transport;[C]GO:0016021: integral component of membrane		IPR039031 Mucolipin;IPR007866 TRIC channel;IPR042473 V-type immunoglobulin domain-containing suppressor of T-cell activation	PF05197 TRIC channel	490.73	3.99e-169	1033	1884	1	284	-2		235	253	1990	284	284	89.08	14.27	100	Yes	Yes	No	No
Cluster-1795.78080	-1.50972	3.62445	4.62e-05	0.000993498	OE_58449	Med10 description mediator of RNA polymerase II transcription subunit 10	ISCW022584-PA	Ixodes scapularis	18.8786	6.6349	0					245.74	2.37e-79	415	819	1	135	-2		124	130	1114	135	135	96.3	12.12	100	Yes	No	No	No
Cluster-1795.60295	-1.34675	4.4492	0.000228373	0.00392692	OE_83559	mitochondrial import inner membrane translocase subunit Tim17-A-like	XP_013780467.1	Limulus polyphemus	18.8699	7.42128	0					239.58	2.77e-74	1253	1654	21	166	-1		120	126	1654	166	146	86.3	8.83	87.95	No	No	No	No
Cluster-1795.58778	-1.67329	4.59876	3.01e-06	9.07e-05	OE_45713	adenylosuccinate synthetase-like	XP_015914815.1	Parasteatoda tepidariorum	18.7688	5.88624	0					426.02	5.11e-141	935	1822	145	440	-1		199	248	2074	440	296	83.78	14.27	67.27	No	No	No	No
Cluster-1795.40531	-1.40085	4.508	0.00025517	0.00431528	OE_86691	GMP synthase, putative (Fragment)	B7PKN7	Ixodes scapularis	18.7284	7.08814	8	[F]GO:0005524: ATP binding;[F]GO:0003922: GMP synthase (glutamine-hydrolyzing) activity;[F]GO:0003921: GMP synthase activity;[F]GO:0008795: NAD+ synthase activity;[F]GO:0016462: pyrophosphatase activity;[P]GO:0006541: glutamine metabolic process;[P]GO:0006177: GMP biosynthetic process;[C]GO:0005829: cytosol	EC:6.3.5.2;EC:6.3.1.5	IPR037219 Peptidase M41-like;IPR023686 GMP synthase (glutamine-hydrolyzing) subunit A;IPR022926 NH(3)-dependent NAD(+) synthetase;IPR025777 GMP synthetase ATP pyrophosphatase domain;IPR015868 Glutaminase;IPR022955 GMP synthase;IPR031264 Retinol-binding protein 1	PF00117 Glutamine amidotransferase class-I;PF00958 GMP synthase C terminal domain;PF02540 NAD synthase	788.88	0	6	1355	237	686	3		393	418	1768	696	450	92.89	25.45	64.66	Yes	No	No	No	Purine metabolism;Nicotinate and nicotinamide metabolism;Drug metabolism - other enzymes	map00230;map00760;map00983
Cluster-1795.68288	-1.60047	4.15696	1.56e-05	0.00038676	OE_94622	G patch domain and KOW motifs-containing protein, putative	B7P250	Ixodes scapularis	18.6146	6.14314	1	[F]GO:0003676: nucleic acid binding		IPR040050 Zinc finger protein 830	PF12656 G-patch domain	305.06	7.92e-99	742	1512	5	263	-3		154	194	1517	266	259	74.9	17.07	97.37	Yes	No	No	No
Cluster-1795.50863	-1.66262	4.96338	5.43e-05	0.001144	OE_81069	Alpha-macroglobulin, putative	B7PXK7	Ixodes scapularis	18.6125	5.88702	1	[C]GO:0005576: extracellular region		IPR038903 Allergen Asp f 4	PF01759 UNC-6/NTR/C345C module;PF07677 A-macroglobulin receptor binding domain	243.82	3.31e-75	142	1044	1	286	-1		124	191	1392	287	302	63.25	21.7	105.23	Yes	No	No	No
Cluster-1795.43075	-1.67687	4.47242	1.25e-06	4.17e-05	OE_16517	Amsh, putative (Fragment)	B7Q2T0	Ixodes scapularis	18.4354	5.76458	6	[F]GO:0061578: Lys63-specific deubiquitinase activity;[F]GO:0004843: thiol-dependent ubiquitin-specific protease activity;[P]GO:0016579: protein deubiquitination;[P]GO:0070536: protein K63-linked deubiquitination;[C]GO:0005768: endosome;[C]GO:0016020: membrane		IPR035299 26S Proteasome non-ATPase regulatory subunit 14;IPR040053 Josephin-1/2;IPR039138 Ubiquitin thioesterase OTU1/2/3;IPR033860 Brcc36 isopeptidase;IPR030356 Probable phospholipid-transporting ATPase IIA;IPR042454 CXADR-like membrane protein	PF01398 JAB1/Mov34/MPN/PAD-1 ubiquitin protease;PF08969 USP8 dimerisation domain	551.98	0	334	1623	13	443	-1		282	346	2040	444	456	75.88	22.35	102.7	Yes	No	No	No
Cluster-1795.53874	-1.02587	4.54672	0.00276039	0.0307615	OE_31617	Putative uncharacterized protein	B7Q817	Ixodes scapularis	18.4213	9.04568	5	[F]GO:0016807: cysteine-type carboxypeptidase activity;[F]GO:1990380: Lys48-specific deubiquitinase activity;[F]GO:0004843: thiol-dependent ubiquitin-specific protease activity;[P]GO:0071108: protein K48-linked deubiquitination;[C]GO:0005829: cytosol	EC:3.4.18	IPR033979 MINDY deubiquitinase domain;IPR040053 Josephin-1/2;IPR031264 Retinol-binding protein 1	PF04424 MINDY deubiquitinase	526.17	0	671	1669	9	356	-1		264	287	1705	363	348	82.47	20.41	95.87	Yes	No	No	No
Cluster-1795.68243	-1.44762	4.73741	2.58e-05	0.000600281	OE_31749	pre-mRNA-splicing factor SLU7-like	XP_027203470.1	Dermatophagoides pteronyssinus	18.3352	6.72296	0					625.17	0	557	1876	5	438	-2		292	356	2015	438	440	80.91	21.84	100.46	Yes	No	No	No
Cluster-1795.22439	-1.4004	5.22511	0.00104143	0.0139693	OE_10293	transmembrane protein 104-like isoform X2	XP_023213625.1	Centruroides sculpturatus	18.2706	6.91622	0					612.84	0	155	1753	1	518	2		312	390	2871	519	539	72.36	18.77	103.85	Yes	Yes	No	No
Cluster-1795.54454	-1.9769	5.29792	8.47e-08	3.75e-06	OE_7209	protein O-linked-mannose beta-1,4-N-acetylglucosaminyltransferase 2-like	XP_023241449.1	Centruroides sculpturatus	18.1444	4.6113	0					377.1	1.14e-116	102	1211	29	394	3		184	252	3980	405	372	67.74	9.35	91.85	No	No	No	Yes
Cluster-1795.45030	-1.37388	3.63178	0.000300659	0.00496131	OE_46665	Med10 description mediator of RNA polymerase II transcription subunit 10	ISCW022584-PA	Ixodes scapularis	18.1412	7.00687	0					245.74	2.6e-79	222	626	1	135	3		124	130	1125	135	135	96.3	12	100	Yes	No	No	No
Cluster-1795.43056	-1.07448	4.27858	0.00303173	0.0331851	OE_7885	Transcription activator BRG1	PRD23458.1	Nephila clavipes	17.9706	8.53365	6	[F]GO:0005524: ATP binding;[F]GO:0016887: ATPase activity;[F]GO:0042393: histone binding;[P]GO:0006338: chromatin remodeling;[P]GO:0006355: regulation of transcription, DNA-templated;[C]GO:0016514: SWI/SNF complex	EC:3.6.1.3	IPR037219 Peptidase M41-like;IPR039991 Protein shortage in chiasmata 1 ortholog;IPR037604 Scm-like with four MBT domains protein 1/2, SAM domain;IPR039723 Vps71/ZNHIT1;IPR040373 Transcription factor castor;IPR038044 SWI/SNF complex subunit SMARCC2		438.34	1.53e-136	608	1525	1336	1626	-2		223	250	1526	1659	306	81.7	20.05	18.44	Yes	No	No	No	Purine metabolism	map00230
Cluster-1795.51618	-1.16058	3.19993	0.00311523	0.0339464	OE_27392	hypothetical protein IscW_ISCW022865	EEC16439.1	Ixodes scapularis	17.9391	8.02717	1	[C]GO:0016021: integral component of membrane		IPR042473 V-type immunoglobulin domain-containing suppressor of T-cell activation		159.46	5.99e-47	258	656	23	156	3		79	89	739	158	134	66.42	18.13	84.81	Yes	Yes	No	No
Cluster-1795.26949	-1.22857	4.51078	0.000342577	0.00551314	OE_11373	PTN/MK heparinbinding family, C-terminal domain-containing protein	ISCW023508-PA	Ixodes scapularis	17.9076	7.6407	0					141.35	4.27e-36	310	651	95	207	1		63	79	1902	208	114	69.3	5.99	54.81	Yes	No	No	No
Cluster-1795.68661	-1.41262	4.94003	7.44e-05	0.00150335	OE_4054	acetylcholinesterase, putative	ISCW007849-PA	Ixodes scapularis	17.8883	6.72149	0					519.24	8.98e-172	655	2298	40	588	-1		264	352	2649	651	552	63.77	20.84	84.79	No	No	Highly probable	Yes
Cluster-1795.61674	-1.29386	5.1405	0.000382618	0.00605181	OE_95515	insulin-degrading enzyme-like	XP_023235223.1	Centruroides sculpturatus	17.7844	7.24954	0					1106.28	0	445	2802	38	823	-1		513	643	2868	1019	786	81.81	27.41	77.13	No	No	No	No
Cluster-1795.66225	-1.23277	3.29966	0.00131254	0.0168644	OE_33239	Actin-binding protein Sla2, putative	B7PLX0	Ixodes scapularis	17.7657	7.56583	1	[F]GO:0003676: nucleic acid binding		IPR040050 Zinc finger protein 830	PF01424 R3H domain	211.46	6e-67	91	528	1	147	-3		105	121	794	168	147	82.31	18.51	87.5	No	No	No	No
Cluster-1795.59298	-1.94689	5.29351	1.95e-07	7.89e-06	OE_55539	protein O-linked-mannose beta-1,4-N-acetylglucosaminyltransferase 2-like	XP_023241449.1	Centruroides sculpturatus	17.7634	4.60953	0					377.1	1.47e-116	102	1211	29	394	3		184	252	4037	405	372	67.74	9.21	91.85	No	No	No	Yes
Cluster-1795.31121	-1.53832	4.87724	9.5e-06	0.000249663	OE_37464	nucleolar protein 4-like	XP_015926304.1	Parasteatoda tepidariorum	17.7609	6.11315	0					421.78	5.76e-134	1139	2758	127	622	-3		272	331	2760	631	570	58.07	20.65	90.33	Yes	No	No	No
Cluster-1795.22230	-1.49513	5.7623	9.99e-06	0.000261167	OE_96055	Ser/thr protein kinase-lyk4, putative	B7QHV9	Ixodes scapularis	17.7581	6.29903	2	[F]GO:0005524: ATP binding;[F]GO:0004683: calmodulin-dependent protein kinase activity	EC:2.7.11.17	IPR037219 Peptidase M41-like;IPR042696 Calcium/calmodulin-dependent protein kinase type 1B, catalytic domain	PF00069 Protein kinase domain	568.16	0	2924	4180	19	445	-2		294	337	4568	447	433	77.83	9.48	96.87	No	No	No	No
Cluster-1795.56163	-1.26631	2.19191	0.00282796	0.0313744	OE_93695	salivary lipocalin	ACB70352.1	Ornithodoros coriaceus	17.7097	7.3676	2	[F]GO:0043176: amine binding;[P]GO:0030682: mitigation of host defenses by symbiont		IPR002970 Tick histamine-binding protein;IPR005657 Triabin/Procalin		70.09	1.73e-13	4	309	3	96	-3		43	57	428	166	102	55.88	23.83	61.45	Yes	No	No	Yes
Cluster-1795.39876	-1.1884	4.5488	0.000563506	0.00839241	OE_36910	uncharacterized protein LOC110862656	XP_021967562.1	Folsomia candida	17.6373	7.73569	0					59.31	5.13e-07	784	1053	173	262	1		36	49	1781	316	90	54.44	5.05	28.48	Yes	Yes	No	No
Cluster-1795.23981	-1.32828	5.19144	9.08e-05	0.00178579	OE_14184	Makorin, putative (Fragment)	B7Q4B2	Ixodes scapularis	17.5918	7.00359	1	[F]GO:0046872: metal ion binding		IPR040409 Phytochelatin synthase	PF00097 Zinc finger, C3HC4 type (RING finger);PF18044 CCCH-type zinc finger	465.31	1.16e-152	1951	3048	5	389	-1		226	268	3078	411	402	66.67	13.06	97.81	Yes	No	No	No
Cluster-1795.39314	-1.09755	4.64674	0.00328054	0.0353951	OE_92198	protein DEK-like	XP_013788278.1	Limulus polyphemus	17.5669	8.21313	0					166.78	8.85e-43	888	1313	82	223	3		79	107	2061	417	142	75.35	6.89	34.05	Yes	No	No	No
Cluster-1795.16890	-1.14609	4.46137	0.00126922	0.0164272	OE_28793	transcription factor E(Y)2, putative	ISCW020673-PA	Ixodes scapularis	17.4121	7.87093	0					164.08	1.97e-45	1500	1790	31	127	-1		78	90	1907	130	97	92.78	5.09	74.62	Yes	No	No	No
Cluster-1795.58589	-1.17612	5.28954	0.000561495	0.00836629	OE_39034	cytochrome P450, putative	ISCW020316-PA	Ixodes scapularis	17.4025	7.69929	0					596.28	0	728	1819	323	686	2		287	313	2760	686	364	85.99	13.19	53.06	No	No	No	No
Cluster-1795.70948	-1.29817	4.2628	0.000218079	0.00377727	OE_68253	Failed axon connections, putative	B7PUR9	Ixodes scapularis	17.3469	7.05248	0				PF17171 Glutathione S-transferase, C-terminal domain;PF17172 Glutathione S-transferase N-terminal domain	498.43	1.29e-173	389	1180	54	317	-2		230	252	1406	379	264	95.45	18.78	69.66	Yes	No	No	No
Cluster-1795.30186	-0.970011	4.8622	0.00398199	0.0412356	OE_17959	Phosphatidylinositide phosphatase SAC1, partial	KFM80554.1	Stegodyphus mimosarum	17.2934	8.82773	2	[F]GO:0042578: phosphoric ester hydrolase activity;[C]GO:0016021: integral component of membrane		IPR020548 Fructose-1,6-bisphosphatase, active site;IPR042473 V-type immunoglobulin domain-containing suppressor of T-cell activation	PF02383 SacI homology domain	748.43	0	669	2426	2	587	-1		350	456	2441	595	587	77.68	24.05	98.66	No	Yes	No	No
Cluster-1795.17170	-1.12627	3.1764	0.00213227	0.0249561	OE_46742	Ribosomal protein L16, putative	B7PI93	Ixodes scapularis	17.1503	7.86099	4	[F]GO:0019843: rRNA binding;[F]GO:0003735: structural constituent of ribosome;[P]GO:0032543: mitochondrial translation;[C]GO:0005762: mitochondrial large ribosomal subunit		IPR039770 Ribosome biogenesis protein Rpf2;IPR042831 54S ribosomal protein L28, mitochondrial;IPR042831 54S ribosomal protein L28, mitochondrial;IPR040030 54S ribosomal protein L15, mitochondrial	PF00252 Ribosomal protein L16p/L10e	282.72	1.05e-94	93	626	1	178	-2		132	151	828	178	178	84.83	21.5	100	No	No	No	No
Cluster-1795.59935	-1.12289	4.46464	0.00172648	0.0210389	OE_72002	ribosomal RNA processing protein 1 homolog A-like isoform X2	XP_022703162.1	Varroa jacobsoni	17.0968	7.84359	0					211.08	1.39e-59	352	1233	47	350	-3		125	178	1517	509	306	58.17	20.17	60.12	Yes	No	No	No
Cluster-1795.41811	-2.02785	3.21626	3.96e-07	1.5e-05	OE_94409	RNA-binding protein musashi, putative	B7PVI7	Ixodes scapularis	17.0662	4.18857	7	[F]GO:0003729: mRNA binding;[F]GO:0003723: RNA binding;[F]GO:0043565: sequence-specific DNA binding;[F]GO:1990837: sequence-specific double-stranded DNA binding;[C]GO:0005654: nucleoplasm;[C]GO:0005634: nucleus;[C]GO:1990904: ribonucleoprotein complex		IPR040148 Fragile X mental retardation syndrome-related protein;IPR042622 Zinc finger protein 106;IPR042153 VDR, DNA-binding domain;IPR030219 Growth factor receptor-bound protein 2;IPR040418 Protein crowded nuclei;IPR025694 Mitochondrial splicing apparatus component MNE1	PF00076 RNA recognition motif. (a.k.a. RRM, RBD, or RNP domain)	198.36	9.23e-80	251	571	62	168	-2		93	102	974	353	107	95.33	10.99	30.31	No	No	No	Yes
Cluster-1795.47461	-1.15846	4.89227	0.00406191	0.0419205	OE_86234	Putative uncharacterized protein	B7PTL1	Ixodes scapularis	16.9786	7.61069	0					82.42	4.59e-15	1976	2383	82	217	-3		43	70	2733	223	136	51.47	4.98	60.99	Yes	No	No	No
Cluster-1795.23070	-1.36311	4.56184	0.000157092	0.00285611	OE_30651	peptidyl-prolyl cis-trans isomerase FKBP8-like	XP_023229640.1	Centruroides sculpturatus	16.9777	6.60331	0					322.01	2.82e-101	607	1632	63	381	-3		162	232	2048	404	344	67.44	16.8	85.15	Yes	Yes	No	No
Cluster-1795.31132	-1.59292	4.79641	6.76e-06	0.000185371	OE_77288	nucleolar protein 4-like	XP_015926304.1	Parasteatoda tepidariorum	16.8349	5.57933	0					416.77	6.48e-132	1139	2794	127	622	-3		272	331	2796	631	581	56.97	20.78	92.08	Yes	No	No	No
Cluster-1795.29714	-1.54545	4.17443	1.08e-05	0.000278814	OE_22491	Microspherule protein, putative	B7PAB4	Ixodes scapularis	16.7857	5.74861	8	[F]GO:0002151: G-quadruplex RNA binding;[P]GO:0043984: histone H4-K16 acetylation;[P]GO:0043981: histone H4-K5 acetylation;[P]GO:0043982: histone H4-K8 acetylation;[P]GO:0045944: positive regulation of transcription by RNA polymerase II;[C]GO:0031011: Ino80 complex;[C]GO:0071339: MLL1 complex;[C]GO:0044545: NSL complex		IPR037912 Microspherule protein 1;IPR026711 Protein male-specific lethal-1;IPR042634 Homeobox protein MOX-1/MOX-2;IPR038014 Ino80 subunit 1;IPR037945 Sentrin-specific protease 3	PF00498 FHA domain;PF13325 N-terminal region of micro-spherule protein	628.63	0	171	1646	1	496	-3		340	383	1708	497	501	76.45	29.33	100.8	Yes	No	No	No
Cluster-1795.67572	-1.31969	5.36841	0.00012172	0.00229177	OE_34330	Putative uncharacterized protein (Fragment)	B7P1P1	Ixodes scapularis	16.7385	6.70353	0				PF00023 Ankyrin repeat;PF12796 Ankyrin repeats (3 copies)	875.93	0	1463	3337	10	634	-2		436	522	3518	635	627	83.25	17.82	98.74	Yes	No	No	No
Cluster-1795.38962	-1.3328	5.95401	0.00383645	0.0400437	OE_12677	sarcalumenin isoform X2	XP_021693368.1	Aedes aegypti	16.6519	6.60726	0					56.23	4.42e-05	3391	4062	177	423	-1		60	96	4836	875	247	38.87	5.11	28.23	Yes	No	No	No
Cluster-1795.57558	-1.25099	4.51882	0.00027992	0.00467055	OE_55572	pancreatic alpha-amylase-like	XP_023225708.1	Centruroides sculpturatus	16.5304	6.9428	0					618.23	0	220	1740	22	522	1		293	367	2119	523	514	71.4	24.26	98.28	No	Yes	No	No
Cluster-1795.49863	-1.32151	3.98808	0.000451361	0.00697875	OE_30488	G-3-P dehydrogenase, putative, partial	EEC05748.1	Ixodes scapularis	16.4817	6.5997	4	[F]GO:0003729: mRNA binding;[F]GO:0003723: RNA binding;[C]GO:0005634: nucleus;[C]GO:1990904: ribonucleoprotein complex		IPR040148 Fragile X mental retardation syndrome-related protein;IPR042622 Zinc finger protein 106;IPR040418 Protein crowded nuclei;IPR025694 Mitochondrial splicing apparatus component MNE1	PF00076 RNA recognition motif. (a.k.a. RRM, RBD, or RNP domain);PF18360 Heterogeneous nuclear ribonucleoprotein Q acidic domain	285.42	5.05e-89	1000	1467	274	428	-2		143	150	1468	438	156	96.15	10.63	35.62	Yes	No	No	No
Cluster-1795.45644	-1.59115	3.61967	1.12e-05	0.000288388	OE_80964	RNA-binding protein musashi, putative	B7Q6Y7	Ixodes scapularis	16.3823	5.43796	1	[F]GO:0003729: mRNA binding		IPR040148 Fragile X mental retardation syndrome-related protein	PF00076 RNA recognition motif. (a.k.a. RRM, RBD, or RNP domain)	61.62	3.69e-08	1167	1253	131	159	-3		29	29	1255	275	29	100	2.31	10.55	Yes	No	No	No
Cluster-1795.70640	-1.50136	4.71343	1.58e-05	0.000389764	OE_3756	Nibrin, putative	B7QF01	Ixodes scapularis	16.3637	5.77687	8	[F]GO:0003684: damaged DNA binding;[P]GO:0032508: DNA duplex unwinding;[P]GO:0000724: double-strand break repair via homologous recombination;[P]GO:0007095: mitotic G2 DNA damage checkpoint;[P]GO:0042770: signal transduction in response to DNA damage;[P]GO:0016233: telomere capping;[C]GO:0030870: Mre11 complex;[C]GO:0000784: nuclear chromosome, telomeric region		IPR036775 DNA polymerase, Y-family, little finger domain superfamily;IPR006345 RecD-like DNA helicase;IPR042429 Swi5-dependent recombination DNA repair protein 1 homolog;IPR040227 Nibrin-related;IPR039098 TERF1-interacting nuclear factor 2;IPR040227 Nibrin-related;IPR030657 Telomeric repeat-binding factor 2	PF00498 FHA domain;PF00533 BRCA1 C Terminus (BRCT) domain;PF08599 DNA damage repair protein Nbs1;PF16508 Second BRCT domain on Nijmegen syndrome breakage protein	371.32	3.41e-114	1297	2466	1	394	-2		194	256	2536	738	396	64.65	15.62	53.66	No	No	No	No
Cluster-1795.43989	-2.35256	2.57189	2.19e-06	6.84e-05	OE_44169	Phosphoenolpyruvate carboxykinase, putative	B7P5D6	Ixodes scapularis	16.3561	3.18214	13	[F]GO:0005525: GTP binding;[F]GO:0016301: kinase activity;[F]GO:0030145: manganese ion binding;[F]GO:0004613: phosphoenolpyruvate carboxykinase (GTP) activity;[P]GO:0071333: cellular response to glucose stimulus;[P]GO:0006094: gluconeogenesis;[P]GO:0046327: glycerol biosynthetic process from pyruvate;[P]GO:0019543: propionate catabolic process;[P]GO:0006090: pyruvate metabolic process;[P]GO:00339…	EC:4.1.1.32	IPR040385 Rab-like protein 6;IPR042016 Apulose kinase;IPR036580 Phosphatase 2C, C-terminal domain superfamily;IPR018091 Phosphoenolpyruvate carboxykinase, GTP-utilising, conserved site;IPR039035 cAMP-dependent protein kinase catalytic subunit alpha;IPR035078 Phosphoenolpyruvate carboxykinase, GTP-utilising, N-terminal;IPR024896 Propionate kinase PduW;IPR010121 Pyruvate, phosphate dikinase;IPR0312…	PF17297 Phosphoenolpyruvate carboxykinase N-terminal domain	227.25	3.84e-72	144	668	30	210	3		119	140	668	288	182	76.92	27.25	63.19	No	No	No	No	Glycolysis / Gluconeogenesis;Citrate cycle (TCA cycle);Pyruvate metabolism	map00010;map00020;map00620
Cluster-1795.58897	-1.24336	5.03613	0.000593528	0.00876843	OE_28023	hypothetical protein IscW_ISCW002186	EEC04030.1	Ixodes scapularis	16.3475	6.90571	2	[F]GO:0003676: nucleic acid binding;[F]GO:0008270: zinc ion binding		IPR040050 Zinc finger protein 830;IPR040204 E3 ubiquitin-protein ligase UBR7	PF12874 Zinc-finger of C2H2 type	96.67	5.52e-19	125	700	21	232	2		70	105	2546	349	237	44.3	9.31	67.91	Yes	No	No	No
Cluster-1795.40200	-1.10769	3.28274	0.00214995	0.0251217	OE_55079	casein kinase II subunit beta	XP_013790863.1	Limulus polyphemus	16.3433	7.58677	0					348.98	3.12e-120	255	824	23	212	3		165	170	825	221	190	89.47	23.03	85.97	Yes	No	No	No
Cluster-1795.32834	-1.22115	5.35713	0.000285986	0.00475148	OE_7034	Makorin, putative (Fragment)	B7Q4B2	Ixodes scapularis	16.3338	7.00478	1	[F]GO:0046872: metal ion binding		IPR040409 Phytochelatin synthase	PF00097 Zinc finger, C3HC4 type (RING finger);PF18044 CCCH-type zinc finger	468	3.89e-152	2281	3504	5	389	-1		235	278	3534	411	418	66.51	11.83	101.7	Yes	No	No	No
Cluster-1795.56278	-1.68974	4.42423	4.94e-06	0.000140297	OE_11348	nicotinamide/nicotinic acid mononucleotide adenylyltransferase 1-like isoform X2	XP_022256918.1	Limulus polyphemus	16.222	5.03142	0					291.97	3.51e-90	95	778	8	256	2		151	184	2372	294	249	73.9	10.5	84.69	Yes	No	No	No
Cluster-1795.52144	-1.09235	3.6836	0.00311018	0.0338989	OE_30386	inorganic pyrophosphatase	AEI91122.1	Rhipicephalus microplus	16.1511	7.58011	4	[F]GO:0004427: inorganic diphosphatase activity;[F]GO:0000287: magnesium ion binding;[P]GO:0006796: phosphate-containing compound metabolic process;[C]GO:0005737: cytoplasm	EC:3.6.1.1	IPR036649 Inorganic pyrophosphatase superfamily;IPR037143 4'-phosphopantetheinyl transferase domain superfamily;IPR036649 Inorganic pyrophosphatase superfamily;IPR037296 Staphostatin A/B		405.99	2.4e-139	382	1104	77	294	-3		194	204	1109	341	241	84.65	21.73	70.67	No	No	No	No	Oxidative phosphorylation	map00190
Cluster-1795.49871	-1.39191	3.06229	0.00022592	0.00388818	OE_39066	G-3-P dehydrogenase, putative, partial	EEC05748.1	Ixodes scapularis	16.1202	6.14746	4	[F]GO:0003729: mRNA binding;[F]GO:0003723: RNA binding;[C]GO:0005634: nucleus;[C]GO:1990904: ribonucleoprotein complex		IPR040148 Fragile X mental retardation syndrome-related protein;IPR042622 Zinc finger protein 106;IPR040418 Protein crowded nuclei;IPR025694 Mitochondrial splicing apparatus component MNE1	PF00076 RNA recognition motif. (a.k.a. RRM, RBD, or RNP domain);PF18360 Heterogeneous nuclear ribonucleoprotein Q acidic domain	285.42	3.1e-92	339	806	274	428	-3		143	150	808	438	156	96.15	19.31	35.62	Yes	No	No	No
Cluster-1795.34592	-2.16367	2.80485	5.61e-08	2.59e-06	OE_55714	salivary lipid interacting protein	ABR23350.1	Ornithodoros parkeri	16.1012	3.59829	0					144.05	9.47e-41	220	555	21	130	1		73	85	696	185	112	75.89	16.09	60.54	Yes	No	No	No
Cluster-1795.68241	-1.36616	4.27756	0.000101788	0.00196866	OE_72074	pre-mRNA-splicing factor SLU7	XP_021004512.1	Parasteatoda tepidariorum	16.0918	6.24294	0					620.93	0	323	1600	21	448	-1		292	346	1600	573	428	80.84	26.75	74.69	Yes	No	No	No
Cluster-1795.49861	-1.25164	3.96165	0.000470405	0.00721787	OE_25717	G-3-P dehydrogenase, putative, partial	EEC05748.1	Ixodes scapularis	16.0634	6.74788	4	[F]GO:0003729: mRNA binding;[F]GO:0003723: RNA binding;[C]GO:0005634: nucleus;[C]GO:1990904: ribonucleoprotein complex		IPR040148 Fragile X mental retardation syndrome-related protein;IPR042622 Zinc finger protein 106;IPR040418 Protein crowded nuclei;IPR025694 Mitochondrial splicing apparatus component MNE1	PF00076 RNA recognition motif. (a.k.a. RRM, RBD, or RNP domain);PF18360 Heterogeneous nuclear ribonucleoprotein Q acidic domain	285.42	3.97e-89	977	1444	274	428	-2		143	150	1445	438	156	96.15	10.8	35.62	No	Yes	No	No
Cluster-1795.49531	-1.37946	4.43099	6.61e-05	0.00135674	OE_45686	Putative uncharacterized protein (Fragment)	B7PFM9	Ixodes scapularis	15.8869	6.10685	6	[F]GO:0005096: GTPase activator activity;[F]GO:0051020: GTPase binding;[F]GO:0005090: Sar guanyl-nucleotide exchange factor activity;[P]GO:0009306: protein secretion;[P]GO:0003400: regulation of COPII vesicle coating;[C]GO:0030176: integral component of endoplasmic reticulum membrane		IPR042918 Pleckstrin homology domain-containing family G member 6;IPR024242 Non-classical export protein 1;IPR042465 Xyloside xylosyltransferase 1		328.56	7.88e-104	1151	1801	195	408	-3		163	179	2028	408	217	82.49	10.7	53.19	No	No	No	No
Cluster-1795.32238	-1.06739	3.64773	0.00382424	0.0399591	OE_20743	heterogeneous nuclear ribonucleoprotein K-like	XP_015907763.2	Parasteatoda tepidariorum	15.8129	7.53739	0					242.28	2.99e-74	249	962	8	253	3		124	163	1152	395	253	64.43	21.96	64.05	Yes	No	No	No
Cluster-1795.43616	-1.52054	3.83015	7.66e-05	0.00153891	OE_37469	venom metalloproteinase 3-like	XP_011305150.1	Fopius arisanus	15.7849	5.50486	0					73.56	1.86e-11	534	1466	81	389	-2		74	132	1581	423	334	39.52	21.13	78.96	Yes	No	No	Yes
Cluster-1795.68860	-1.33731	5.07097	0.0035765	0.0379118	OE_55812	transmembrane protein 104-like isoform X2	XP_023213625.1	Centruroides sculpturatus	15.7823	6.2407	0					612.84	0	1185	2783	1	518	-3		312	390	2935	519	539	72.36	18.36	103.85	Yes	Yes	No	No
Cluster-1795.46307	-1.21173	4.82012	0.000973636	0.0132	OE_13440	ATP-dependent zinc metalloprotease YME1 homolog isoform X1	XP_022249381.1	Limulus polyphemus	15.7775	6.80668	0					863.22	0	45	2090	45	730	-3		455	535	2398	737	690	77.54	28.77	93.62	No	Yes	No	No
Cluster-1795.27549	-1.07273	4.26057	0.00282261	0.0313402	OE_8461	nucleoporin NUP53-like isoform X2	XP_023230721.1	Centruroides sculpturatus	15.7436	7.4886	0					212.62	1.65e-61	593	1459	1	316	-3		125	178	1767	316	322	55.28	18.22	101.9	Yes	No	No	No
Cluster-1795.28859	-1.18588	3.39514	0.00148506	0.0185855	OE_38687	Defective in cullin neddylation protein	B7QHT7	Ixodes scapularis	15.6735	6.89426	6	[F]GO:0097602: cullin family protein binding;[F]GO:0031624: ubiquitin conjugating enzyme binding;[F]GO:0032182: ubiquitin-like protein binding;[P]GO:0051443: positive regulation of ubiquitin-protein transferase activity;[P]GO:0045116: protein neddylation;[C]GO:0000151: ubiquitin ligase complex		IPR037078 NEDD8-activating enzyme E1 catalytic subunit, C-terminal;IPR038036 E3 ubiquitin-protein ligase RING1	PF03556 Cullin binding;PF14555 UBA-like domain	251.91	1.4e-117	299	691	130	260	-1		114	123	1060	262	131	93.89	12.36	50	No	No	No	No
Cluster-1795.28856	-1.40806	2.5567	0.000822061	0.0114956	OE_78673	RNA polymerase II proteinral transcription factor BTF3, putative	ISCW006277-PA	Ixodes scapularis	15.6733	5.91751	0					244.2	1.3e-80	81	557	35	196	-3		133	135	577	196	162	83.33	28.08	82.65	Yes	No	No	No
Cluster-1795.39786	-2.12673	1.96119	3.61e-06	0.000106333	OE_93560	salivary lipid interacting protein	ABR23350.1	Ornithodoros parkeri	15.6363	3.5894	0					124.41	2.49e-34	3	302	54	152	-3		62	72	442	185	100	72	22.62	54.05	Yes	No	No	No
Cluster-1795.19683	-1.48818	4.44811	0.00160583	0.0197917	OE_94836	Putative uncharacterized protein	B7QLI9	Ixodes scapularis	15.6246	5.56014	3	[F]GO:0051082: unfolded protein binding;[P]GO:0006606: protein import into nucleus;[P]GO:0042273: ribosomal large subunit biogenesis		IPR030549 Torsin-1A;IPR040150 RNA polymerase II nuclear localization protein Iwr1;IPR037650 60S ribosomal subunit assembly/export protein Loc1		246.51	3.69e-74	620	1270	1	215	-3		126	163	1728	348	217	75.12	12.56	62.36	Yes	No	No	No
Cluster-1795.41844	-1.29758	2.7508	0.00253078	0.0287123	OE_86084	mitochondrial import inner membrane translocase subunit Tim17-A-like	XP_013780467.1	Limulus polyphemus	15.5786	6.3534	0					80.11	1.51e-16	2	136	122	166	2		38	39	627	166	45	86.67	7.18	27.11	Yes	No	No	No
Cluster-1795.27144	-1.13701	4.47076	0.0014465	0.0182178	OE_21224	DDB1- and CUL4-associated factor 7	XP_013785084.1	Limulus polyphemus	15.5748	7.0808	0					663.3	0	200	1285	2	347	2		323	331	2173	347	364	90.93	16.75	104.9	No	No	No	No
Cluster-1795.32976	-1.10702	5.59032	0.00106697	0.014247	OE_26491	splicing factor 3B subunit 3	XP_023216850.1	Centruroides sculpturatus	15.5126	7.20237	0					2026.14	0	97	3753	1	1214	1		1002	1099	4754	1214	1222	89.93	25.7	100.66	No	No	No	No
Cluster-1795.37651	-1.35089	4.01964	0.000284499	0.00473315	OE_55001	Mitochondrial import inner membrane translocase, subunit TIM23, putative	B7PEW5	Ixodes scapularis	15.4957	6.07954	4	[F]GO:0008320: protein transmembrane transporter activity;[P]GO:0030150: protein import into mitochondrial matrix;[C]GO:0031305: integral component of mitochondrial inner membrane;[C]GO:0005744: TIM23 mitochondrial import inner membrane translocase complex		IPR037930 Tom40;IPR037930 Tom40;IPR039627 Mitochondrial escape protein 2;IPR027111 Mitochondrial import inner membrane translocase subunit Tim50	PF02466 Tim17/Tim22/Tim23/Pmp24 family	201.83	4.4e-78	837	1208	74	197	-1		98	108	1547	197	124	87.1	8.02	62.94	No	Yes	No	No
Cluster-1795.53677	-2.37257	4.15247	4.71e-05	0.00100925	OE_72630	immunoglobulin-binding protein 1-like	XP_023220867.1	Centruroides sculpturatus	15.4048	2.97207	0					245.74	2.59e-70	18	1007	110	440	3		132	192	2595	440	332	57.83	12.79	75.45	Yes	No	No	No
Cluster-1795.30732	-1.0511	6.37168	0.00246491	0.0281138	OE_695	Putative uncharacterized protein	B7QAL8	Ixodes scapularis	15.3919	7.42667	0				PF16770 Regulator of Ty1 transposition protein 107 BRCT domain	219.55	6.51e-63	4878	5435	1	184	3		105	144	7215	185	187	77.01	2.59	101.08	Yes	No	No	No
Cluster-1795.13141	-1.26341	5.86828	0.00068409	0.00985799	OE_2899	Niemann-Pick C1 protein isoform X2	XP_015905197.1	Parasteatoda tepidariorum	15.3648	6.39771	0					1023.85	0	194	3811	1	1199	2		556	753	4944	1230	1227	61.37	24.82	99.76	Yes	No	No	Yes
Cluster-1795.22975	-1.42037	4.0686	0.000152649	0.00278262	OE_85854	Glutamine synthetase 2 cytoplasmic, partial	KFM77690.1	Stegodyphus mimosarum	15.363	5.7382	3	[F]GO:0005524: ATP binding;[F]GO:0004356: glutamate-ammonia ligase activity;[P]GO:0006542: glutamine biosynthetic process	EC:6.3.1.2	IPR037219 Peptidase M41-like;IPR036651 Glutamine synthetase, N-terminal domain superfamily;IPR036651 Glutamine synthetase, N-terminal domain superfamily	PF00120 Glutamine synthetase, catalytic domain;PF03951 Glutamine synthetase, beta-Grasp domain	495.74	4.47e-170	637	1587	52	368	-3		227	265	1928	368	317	83.6	16.44	86.14	No	No	No	No	Glyoxylate and dicarboxylate metabolism;Nitrogen metabolism;Alanine, aspartate and glutamate metabolism	map00630;map00910;map00250
Cluster-1795.21499	-1.87388	2.84229	3.18e-06	9.51e-05	OE_55715	salivary lipid interacting protein	ABR23350.1	Ornithodoros parkeri	15.3463	4.19223	0					145.59	3.57e-41	255	596	19	130	3		74	86	737	185	114	75.44	15.47	61.62	Yes	No	No	No
Cluster-1795.45682	-1.13813	5.0425	0.00124587	0.0161744	OE_69105	probable global transcription activator SNF2L2	XP_023237265.1	Centruroides sculpturatus	15.3301	6.96371	0					1354.73	0	328	2895	777	1611	-1		680	746	2952	1683	859	86.85	29.1	51.04	No	No	No	No
Cluster-1795.15039	-1.58896	3.5481	6.25e-05	0.00129136	OE_56241	protein phosphatase 1 regulatory subunit 7-like	XP_021003122.1	Parasteatoda tepidariorum	15.2187	5.0626	0					237.65	9.99e-73	1	645	41	255	-2		125	154	1237	343	215	71.63	17.38	62.68	No	No	No	No
Cluster-1795.49865	-1.29659	3.12346	0.000718626	0.0102735	OE_56479	heterogeneous nuclear ribonucleoprotein R isoform X6	XP_012263587.1	Athalia rosae	15.1834	6.18851	0					295.43	1.47e-94	3	695	270	553	3		164	184	839	554	286	64.34	34.09	51.62	Yes	No	No	No
Cluster-1795.26083	-1.09891	6.3532	0.00177646	0.0215589	OE_25379	Putative uncharacterized protein	B7QAL8	Ixodes scapularis	15.1401	7.06687	0				PF16770 Regulator of Ty1 transposition protein 107 BRCT domain	219.55	6.58e-63	2090	2647	1	184	-1		105	144	7324	185	187	77.01	2.55	101.08	Yes	No	No	No
Cluster-1795.14558	-1.96325	3.48941	2.09e-05	0.000499299	OE_25473	titin isoform X4	XP_026297595.1	Apis mellifera	15.1016	3.86022	0					75.1	1.67e-17	26	787	11564	11850	-3		84	116	1110	21302	298	38.93	26.85	1.4	No	No	No	No
Cluster-1795.21073	-0.973018	5.35812	0.00380553	0.0397978	OE_3504	Putative uncharacterized protein	B7QD12	Ixodes scapularis	14.9895	7.63443	1	[F]GO:0005509: calcium ion binding		IPR042798 EF-hand calcium-binding domain-containing protein 9	PF00086 Thyroglobulin type-1 repeat;PF07648 Kazal-type serine protease inhibitor domain;PF10591 Secreted protein acidic and rich in cysteine Ca binding region	558.53	0	272	1735	1	472	2		281	326	3493	472	500	65.2	14.31	105.93	Yes	No	No	Yes
Cluster-1795.51232	-1.57533	3.73354	0.000311831	0.00510928	OE_55016	RNA polymerase II proteinral transcription factor BTF3, putative	ISCW006277-PA	Ixodes scapularis	14.9797	5.03469	0					140.2	4.97e-44	823	1077	109	196	-1		74	77	1404	196	88	87.5	6.27	44.9	No	No	No	No
Cluster-1795.54706	-1.0791	4.09757	0.00288833	0.0319495	OE_59103	Putative uncharacterized protein	B7QDD2	Ixodes scapularis	14.9778	7.09329	2	[F]GO:0003729: mRNA binding;[F]GO:0000340: RNA 7-methylguanosine cap binding		IPR040148 Fragile X mental retardation syndrome-related protein;IPR019416 Nuclear cap-binding protein subunit 3	PF10309 Nuclear cap-binding protein subunit 3	150.6	1.18e-68	809	1474	198	369	2		95	123	1476	455	223	55.16	15.11	49.01	Yes	No	No	No
Cluster-1795.46018	-1.73623	2.61449	0.000203025	0.00355239	OE_76584	salivary lipid interacting protein	ABR23350.1	Ornithodoros parkeri	14.9611	4.49795	0					167.55	3.08e-50	178	492	79	182	1		80	92	637	185	105	87.62	16.48	56.76	Yes	No	No	No
Cluster-1795.13654	-1.00942	4.02679	0.00355509	0.037763	OE_3888	Spindle pole body protein, putative	B7PT80	Ixodes scapularis	14.9119	7.40739	2	[P]GO:0008104: protein localization;[P]GO:0015031: protein transport		IPR039937 Sorting nexin SNX20/SNX21	PF03398 Regulator of Vps4 activity in the MVB pathway	332.41	8.7e-109	492	1496	1	312	-2		190	215	1530	312	337	63.8	22.03	108.01	No	No	No	No
Cluster-1795.22445	-1.47353	4.71738	2.49e-05	0.000582275	OE_26483	ATP-dependent RNA and DNA helicase, putative	B7PKK6	Ixodes scapularis	14.9063	5.36784	4	[F]GO:0004386: helicase activity;[P]GO:0000965: mitochondrial RNA 3'-end processing;[P]GO:0006401: RNA catabolic process;[C]GO:0045025: mitochondrial degradosome		IPR030881 DEAD-box ATP-dependent RNA helicase CshB;IPR039226 Ski3/TTC37	PF00271 Helicase conserved C-terminal domain;PF12513 Mitochondrial degradasome RNA helicase subunit C terminal;PF18114 Suv3 helical N-terminal domain;PF18147 Suv3 C-terminal domain 1	1040.41	0	211	2280	38	708	-2		503	584	2629	719	691	84.52	26.28	96.11	No	No	No	No
Cluster-1795.10662	-1.15805	5.15117	0.000734832	0.0104637	OE_11438	Putative uncharacterized protein (Fragment)	B7Q963	Ixodes scapularis	14.8493	6.65422	0				PF05794 T-complex protein 11	306.61	1.91e-91	1652	2551	110	408	-2		157	213	3488	410	301	70.76	8.63	73.41	Yes	No	No	No
Cluster-1795.48450	-1.67004	3.98582	0.000831252	0.0115958	OE_86089	Alpha-macroglobulin, putative	B7PXK7	Ixodes scapularis	14.7324	4.63831	1	[C]GO:0005576: extracellular region		IPR038903 Allergen Asp f 4	PF01759 UNC-6/NTR/C345C module;PF07677 A-macroglobulin receptor binding domain	156.76	3.22e-42	661	1266	83	278	-2		79	119	1267	287	203	58.62	16.02	70.73	Yes	No	No	No
Cluster-1795.27522	-1.03383	5.81106	0.00173243	0.0210982	OE_16973	DPY-30 protein, putative	B7QNH5	Ixodes scapularis	14.7318	7.19521	3	[P]GO:0051568: histone H3-K4 methylation;[C]GO:0044666: MLL3/4 complex;[C]GO:0048188: Set1C/COMPASS complex		IPR037842 Histone-lysine N-methyltransferase SETD1B;IPR037877 Histone-lysine N-methyltransferase 2C;IPR037869 Spp1/CFP1	PF05186 Dpy-30 motif	157.92	2.38e-42	60	392	1	114	3		82	95	5616	114	114	83.33	2.03	100	Yes	No	No	No
Cluster-1795.40528	-1.28377	4.95616	0.000350842	0.00562352	OE_45605	GMP synthase, putative (Fragment)	B7PKN7	Ixodes scapularis	14.7207	6.04732	8	[F]GO:0005524: ATP binding;[F]GO:0003922: GMP synthase (glutamine-hydrolyzing) activity;[F]GO:0003921: GMP synthase activity;[F]GO:0008795: NAD+ synthase activity;[F]GO:0016462: pyrophosphatase activity;[P]GO:0006541: glutamine metabolic process;[P]GO:0006177: GMP biosynthetic process;[C]GO:0005829: cytosol	EC:6.3.5.2;EC:6.3.1.5	IPR037219 Peptidase M41-like;IPR023686 GMP synthase (glutamine-hydrolyzing) subunit A;IPR022926 NH(3)-dependent NAD(+) synthetase;IPR025777 GMP synthetase ATP pyrophosphatase domain;IPR015868 Glutaminase;IPR022955 GMP synthase;IPR031264 Retinol-binding protein 1	PF00117 Glutamine amidotransferase class-I;PF00958 GMP synthase C terminal domain;PF02540 NAD synthase	485.34	4.23e-156	2049	2840	433	696	-2		232	252	3141	696	264	95.45	8.4	37.93	No	No	No	No	Purine metabolism;Nicotinate and nicotinamide metabolism;Drug metabolism - other enzymes	map00230;map00760;map00983
Cluster-1795.64054	-1.01722	3.79317	0.00417463	0.0428115	OE_12837	putative RNA-binding protein Luc7-like 2 isoform X1	XP_023239525.1	Centruroides sculpturatus	14.7207	7.27299	0					369.01	2.07e-123	388	1116	1	243	-2		184	198	1360	347	243	81.48	17.87	70.03	Yes	No	No	No
Cluster-1795.59240	-1.43675	4.38503	3.69e-05	0.000818439	OE_95338	Protein arginine N-methyltransferase PRMT1, putative	B7QNN4	Ixodes scapularis	14.6173	5.40096	3	[F]GO:0008168: methyltransferase activity;[P]GO:0006479: protein methylation;[C]GO:0005634: nucleus	EC:2.1.1	IPR041370 Methyltransferase EEF1AKMT1/ZCCHC4;IPR038899 Methyltransferase-like protein 22;IPR040418 Protein crowded nuclei	PF13649 Methyltransferase domain	655.6	0	189	1391	1	399	3		325	342	2230	399	407	84.03	18.25	102.01	Yes	No	No	No
Cluster-1795.52257	-1.44337	3.81157	4.02e-05	0.000882665	OE_56123	Protein arginine N-methyltransferase PRMT1, putative	B7QNN4	Ixodes scapularis	14.545	5.34743	3	[F]GO:0008168: methyltransferase activity;[P]GO:0006479: protein methylation;[C]GO:0005634: nucleus	EC:2.1.1	IPR041370 Methyltransferase EEF1AKMT1/ZCCHC4;IPR038899 Methyltransferase-like protein 22;IPR040418 Protein crowded nuclei	PF13649 Methyltransferase domain	610.14	0	249	1328	1	372	-2		300	317	1509	399	372	85.22	24.65	93.23	Yes	No	No	No
Cluster-1795.48015	-1.46398	3.64396	6.36e-05	0.00131058	OE_86224	nucleolar GTPase/ATPase p130-like protein	RWS11741.1	Dinothrombium tinctorium	14.5247	5.2665	0					71.25	6.48e-12	163	288	2	43	1		32	38	1338	190	42	90.48	3.14	22.11	Yes	No	No	No
Cluster-1795.27608	-0.997897	4.56168	0.00397961	0.0412197	OE_7433	Microtubule binding protein YTM1, putative (Fragment)	B7PSP2	Ixodes scapularis	14.4734	7.24353	3	[F]GO:0016905: myosin heavy chain kinase activity;[C]GO:0070545: PeBoW complex;[C]GO:0030687: preribosome, large subunit precursor	EC:2.7.11.7		PF00400 WD domain, G-beta repeat	691.8	0	602	1753	5	386	2		347	365	2078	386	384	95.05	18.48	99.48	No	No	No	No
Cluster-1795.48026	-1.26918	4.07461	0.000287497	0.00477243	OE_14357	Serine/arginine repetitive matrix protein 2, partial	KFM62721.1	Stegodyphus mimosarum	14.4276	5.98369	0				PF08312 cwf21 domain	227.64	4.09e-68	1077	1544	1	156	-2		110	132	1620	286	156	84.62	9.63	54.55	No	Yes	No	No
Cluster-1795.23870	-1.17476	4.41004	0.000586615	0.00867684	OE_1120	UBX domain-containing protein 6-like	XP_013794749.1	Limulus polyphemus	14.4103	6.38128	0					340.12	5.09e-108	623	1663	1	350	2		181	240	2004	435	354	67.8	17.66	81.38	Yes	No	No	No
Cluster-1795.15034	-1.48246	5.71007	1.34e-05	0.000338102	OE_2371	Serine/threonine protein phosphatase 4 regulatory subunit, putative	B7QHD7	Ixodes scapularis	14.3461	5.13394	5	[F]GO:0019888: protein phosphatase regulator activity;[P]GO:0006470: protein dephosphorylation;[C]GO:0005737: cytoplasm;[C]GO:0005634: nucleus;[C]GO:0030289: protein phosphatase 4 complex		IPR031090 Serine/threonine-protein phosphatase 2A subunit A, metazoa;IPR030590 Myotubularin-related protein 4;IPR037296 Staphostatin A/B;IPR040418 Protein crowded nuclei;IPR031087 Serine/threonine-protein phosphatase 4 regulatory subunit 1	PF09184 PPP4R2	265	2.77e-78	4320	4892	1	191	-3		127	150	5257	223	191	78.53	3.63	85.65	Yes	No	No	No
Cluster-1795.9479	-1.20412	4.31801	0.00121693	0.01586	OE_4370	Putative uncharacterized protein	B7QK42	Ixodes scapularis	14.326	6.22089	6	[P]GO:0016197: endosomal transport;[P]GO:0015031: protein transport;[C]GO:0030119: AP-type membrane coat adaptor complex;[C]GO:0005829: cytosol;[C]GO:0005770: late endosome;[C]GO:0005764: lysosome		IPR038741 AP-5 complex subunit beta-1;IPR039937 Sorting nexin SNX20/SNX21;IPR029392 AP-5 complex subunit sigma-1;IPR031264 Retinol-binding protein 1;IPR033759 Systemic RNA interference defective protein 5;IPR033609 E3 ubiquitin-protein ligase RNF152	PF00928 Adaptor complexes medium subunit family	472.63	2.83e-159	287	1627	1	458	2		237	306	2000	460	458	66.81	22.9	99.57	Yes	No	No	No
Cluster-1795.43607	-1.73712	2.91842	2.11e-05	0.000501903	OE_38741	hypothetical protein QR98_0076870, partial	KPM09154.1	Sarcoptes scabiei	14.2792	4.26836	3	[F]GO:0005525: GTP binding;[F]GO:0004613: phosphoenolpyruvate carboxykinase (GTP) activity;[P]GO:0006094: gluconeogenesis	EC:4.1.1.32	IPR040385 Rab-like protein 6;IPR018091 Phosphoenolpyruvate carboxykinase, GTP-utilising, conserved site;IPR035078 Phosphoenolpyruvate carboxykinase, GTP-utilising, N-terminal	PF00821 Phosphoenolpyruvate carboxykinase C-terminal P-loop domain;PF17297 Phosphoenolpyruvate carboxykinase N-terminal domain	333.95	1.26e-107	69	839	113	440	3		179	208	841	724	328	63.41	39	45.3	No	No	No	No	Glycolysis / Gluconeogenesis;Citrate cycle (TCA cycle);Pyruvate metabolism	map00010;map00020;map00620
Cluster-1795.68287	-1.56568	3.83752	2.5e-05	0.000584514	OE_45774	G patch domain and KOW motifs-containing protein, partial	KFM70252.1	Stegodyphus mimosarum	14.1612	4.78783	1	[F]GO:0003676: nucleic acid binding		IPR040050 Zinc finger protein 830	PF00467 KOW motif;PF12656 G-patch domain	271.94	2.07e-83	353	1417	50	416	-3		154	219	1560	440	380	57.63	24.36	86.36	Yes	No	No	No
Cluster-1795.29921	-1.42302	3.42784	0.000248846	0.00422448	OE_38162	importin subunit alpha-1-like	XP_013787969.1	Limulus polyphemus	14.0927	5.25157	0					391.35	2.35e-131	215	1036	69	342	-3		190	227	1047	520	274	82.85	26.17	52.69	No	No	No	No
Cluster-1795.50407	-1.21452	2.77269	0.00465539	0.0467566	OE_72019	microtubule-binding protein	ABR23352.1	Ornithodoros parkeri	14.0569	6.07088	0					53.53	1.07e-06	457	525	10	32	-1		23	23	663	148	23	100	3.47	15.54	No	No	No	No
Cluster-1795.43138	-1.28357	5.02309	0.000328859	0.00533174	OE_56411	GMP synthase, putative (Fragment)	B7PKN7	Ixodes scapularis	14.0394	5.76575	8	[F]GO:0005524: ATP binding;[F]GO:0003922: GMP synthase (glutamine-hydrolyzing) activity;[F]GO:0003921: GMP synthase activity;[F]GO:0008795: NAD+ synthase activity;[F]GO:0016462: pyrophosphatase activity;[P]GO:0006541: glutamine metabolic process;[P]GO:0006177: GMP biosynthetic process;[C]GO:0005829: cytosol	EC:6.3.5.2;EC:6.3.1.5	IPR037219 Peptidase M41-like;IPR023686 GMP synthase (glutamine-hydrolyzing) subunit A;IPR022926 NH(3)-dependent NAD(+) synthetase;IPR025777 GMP synthetase ATP pyrophosphatase domain;IPR015868 Glutaminase;IPR022955 GMP synthase;IPR031264 Retinol-binding protein 1	PF00117 Glutamine amidotransferase class-I;PF00958 GMP synthase C terminal domain;PF02540 NAD synthase	756.52	0	2049	3320	237	696	-3		381	404	3325	696	460	87.83	13.83	66.09	No	No	No	No	Purine metabolism;Nicotinate and nicotinamide metabolism;Drug metabolism - other enzymes	map00230;map00760;map00983
Cluster-1795.19636	-1.09225	4.99066	0.00210725	0.0247038	OE_77175	EH domain-binding protein 1-like isoform X1	XP_022688373.1	Varroa jacobsoni	14.0307	6.57707	0					474.55	4.77e-150	3	2669	37	911	-1		334	458	2798	959	946	48.41	33.81	98.64	Yes	No	No	No
Cluster-1795.15697	-2.18992	4.33123	4.33e-05	0.000939899	OE_1453	complement component C2/Bf precursor	ATP66484.1	Ixodes ricinus	13.9707	3.04612	3	[F]GO:0004252: serine-type endopeptidase activity;[P]GO:0006956: complement activation;[C]GO:0005576: extracellular region	EC:3.4.21	IPR039245 Peroxisomal/glyoxysomal leader peptide-processing protease;IPR037566 Complement component C8 beta chain;IPR038903 Allergen Asp f 4		190.27	9.31e-52	168	959	22	277	3		101	144	967	995	266	54.14	27.51	26.73	Yes	No	No	Yes
Cluster-1795.38946	-1.13003	5.27393	0.0017987	0.0217529	OE_4171	mitochondrial proton/calcium exchanger protein-like	XP_023218272.1	Centruroides sculpturatus	13.967	6.37866	0					590.88	0	1691	3586	87	743	-2		336	425	4067	756	659	64.49	16.2	87.17	No	Yes	No	No
Cluster-1795.41052	-1.05451	5.12708	0.00202989	0.0239682	OE_58573	Transcription initiation factor IIB, putative	B7Q833	Ixodes scapularis	13.914	6.69851	10	[F]GO:0046872: metal ion binding;[F]GO:0001006: RNA polymerase III type 3 promoter sequence-specific DNA binding;[F]GO:0017025: TBP-class protein binding;[F]GO:0008134: transcription factor binding;[F]GO:0003743: translation initiation factor activity;[P]GO:0006352: DNA-templated transcription, initiation;[P]GO:0006355: regulation of transcription, DNA-templated;[P]GO:0070898: RNA polymerase III …		IPR040409 Phytochelatin synthase;IPR013150 Transcription factor TFIIB, cyclin-like domain;IPR034625 Peroxisome proliferator-activated receptor gamma coactivator 1-alpha;IPR039757 Eukaryotic translation initiation factor 2D;IPR033711 TATA-box binding protein, archaea;IPR040373 Transcription factor castor;IPR040418 Protein crowded nuclei;IPR029529 Transcription factor IIIB subunit Brf1	PF00382 Transcription factor TFIIB repeat;PF07741 Brf1-like TBP-binding domain;PF08271 TFIIB zinc-binding	703.75	0	1658	3511	1	619	-3		402	460	3738	619	685	67.15	18.33	110.66	Yes	No	No	No
Cluster-1795.30187	-1.03124	4.10669	0.00367516	0.0387508	OE_72904	Phosphatidylinositide phosphatase SAC1, partial	KFM80554.1	Stegodyphus mimosarum	13.7941	6.74475	2	[F]GO:0042578: phosphoric ester hydrolase activity;[C]GO:0016021: integral component of membrane		IPR020548 Fructose-1,6-bisphosphatase, active site;IPR042473 V-type immunoglobulin domain-containing suppressor of T-cell activation	PF02383 SacI homology domain	697.97	0	135	1769	2	546	-1		327	425	1814	595	546	77.84	30.1	91.76	No	Yes	No	No
Cluster-1795.41740	-1.4127	3.83119	0.00034774	0.00558063	OE_96059	Ribosome maturation protein SBDS, putative	B7PKR4	Ixodes scapularis	13.7671	5.17679	1	[P]GO:0042256: mature ribosome assembly		IPR002769 Translation initiation factor IF6	PF01172 Shwachman-Bodian-Diamond syndrome (SBDS) protein ;PF09377 SBDS protein C-terminal domain	405.99	1.94e-138	587	1342	1	251	-2		197	232	1556	251	252	92.06	16.2	100.4	No	No	No	No
Cluster-1795.32278	-1.65613	5.38986	1.96e-05	0.00047065	OE_293	complement C3	XP_021003824.1	Parasteatoda tepidariorum	13.7203	4.34893	0					456.06	2.5e-139	221	2224	1002	1713	-2		267	396	2228	1745	728	54.4	32.68	41.72	Yes	No	No	No
Cluster-1795.12612	-1.0216	6.10565	0.0019469	0.0231879	OE_7629	DNA-binding protein SMUBP-2-like isoform X1	XP_023218208.1	Centruroides sculpturatus	13.6915	6.74357	0					772.7	0	239	3043	34	953	2		445	601	6599	1008	954	63	14.46	94.64	Yes	No	No	No
Cluster-1795.39783	-1.90886	2.57754	2.97e-05	0.000676987	OE_76583	salivary lipid interacting protein	ABR23350.1	Ornithodoros parkeri	13.6536	3.64405	0					169.47	1.07e-50	140	553	41	182	2		86	102	698	185	143	71.33	20.49	77.3	Yes	No	No	No
Cluster-1795.35043	-1.39255	4.78297	5.78e-05	0.00120705	OE_7784	squamous cell carcinoma antigen recognized by T-cells 3 isoform X2	XP_023717997.1	Cryptotermes secundus	13.6514	5.19709	0					717.61	0	208	2748	7	896	1		376	542	2948	903	892	60.76	30.26	98.78	Yes	No	No	No
Cluster-1795.41344	-1.21503	3.61488	0.000790168	0.0111231	OE_1326	phospholipase A2	ABR23453.1	Ornithodoros parkeri	13.642	5.87779	3	[F]GO:0004623: phospholipase A2 activity;[P]GO:0050482: arachidonic acid secretion;[P]GO:0006644: phospholipid metabolic process	EC:3.1.1.4	IPR036444 Phospholipase A2 domain superfamily;IPR036444 Phospholipase A2 domain superfamily;IPR036444 Phospholipase A2 domain superfamily		122.87	6.15e-31	525	785	2	88	3		52	66	1422	137	87	75.86	6.12	63.5	Yes	Yes	No	No	Glycerophospholipid metabolism;alpha-Linolenic acid metabolism;Arachidonic acid metabolism;Ether lipid metabolism	map00564;map00592;map00590;map00565
Cluster-1795.41079	-1.39868	2.42256	0.000961706	0.0130783	OE_19015	RNA polymerase II transcription elongation factor, putative	B7P445	Ixodes scapularis	13.5992	5.13818	5	[F]GO:0003746: translation elongation factor activity;[P]GO:0032968: positive regulation of transcription elongation from RNA polymerase II promoter;[P]GO:0016567: protein ubiquitination;[P]GO:0006511: ubiquitin-dependent protein catabolic process;[C]GO:0070449: elongin complex		IPR036433 Elongation factor EF1B gamma, C-terminal domain superfamily;IPR042915 BTB/POZ domain-containing protein 18;IPR042508 F-box/WD repeat-containing protein 5;IPR036959 Peptidase C12, ubiquitin carboxyl-terminal hydrolase superfamily;IPR039049 Elongin B	PF03931 Skp1 family, tetramerisation domain	219.94	3.32e-72	74	424	1	120	2		110	112	560	120	120	93.33	21.43	100	No	No	No	No
Cluster-1795.22973	-1.38258	3.76794	0.000278099	0.00464574	OE_31850	Glutamine synthetase 2 cytoplasmic, partial	KFM77690.1	Stegodyphus mimosarum	13.5246	5.18709	3	[F]GO:0005524: ATP binding;[F]GO:0004356: glutamate-ammonia ligase activity;[P]GO:0006542: glutamine biosynthetic process	EC:6.3.1.2	IPR037219 Peptidase M41-like;IPR036651 Glutamine synthetase, N-terminal domain superfamily;IPR036651 Glutamine synthetase, N-terminal domain superfamily	PF00120 Glutamine synthetase, catalytic domain;PF03951 Glutamine synthetase, beta-Grasp domain	553.9	0	692	1759	13	368	-3		251	296	1785	368	356	83.15	19.94	96.74	No	No	No	No	Glyoxylate and dicarboxylate metabolism;Nitrogen metabolism;Alanine, aspartate and glutamate metabolism	map00630;map00910;map00250
Cluster-1795.20896	-1.09266	3.92626	0.00348615	0.0371848	OE_22627	Ubiquitin conjugating enzyme interacting protein, putative (Fragment)	B7Q644	Ixodes scapularis	13.5246	6.34588	6	[F]GO:0046872: metal ion binding;[F]GO:0043130: ubiquitin binding;[F]GO:0004842: ubiquitin-protein transferase activity;[P]GO:0043161: proteasome-mediated ubiquitin-dependent protein catabolic process;[P]GO:0097039: protein linear polyubiquitination;[C]GO:0071797: LUBAC complex		IPR040409 Phytochelatin synthase;IPR038870 Ubiquitin-associated protein 1;IPR042494 E3 ubiquitin-protein ligase RNF103;IPR037559 Proteasome subunit beta Pre3;IPR026254 E3 ubiquitin-protein ligase RNF31	PF00097 Zinc finger, C3HC4 type (RING finger)	139.04	4.18e-33	400	1023	29	228	-3		78	109	1295	700	214	50.93	16.53	30.57	Yes	No	No	No
Cluster-1795.59631	-1.24379	3.60865	0.000650148	0.00944296	OE_57683	C subunit of V-ATPase, partial	AAB51350.1	Amblyomma americanum	13.508	5.70252	3	[F]GO:0016787: hydrolase activity;[F]GO:0015078: proton transmembrane transporter activity;[C]GO:0033180: proton-transporting V-type ATPase, V1 domain	EC:3	IPR039666 Dolichyldiphosphatase 1;IPR039017 ATP synthase protein 8, mammals;IPR036132 Vacuolar ATP synthase subunit C superfamily		632.48	0	178	1254	1	359	1		311	338	1256	382	359	94.15	28.58	93.98	Yes	No	No	No
Cluster-1795.52254	-1.38549	4.33471	7.59e-05	0.00152761	OE_31796	Protein arginine N-methyltransferase PRMT1, putative	B7QNN4	Ixodes scapularis	13.4623	5.15416	3	[F]GO:0008168: methyltransferase activity;[P]GO:0006479: protein methylation;[C]GO:0005634: nucleus	EC:2.1.1	IPR041370 Methyltransferase EEF1AKMT1/ZCCHC4;IPR038899 Methyltransferase-like protein 22;IPR040418 Protein crowded nuclei	PF13649 Methyltransferase domain	654.06	0	9	1142	16	399	3		319	334	2347	399	384	86.98	16.36	96.24	Yes	No	No	No
Cluster-1795.39386	-1.23497	3.32809	0.00157177	0.0194635	OE_86380	Nucleosome assembly protein NAP-1, putative (Fragment)	B7PE36	Ixodes scapularis	13.4593	5.72104	2	[P]GO:0006334: nucleosome assembly;[C]GO:0005634: nucleus		IPR021171 Core histone macro-H2A;IPR040418 Protein crowded nuclei	PF00956 Nucleosome assembly protein (NAP)	218.01	3.55e-65	332	835	134	298	2		110	127	1049	407	168	75.6	16.02	41.28	Yes	No	No	No
Cluster-1795.38339	-1.1062	3.2923	0.00237763	0.0272896	OE_76701	spermidine synthase-like	XP_023210766.1	Centruroides sculpturatus	13.4562	6.24632	0					410.22	5.87e-142	74	931	1	286	-2		196	234	1076	291	286	81.82	26.58	98.28	No	No	No	No
Cluster-1795.38950	-0.996901	4.6924	0.00372787	0.0391708	OE_37069	C subunit of V-ATPase, partial	AAB51350.1	Amblyomma americanum	13.436	6.7335	3	[F]GO:0016787: hydrolase activity;[F]GO:0015078: proton transmembrane transporter activity;[C]GO:0033180: proton-transporting V-type ATPase, V1 domain	EC:3	IPR039666 Dolichyldiphosphatase 1;IPR039017 ATP synthase protein 8, mammals;IPR036132 Vacuolar ATP synthase subunit C superfamily		669.08	0	73	1206	1	378	1		328	356	2614	382	378	94.18	14.46	98.95	Yes	No	No	No
Cluster-1795.76534	-1.13538	3.51114	0.00141147	0.0178622	OE_46466	JNK1/MAPK8-associated membrane protein-like isoform X2	XP_013782657.1	Limulus polyphemus	13.4268	6.11243	0					384.03	2.38e-130	23	967	3	302	-2		185	238	1283	304	319	74.61	24.86	104.93	Yes	Yes	No	No
Cluster-1795.22225	-1.45441	5.32455	2.26e-05	0.00053347	OE_15042	Ser/thr protein kinase-lyk4, putative	B7QHV9	Ixodes scapularis	13.4144	4.89372	2	[F]GO:0005524: ATP binding;[F]GO:0004683: calmodulin-dependent protein kinase activity	EC:2.7.11.17	IPR037219 Peptidase M41-like;IPR042696 Calcium/calmodulin-dependent protein kinase type 1B, catalytic domain	PF00069 Protein kinase domain	530.41	2e-172	2783	3979	39	445	-3		276	317	4527	447	413	76.76	9.12	92.39	Yes	No	No	No
Cluster-1795.34590	-2.10836	2.59484	1.05e-07	4.53e-06	OE_55718	salivary lipid interacting protein	ABR23350.1	Ornithodoros parkeri	13.408	3.10818	0					79.34	1.35e-15	636	785	29	78	3		35	42	786	185	50	84	6.36	27.03	Yes	No	No	No
Cluster-1795.63395	-1.24251	4.33754	0.000594391	0.00877718	OE_16573	lysine--tRNA ligase-like isoform X2	XP_013785145.1	Limulus polyphemus	13.4011	5.65905	0					918.3	0	203	1924	7	572	2		440	500	2276	581	574	87.11	25.22	98.8	Yes	No	No	No
Cluster-1795.63580	-1.06435	5.36264	0.00195316	0.0232455	OE_76215	probable global transcription activator SNF2L2	XP_015906861.1	Parasteatoda tepidariorum	13.3487	6.38217	0					1666.36	0	113	3793	425	1637	-1		872	958	4192	1668	1239	77.32	29.56	74.28	Yes	No	No	No
Cluster-1795.68284	-1.54133	3.7192	7.01e-05	0.00142783	OE_45773	G patch domain and KOW motifs-containing protein, putative	B7P250	Ixodes scapularis	13.3229	4.58277	1	[F]GO:0003676: nucleic acid binding		IPR040050 Zinc finger protein 830	PF12656 G-patch domain	263.08	2.3e-82	757	1401	47	263	-3		130	165	1544	266	217	76.04	14.05	81.58	Yes	No	No	No
Cluster-1795.87652	-1.94644	3.04793	0.000292938	0.00484869	OE_20922	titin isoform X5	XP_015834194.1	Tribolium castaneum	13.3021	3.43451	0					38.51	3.06e-06	24	188	22696	22750	-3		20	29	877	24321	55	52.73	6.27	0.23	No	No	No	No
Cluster-1795.54958	-1.0761	4.61985	0.00191332	0.0228775	OE_8574	nuclear pore complex protein Nup93, putative	ISCW023557-PA	Ixodes scapularis	13.295	6.30503	0					987.25	0	104	2575	1	801	2		517	625	2640	802	827	75.57	31.33	103.12	No	No	No	No
Cluster-1795.88135	-2.10526	1.81409	0.000161382	0.00292374	OE_67337	titin	XP_026666601.1	Ceratina calcarata	13.2917	3.0565	0					51.99	3.36e-06	2	394	16358	16470	-2		43	60	398	19651	137	43.8	34.42	0.7	No	No	No	No
Cluster-1795.39596	-1.17699	5.70492	0.000502754	0.00762054	OE_3245	Synoviolin, putative	B7QE57	Ixodes scapularis	13.2694	5.86954	4	[F]GO:0061630: ubiquitin protein ligase activity;[C]GO:0012505: endomembrane system;[C]GO:0005783: endoplasmic reticulum;[C]GO:0016021: integral component of membrane		IPR042755 E3 ubiquitin-protein ligase COP1;IPR029809 cAMP-dependent transcription factor ATF-6 beta;IPR039488 Dolichyl pyrophosphate Man9GlcNAc2 alpha-1,3-glucosyltransferase;IPR042473 V-type immunoglobulin domain-containing suppressor of T-cell activation	PF13639 Ring finger domain;PF13705 TRC8 N-terminal domain	724.93	0	2841	4532	1	586	-3		362	427	5548	594	587	72.74	10.58	98.82	Yes	Yes	No	No
Cluster-1795.52512	-2.52921	3.05083	1.15e-09	7.72e-08	OE_56690	protein zwilch homolog	XP_003740488.1	Galendromus occidentalis	13.2013	2.28959	0					148.67	3.54e-65	561	1115	6	230	-3		87	128	1261	665	225	56.89	17.84	33.83	Yes	No	No	No
Cluster-1795.33515	-1.40623	4.63155	8.54e-05	0.00169534	OE_45754	villin-1-like	XP_022245088.1	Limulus polyphemus	13.1647	4.96417	0					778.47	0	380	2677	1	708	-1		390	528	2692	760	767	68.84	28.49	100.92	Yes	No	No	No
Cluster-1795.43463	-0.99708	5.08851	0.00312477	0.0340389	OE_84665	squamous cell carcinoma antigen recognized by T-cells 3 isoform X2	XP_023717997.1	Cryptotermes secundus	13.1206	6.5719	0					717.61	0	199	2739	7	896	-3		376	542	3260	903	892	60.76	27.36	98.78	Yes	No	No	No
Cluster-1795.21665	-1.02673	3.13483	0.00496768	0.0491927	OE_8606	E3 SUMO-protein ligase NSE2-like	XP_013779759.1	Limulus polyphemus	13.1035	6.43263	0					84.73	1.01e-16	146	796	3	226	-1		54	104	976	233	227	45.81	23.26	97.42	Yes	No	No	No
Cluster-1795.26356	-1.46326	4.88285	1.91e-05	0.000460075	OE_96238	DNA-binding factor, putative	B7QGH8	Ixodes scapularis	13.0435	4.7287	4	[F]GO:0003700: DNA-binding transcription factor activity;[F]GO:0000978: RNA polymerase II cis-regulatory region sequence-specific DNA binding;[P]GO:0000122: negative regulation of transcription by RNA polymerase II;[C]GO:0005634: nucleus		IPR042988 Homeobox protein NOBOX;IPR022150 Transcription factor, AT-hook-containing;IPR042225 Negative cofactor 2 complex subunit beta;IPR040418 Protein crowded nuclei	PF07842 GC-rich sequence DNA-binding factor-like protein	549.28	0	658	1947	1	443	-3		281	341	3188	448	443	76.98	13.9	98.88	Yes	No	No	No
Cluster-1795.39669	-1.98629	4.9028	8.11e-06	0.000217652	OE_7831	formimidoyltransferase-cyclodeaminase-like	XP_021000293.1	Parasteatoda tepidariorum	13.0018	3.27982	0					778.47	0	2202	3824	1	541	-2		375	450	4050	541	541	83.18	13.36	100	No	No	No	No
Cluster-1795.48020	-1.42248	3.51982	0.000169403	0.00305089	OE_23308	nucleolar GTPase/ATPase p130-like protein	RWS11741.1	Dinothrombium tinctorium	12.9788	4.84452	0					70.86	8.93e-12	1051	1173	3	43	-2		32	37	1351	190	41	90.24	3.03	21.58	No	Yes	No	No
Cluster-1795.70636	-1.25284	4.82106	0.000280328	0.00467574	OE_12651	Exo3 description exocyst complex component 3	ISCW000780-PA	Ixodes scapularis	12.9384	5.4268	0					1073.15	0	791	3028	9	751	-1		551	635	3283	751	754	84.22	22.97	100.4	No	No	No	No
Cluster-1795.52255	-1.41051	4.35755	7.85e-05	0.00157609	OE_28776	Protein arginine N-methyltransferase PRMT1, putative	B7QNN4	Ixodes scapularis	12.8808	4.84777	3	[F]GO:0008168: methyltransferase activity;[P]GO:0006479: protein methylation;[C]GO:0005634: nucleus	EC:2.1.1	IPR041370 Methyltransferase EEF1AKMT1/ZCCHC4;IPR038899 Methyltransferase-like protein 22;IPR040418 Protein crowded nuclei	PF13649 Methyltransferase domain	654.06	0	9	1142	16	399	3		319	334	2432	399	384	86.98	15.79	96.24	Yes	No	No	No
Cluster-1795.46522	-1.08547	3.5523	0.00276706	0.0308288	OE_37741	Splicing factor 3B subunit, putative	B7PPS6	Ixodes scapularis	12.8326	6.04879	4	[P]GO:0000398: mRNA splicing, via spliceosome;[C]GO:0071013: catalytic step 2 spliceosome;[C]GO:0005689: U12-type spliceosomal complex;[C]GO:0005686: U2 snRNP		IPR040252 U1 small nuclear ribonucleoprotein 70kDa;IPR032847 Pre-mRNA-processing factor 17;IPR039690 U11/U12 small nuclear ribonucleoprotein 25kDa protein	PF04037 Domain of unknown function (DUF382) ;PF04046 PSP	127.49	2.5e-29	1	378	99	228	-3		72	84	1352	556	130	64.62	9.62	23.38	Yes	No	No	No
Cluster-1795.27483	-1.43034	2.7506	0.000274592	0.00459503	OE_25831	Defective in cullin neddylation protein	B7QHT7	Ixodes scapularis	12.8134	4.76107	6	[F]GO:0097602: cullin family protein binding;[F]GO:0031624: ubiquitin conjugating enzyme binding;[F]GO:0032182: ubiquitin-like protein binding;[P]GO:0051443: positive regulation of ubiquitin-protein transferase activity;[P]GO:0045116: protein neddylation;[C]GO:0000151: ubiquitin ligase complex		IPR037078 NEDD8-activating enzyme E1 catalytic subunit, C-terminal;IPR038036 E3 ubiquitin-protein ligase RING1	PF03556 Cullin binding;PF14555 UBA-like domain	167.93	2.6e-48	409	669	174	260	-2		74	81	868	262	87	93.1	10.02	33.21	No	No	No	No
Cluster-3536.0	-1.95766	3.04551	0.0003057	0.00502235	OE_15893	titin isoform X5	XP_015834194.1	Tribolium castaneum	12.8093	3.28163	0					39.66	2.78e-10	374	562	22777	22844	-2		24	35	917	24321	68	51.47	7.42	0.28	Yes	No	No	No
Cluster-1795.58777	-1.62173	4.44461	4.82e-06	0.000137389	OE_31681	adenylosuccinate synthetase-like	XP_015914815.1	Parasteatoda tepidariorum	12.733	4.13804	0					344.74	4.15e-107	935	1642	205	440	-3		160	197	2745	440	236	83.47	8.6	53.64	Yes	No	No	No
Cluster-1795.73854	-1.06035	4.33714	0.00346963	0.0370452	OE_23576	amine oxidase [flavin-containing]-like	XP_013782967.1	Limulus polyphemus	12.7281	6.10357	0					465.31	1.6e-155	190	1650	25	513	-2		230	322	2005	519	495	65.05	24.69	95.38	No	Yes	No	No
Cluster-1795.84275	-1.13678	4.27416	0.00250409	0.0284492	OE_3653	COMM domain-containing protein, putative	B7Q6Q1	Ixodes scapularis	12.68	5.76929	0				PF07258 COMM domain	254.22	4.72e-77	123	695	1	192	3		131	151	2421	202	192	78.65	7.93	95.05	Yes	No	No	No
Cluster-1795.69216	-1.36934	3.22433	0.000454745	0.00702136	OE_13336	YEATS domain-containing protein 4-like	XP_023211406.1	Centruroides sculpturatus	12.6758	4.91165	0					383.65	5.33e-132	305	967	3	223	2		184	203	1148	232	221	91.86	19.25	95.26	Yes	No	No	No
Cluster-1795.61913	-1.88364	3.75924	4.8e-07	1.78e-05	OE_55110	hypothetical protein AWZ03_015179, partial	TDG38399.1	Drosophila navojoa	12.6719	3.43193	1	[F]GO:0004252: serine-type endopeptidase activity	EC:3.4.21	IPR039245 Peroxisomal/glyoxysomal leader peptide-processing protease		46.6	5.95e-05	9	116	3	38	3		19	23	951	39	36	63.89	3.79	92.31	Yes	No	No	No
Cluster-1795.38050	-1.58259	3.01244	0.000115578	0.00219054	OE_39093	GMP synthase, putative (Fragment)	B7PKN7	Ixodes scapularis	12.6504	4.21042	8	[F]GO:0005524: ATP binding;[F]GO:0003922: GMP synthase (glutamine-hydrolyzing) activity;[F]GO:0003921: GMP synthase activity;[F]GO:0008795: NAD+ synthase activity;[F]GO:0016462: pyrophosphatase activity;[P]GO:0006541: glutamine metabolic process;[P]GO:0006177: GMP biosynthetic process;[C]GO:0005829: cytosol	EC:6.3.5.2;EC:6.3.1.5	IPR037219 Peptidase M41-like;IPR023686 GMP synthase (glutamine-hydrolyzing) subunit A;IPR022926 NH(3)-dependent NAD(+) synthetase;IPR025777 GMP synthetase ATP pyrophosphatase domain;IPR015868 Glutaminase;IPR022955 GMP synthase;IPR031264 Retinol-binding protein 1	PF00117 Glutamine amidotransferase class-I;PF00958 GMP synthase C terminal domain;PF02540 NAD synthase	413.31	1.86e-138	1	711	6	243	-1		202	224	900	696	239	93.72	26.56	34.34	Yes	No	No	No	Purine metabolism;Nicotinate and nicotinamide metabolism;Drug metabolism - other enzymes	map00230;map00760;map00983
Cluster-1795.11938	-1.37447	3.63176	0.000130262	0.00242772	OE_31927	interleukin enhancer-binding factor 2 homolog	XP_023225619.1	Centruroides sculpturatus	12.635	4.86932	0					236.88	8.28e-71	12	458	169	317	-3		110	128	1567	367	149	85.91	9.51	40.6	Yes	No	No	No
Cluster-1795.17171	-1.19025	2.94645	0.00256969	0.0290792	OE_72636	Ribosomal protein L16, putative	B7PI93	Ixodes scapularis	12.5839	5.52355	4	[F]GO:0019843: rRNA binding;[F]GO:0003735: structural constituent of ribosome;[P]GO:0032543: mitochondrial translation;[C]GO:0005762: mitochondrial large ribosomal subunit		IPR039770 Ribosome biogenesis protein Rpf2;IPR042831 54S ribosomal protein L28, mitochondrial;IPR042831 54S ribosomal protein L28, mitochondrial;IPR040030 54S ribosomal protein L15, mitochondrial	PF00252 Ribosomal protein L16p/L10e	282.72	3.46e-94	92	625	1	178	-3		132	151	927	178	178	84.83	19.2	100	No	No	No	No
Cluster-1795.28186	-1.25712	5.51573	0.000733591	0.0104524	OE_39598	Niemann-Pick C1 protein isoform X2	XP_015905197.1	Parasteatoda tepidariorum	12.5252	5.2377	0					815.45	0	1418	4519	1	1027	-2		455	620	4691	1230	1055	58.77	22.49	85.77	No	Yes	No	Yes
Cluster-1795.63547	-1.05004	4.00845	0.00248714	0.0283095	OE_2764	dnaJ homolog subfamily C member 21-like	XP_013782491.1	Limulus polyphemus	12.4604	6.01846	0					454.52	3.71e-152	223	1638	1	513	-1		250	327	1785	532	520	62.88	29.13	97.74	Yes	No	No	No
Cluster-1795.45118	-1.15998	5.01079	0.000642596	0.00935169	OE_76567	la protein homolog	XP_013786603.1	Limulus polyphemus	12.4524	5.57274	0					283.88	5.46e-82	2733	3935	43	452	-1		161	234	4043	455	411	56.93	10.17	90.33	No	No	No	No
Cluster-1795.58772	-1.58607	4.50334	8.1e-06	0.000217573	OE_19152	adenylosuccinate synthetase-like	XP_015914815.1	Parasteatoda tepidariorum	12.4507	4.14809	0					392.89	6.65e-125	1171	1995	166	440	1		184	229	2929	440	275	83.27	9.39	62.5	No	No	No	No
Cluster-1795.7413	-1.3807	2.78074	0.000243996	0.00415591	OE_4314	Putative uncharacterized protein	B7Q798	Ixodes scapularis	12.4406	4.77464	0					98.21	1.17e-22	228	746	1	133	3		69	88	1007	133	180	48.89	17.87	135.34	No	No	No	Yes
Cluster-1795.49509	-1.14921	4.85985	0.000882732	0.0122073	OE_2083	Abhydrolase domain-containing protein, putative	B7PSU1	Ixodes scapularis	12.4216	5.60163	4	[F]GO:0004177: aminopeptidase activity;[F]GO:0052689: carboxylic ester hydrolase activity;[P]GO:0055088: lipid homeostasis;[C]GO:0005811: lipid droplet	EC:3.4.11;EC:3.1.1;EC:3.1.1.1	IPR041756 Peptidase M28, SGAP-like;IPR037461 CtCE2-like domain;IPR039960 MDM10-complementing protein 1;IPR042998 Perilipin-1	PF00561 alpha/beta hydrolase fold	523.47	7.76e-175	191	1288	23	391	2		238	300	3118	424	369	81.3	11.83	87.03	No	No	No	No	Drug metabolism - other enzymes	map00983
Cluster-1795.28427	-1.37897	3.6592	0.000217841	0.00377583	OE_20840	26S proteasome regulatory complex, subunit RPN7/PSMD6, putative	B7PX86	Ixodes scapularis	12.3321	4.7418	3	[F]GO:0030234: enzyme regulator activity;[P]GO:0043161: proteasome-mediated ubiquitin-dependent protein catabolic process;[C]GO:0005838: proteasome regulatory particle		IPR035268 26S Proteasome non-ATPase regulatory subunit 6;IPR037559 Proteasome subunit beta Pre3;IPR033858 26S Proteasome non-ATPase regulatory subunit 7/8	PF01399 PCI domain;PF10602 26S proteasome subunit RPN7	585.49	0	65	1123	1	389	2		299	330	1541	389	389	84.83	25.24	100	No	No	No	No
Cluster-1795.52596	-1.68145	3.56236	0.000252272	0.00427286	OE_94864	Cellular protein, putative	B7Q3L4	Ixodes scapularis	12.3114	3.84537	5	[F]GO:0008097: 5S rRNA binding;[P]GO:0000027: ribosomal large subunit assembly;[P]GO:0006364: rRNA processing;[C]GO:0005730: nucleolus;[C]GO:0005654: nucleoplasm		IPR029751 Ribosomal protein L25;IPR039770 Ribosome biogenesis protein Rpf2;IPR039754 Pre-rRNA-processing protein Esf1;IPR039191 Srp40/Nopp140;IPR030219 Growth factor receptor-bound protein 2	PF07767 Nop53 (60S ribosomal biogenesis)	135.58	3.01e-32	907	1236	348	449	-2		71	82	1549	452	110	74.55	7.1	24.34	Yes	No	No	No
Cluster-1795.63397	-1.23455	3.6053	0.00221135	0.0257024	OE_46836	lysyl-tRNA synthetase, putative	ISCW018044-PA	Ixodes scapularis	12.2915	5.214	0					668.31	0	147	1388	10	423	-1		327	358	1463	580	414	86.47	28.3	71.38	Yes	No	No	No
Cluster-1795.40692	-1.44243	3.1416	0.000239307	0.0040875	OE_86280	Putative uncharacterized protein	B7PDL2	Ixodes scapularis	12.1677	4.48568	0					214.93	1.81e-67	186	692	74	242	3		101	135	695	265	169	79.88	24.32	63.77	Yes	No	No	No
Cluster-1795.23230	-1.15636	3.71493	0.000958799	0.0130479	OE_1757	Cell division control protein, putative	B7PZF3	Ixodes scapularis	12.1334	5.44221	9	[F]GO:0005524: ATP binding;[F]GO:0004693: cyclin-dependent protein serine/threonine kinase activity;[F]GO:0004707: MAP kinase activity;[F]GO:0004674: protein serine/threonine kinase activity;[P]GO:0051301: cell division;[P]GO:0000727: double-strand break repair via break-induced replication;[P]GO:0018105: peptidyl-serine phosphorylation;[C]GO:0005737: cytoplasm;[C]GO:0005634: nucleus	EC:2.7.11.22;EC:2.7.11.24	IPR037219 Peptidase M41-like;IPR042761 CDK15, catalytic domain;IPR038786 Mitogen-activated protein kinase 12;IPR042870 DAPK3, catalytic domain;IPR039076 Cell division protein DivIC;IPR037296 Staphostatin A/B;IPR040418 Protein crowded nuclei	PF00069 Protein kinase domain	538.88	0	196	1755	6	508	1		302	352	1795	511	522	67.43	29.08	102.15	No	No	No	No	mTOR signaling pathway	map04150
Cluster-1795.41834	-1.6806	1.59474	0.00011738	0.00221949	OE_45452	ABC transporter, putative	B7Q3I4	Ixodes scapularis	12.1054	3.76773	2	[F]GO:0005524: ATP binding;[F]GO:0016887: ATPase activity	EC:3.6.1.3	IPR037219 Peptidase M41-like;IPR039991 Protein shortage in chiasmata 1 ortholog	PF00005 ABC transporter;PF12848 ABC transporter	205.68	7.27e-62	1	330	366	475	-2		99	103	379	625	110	93.64	29.02	17.6	Yes	No	No	No	Purine metabolism	map00230
Cluster-1795.23307	-1.60252	2.26764	4.21e-05	0.000916805	OE_76937	Defective in cullin neddylation protein	B7QHT7	Ixodes scapularis	12.0766	3.97	6	[F]GO:0097602: cullin family protein binding;[F]GO:0031624: ubiquitin conjugating enzyme binding;[F]GO:0032182: ubiquitin-like protein binding;[P]GO:0051443: positive regulation of ubiquitin-protein transferase activity;[P]GO:0045116: protein neddylation;[C]GO:0000151: ubiquitin ligase complex		IPR037078 NEDD8-activating enzyme E1 catalytic subunit, C-terminal;IPR038036 E3 ubiquitin-protein ligase RING1	PF03556 Cullin binding;PF14555 UBA-like domain	265.39	4.18e-110	23	433	1	137	2		124	132	660	262	137	96.35	20.76	52.29	No	No	No	No
Cluster-1795.37400	-1.15851	5.25236	0.000685451	0.00987614	OE_1216	hypothetical protein B7P43_G04120	PNF35448.1	Cryptotermes secundus	12.071	5.40624	0					83.57	1.06e-30	2201	2776	540	730	-2		56	104	4487	979	199	52.26	4.44	20.33	No	No	No	No
Cluster-1795.22502	-1.41036	3.95867	7.03e-05	0.00143089	OE_2374	Sulfotransferase, putative	B7QMH1	Ixodes scapularis	12.0333	4.52851	1	[F]GO:0004027: alcohol sulfotransferase activity	EC:2.8.2.2		PF00685 Sulfotransferase domain	339.35	1.97e-108	186	1100	11	314	3		162	211	2253	318	306	68.95	13.58	96.23	Yes	No	No	No	Steroid hormone biosynthesis	map00140
Cluster-1795.48449	-2.09101	4.1685	3.82e-08	1.83e-06	OE_95005	sodium-coupled monocarboxylate transporter 1-like	XP_022250400.1	Limulus polyphemus	11.9671	2.80423	0					696.81	0	641	2365	10	577	-2		352	438	2426	651	576	76.04	23.74	88.48	No	Yes	No	No
Cluster-1795.21047	-1.15363	4.21529	0.00194528	0.0231771	OE_10346	heterogeneous nuclear ribonucleoprotein L-like isoform X4	XP_022250111.1	Limulus polyphemus	11.8789	5.33433	0					551.59	0	86	1468	3	474	2		302	346	2191	474	498	69.48	22.73	105.06	No	No	No	No
Cluster-1795.67409	-2.35386	2.86567	1.64e-07	6.76e-06	OE_76947	hypothetical protein C7M84_014090	ROT67802.1	Penaeus vannamei	11.8256	2.30056	1	[F]GO:0003677: DNA binding		IPR042839 Forkhead box protein M1		41.2	4.19e-06	636	845	442	515	-3		29	41	1000	1188	76	53.95	7.6	6.4	No	No	No	No
Cluster-1795.58773	-1.83241	3.89675	1.14e-06	3.84e-05	OE_33117	adenylosuccinate synthetase-like	XP_013783579.1	Limulus polyphemus	11.8204	3.31333	0					313.15	1.27e-97	1222	1908	28	257	-3		154	183	1952	449	230	79.57	11.78	51.22	No	No	No	No
Cluster-1795.24371	-0.996282	4.5495	0.00408329	0.0420832	OE_29042	Tropomyosin, putative	ISCW002435-PA	Ixodes scapularis	11.7774	5.90562	0					232.65	3.97e-69	1691	2203	12	188	-1		125	145	2410	191	177	81.92	7.34	92.67	Yes	No	No	No
Cluster-1795.81365	-1.12112	2.75869	0.00258042	0.0291692	OE_58880	small nuclear ribonucleoprotein-associated protein B&apos;-like	XP_023214911.1	Centruroides sculpturatus	11.7568	5.40082	0					132.88	4.96e-35	508	759	1	81	-1		70	71	843	249	84	84.52	9.96	33.73	Yes	No	No	No
Cluster-5184.0	-1.15748	4.24602	0.00106924	0.0142636	OE_4515	vacuolar protein sorting-associated protein 72 homolog	XP_023224393.1	Centruroides sculpturatus	11.7511	5.26692	0					313.92	2.03e-98	272	1252	15	330	2		173	207	2218	341	328	63.11	14.79	96.19	Yes	No	No	No
Cluster-1795.34965	-1.19359	3.6256	0.00104348	0.013991	OE_24832	Putative uncharacterized protein	B7Q0L5	Ixodes scapularis	11.7286	5.12446	3	[P]GO:0030490: maturation of SSU-rRNA;[C]GO:0030686: 90S preribosome;[C]GO:0005634: nucleus		IPR042859 Nucleolar protein 11;IPR028160 Ribosome biogenesis protein Slx9-like;IPR040418 Protein crowded nuclei	PF09073 BUD22	155.61	4.92e-42	130	543	1	138	1		67	109	1410	230	138	78.99	9.79	60	Yes	No	No	No
Cluster-1795.19635	-1.24899	4.48499	0.00100981	0.0136088	OE_56307	EH domain-binding protein 1-like isoform X2	XP_022245844.1	Limulus polyphemus	11.646	4.89448	0					401.36	1.91e-122	322	2037	37	725	-1		271	349	2394	1108	692	50.43	28.91	62.45	Yes	No	No	No
Cluster-1795.59827	-1.72636	3.79834	1.41e-06	4.61e-05	OE_47561	INO80 complex subunit E-like	XP_013779583.1	Limulus polyphemus	11.6421	3.51633	0					168.32	2.21e-45	905	1801	2	240	-3		123	155	1995	240	300	51.67	15.04	125	Yes	No	No	No
Cluster-1795.71625	-1.27574	3.37569	0.00147071	0.0184617	OE_1732	GTP-binding protein, putative	B7PGB6	Ixodes scapularis	11.6219	4.80569	1	[F]GO:0005525: GTP binding		IPR040385 Rab-like protein 6	PF01018 GTP1/OBG;PF01926 50S ribosome-binding GTPase	497.66	2.73e-173	86	1198	1	371	-1		244	304	1432	371	371	81.94	25.91	100	No	No	No	No
Cluster-1795.44387	-1.16991	3.58141	0.00193711	0.0230996	OE_67971	uncharacterized protein LOC105201057 isoform X2	XP_025989344.1	Solenopsis invicta	11.619	5.15572	0					53.91	3.9e-06	883	1251	40	165	1		42	65	1255	170	129	50.39	10.28	75.88	Yes	No	No	No
Cluster-1795.22977	-1.27815	3.80215	0.000420381	0.00656306	OE_21033	Glutamine synthetase 2 cytoplasmic, partial	KFM77690.1	Stegodyphus mimosarum	11.6046	4.78405	3	[F]GO:0005524: ATP binding;[F]GO:0004356: glutamate-ammonia ligase activity;[P]GO:0006542: glutamine biosynthetic process	EC:6.3.1.2	IPR037219 Peptidase M41-like;IPR036651 Glutamine synthetase, N-terminal domain superfamily;IPR036651 Glutamine synthetase, N-terminal domain superfamily	PF00120 Glutamine synthetase, catalytic domain;PF03951 Glutamine synthetase, beta-Grasp domain	418.7	1.2e-151	632	1396	114	368	2		192	217	2035	368	255	85.1	12.53	69.29	No	No	No	No	Glyoxylate and dicarboxylate metabolism;Nitrogen metabolism;Alanine, aspartate and glutamate metabolism	map00630;map00910;map00250
Cluster-1795.43446	-1.32175	4.61142	0.00013473	0.00249949	OE_21023	squamous cell carcinoma antigen recognized by T-cells 3 isoform X2	XP_023717997.1	Cryptotermes secundus	11.6017	4.63905	0					704.13	0	208	2820	7	896	1		376	542	3020	903	916	59.17	30.33	101.44	Yes	No	No	No
Cluster-1795.26357	-1.45914	4.61158	2.35e-05	0.000554132	OE_38957	DNA-binding factor, putative	B7QGH8	Ixodes scapularis	11.5557	4.2009	4	[F]GO:0003700: DNA-binding transcription factor activity;[F]GO:0000978: RNA polymerase II cis-regulatory region sequence-specific DNA binding;[P]GO:0000122: negative regulation of transcription by RNA polymerase II;[C]GO:0005634: nucleus		IPR042988 Homeobox protein NOBOX;IPR022150 Transcription factor, AT-hook-containing;IPR042225 Negative cofactor 2 complex subunit beta;IPR040418 Protein crowded nuclei	PF07842 GC-rich sequence DNA-binding factor-like protein	536.95	3.89e-180	385	1737	1	443	-1		281	341	3009	448	464	73.49	15.42	103.57	Yes	No	No	No
Cluster-1795.39822	-2.08186	3.54974	1.49e-07	6.24e-06	OE_55986	uncharacterized protein LOC111634581	XP_023235156.1	Centruroides sculpturatus	11.5457	2.72296	0					55.07	7.57e-07	739	1020	6	108	-2		29	55	1114	140	103	53.4	9.25	73.57	Yes	No	No	No
Cluster-1795.14835	-1.74412	5.15387	1.17e-06	3.93e-05	OE_8670	F-spondin, putative	B7QCI6	Ixodes scapularis	11.4808	3.42585	4	[F]GO:0004064: arylesterase activity;[F]GO:0004867: serine-type endopeptidase inhibitor activity;[P]GO:0007155: cell adhesion;[C]GO:0031012: extracellular matrix	EC:3.1.1.2	IPR008364 Paraoxonase2;IPR042482 Kunitz-type protease inhibitor 1;IPR042974 Junctional adhesion molecule C;IPR028736 Matrix metalloproteinase-26	PF00014 Kunitz/Bovine pancreatic trypsin inhibitor domain;PF00090 Thrombospondin type 1 domain;PF06468 Spondin_N	1023.46	0	635	2638	1	663	2		492	540	5220	664	687	78.6	13.16	103.46	Yes	No	No	Yes	Bisphenol degradation	map00363
Cluster-1795.68279	-1.5987	3.56776	0.000177869	0.00318274	OE_39144	G patch domain and KOW motifs-containing protein-like isoform X1	XP_015923089.1	Parasteatoda tepidariorum	11.4764	3.79584	0					179.87	1.37e-80	886	1482	52	236	-3		98	134	1640	472	199	67.34	12.13	42.16	Yes	No	No	No
Cluster-1795.70431	-2.38993	2.16419	5.87e-09	3.39e-07	OE_94647	Ran GTPase-activating protein, putative	B7P201	Ixodes scapularis	11.4617	2.18298	2	[F]GO:0005096: GTPase activator activity;[P]GO:0007165: signal transduction		IPR042918 Pleckstrin homology domain-containing family G member 6;IPR037607 Diacylglycerol kinase	PF07834 RanGAP1 C-terminal domain;PF13516 Leucine Rich repeat	79.34	1.82e-14	160	390	5	81	-1		47	55	738	527	78	70.51	10.57	14.8	No	No	No	No
Cluster-1795.29274	-1.15708	3.9285	0.00209366	0.0245721	OE_29837	Ubiquitin-activating enzyme E1b, putative (Fragment)	B7PRY2	Ixodes scapularis	11.4377	5.13227	8	[F]GO:0005524: ATP binding;[F]GO:0046872: metal ion binding;[F]GO:0019948: SUMO activating enzyme activity;[P]GO:0032446: protein modification by small protein conjugation;[P]GO:0016925: protein sumoylation;[C]GO:0005737: cytoplasm;[C]GO:0016021: integral component of membrane;[C]GO:0031510: SUMO activating enzyme complex		IPR037219 Peptidase M41-like;IPR040409 Phytochelatin synthase;IPR030661 SUMO-activating enzyme subunit Uba2;IPR031141 E3 SUMO-protein ligase SIZ1, plant;IPR037296 Staphostatin A/B;IPR042473 V-type immunoglobulin domain-containing suppressor of T-cell activation	PF00899 ThiF family;PF10585 Ubiquitin-activating enzyme active site ;PF14732 Ubiquitin/SUMO-activating enzyme ubiquitin-like domain	765.38	0	436	2004	7	530	-3		378	443	2006	531	530	83.58	26.42	99.81	Yes	No	No	No
Cluster-1795.38049	-1.19033	3.21194	0.00287755	0.0318553	OE_7427	GMP synthase, putative (Fragment)	B7PKN7	Ixodes scapularis	11.4126	4.99026	8	[F]GO:0005524: ATP binding;[F]GO:0003922: GMP synthase (glutamine-hydrolyzing) activity;[F]GO:0003921: GMP synthase activity;[F]GO:0008795: NAD+ synthase activity;[F]GO:0016462: pyrophosphatase activity;[P]GO:0006541: glutamine metabolic process;[P]GO:0006177: GMP biosynthetic process;[C]GO:0005829: cytosol	EC:6.3.5.2;EC:6.3.1.5	IPR037219 Peptidase M41-like;IPR023686 GMP synthase (glutamine-hydrolyzing) subunit A;IPR022926 NH(3)-dependent NAD(+) synthetase;IPR025777 GMP synthetase ATP pyrophosphatase domain;IPR015868 Glutaminase;IPR022955 GMP synthase;IPR031264 Retinol-binding protein 1	PF00117 Glutamine amidotransferase class-I;PF00958 GMP synthase C terminal domain;PF02540 NAD synthase	426.02	2.23e-142	202	927	2	244	-3		206	229	1091	696	244	93.85	22.36	35.06	Yes	No	No	No	Purine metabolism;Nicotinate and nicotinamide metabolism;Drug metabolism - other enzymes	map00230;map00760;map00983
Cluster-1795.63416	-1.071	3.11277	0.0049842	0.0493161	OE_96339	Serine/threonine protein kinase, putative	B7PAD2	Ixodes scapularis	11.3926	5.4296	7	[F]GO:0005524: ATP binding;[F]GO:0004672: protein kinase activity;[F]GO:0004674: protein serine/threonine kinase activity;[P]GO:0000422: autophagy of mitochondrion;[P]GO:0090141: positive regulation of mitochondrial fission;[P]GO:0006468: protein phosphorylation;[C]GO:0005739: mitochondrion		IPR037219 Peptidase M41-like;IPR039028 PDK/BCKDK protein kinase;IPR042870 DAPK3, catalytic domain;IPR040110 PINK1, protein kinase domain;IPR037313 Serine/threonine-protein kinase N, first HR1 domain;IPR042860 MICOS complex subunit MIC25	PF00069 Protein kinase domain	113.24	3.9e-26	150	608	173	327	3		67	84	1061	333	156	53.85	14.7	46.85	No	No	No	No
Cluster-1795.23546	-1.33606	5.04959	7.81e-05	0.00156692	OE_4652	phosphatidylinositol transfer protein alpha isoform	XP_015915960.1	Parasteatoda tepidariorum	11.3875	4.50958	1	[F]GO:0005548: phospholipid transporter activity		IPR039988 Microsomal triglyceride transfer protein large subunit		463	1.17e-149	3651	4451	1	267	-2		216	241	4545	269	267	90.26	5.87	99.26	Yes	No	No	No
Cluster-1795.75678	-1.05014	3.11686	0.00402372	0.0415969	OE_26731	leukocyte elastase inhibitor-like	XP_013777523.1	Limulus polyphemus	11.3597	5.48887	0					211.08	1.15e-61	74	1132	50	423	-2		137	200	1202	423	374	53.48	31.11	88.42	No	No	No	Yes
Cluster-1795.48000	-1.4117	3.34807	0.0002255	0.00388232	OE_25429	nucleolar GTPase/ATPase p130-like protein	RWS11741.1	Dinothrombium tinctorium	11.3357	4.26407	0					71.25	6.64e-12	163	288	2	43	1		32	38	1360	190	42	90.48	3.09	22.11	No	No	No	No
Cluster-1795.55199	-1.61425	2.52799	0.000144809	0.00265878	OE_88198	salivary lipocalin	ACB70384.1	Ornithodoros coriaceus	11.3119	3.70256	2	[F]GO:0043176: amine binding;[P]GO:0030682: mitigation of host defenses by symbiont		IPR002970 Tick histamine-binding protein;IPR005657 Triabin/Procalin		56.61	2.64e-13	115	336	119	196	-3		29	47	869	206	78	60.26	8.98	37.86	Yes	Yes	No	No
Cluster-1795.13808	-1.2234	3.74512	0.00071171	0.0101971	OE_13354	TRPL translocation defect protein 14-like isoform X1	XP_023222017.1	Centruroides sculpturatus	11.3076	4.84116	0					583.56	0	524	1699	3	412	-3		276	336	1830	424	410	81.95	22.4	96.7	No	No	No	No
Cluster-1795.80379	-1.49068	4.32227	2.91e-05	0.000666512	OE_69816	Putative uncharacterized protein	B7P9S4	Ixodes scapularis	11.2934	4.01707	2	[P]GO:0060271: cilium assembly;[C]GO:0036064: ciliary basal body		IPR040369 LisH domain-containing protein ARMC9;IPR040369 LisH domain-containing protein ARMC9	PF13815 Iguana/Dzip1-like DAZ-interacting protein N-terminal	158.69	3.38e-41	1986	2459	6	160	-3		83	104	2605	252	158	65.82	6.07	62.7	No	No	No	No
Cluster-1795.54571	-1.27386	3.2063	0.000389641	0.00614724	OE_57846	Ubiquitin fusion-degradation protein, putative	B7QHL4	Ixodes scapularis	11.2502	4.6495	1	[P]GO:0006511: ubiquitin-dependent protein catabolic process		IPR036959 Peptidase C12, ubiquitin carboxyl-terminal hydrolase superfamily	PF03152 Ubiquitin fusion degradation protein UFD1	403.68	9.59e-139	483	1235	1	253	-3		204	216	1309	253	253	85.38	19.33	100	No	No	No	No
Cluster-1795.60005	-1.65719	3.84707	5.12e-06	0.000144696	OE_29708	actin-related protein 5-like	XP_015919886.1	Parasteatoda tepidariorum	11.2442	3.56564	0					531.56	1.72e-178	109	2004	7	642	-1		286	396	2208	656	644	61.49	29.17	98.17	No	No	No	No
Cluster-1795.38711	-1.49515	2.31455	0.000227633	0.00391628	OE_45096	Protein arginine N-methyltransferase PRMT1, putative	B7QNN4	Ixodes scapularis	11.2374	3.98989	3	[F]GO:0008168: methyltransferase activity;[P]GO:0006479: protein methylation;[C]GO:0005634: nucleus	EC:2.1.1	IPR041370 Methyltransferase EEF1AKMT1/ZCCHC4;IPR038899 Methyltransferase-like protein 22;IPR040418 Protein crowded nuclei	PF13649 Methyltransferase domain	247.28	3.31e-78	297	683	50	178	-1		114	124	734	399	129	96.12	17.57	32.33	Yes	No	No	No
Cluster-1795.21051	-1.1944	4.09039	0.00117466	0.0154373	OE_1842	heterogeneous nuclear ribonucleoprotein L-like isoform X4	XP_022250111.1	Limulus polyphemus	11.209	4.89457	0					542.73	0	92	1528	3	474	2		301	344	2251	474	515	66.8	22.88	108.65	No	No	No	No
Cluster-1795.52260	-1.64868	2.93252	1.07e-05	0.000277868	OE_71964	Protein arginine N-methyltransferase PRMT1, putative	B7QNN4	Ixodes scapularis	11.2049	3.57289	3	[F]GO:0008168: methyltransferase activity;[P]GO:0006479: protein methylation;[C]GO:0005634: nucleus	EC:2.1.1	IPR041370 Methyltransferase EEF1AKMT1/ZCCHC4;IPR038899 Methyltransferase-like protein 22;IPR040418 Protein crowded nuclei	PF13649 Methyltransferase domain	420.62	1.28e-144	2	850	1	281	-2		212	228	1040	399	289	78.89	27.79	72.43	Yes	No	No	No
Cluster-1795.28860	-1.30329	2.5506	0.00087695	0.0121353	OE_38143	Defective in cullin neddylation protein	B7QHT7	Ixodes scapularis	11.1997	4.53558	6	[F]GO:0097602: cullin family protein binding;[F]GO:0031624: ubiquitin conjugating enzyme binding;[F]GO:0032182: ubiquitin-like protein binding;[P]GO:0051443: positive regulation of ubiquitin-protein transferase activity;[P]GO:0045116: protein neddylation;[C]GO:0000151: ubiquitin ligase complex		IPR037078 NEDD8-activating enzyme E1 catalytic subunit, C-terminal;IPR038036 E3 ubiquitin-protein ligase RING1	PF03556 Cullin binding;PF14555 UBA-like domain	249.21	3.71e-131	23	409	1	129	2		116	124	840	262	129	96.12	15.36	49.24	No	No	No	No
Cluster-1795.45902	-1.59571	3.60379	0.000781761	0.0110271	OE_86090	Alpha-macroglobulin, putative	B7PXK7	Ixodes scapularis	11.1864	3.70974	1	[C]GO:0005576: extracellular region		IPR038903 Allergen Asp f 4	PF01759 UNC-6/NTR/C345C module;PF07677 A-macroglobulin receptor binding domain	156.76	2.64e-42	634	1239	83	278	-2		79	119	1240	287	203	58.62	16.37	70.73	Yes	No	No	No
Cluster-1795.26354	-1.58291	4.35018	4.96e-06	0.000140916	OE_1032	PAX3- and PAX7-binding protein 1-like	XP_013784934.1	Limulus polyphemus	11.1756	3.72956	0					378.25	7.79e-116	529	2319	124	753	-1		229	355	2655	789	643	55.21	24.22	81.5	Yes	No	No	No
Cluster-1795.32731	-1.22123	4.90024	0.00397623	0.0411935	OE_1245	MAP7 domain-containing protein, putative	B7QHP9	Ixodes scapularis	11.1732	4.78718	2	[P]GO:0000226: microtubule cytoskeleton organization;[C]GO:0015630: microtubule cytoskeleton		IPR042791 CDK5 regulatory subunit-associated protein 2;IPR031401 She1		228.41	5.08e-62	1219	2634	137	578	-2		183	226	2881	587	493	45.84	17.11	83.99	Yes	No	No	No
Cluster-1795.22981	-1.45381	3.60116	0.00014059	0.00259192	OE_39039	Glutamine synthetase 2 cytoplasmic, partial	KFM77690.1	Stegodyphus mimosarum	11.1689	4.0778	3	[F]GO:0005524: ATP binding;[F]GO:0004356: glutamate-ammonia ligase activity;[P]GO:0006542: glutamine biosynthetic process	EC:6.3.1.2	IPR037219 Peptidase M41-like;IPR036651 Glutamine synthetase, N-terminal domain superfamily;IPR036651 Glutamine synthetase, N-terminal domain superfamily	PF00120 Glutamine synthetase, catalytic domain;PF03951 Glutamine synthetase, beta-Grasp domain	418.7	7.42e-140	679	1443	114	368	-1		192	217	1932	368	255	85.1	13.2	69.29	No	No	No	No	Glyoxylate and dicarboxylate metabolism;Nitrogen metabolism;Alanine, aspartate and glutamate metabolism	map00630;map00910;map00250
Cluster-1795.48805	-1.65912	3.69447	3.56e-05	0.000793552	OE_95859	Mitochondrial import inner membrane translocase, subunit TIM23, putative	B7PEW5	Ixodes scapularis	11.1657	3.54027	4	[F]GO:0008320: protein transmembrane transporter activity;[P]GO:0030150: protein import into mitochondrial matrix;[C]GO:0031305: integral component of mitochondrial inner membrane;[C]GO:0005744: TIM23 mitochondrial import inner membrane translocase complex		IPR037930 Tom40;IPR037930 Tom40;IPR039627 Mitochondrial escape protein 2;IPR027111 Mitochondrial import inner membrane translocase subunit Tim50	PF02466 Tim17/Tim22/Tim23/Pmp24 family	201.06	1.24e-58	1254	1634	71	197	-3		99	109	1795	197	127	85.83	7.08	64.47	No	Yes	No	No
Cluster-1795.68282	-1.33785	2.82873	0.000600915	0.00885567	OE_39146	G patch domain and KOW motifs-containing protein-like	XP_013783897.1	Limulus polyphemus	11.1649	4.42358	0					160.23	2.79e-45	280	864	1	202	1		85	117	980	228	202	57.92	20.61	88.6	No	Yes	No	No
Cluster-1795.52417	-1.21534	3.36788	0.00105556	0.0141218	OE_86225	serine/arginine repetitive matrix protein 2-like	XP_023238023.1	Centruroides sculpturatus	11.1578	4.80743	0					73.17	2.64e-12	132	260	114	156	3		34	38	1336	225	43	88.37	3.22	19.11	No	Yes	No	No
Cluster-1795.76032	-2.08167	2.4964	8.58e-06	0.000228302	OE_28953	titin isoform X5	XP_015834194.1	Tribolium castaneum	11.1061	2.60642	0					54.3	1.63e-10	175	588	22696	22844	-2		41	66	772	24321	153	43.14	19.82	0.63	No	Yes	No	No
Cluster-1795.51478	-1.09864	3.49107	0.00335599	0.0360572	OE_86659	phospholipase A2	ABR23453.1	Ornithodoros parkeri	11.0547	5.16488	3	[F]GO:0004623: phospholipase A2 activity;[P]GO:0050482: arachidonic acid secretion;[P]GO:0006644: phospholipid metabolic process	EC:3.1.1.4	IPR036444 Phospholipase A2 domain superfamily;IPR036444 Phospholipase A2 domain superfamily;IPR036444 Phospholipase A2 domain superfamily		132.88	2.15e-34	1256	1561	2	102	2		59	76	1562	137	102	74.51	6.53	74.45	Yes	Yes	No	Yes	Glycerophospholipid metabolism;alpha-Linolenic acid metabolism;Arachidonic acid metabolism;Ether lipid metabolism	map00564;map00592;map00590;map00565
Cluster-1795.20895	-1.01835	3.85456	0.00497942	0.0492939	OE_16407	Ubiquitin conjugating enzyme interacting protein, putative (Fragment)	B7Q644	Ixodes scapularis	11.0539	5.45966	6	[F]GO:0046872: metal ion binding;[F]GO:0043130: ubiquitin binding;[F]GO:0004842: ubiquitin-protein transferase activity;[P]GO:0043161: proteasome-mediated ubiquitin-dependent protein catabolic process;[P]GO:0097039: protein linear polyubiquitination;[C]GO:0071797: LUBAC complex		IPR040409 Phytochelatin synthase;IPR038870 Ubiquitin-associated protein 1;IPR042494 E3 ubiquitin-protein ligase RNF103;IPR037559 Proteasome subunit beta Pre3;IPR026254 E3 ubiquitin-protein ligase RNF31	PF00097 Zinc finger, C3HC4 type (RING finger)	139.04	9.4e-33	648	1271	29	228	-3		78	109	1435	700	214	50.93	14.91	30.57	Yes	No	No	No
Cluster-1795.31229	-1.36042	4.41817	0.000153601	0.00279839	OE_26519	endothelin-converting enzyme 1-like isoform X2	XP_022246697.1	Limulus polyphemus	11.0401	4.29718	0					628.63	0	412	2691	42	755	-1		316	481	3015	756	761	63.21	25.24	100.66	Yes	No	No	No
Cluster-1795.61141	-1.22041	5.30572	0.000286024	0.00475148	OE_35156	DDB1- and CUL4-associated factor 1-like	XP_023219434.1	Centruroides sculpturatus	11.0206	4.72923	0					1457.97	0	122	4036	2	1334	2		771	960	4611	1342	1366	70.28	29.62	101.79	No	No	No	No
Cluster-1795.30572	-1.51609	4.38519	2.16e-05	0.000512413	OE_81321	Kakapo, putative	B7PD92	Ixodes scapularis	11.0173	3.85385	1	[F]GO:0032440: 2-alkenal reductase [NAD(P)+] activity	EC:1.3.1.74	IPR014190 Leukotriene B4 12-hydroxydehydrogenase/15-oxo-prostaglandin 13-reductase	PF01465 GRIP domain	207.22	3.39e-52	2330	2794	1510	1664	-1		103	122	2803	1682	157	77.71	5.6	9.33	Yes	No	No	No
Cluster-1795.38449	-1.30082	2.81452	0.000597533	0.00881956	OE_68867	protein DEK-like	XP_013788278.1	Limulus polyphemus	11.0087	4.46888	0					177.56	3.54e-50	241	873	82	288	1		96	133	901	417	211	63.03	23.42	50.6	Yes	No	No	No
Cluster-1795.64553	-1.09661	2.91084	0.00432832	0.0440227	OE_11482	mitochondrial intermembrane space import and assembly protein 40-B-like	XP_013783049.1	Limulus polyphemus	11	5.14583	0					187.58	1.17e-56	484	888	1	137	-1		82	105	1080	141	137	76.64	12.69	97.16	No	No	No	No
Cluster-1795.58771	-1.55057	4.24809	1.33e-05	0.000335693	OE_1446	hypothetical protein B4U80_02161	RWS24011.1	Leptotrombidium deliense	10.9715	3.74671	5	[F]GO:0004019: adenylosuccinate synthase activity;[F]GO:0005525: GTP binding;[F]GO:0000287: magnesium ion binding;[P]GO:0044208: 'de novo' AMP biosynthetic process;[C]GO:0005737: cytoplasm	EC:6.3.4.4	IPR027529 Adenylosuccinate synthetase isozyme 2, chordates;IPR040385 Rab-like protein 6;IPR037143 4'-phosphopantetheinyl transferase domain superfamily;IPR037296 Staphostatin A/B		292.35	5.57e-88	935	1522	195	390	-2		139	160	2738	390	196	81.63	7.16	50.26	No	No	No	No	Purine metabolism;Alanine, aspartate and glutamate metabolism	map00230;map00250
Cluster-1795.9779	-1.23944	5.41538	0.000608653	0.00895653	OE_95138	lysosomal alpha-mannosidase isoform X1	XP_015929795.1	Parasteatoda tepidariorum	10.9656	4.64433	0					920.23	0	946	3846	57	992	-2		477	636	3847	998	981	64.83	25.5	98.3	Yes	No	No	No
Cluster-1795.35861	-1.36962	4.18091	0.00241304	0.0276341	OE_68611	hypothetical protein X975_20185, partial	KFM79409.1	Stegodyphus mimosarum	10.905	4.21988	3	[F]GO:0001671: ATPase activator activity;[F]GO:0051087: chaperone binding;[F]GO:0051879: Hsp90 protein binding		IPR042978 DnaJ homolog subfamily C member 24;IPR039773 Molecular chaperone regulator BAG;IPR039981 Activator of 90kDa heat shock protein ATPase-like	PF08327 Activator of Hsp90 ATPase homolog 1-like protein;PF09229 Activator of Hsp90 ATPase, N-terminal	412.15	2.16e-138	624	1646	1	338	-2		189	250	1794	338	341	73.31	19.01	100.89	Yes	No	No	No
Cluster-1795.47995	-1.22812	2.91766	0.00104927	0.0140589	OE_45209	hypothetical protein B5V51_3550	PCG69905.1	Heliothis virescens	10.888	4.64122	2	[P]GO:0006357: regulation of transcription by RNA polymerase II;[C]GO:0070449: elongin complex		IPR042988 Homeobox protein NOBOX;IPR039049 Elongin B	PF06881 RNA polymerase II transcription factor SIII (Elongin) subunit A;PF08711 TFIIS helical bundle-like domain	58.54	5.55e-07	567	935	280	427	-2		46	69	957	803	148	46.62	15.46	18.43	No	No	No	No
Cluster-1795.60293	-1.23315	4.08829	0.000507474	0.00767655	OE_16342	inner mitochondrial membrane translocase TIM17-like protein, partial	AAY66838.1	Ixodes scapularis	10.8868	4.63242	1	[C]GO:0016021: integral component of membrane		IPR042473 V-type immunoglobulin domain-containing suppressor of T-cell activation		80.88	2.92e-15	1	123	15	55	1		40	40	2239	160	41	97.56	1.83	25.63	No	No	No	No
Cluster-1795.41597	-1.26535	4.27564	0.000408838	0.00640443	OE_95927	Leucine-rich domain-containing protein, putative	B7Q583	Ixodes scapularis	10.8517	4.51404	1	[F]GO:0033867: Fas-activated serine/threonine kinase activity	EC:2.7.11.8		PF06743 FAST kinase-like protein, subdomain 1;PF08368 FAST kinase-like protein, subdomain 2;PF08373 RAP domain	722.24	0	288	2078	1	600	3		350	467	2800	602	601	77.7	21.46	99.83	No	No	No	No
Cluster-1795.47501	-1.91144	1.49612	3.25e-05	0.000733233	OE_56977	Putative uncharacterized protein	B7Q8U5	Ixodes scapularis	10.8061	2.87297	0					62	7.72e-10	81	386	95	215	-1		42	61	389	370	121	50.41	31.11	32.7	Yes	No	No	No
Cluster-1795.36925	-1.09692	6.0265	0.00311015	0.0338989	OE_7621	GTP-binding protein REM 1-like	XP_023217651.1	Centruroides sculpturatus	10.7877	5.04206	0					393.66	2.46e-119	477	1940	14	467	3		243	307	8012	467	497	61.77	6.2	106.42	Yes	No	No	No
Cluster-1795.48815	-1.33559	2.75787	0.00185623	0.0223073	OE_45639	Putative uncharacterized protein	B7PPV5	Ixodes scapularis	10.757	4.2675	2	[F]GO:0061630: ubiquitin protein ligase activity;[P]GO:0043161: proteasome-mediated ubiquitin-dependent protein catabolic process		IPR042755 E3 ubiquitin-protein ligase COP1;IPR037559 Proteasome subunit beta Pre3	PF09783 Vacuolar import and degradation protein	367.85	1.63e-128	33	635	1	201	-3		173	186	724	205	203	91.63	28.04	99.02	Yes	No	No	No
Cluster-1795.35323	-1.34555	4.20897	0.000119483	0.00225444	OE_32041	Putative uncharacterized protein	B7Q4Z1	Ixodes scapularis	10.7497	4.2289	0					131.72	3.73e-32	2001	2546	1	174	-2		89	99	2649	221	191	51.83	7.21	86.43	Yes	No	No	No
Cluster-1795.68280	-1.52966	3.24649	0.000115043	0.00218168	OE_39145	G patch domain and KOW motifs-containing protein, putative	B7P250	Ixodes scapularis	10.7234	3.72023	1	[F]GO:0003676: nucleic acid binding		IPR040050 Zinc finger protein 830	PF12656 G-patch domain	246.9	1.11e-76	641	1255	47	253	-3		122	156	1398	266	207	75.36	14.81	77.82	Yes	No	No	No
Cluster-1795.57993	-1.07105	4.11802	0.00203874	0.0240405	OE_95736	PTN/MK heparinbinding family, C-terminal domain-containing protein	ISCW023508-PA	Ixodes scapularis	10.6855	5.08679	0					146.75	1.19e-37	2	340	88	199	2		66	79	2372	208	113	69.91	4.76	54.33	Yes	No	No	No
Cluster-1795.21677	-0.94796	4.89509	0.00502168	0.0495962	OE_3920	sodium- and chloride-dependent GABA transporter ine	XP_018495944.1	Galendromus occidentalis	10.6791	5.53553	0					700.66	0	1519	3801	27	767	-1		359	475	4008	777	786	60.43	19.61	101.16	Yes	Yes	No	No
Cluster-1795.62108	-1.38832	4.20331	0.000129281	0.00241267	OE_58402	ATP-dependent RNA and DNA helicase, putative	B7PKK6	Ixodes scapularis	10.6716	4.0742	4	[F]GO:0004386: helicase activity;[P]GO:0000965: mitochondrial RNA 3'-end processing;[P]GO:0006401: RNA catabolic process;[C]GO:0045025: mitochondrial degradosome		IPR030881 DEAD-box ATP-dependent RNA helicase CshB;IPR039226 Ski3/TTC37	PF00271 Helicase conserved C-terminal domain;PF12513 Mitochondrial degradasome RNA helicase subunit C terminal;PF18114 Suv3 helical N-terminal domain;PF18147 Suv3 C-terminal domain 1	1011.52	0	275	2149	38	663	-2		482	554	2471	719	626	88.5	25.33	87.07	No	No	No	No
Cluster-1795.25351	-1.48055	2.48558	0.000314341	0.00514176	OE_58219	Ribosome maturation protein SBDS, putative	B7PKR4	Ixodes scapularis	10.6563	3.82669	1	[P]GO:0042256: mature ribosome assembly		IPR002769 Translation initiation factor IF6	PF01172 Shwachman-Bodian-Diamond syndrome (SBDS) protein ;PF09377 SBDS protein C-terminal domain	307.38	1.85e-103	205	804	12	209	1		150	179	806	251	200	89.5	24.81	79.68	Yes	No	No	No
Cluster-1795.73695	-1.22237	5.35656	0.000322022	0.0052436	OE_57898	protein O-GlcNAcase-like isoform X3	XP_015911706.1	Parasteatoda tepidariorum	10.6369	4.5574	0					1059.28	0	2297	4717	1	864	-3		529	645	4923	864	887	72.72	18.02	102.66	No	No	No	No
Cluster-1795.27583	-1.2389	2.94688	0.0010018	0.0135102	OE_14608	Peroxiredoxin (PRX), putative	B7Q7K9	Ixodes scapularis	10.5978	4.48306	6	[F]GO:0008379: thioredoxin peroxidase activity;[P]GO:0045454: cell redox homeostasis;[P]GO:0034599: cellular response to oxidative stress;[C]GO:0005623: cell;[C]GO:0005737: cytoplasm;[C]GO:0005739: mitochondrion	EC:1.11.1	IPR002065 Thiol peroxidase Tpx;IPR017937 Thioredoxin, conserved site;IPR040347 YAP1-binding protein 1/2;IPR037296 Staphostatin A/B;IPR042860 MICOS complex subunit MIC25	PF00578 AhpC/TSA family	256.14	2.66e-79	14	799	113	397	-1		138	186	1060	457	285	65.26	26.89	62.36	Yes	No	No	No
Cluster-1795.50478	-1.42587	3.69714	9.15e-05	0.00179685	OE_81329	Sulfotransferase, putative	B7QMH1	Ixodes scapularis	10.5935	3.94453	1	[F]GO:0004027: alcohol sulfotransferase activity	EC:2.8.2.2		PF00685 Sulfotransferase domain	339.35	7.03e-109	961	1875	11	314	-2		163	212	2131	318	306	69.28	14.36	96.23	Yes	No	No	No	Steroid hormone biosynthesis	map00140
Cluster-1795.34356	-1.07911	3.13739	0.00324613	0.0350782	OE_45148	mapmodulin-like protein	DAA34585.1	Amblyomma variegatum	10.5866	5.00467	0					275.4	4.82e-89	209	706	1	145	-3		142	145	1134	262	166	87.35	14.64	63.36	Yes	Yes	No	No
Cluster-1795.27166	-1.03043	3.82293	0.00416851	0.0427622	OE_57015	neuroglobin-like	XP_023241624.1	Centruroides sculpturatus	10.5648	5.17387	0					246.51	8.45e-76	398	925	24	199	2		113	145	1838	202	176	82.39	9.58	87.13	Yes	No	No	No
Cluster-1795.9778	-1.21616	5.73035	0.00113676	0.0150182	OE_25698	lysosomal alpha-mannosidase isoform X1	XP_015929795.1	Parasteatoda tepidariorum	10.5524	4.5426	0					975.31	0	1774	4749	7	992	-2		497	665	4906	998	1006	66.1	20.51	100.8	No	No	No	Yes
Cluster-1795.44827	-0.997702	3.63822	0.00481094	0.0479934	OE_75360	protein_coding	B7QL91	Ixodes scapularis	10.5354	5.27651	0					60.08	2.47e-15	798	965	212	267	-3		25	36	1543	310	56	64.29	3.63	18.06	No	No	No	No
Cluster-1795.17735	-1.22123	2.14833	0.00387718	0.0403607	OE_11704	high mobility group B protein 6 isoform X2	XP_003702212.1	Megachile rotundata	10.5101	4.51708	0					60.08	9.29e-09	95	400	15	115	2		37	56	630	207	103	54.37	16.35	49.76	Yes	No	No	No
Cluster-1795.47559	-1.41887	2.28632	0.00185715	0.0223156	OE_83628	RNA binding protein, putative	B7QNF4	Ixodes scapularis	10.505	3.93364	4	[F]GO:0046872: metal ion binding;[F]GO:0003723: RNA binding;[P]GO:0006355: regulation of transcription, DNA-templated;[C]GO:0005634: nucleus		IPR040409 Phytochelatin synthase;IPR042622 Zinc finger protein 106;IPR040373 Transcription factor castor;IPR040418 Protein crowded nuclei	PF00076 RNA recognition motif. (a.k.a. RRM, RBD, or RNP domain);PF00641 Zn-finger in Ran binding protein and others	197.21	4.23e-59	62	553	123	284	2		98	108	777	347	164	65.85	21.11	47.26	No	No	No	No
Cluster-1795.32280	-1.52326	3.34867	0.000333576	0.00539384	OE_294	Alpha-macroglobulin, putative	B7PXK7	Ixodes scapularis	10.5034	3.66569	1	[C]GO:0005576: extracellular region		IPR038903 Allergen Asp f 4	PF01759 UNC-6/NTR/C345C module;PF07677 A-macroglobulin receptor binding domain	92.43	1.25e-19	7	315	125	220	1		44	65	784	287	103	63.11	13.14	35.89	No	No	No	No
Cluster-1795.45319	-1.47915	4.36827	1.98e-05	0.000475845	OE_71547	sodium-coupled monocarboxylate transporter 1-like isoform X1	XP_022686976.1	Varroa jacobsoni	10.4847	3.75928	0					689.49	0	518	2239	32	600	-3		347	438	2937	663	575	76.17	19.58	86.73	No	Yes	No	No
Cluster-1795.28187	-1.33109	2.5686	0.00202199	0.0238922	OE_35113	salivary lipocalin	ACB70384.1	Ornithodoros coriaceus	10.4657	4.1664	2	[F]GO:0043176: amine binding;[P]GO:0030682: mitigation of host defenses by symbiont		IPR002970 Tick histamine-binding protein;IPR005657 Triabin/Procalin		77.03	3.21e-14	118	690	32	196	-1		56	95	942	206	196	48.47	20.81	95.15	Yes	Yes	No	No
Cluster-1795.47500	-1.57563	1.79855	0.00192316	0.0229755	OE_45777	Putative uncharacterized protein	B7Q8U5	Ixodes scapularis	10.4477	3.52391	0					55.07	4.02e-07	4	177	95	153	1		27	37	459	370	59	62.71	12.85	15.95	Yes	No	No	No
Cluster-1795.51837	-1.15236	4.60856	0.00168717	0.02064	OE_18098	IMP dehydrogenase, putative	ISCW001657-PA	Ixodes scapularis	10.4426	4.70043	0					146.75	5.22e-35	1180	1434	354	438	-2		71	78	3403	438	85	91.76	2.5	19.41	No	Yes	No	No
Cluster-1795.11935	-1.30757	2.61631	0.000537548	0.00806255	OE_57855	interleukin enhancer-binding factor 2-like	XP_013778338.1	Limulus polyphemus	10.4346	4.21346	0					248.83	6.89e-78	72	791	17	270	-1		140	167	947	385	257	64.98	27.14	66.75	Yes	No	No	No
Cluster-2724.0	-1.96608	2.23185	0.00345141	0.0369154	OE_14851	Phosphotidylinositol phosphatase PTPRQ, partial	KFM66966.1	Stegodyphus mimosarum	10.4244	2.67322	2	[F]GO:0004725: protein tyrosine phosphatase activity;[C]GO:0016021: integral component of membrane	EC:3.1.3.48	IPR042996 Receptor-type tyrosine-protein phosphatase O;IPR042473 V-type immunoglobulin domain-containing suppressor of T-cell activation	PF00041 Fibronectin type III domain;PF00102 Protein-tyrosine phosphatase	56.61	1.25e-06	47	529	1097	1256	-2		46	70	767	1574	173	40.46	22.56	10.99	No	Yes	Probable	Yes
Cluster-1795.22979	-1.44157	3.67628	0.000133518	0.0024789	OE_11448	Glutamine synthetase 2 cytoplasmic, partial	KFM77690.1	Stegodyphus mimosarum	10.389	3.82349	3	[F]GO:0005524: ATP binding;[F]GO:0004356: glutamate-ammonia ligase activity;[P]GO:0006542: glutamine biosynthetic process	EC:6.3.1.2	IPR037219 Peptidase M41-like;IPR036651 Glutamine synthetase, N-terminal domain superfamily;IPR036651 Glutamine synthetase, N-terminal domain superfamily	PF00120 Glutamine synthetase, catalytic domain;PF03951 Glutamine synthetase, beta-Grasp domain	418.7	9.49e-139	782	1546	114	368	2		192	217	2185	368	255	85.1	11.67	69.29	No	No	No	No	Glyoxylate and dicarboxylate metabolism;Nitrogen metabolism;Alanine, aspartate and glutamate metabolism	map00630;map00910;map00250
Cluster-1795.22976	-1.29279	3.75507	0.000624172	0.00913931	OE_1221	Glutamine synthetase 2 cytoplasmic, partial	KFM77690.1	Stegodyphus mimosarum	10.2369	4.17845	3	[F]GO:0005524: ATP binding;[F]GO:0004356: glutamate-ammonia ligase activity;[P]GO:0006542: glutamine biosynthetic process	EC:6.3.1.2	IPR037219 Peptidase M41-like;IPR036651 Glutamine synthetase, N-terminal domain superfamily;IPR036651 Glutamine synthetase, N-terminal domain superfamily	PF00120 Glutamine synthetase, catalytic domain;PF03951 Glutamine synthetase, beta-Grasp domain	416.77	1.21e-137	817	1578	115	368	1		191	216	2269	368	254	85.04	11.19	69.02	No	No	No	No	Glyoxylate and dicarboxylate metabolism;Nitrogen metabolism;Alanine, aspartate and glutamate metabolism	map00630;map00910;map00250
Cluster-1795.34716	-1.01676	4.50585	0.00292245	0.0322453	OE_10281	sodium-dependent dopamine transporter-like, partial	XP_013792546.2	Limulus polyphemus	10.2273	5.05441	0					77.8	1.76e-12	3341	3481	291	336	-1		34	42	3481	364	47	89.36	1.35	12.91	No	No	No	No
Cluster-1795.28429	-1.25519	3.39503	0.000633283	0.00924352	OE_56257	26S proteasome regulatory complex, subunit RPN7/PSMD6, putative	B7PX86	Ixodes scapularis	10.192	4.26483	3	[F]GO:0030234: enzyme regulator activity;[P]GO:0043161: proteasome-mediated ubiquitin-dependent protein catabolic process;[C]GO:0005838: proteasome regulatory particle		IPR035268 26S Proteasome non-ATPase regulatory subunit 6;IPR037559 Proteasome subunit beta Pre3;IPR033858 26S Proteasome non-ATPase regulatory subunit 7/8	PF01399 PCI domain;PF10602 26S proteasome subunit RPN7	466.85	1.16e-160	477	1307	1	277	-3		228	253	1477	389	277	91.34	18.75	71.21	No	No	No	No
Cluster-1795.37387	-1.72601	2.05254	6.66e-05	0.00136466	OE_45687	prolactin regulatory element-binding protein	XP_003741021.1	Galendromus occidentalis	10.1661	3.07931	0					70.48	3.07e-18	26	181	171	222	-2		32	38	644	432	52	73.08	8.07	12.04	Yes	No	No	No
Cluster-1795.22985	-1.32032	3.61411	0.000473349	0.0072539	OE_45417	Glutamine synthetase 2 cytoplasmic, partial	KFM77690.1	Stegodyphus mimosarum	10.1061	4.0478	3	[F]GO:0005524: ATP binding;[F]GO:0004356: glutamate-ammonia ligase activity;[P]GO:0006542: glutamine biosynthetic process	EC:6.3.1.2	IPR037219 Peptidase M41-like;IPR036651 Glutamine synthetase, N-terminal domain superfamily;IPR036651 Glutamine synthetase, N-terminal domain superfamily	PF00120 Glutamine synthetase, catalytic domain;PF03951 Glutamine synthetase, beta-Grasp domain	418.7	3.44e-139	679	1443	114	368	-1		192	217	2082	368	255	85.1	12.25	69.29	No	No	No	No	Glyoxylate and dicarboxylate metabolism;Nitrogen metabolism;Alanine, aspartate and glutamate metabolism	map00630;map00910;map00250
Cluster-1795.45113	-1.25685	4.39555	0.000348442	0.00558966	OE_80743	sodium-coupled monocarboxylate transporter 1-like	XP_022250400.1	Limulus polyphemus	10.0909	4.21994	0					696.81	0	71	1795	10	577	2		352	438	2967	651	576	76.04	19.41	88.48	No	Yes	No	No
Cluster-1795.23910	-1.36235	1.95598	0.00461601	0.0464253	OE_1066	Myeloid leukemia factor 1, partial	KFM76400.1	Stegodyphus mimosarum	10.0884	3.90162	0				PF10248 Myelodysplasia-myeloid leukemia factor 1-interacting protein	116.7	7.4e-30	2	316	17	123	-2		63	77	569	262	108	71.3	18.98	41.22	Yes	No	No	No
Cluster-1795.69218	-1.1653	2.9089	0.00367923	0.0387727	OE_29471	YEATS domain-containing protein 4-like	XP_023211406.1	Centruroides sculpturatus	10.057	4.49004	0					383.65	5.93e-132	323	985	3	223	2		184	203	1157	232	221	91.86	19.1	95.26	Yes	No	No	No
Cluster-1795.42960	-1.74921	3.14504	4.22e-05	0.000918406	OE_56026	Alpha-macroglobulin, putative	B7PXK7	Ixodes scapularis	10.045	2.9959	1	[C]GO:0005576: extracellular region		IPR038903 Allergen Asp f 4	PF01759 UNC-6/NTR/C345C module;PF07677 A-macroglobulin receptor binding domain	153.3	1.2e-41	444	1049	83	278	-2		79	118	1050	287	203	58.13	19.33	70.73	Yes	No	No	No
Cluster-1795.23069	-1.59415	4.1266	5.85e-06	0.000162606	OE_10222	peptidyl-prolyl cis-trans isomerase FKBP8-like	XP_023229640.1	Centruroides sculpturatus	10.0438	3.3263	0					335.11	2.4e-104	1271	2191	63	370	-1		160	229	2611	404	309	74.11	11.83	76.49	Yes	No	No	No
Cluster-1795.13092	-1.23642	2.86814	0.000907861	0.0124715	OE_57633	RNA polymerase-associated protein LEO1, putative	B7PV64	Ixodes scapularis	10.0162	4.24442	6	[F]GO:1990269: RNA polymerase II C-terminal domain phosphoserine binding;[P]GO:0016570: histone modification;[P]GO:0032968: positive regulation of transcription elongation from RNA polymerase II promoter;[P]GO:0006368: transcription elongation from RNA polymerase II promoter;[C]GO:0016593: Cdc73/Paf1 complex;[C]GO:0005634: nucleus		IPR031101 RNA polymerase-associated protein Ctr9;IPR042915 BTB/POZ domain-containing protein 18;IPR039049 Elongin B;IPR007852 Cdc73/Parafibromin;IPR040418 Protein crowded nuclei	PF04004 Leo1-like protein	410.22	1.19e-136	35	925	231	548	2		220	238	1004	699	318	74.84	31.67	45.49	Yes	No	No	No
Cluster-1795.45542	-0.986806	3.95939	0.00485521	0.0483188	OE_92849	RNA-directed DNA polymerase from mobile element jockey-like	XP_013192038.1	Amyelois transitella	9.97318	5.03235	0					53.91	7.2e-05	70	237	621	676	1		25	37	1938	967	56	66.07	2.89	5.79	Yes	No	No	No
Cluster-1795.18193	-1.0515	4.68503	0.00349642	0.0372699	OE_2484	Putative uncharacterized protein	B7Q221	Ixodes scapularis	9.95547	4.80068	5	[F]GO:0043565: sequence-specific DNA binding;[F]GO:0003714: transcription corepressor activity;[F]GO:0008134: transcription factor binding;[P]GO:0006355: regulation of transcription, DNA-templated;[C]GO:0005730: nucleolus		IPR042153 VDR, DNA-binding domain;IPR042225 Negative cofactor 2 complex subunit beta;IPR034625 Peroxisome proliferator-activated receptor gamma coactivator 1-alpha;IPR040373 Transcription factor castor;IPR039191 Srp40/Nopp140	PF04931 DNA polymerase phi	411.76	9.19e-127	765	2573	8	611	-1		247	356	3965	613	624	57.05	15.74	101.79	Yes	No	No	No
Cluster-1795.35168	-1.14007	2.9312	0.00275503	0.0307124	OE_27429	non-homologous end-joining factor 1-like isoform X1	XP_013783414.1	Limulus polyphemus	9.93866	4.51441	0					90.89	4.04e-18	267	1085	14	301	-2		81	140	1155	301	295	47.46	25.54	98.01	Yes	No	No	No
Cluster-1795.4806	-1.47199	2.21687	0.000205062	0.00358047	OE_4524	polypeptide deformylase, putative	ISCW007744-PA	Ixodes scapularis	9.93144	3.5789	0					288.5	1.74e-96	72	716	1	215	-1		134	172	812	217	215	80	26.48	99.08	No	No	No	No
Cluster-1795.63568	-1.21656	2.32958	0.00363709	0.0384327	OE_55722	GTPase Rab18	DAA34577.1	Amblyomma variegatum	9.92187	4.27715	2	[F]GO:0005525: GTP binding;[F]GO:0003924: GTPase activity		IPR040385 Rab-like protein 6;IPR042734 Rho-related GTP-binding protein RhoG		228.79	2.36e-73	207	587	1	127	-3		114	119	784	201	127	93.7	16.2	63.18	No	No	No	No
Cluster-1795.8048	-1.01625	4.01278	0.00326978	0.0353064	OE_29093	tRNA pseudouridine synthase D, putative	B7QGJ0	Ixodes scapularis	9.91524	4.9021	4	[F]GO:0009982: pseudouridine synthase activity;[F]GO:0003723: RNA binding;[P]GO:0001522: pseudouridine synthesis;[C]GO:0005634: nucleus		IPR041708 Pseudouridine synthase PUS1/ PUS2-like;IPR042622 Zinc finger protein 106;IPR039048 Mitochondrial mRNA pseudouridine synthase Trub2;IPR040418 Protein crowded nuclei	PF01142 tRNA pseudouridine synthase D (TruD)	652.9	0	143	1759	1	547	-3		331	425	2136	549	556	76.44	26.03	101.28	No	No	No	No
Cluster-1795.9777	-1.21893	5.44652	0.00101745	0.0136986	OE_15706	lysosomal alpha-mannosidase isoform X3	XP_015929798.1	Parasteatoda tepidariorum	9.87803	4.24413	0					968.76	0	658	3558	32	990	1		491	654	4342	996	979	66.8	22.55	98.29	No	No	No	No
Cluster-1795.41765	-1.53883	4.31788	0.00320008	0.0346884	OE_85500	uncharacterized protein LOC111634581	XP_023235156.1	Centruroides sculpturatus	9.86977	3.38787	0					55.07	1.3e-06	92	373	6	108	2		29	55	1734	140	103	53.4	5.94	73.57	Yes	No	No	No
Cluster-1795.11939	-1.39077	2.32763	0.000485645	0.00740735	OE_57857	Transcription factor NFAT, subunit NF45, putative (Fragment)	B7PG97	Ixodes scapularis	9.83169	3.74058	4	[F]GO:0005524: ATP binding;[F]GO:0003723: RNA binding;[F]GO:0016740: transferase activity;[P]GO:0006955: immune response	EC:2	IPR037219 Peptidase M41-like;IPR042622 Zinc finger protein 106;IPR039901 3-deoxy-D-manno-octulosonic acid transferase;IPR042886 Cystatin-F	PF07528 DZF domain	221.86	1.88e-68	133	615	1	159	-1		119	129	819	349	161	80.12	19.66	46.13	Yes	No	No	No
Cluster-1795.18652	-1.19575	3.90294	0.00184382	0.0221828	OE_46162	protein O-GlcNAcase-like	XP_023212153.1	Centruroides sculpturatus	9.80226	4.27296	0					669.85	0	4	1452	43	619	-1		346	403	1860	625	577	69.84	31.02	92.32	No	No	No	No
Cluster-1795.63508	-1.14268	2.75123	0.00223751	0.0259475	OE_81429	hypothetical protein 858	DAA34548.1	Amblyomma variegatum	9.78583	4.43123	2	[P]GO:1902979: mitotic DNA replication termination;[C]GO:0005634: nucleus		IPR006735 Replication termination factor 2;IPR040418 Protein crowded nuclei		231.88	8.56e-74	513	902	8	137	3		111	120	903	213	130	92.31	14.4	61.03	No	No	No	No
Cluster-1795.37435	-1.95255	3.10441	9.62e-06	0.000252512	OE_7326	Alpha-macroglobulin, putative	B7PXK7	Ixodes scapularis	9.78072	2.53454	1	[C]GO:0005576: extracellular region		IPR038903 Allergen Asp f 4	PF01759 UNC-6/NTR/C345C module;PF07677 A-macroglobulin receptor binding domain	145.59	1.09e-38	448	1053	83	278	-2		76	113	1054	287	203	55.67	19.26	70.73	Yes	No	No	No
Cluster-1795.7167	-1.17417	3.99129	0.00119384	0.0156281	OE_9044	protein_coding	B7QF88	Ixodes scapularis	9.71596	4.30835	0					285.03	3.13e-90	996	1481	1	163	-3		131	149	2125	164	163	91.41	7.67	99.39	Yes	No	No	No
Cluster-1795.20884	-0.94223	5.29999	0.00491104	0.0487458	OE_20339	ubiquitin family protein	ISCW008021-PA	Ixodes scapularis	9.6794	5.03621	0					214.93	4.04e-55	9	425	1	139	3		110	120	4831	791	139	86.33	2.88	17.57	Yes	No	No	No
Cluster-1795.73108	-1.12715	3.52362	0.00301836	0.0330759	OE_82098	hypothetical protein evm_014583, partial	RVE40767.1	Chilo suppressalis	9.63712	4.41301	0					59.69	6.61e-09	1284	1475	7	70	-2		22	41	1686	78	64	64.06	3.8	82.05	Yes	No	No	No
Cluster-1795.48014	-1.18624	3.20625	0.00223931	0.0259654	OE_71347	nucleolar GTPase/ATPase p130-like protein	RWS11741.1	Dinothrombium tinctorium	9.61608	4.22963	0					70.86	9.18e-12	1077	1199	3	43	-2		32	37	1377	190	41	90.24	2.98	21.58	No	Yes	No	No
Cluster-1795.49979	-1.00563	4.62852	0.00464224	0.0466534	OE_28675	Ras GTPase-activating protein-binding protein 2	PRD31455.1	Nephila clavipes	9.59882	4.77785	2	[F]GO:0003723: RNA binding;[P]GO:0034063: stress granule assembly		IPR042622 Zinc finger protein 106;IPR034377 Ras GTPase-activating protein-binding protein 2		313.54	2.99e-94	1230	2690	1	455	-3		218	275	2779	513	522	52.68	18.78	101.75	Yes	No	No	No
Cluster-1795.90670	-1.03095	3.30708	0.00498108	0.0493003	OE_26289	fatty acyl-CoA elongase, putative	ISCW017283-PA	Ixodes scapularis	9.55272	4.67563	0					471.09	6.4e-163	755	1549	1	265	-3		215	240	1596	311	265	90.57	16.6	85.21	No	No	No	No
Cluster-1795.40948	-2.35092	3.95311	2.85e-09	1.75e-07	OE_55542	RNA-binding protein musashi, putative	B7PVI7	Ixodes scapularis	9.53736	1.86783	7	[F]GO:0003729: mRNA binding;[F]GO:0003723: RNA binding;[F]GO:0043565: sequence-specific DNA binding;[F]GO:1990837: sequence-specific double-stranded DNA binding;[C]GO:0005654: nucleoplasm;[C]GO:0005634: nucleus;[C]GO:1990904: ribonucleoprotein complex		IPR040148 Fragile X mental retardation syndrome-related protein;IPR042622 Zinc finger protein 106;IPR042153 VDR, DNA-binding domain;IPR030219 Growth factor receptor-bound protein 2;IPR040418 Protein crowded nuclei;IPR025694 Mitochondrial splicing apparatus component MNE1	PF00076 RNA recognition motif. (a.k.a. RRM, RBD, or RNP domain)	247.28	3.53e-71	108	599	61	221	-3		127	140	3052	353	164	85.37	5.37	46.46	Yes	No	No	No
Cluster-1795.28127	-1.23818	3.72848	0.000575903	0.00854436	OE_12644	Defective in cullin neddylation protein	B7Q426	Ixodes scapularis	9.53335	4.0429	6	[F]GO:0097602: cullin family protein binding;[F]GO:0031624: ubiquitin conjugating enzyme binding;[F]GO:0032182: ubiquitin-like protein binding;[P]GO:0051443: positive regulation of ubiquitin-protein transferase activity;[P]GO:0045116: protein neddylation;[C]GO:0000151: ubiquitin ligase complex		IPR037078 NEDD8-activating enzyme E1 catalytic subunit, C-terminal;IPR038036 E3 ubiquitin-protein ligase RING1	PF03556 Cullin binding	284.65	5.17e-89	199	762	1	186	1		137	160	1944	278	188	85.11	9.67	67.63	Yes	No	No	No
Cluster-1795.18968	-1.08772	3.021	0.00495336	0.0490858	OE_2537	Mif4Gd protein, putative	B7Q9W3	Ixodes scapularis	9.5318	4.49037	3	[F]GO:0008494: translation activator activity;[P]GO:0006446: regulation of translational initiation;[C]GO:0005829: cytosol		IPR034779 Deleted in azoospermia-like;IPR030565 Kelch-like protein 25;IPR031264 Retinol-binding protein 1		197.98	3.53e-58	218	850	51	260	-2		95	143	1286	266	211	67.77	16.41	79.32	Yes	No	No	No
Cluster-1795.21782	-1.4118	3.70351	0.000769094	0.0108768	OE_13017	GABA transporter, putative	ISCW010973-PA	Ixodes scapularis	9.52868	3.57605	0					1001.89	0	179	1900	14	604	-2		486	530	2093	604	594	89.23	28.38	98.34	No	Yes	No	No
Cluster-1795.119	-1.30705	2.17237	0.00162758	0.0200192	OE_3242	Putative uncharacterized protein	B7P385	Ixodes scapularis	9.47945	3.83141	0					157.92	2.66e-46	233	619	6	134	-3		70	93	807	138	129	72.09	15.99	93.48	No	Yes	No	Yes
Cluster-1795.7529	-1.37553	2.58534	0.00090012	0.0124025	OE_3893	Putative uncharacterized protein	B7QFY9	Ixodes scapularis	9.46534	3.65213	0				PF01562 Reprolysin family propeptide	55.07	5.61e-07	448	738	19	128	1		43	57	909	141	110	51.82	12.1	78.01	Yes	Yes	No	Yes
Cluster-1795.81343	-1.31577	1.45984	0.00464158	0.0466516	OE_72545	Uncharacterized protein NCBP2-AS2 homolog	B7Q290	Ixodes scapularis	9.43362	3.80222	0					93.2	4.73e-23	129	404	1	92	-3		47	63	472	95	92	68.48	19.49	96.84	No	No	No	No
Cluster-1795.31664	-1.33725	4.71382	0.00145448	0.0183041	OE_1246	MAP7 domain-containing protein, putative	B7QHP9	Ixodes scapularis	9.41345	3.72131	2	[P]GO:0000226: microtubule cytoskeleton organization;[C]GO:0015630: microtubule cytoskeleton		IPR042791 CDK5 regulatory subunit-associated protein 2;IPR031401 She1		207.61	2.13e-54	1074	1583	137	304	3		111	129	3383	587	173	74.57	5.11	29.47	Yes	No	No	No
Cluster-1795.48819	-1.43929	4.87979	0.000175604	0.00314857	OE_68438	Putative uncharacterized protein	B7PPV5	Ixodes scapularis	9.31319	3.43569	2	[F]GO:0061630: ubiquitin protein ligase activity;[P]GO:0043161: proteasome-mediated ubiquitin-dependent protein catabolic process		IPR042755 E3 ubiquitin-protein ligase COP1;IPR037559 Proteasome subunit beta Pre3	PF09783 Vacuolar import and degradation protein	411.38	7.95e-132	3574	4182	1	205	-2		191	200	4306	205	205	97.56	4.76	100	Yes	No	No	No
Cluster-1795.31617	-1.76053	1.57301	0.000392481	0.00618302	OE_93562	salivary lipid interacting protein	ABR23350.1	Ornithodoros parkeri	9.29309	2.7512	0					114.01	5.24e-30	3	287	59	152	-2		56	66	492	185	95	69.47	19.31	51.35	Yes	No	No	No
Cluster-1795.38953	-1.07149	3.12115	0.00462294	0.0464835	OE_57682	C subunit of V-ATPase, partial	AAB51350.1	Amblyomma americanum	9.26707	4.41384	3	[F]GO:0016787: hydrolase activity;[F]GO:0015078: proton transmembrane transporter activity;[C]GO:0033180: proton-transporting V-type ATPase, V1 domain	EC:3	IPR039666 Dolichyldiphosphatase 1;IPR039017 ATP synthase protein 8, mammals;IPR036132 Vacuolar ATP synthase subunit C superfamily		466.46	2.46e-174	504	1310	91	359	3		230	253	1312	382	269	94.05	20.5	70.42	Yes	No	No	No
Cluster-1795.71189	-1.18843	3.8932	0.000796723	0.0112057	OE_14738	Poly(A) polymerase, putative	B7PR64	Ixodes scapularis	9.25382	4.05781	1	[F]GO:0003723: RNA binding		IPR042622 Zinc finger protein 106		217.24	9.65e-61	705	1625	126	429	-2		128	177	2166	438	312	56.73	14.4	71.23	Yes	No	No	No
Cluster-1795.4706	-1.20154	3.15535	0.00330842	0.0356327	OE_1819	hypothetical conserved protein 857	DAA34779.1	Amblyomma variegatum	9.24311	4.02601	1	[C]GO:0016021: integral component of membrane		IPR042473 V-type immunoglobulin domain-containing suppressor of T-cell activation		129.03	9.62e-34	1027	1311	2	96	-2		64	76	1429	96	95	80	6.65	98.96	Yes	Yes	No	No
Cluster-1795.71629	-1.22158	3.95024	0.00112863	0.0149344	OE_57386	GTP-binding protein, putative	B7PGB6	Ixodes scapularis	9.23004	3.96037	1	[F]GO:0005525: GTP binding		IPR040385 Rab-like protein 6	PF01018 GTP1/OBG;PF01926 50S ribosome-binding GTPase	496.12	5.58e-167	217	1281	1	355	1		241	297	2636	371	355	83.66	13.47	95.69	No	No	Probable	No
Cluster-1795.22446	-1.10418	4.24151	0.00151341	0.0188724	OE_16484	la protein homolog	XP_013786603.1	Limulus polyphemus	9.22651	4.29251	0					219.94	4.38e-60	138	719	43	235	3		106	144	3121	455	194	74.23	6.22	42.64	Yes	No	No	No
Cluster-1795.84954	-1.10603	3.13251	0.00309364	0.0337482	OE_59464	Putative uncharacterized protein	B7PZ30	Ixodes scapularis	9.22165	4.28623	0				PF17653 Family of unknown function (DUF5522)	104.38	1.49e-27	963	1244	25	118	-3		50	66	1525	151	94	70.21	6.16	62.25	No	No	No	No
Cluster-1795.29656	-1.10591	4.03245	0.00142853	0.0180312	OE_30528	Coiled-coil domain-containing protein, putative (Fragment)	B7PJ73	Ixodes scapularis	9.18915	4.26867	0				PF10205 Predicted coiled-coil domain-containing protein;PF10212 Predicted coiled-coil domain-containing protein	289.66	2.13e-88	1513	2181	1	225	-3		150	181	2360	361	225	80.44	9.53	62.33	Yes	No	No	No
Cluster-1795.11285	-1.10077	3.50058	0.00203532	0.0240124	OE_20941	Dihydroxyacetone kinase, putative (Fragment)	B7PVU5	Ixodes scapularis	9.15738	4.26714	3	[F]GO:0004371: glycerone kinase activity;[P]GO:0019563: glycerol catabolic process;[C]GO:0005829: cytosol	EC:2.7.1.29	IPR036117 DhaL domain superfamily;IPR039643 Dihydroxyacetone kinase phosphotransferase subunit DhaM;IPR031264 Retinol-binding protein 1	PF02733 Dak1 domain	492.66	2.25e-169	97	1359	15	427	1		253	317	1642	427	422	75.12	25.7	98.83	Yes	No	No	No	Glycerolipid metabolism	map00561
Cluster-1795.28423	-1.56152	3.03214	3.06e-05	0.000695686	OE_34307	Protein arginine N-methyltransferase PRMT1, putative	B7QNN4	Ixodes scapularis	9.15607	3.10415	3	[F]GO:0008168: methyltransferase activity;[P]GO:0006479: protein methylation;[C]GO:0005634: nucleus	EC:2.1.1	IPR041370 Methyltransferase EEF1AKMT1/ZCCHC4;IPR038899 Methyltransferase-like protein 22;IPR040418 Protein crowded nuclei	PF13649 Methyltransferase domain	523.09	0	212	1168	1	331	-2		259	276	1358	399	331	83.38	24.37	82.96	Yes	No	No	No
Cluster-1795.30475	-1.15562	4.2304	0.000867836	0.0120337	OE_96820	Coiled-coil domain-containing protein, putative (Fragment)	B7PJ73	Ixodes scapularis	9.13911	4.10021	0				PF10205 Predicted coiled-coil domain-containing protein;PF10212 Predicted coiled-coil domain-containing protein	433.34	2.46e-142	1481	2557	1	361	-3		228	274	2736	361	361	75.9	13.19	100	Yes	No	No	No
Cluster-1795.57087	-1.10952	4.38677	0.00177204	0.0215134	OE_7504	GA-binding protein alpha chain-like	XP_023242842.1	Centruroides sculpturatus	9.08387	4.20858	0					554.67	0	1941	3362	1	483	-1		287	355	3497	488	491	72.3	14.04	100.61	No	No	No	No
Cluster-1795.43872	-1.10941	3.98877	0.0020971	0.0246095	OE_24262	probable ATP-dependent RNA helicase DDX17 isoform X2	XP_013787310.1	Limulus polyphemus	9.05295	4.19527	0					630.56	0	24	1211	12	416	3		304	344	2283	583	405	84.94	17.74	69.47	No	No	No	No
Cluster-1795.41596	-1.31587	3.87086	0.00043302	0.00673339	OE_39673	Leucine-rich domain-containing protein, putative	B7Q583	Ixodes scapularis	9.04079	3.62965	1	[F]GO:0033867: Fas-activated serine/threonine kinase activity	EC:2.7.11.8		PF06743 FAST kinase-like protein, subdomain 1;PF08368 FAST kinase-like protein, subdomain 2;PF08373 RAP domain	639.42	0	614	2203	1	533	-3		309	419	2514	602	534	78.46	21.24	88.7	No	No	No	No
Cluster-1795.20291	-1.10851	4.9405	0.00117661	0.0154566	OE_11369	Paramyosin, putative	B7QGR1	Ixodes scapularis	9.03056	4.18686	3	[F]GO:0005524: ATP binding;[P]GO:0051276: chromosome organization;[C]GO:0005694: chromosome		IPR037219 Peptidase M41-like;IPR036277 SMCs flexible hinge superfamily;IPR036277 SMCs flexible hinge superfamily	PF02463 RecF/RecN/SMC N terminal domain	952.58	0	571	3648	43	1020	1		515	684	4762	1024	1033	66.21	21.69	100.88	No	No	No	No
Cluster-1795.37384	-1.27116	3.9126	0.000334841	0.00541071	OE_37642	Putative uncharacterized protein (Fragment)	B7PFM9	Ixodes scapularis	9.0295	3.74214	6	[F]GO:0005096: GTPase activator activity;[F]GO:0051020: GTPase binding;[F]GO:0005090: Sar guanyl-nucleotide exchange factor activity;[P]GO:0009306: protein secretion;[P]GO:0003400: regulation of COPII vesicle coating;[C]GO:0030176: integral component of endoplasmic reticulum membrane		IPR042918 Pleckstrin homology domain-containing family G member 6;IPR024242 Non-classical export protein 1;IPR042465 Xyloside xylosyltransferase 1		286.19	3.44e-86	1928	2449	235	408	-2		141	152	2450	408	174	87.36	7.1	42.65	No	No	No	No
Cluster-1795.46529	-1.27597	2.48414	0.00119212	0.0156098	OE_86843	Splicing factor 3B subunit, putative	B7PPS6	Ixodes scapularis	9.02685	3.72871	4	[P]GO:0000398: mRNA splicing, via spliceosome;[C]GO:0071013: catalytic step 2 spliceosome;[C]GO:0005689: U12-type spliceosomal complex;[C]GO:0005686: U2 snRNP		IPR040252 U1 small nuclear ribonucleoprotein 70kDa;IPR032847 Pre-mRNA-processing factor 17;IPR039690 U11/U12 small nuclear ribonucleoprotein 25kDa protein	PF04037 Domain of unknown function (DUF382) ;PF04046 PSP	127.49	1.35e-30	446	823	99	228	-2		72	84	917	556	130	64.62	14.18	23.38	Yes	No	No	No
Cluster-1795.37650	-1.64664	3.64314	2.48e-05	0.000579575	OE_41500	Mitochondrial import inner membrane translocase, subunit TIM23, putative	B7PEW5	Ixodes scapularis	9.02393	2.88559	4	[F]GO:0008320: protein transmembrane transporter activity;[P]GO:0030150: protein import into mitochondrial matrix;[C]GO:0031305: integral component of mitochondrial inner membrane;[C]GO:0005744: TIM23 mitochondrial import inner membrane translocase complex		IPR037930 Tom40;IPR037930 Tom40;IPR039627 Mitochondrial escape protein 2;IPR027111 Mitochondrial import inner membrane translocase subunit Tim50	PF02466 Tim17/Tim22/Tim23/Pmp24 family	201.83	4.11e-58	837	1208	74	197	-3		98	108	2131	197	124	87.1	5.82	62.94	No	No	No	No
Cluster-1795.34849	-1.33055	4.01854	0.000161794	0.00293012	OE_56116	Large proline-rich protein BAG6, partial	KFM81441.1	Stegodyphus mimosarum	9.01476	3.5841	0					99.37	5.73e-22	2268	2627	10	127	-3		54	75	2629	132	120	62.5	4.56	90.91	Yes	No	No	No
Cluster-1795.35341	-1.36113	3.93878	0.000110851	0.00211993	OE_34444	Putative uncharacterized protein	B7Q4Z1	Ixodes scapularis	9.00059	3.5037	0					131.72	3.64e-32	2026	2571	1	174	-2		89	99	2596	221	191	51.83	7.36	86.43	Yes	No	No	No
Cluster-1795.23547	-1.44885	4.15363	3.09e-05	0.000701325	OE_31928	Phosphatidylinositol transfer protein alpha-like isoform, partial	RWS08848.1	Dinothrombium tinctorium	8.98847	3.29201	1	[F]GO:0005548: phospholipid transporter activity		IPR039988 Microsomal triglyceride transfer protein large subunit		97.06	4.97e-22	2674	2838	1	55	-1		41	49	3189	55	55	89.09	1.72	100	Yes	No	No	Yes
Cluster-1795.18653	-1.20212	5.14082	0.000505936	0.00765804	OE_7941	protein O-GlcNAcase-like isoform X1	XP_015911704.1	Parasteatoda tepidariorum	8.96507	3.89503	0					1066.99	0	2297	4660	1	886	-3		532	648	4866	886	886	73.14	18.21	100	No	No	No	No
Cluster-1795.69224	-1.32864	2.63594	0.0010437	0.0139919	OE_97057	YEATS domain-containing protein 4-like	XP_023211406.1	Centruroides sculpturatus	8.96103	3.57083	0					383.65	2.47e-132	251	913	3	223	2		184	203	1085	232	221	91.86	20.37	95.26	Yes	No	No	No
Cluster-1795.21048	-1.04434	3.91558	0.00425397	0.043433	OE_1843	heterogeneous nuclear ribonucleoprotein L-like isoform X4	XP_022250111.1	Limulus polyphemus	8.93447	4.32951	0					345.51	3.53e-108	684	1649	136	474	3		193	228	2372	474	359	63.51	15.13	75.74	No	No	No	No
Cluster-1795.46520	-1.04147	3.76177	0.00384436	0.0401004	OE_23344	Splicing factor 3B subunit, putative	B7PPS6	Ixodes scapularis	8.92276	4.33276	4	[P]GO:0000398: mRNA splicing, via spliceosome;[C]GO:0071013: catalytic step 2 spliceosome;[C]GO:0005689: U12-type spliceosomal complex;[C]GO:0005686: U2 snRNP		IPR040252 U1 small nuclear ribonucleoprotein 70kDa;IPR032847 Pre-mRNA-processing factor 17;IPR039690 U11/U12 small nuclear ribonucleoprotein 25kDa protein	PF04037 Domain of unknown function (DUF382) ;PF04046 PSP	127.49	2.72e-28	1555	1932	99	228	1		71	83	2170	556	130	63.85	5.99	23.38	Yes	Yes	No	No
Cluster-1795.66663	-1.22591	2.92115	0.00177893	0.0215778	OE_36166	Actin-binding protein Sla2, putative	B7PLX0	Ixodes scapularis	8.89292	3.80329	1	[F]GO:0003676: nucleic acid binding		IPR040050 Zinc finger protein 830	PF01424 R3H domain	215.31	2e-66	559	1110	1	147	-3		114	133	1241	168	184	72.28	14.83	109.52	Yes	No	No	No
Cluster-1795.49110	-1.58495	4.02113	0.00407811	0.0420521	OE_12814	complement component 3-1	BAR45608.1	Scolopendra subspinipes japonica	8.89249	2.9526	2	[F]GO:0004866: endopeptidase inhibitor activity;[C]GO:0005615: extracellular space		IPR019507 Protease A inhibitor IA3;IPR040428 Attacin/Sarcotoxin-2		113.24	2.81e-43	6	788	361	627	-2		82	136	1311	1749	275	49.45	20.98	15.72	Yes	No	No	No
Cluster-1795.23305	-1.43023	2.23293	0.000355481	0.00568757	OE_54044	Defective in cullin neddylation protein	B7QHT7	Ixodes scapularis	8.87158	3.29441	6	[F]GO:0097602: cullin family protein binding;[F]GO:0031624: ubiquitin conjugating enzyme binding;[F]GO:0032182: ubiquitin-like protein binding;[P]GO:0051443: positive regulation of ubiquitin-protein transferase activity;[P]GO:0045116: protein neddylation;[C]GO:0000151: ubiquitin ligase complex		IPR037078 NEDD8-activating enzyme E1 catalytic subunit, C-terminal;IPR038036 E3 ubiquitin-protein ligase RING1	PF03556 Cullin binding;PF14555 UBA-like domain	170.24	4.21e-49	299	562	173	260	-3		75	82	894	262	88	93.18	9.84	33.59	Yes	No	No	No
Cluster-1795.11937	-1.45195	2.24945	0.000214692	0.00372989	OE_57856	Transcription factor NFAT, subunit NF45, putative (Fragment)	B7PG97	Ixodes scapularis	8.86799	3.23977	4	[F]GO:0005524: ATP binding;[F]GO:0003723: RNA binding;[F]GO:0016740: transferase activity;[P]GO:0006955: immune response	EC:2	IPR037219 Peptidase M41-like;IPR042622 Zinc finger protein 106;IPR039901 3-deoxy-D-manno-octulosonic acid transferase;IPR042886 Cystatin-F	PF07528 DZF domain	220.32	1.59e-67	202	681	1	158	-1		118	128	885	349	160	80	18.08	45.85	Yes	No	No	No
Cluster-1795.55856	-1.14112	3.95257	0.00458681	0.0461774	OE_31734	Ras GTPase-activating protein-binding protein 2	PRD31455.1	Nephila clavipes	8.83754	3.99957	2	[F]GO:0003723: RNA binding;[P]GO:0034063: stress granule assembly		IPR042622 Zinc finger protein 106;IPR034377 Ras GTPase-activating protein-binding protein 2		313.54	3.19e-97	334	1794	1	455	-3		218	275	1883	513	522	52.68	27.72	101.75	Yes	No	No	No
Cluster-3819.0	-1.38109	2.72616	0.000787382	0.0110919	OE_26646	kelch repeatcontaining protein	ISCW017532-PA	Ixodes scapularis	8.83122	3.39284	0					352.06	5.79e-109	338	1120	947	1173	-3		171	194	1164	1185	261	74.33	22.42	22.03	No	No	No	No
Cluster-1795.46323	-1.01975	4.50441	0.00368801	0.0388358	OE_58970	Ras GTPase-activating protein-binding protein 2	PRD31455.1	Nephila clavipes	8.77849	4.32795	2	[F]GO:0003723: RNA binding;[P]GO:0034063: stress granule assembly		IPR042622 Zinc finger protein 106;IPR034377 Ras GTPase-activating protein-binding protein 2		313.54	3.87e-94	160	1620	1	455	1		218	274	2817	513	522	52.49	18.53	101.75	Yes	No	No	No
Cluster-1795.22228	-1.54237	3.22177	3.44e-05	0.000768041	OE_46028	Ser/thr protein kinase-lyk4, putative	B7QHV9	Ixodes scapularis	8.77474	3.00765	2	[F]GO:0005524: ATP binding;[F]GO:0004683: calmodulin-dependent protein kinase activity	EC:2.7.11.17	IPR037219 Peptidase M41-like;IPR042696 Calcium/calmodulin-dependent protein kinase type 1B, catalytic domain	PF00069 Protein kinase domain	434.11	1.85e-146	738	1568	3	290	3		214	237	1568	447	288	82.29	18.37	64.43	Yes	No	No	No
Cluster-1795.49867	-1.28246	2.95048	0.000752476	0.0106744	OE_30487	G-3-P dehydrogenase, putative, partial	EEC05748.1	Ixodes scapularis	8.74977	3.60157	4	[F]GO:0003729: mRNA binding;[F]GO:0003723: RNA binding;[C]GO:0005634: nucleus;[C]GO:1990904: ribonucleoprotein complex		IPR040148 Fragile X mental retardation syndrome-related protein;IPR042622 Zinc finger protein 106;IPR040418 Protein crowded nuclei;IPR025694 Mitochondrial splicing apparatus component MNE1	PF00076 RNA recognition motif. (a.k.a. RRM, RBD, or RNP domain);PF18360 Heterogeneous nuclear ribonucleoprotein Q acidic domain	285.42	1.03e-89	845	1312	274	428	-2		143	150	1313	438	156	96.15	11.88	35.62	Yes	No	No	No
Cluster-1795.21055	-1.24377	3.80248	0.000860749	0.0119559	OE_46115	Heterogeneous nuclear ribonucleoprotein L, partial	KFM66770.1	Stegodyphus mimosarum	8.7262	3.68384	1	[F]GO:0003723: RNA binding		IPR042622 Zinc finger protein 106	PF13893 RNA recognition motif. (a.k.a. RRM, RBD, or RNP domain)	335.88	9.27e-108	1086	1709	9	218	3		155	188	2441	229	210	89.52	8.6	91.7	Yes	No	No	No
Cluster-1795.21204	-1.32155	2.78959	0.00178697	0.0216622	OE_87077	Troponin I protein, putative	B7QKT0	Ixodes scapularis	8.68131	3.46859	2	[P]GO:0006936: muscle contraction;[C]GO:0005861: troponin complex		IPR030498 Sarcolemmal membrane-associated protein;IPR027708 Troponin T, fast skeletal muscle	PF00992 Troponin	188.73	4.29e-56	550	912	70	192	-1		94	106	1155	192	123	86.18	10.65	64.06	Yes	No	No	No
Cluster-1795.20292	-1.10302	4.90485	0.00168323	0.0206022	OE_959	structural maintenance of chromosomes protein 6-like	XP_022257401.1	Limulus polyphemus	8.6705	4.03444	0					635.95	0	532	3750	53	1034	1		366	600	4837	1038	1073	55.92	22.18	103.37	No	No	No	No
Cluster-1795.19889	-1.44895	3.35553	0.000153515	0.00279736	OE_30791	translation machinery-associated protein 16-like isoform X1	XP_022646355.1	Varroa destructor	8.65449	3.17282	0					143.67	2.74e-37	1303	1794	8	170	-3		72	111	2021	170	164	67.68	8.11	96.47	No	No	No	No
Cluster-1795.5209	-0.981055	4.71659	0.00398659	0.0412748	OE_33200	Zinc finger protein, putative	B7P636	Ixodes scapularis	8.63594	4.37577	2	[F]GO:0046872: metal ion binding;[F]GO:0003676: nucleic acid binding		IPR040409 Phytochelatin synthase;IPR040050 Zinc finger protein 830	PF01585 G-patch domain	515	3.99e-166	2443	4032	5	538	-3		284	359	4205	538	551	65.15	13.1	102.42	Yes	No	No	No
Cluster-1795.81011	-1.07739	4.20999	0.00234448	0.0269727	OE_4648	zygotic DNA replication licensing factor mcm6-B-like isoform X1	XP_013783329.1	Limulus polyphemus	8.62687	4.08525	0					1201.42	0	262	2718	1	811	1		591	696	2832	813	822	84.67	29.03	101.11	No	No	No	No
Cluster-1795.30264	-1.13862	3.65774	0.0011992	0.0156856	OE_3598	INO80 complex subunit E-like	XP_013779583.1	Limulus polyphemus	8.62607	3.91613	0					168.32	2.46e-45	935	1831	2	240	-3		123	155	2025	240	300	51.67	14.81	125	Yes	No	No	No
Cluster-1795.36809	-1.62716	4.64494	6.39e-05	0.00131562	OE_29205	RNA helicase, putative	B7PAK3	Ixodes scapularis	8.61615	2.78526	6	[F]GO:0005524: ATP binding;[F]GO:0004386: helicase activity;[F]GO:0004654: polyribonucleotide nucleotidyltransferase activity;[F]GO:0003723: RNA binding;[P]GO:0000390: spliceosomal complex disassembly;[C]GO:0071013: catalytic step 2 spliceosome	EC:2.7.7.8	IPR037219 Peptidase M41-like;IPR030881 DEAD-box ATP-dependent RNA helicase CshB;IPR014069 Guanosine pentaphosphate synthetase I/polyribonucleotide nucleotidyltransferase;IPR042622 Zinc finger protein 106;IPR028211 Pre-mRNA-splicing factor Ntr2;IPR032847 Pre-mRNA-processing factor 17	PF00271 Helicase conserved C-terminal domain;PF00575 S1 RNA binding domain;PF04408 Helicase associated domain (HA2);PF07717 Oligonucleotide/oligosaccharide-binding (OB)-fold	1476.84	0	494	3121	166	1049	-2		760	774	3896	1122	884	87.56	22.69	78.79	Yes	No	No	No	Purine metabolism;Pyrimidine metabolism	map00230;map00240
Cluster-1795.36079	-1.50781	5.19559	2.85e-05	0.000654156	OE_14376	complement component 3-1	BAK64109.1	Hasarius adansoni	8.59237	3.01972	2	[F]GO:0004866: endopeptidase inhibitor activity;[C]GO:0005615: extracellular space		IPR019507 Protease A inhibitor IA3;IPR040428 Attacin/Sarcotoxin-2		521.93	1.43e-160	64	2829	21	945	-3		338	502	2930	1738	950	52.84	32.42	54.66	Yes	Yes	No	Yes
Cluster-1795.70946	-1.24651	3.58311	0.000926198	0.0126787	OE_19603	Failed axon connections, putative	B7PUR9	Ixodes scapularis	8.53436	3.59329	0				PF17171 Glutathione S-transferase, C-terminal domain;PF17172 Glutathione S-transferase N-terminal domain	304.29	5.7e-96	999	1475	54	212	-2		143	153	1743	379	159	96.23	9.12	41.95	Yes	No	No	No
Cluster-1795.43786	-1.09206	3.92231	0.00468597	0.0470055	OE_58969	Ras GTPase-activating protein-binding protein 2	PRD31455.1	Nephila clavipes	8.5326	3.99632	2	[F]GO:0003723: RNA binding;[P]GO:0034063: stress granule assembly		IPR042622 Zinc finger protein 106;IPR034377 Ras GTPase-activating protein-binding protein 2		313.54	4.41e-97	160	1620	1	455	1		218	274	1918	513	522	52.49	27.22	101.75	Yes	No	No	No
Cluster-1795.39753	-1.01337	4.25682	0.00362511	0.038331	OE_19341	folylpolyglutamate synthase, putative	ISCW006911-PA	Ixodes scapularis	8.52835	4.22271	0					316.24	1.58e-167	1248	2051	264	553	3		166	199	3000	554	290	68.62	9.67	52.35	No	No	No	No
Cluster-1795.56279	-1.52901	3.56984	7.88e-05	0.00158113	OE_56422	nicotinamide/nicotinic acid mononucleotide adenylyltransferase 1-like isoform X2	XP_022256918.1	Limulus polyphemus	8.52654	2.95764	0					291.97	5.64e-90	95	778	8	256	2		151	184	2442	294	249	73.9	10.2	84.69	Yes	No	No	No
Cluster-1795.29017	-1.2027	5.0639	0.000627212	0.00917555	OE_45903	D-lactate dehydrogenase, putative (Fragment)	B7QA60	Ixodes scapularis	8.51936	3.70229	6	[F]GO:0004458: D-lactate dehydrogenase (cytochrome) activity;[F]GO:0008720: D-lactate dehydrogenase activity;[F]GO:0071949: FAD binding;[F]GO:0050660: flavin adenine dinucleotide binding;[P]GO:1903457: lactate catabolic process;[C]GO:0005739: mitochondrion	EC:1.1.2.4;EC:1.1.1.28	IPR023950 Flavohemoprotein;IPR037092 Flavocytochrome c sulphide dehydrogenase, flavin-binding domain superfamily;IPR042860 MICOS complex subunit MIC25	PF01565 FAD binding domain ;PF02913 FAD linked oxidases, C-terminal domain	681.02	0	3497	4882	29	491	-2		322	394	5204	492	463	85.1	8.9	94.11	No	No	No	No	Pyruvate metabolism;Pyruvate metabolism	map00620;map00620
Cluster-1795.22441	-1.05392	4.30032	0.00237754	0.0272896	OE_15318	uncharacterized protein LOC111612707	XP_023209715.1	Centruroides sculpturatus	8.5151	4.10171	0					280.8	1.35e-78	4	663	498	717	1		136	166	3498	717	220	75.45	6.29	30.68	Yes	No	No	No
Cluster-1795.8173	-1.06058	4.45104	0.00266895	0.0299276	OE_8710	Nucleolar protein, putative	B7PW71	Ixodes scapularis	8.50541	4.07518	4	[F]GO:0051864: histone demethylase activity (H3-K36 specific);[F]GO:0032453: histone demethylase activity (H3-K4 specific);[F]GO:0005506: iron ion binding;[C]GO:0005634: nucleus	EC:1.14.11.27	IPR037005 S-ribosylhomocysteinase (LuxS) superfamily;IPR040418 Protein crowded nuclei	PF08007 Cupin superfamily protein	620.93	0	1893	3245	6	457	-2		293	360	3624	457	453	79.47	12.5	99.12	Yes	No	No	No
Cluster-1795.39118	-2.36443	4.32448	5.12e-11	4.52e-09	OE_2657	Acyl-CoA synthetase, putative	B7PW45	Ixodes scapularis	8.49689	1.64985	1	[F]GO:0016491: oxidoreductase activity	EC:1	IPR038876 Ecto-NOX disulfide-thiol exchanger	PF00501 AMP-binding enzyme;PF13193 AMP-binding enzyme C-terminal domain	387.5	1.35e-117	253	1848	1	532	1		213	299	4649	532	533	56.1	11.46	100.19	No	No	No	No
Cluster-1795.15864	-1.29954	2.3872	0.00117008	0.0153833	OE_56775	Serine/arginine repetitive matrix protein 2, partial	KFM62721.1	Stegodyphus mimosarum	8.47195	3.43302	0				PF08312 cwf21 domain	227.64	1.12e-71	190	657	1	156	1		110	132	789	286	156	84.62	19.77	54.55	Yes	No	No	No
Cluster-1795.44910	-1.26599	3.63787	0.000367638	0.00585131	OE_12762	Solute carrier protein, putative	B7P0N8	Ixodes scapularis	8.47034	3.52272	4	[F]GO:0015187: glycine transmembrane transporter activity;[P]GO:1904983: glycine import into mitochondrion;[C]GO:0016021: integral component of membrane;[C]GO:0005739: mitochondrion		IPR030847 Mitochondrial glycine transporter Hem25/SLC25A38;IPR030847 Mitochondrial glycine transporter Hem25/SLC25A38;IPR042473 V-type immunoglobulin domain-containing suppressor of T-cell activation;IPR042860 MICOS complex subunit MIC25	PF00153 Mitochondrial carrier protein	370.93	6.33e-122	137	934	1	259	2		185	215	2142	263	266	80.83	12.42	101.14	Yes	No	No	No
Cluster-1795.59052	-1.09852	3.19839	0.00290611	0.0321097	OE_25643	Heterogeneous nuclear ribonucleoprotein K, partial	KFM59260.1	Stegodyphus mimosarum	8.45688	3.94527	1	[F]GO:0003723: RNA binding		IPR042622 Zinc finger protein 106	PF00013 KH domain	245.36	1.24e-72	403	1113	9	246	-3		126	161	1577	483	245	65.71	15.54	50.72	No	No	No	No
Cluster-1795.4892	-1.01574	4.2074	0.00301424	0.0330419	OE_4694	required for meiotic nuclear division protein 1 homolog isoform X2	XP_022239448.1	Limulus polyphemus	8.39273	4.1499	0					340.5	4.86e-105	2058	2957	92	393	-3		169	223	3115	398	302	73.84	9.7	75.88	No	No	No	No
Cluster-1795.71193	-1.10053	3.87068	0.00234424	0.0269727	OE_22935	Poly(A) polymerase, putative	B7PR64	Ixodes scapularis	8.36049	3.89637	1	[F]GO:0003723: RNA binding		IPR042622 Zinc finger protein 106		217.24	1.6e-60	804	1724	126	429	-2		128	177	2265	438	312	56.73	13.77	71.23	Yes	No	No	No
Cluster-1795.28558	-1.09046	4.4507	0.00180974	0.0218511	OE_33141	probable serine/threonine-protein kinase clkA	XP_028967007.1	Galendromus occidentalis	8.33578	3.91243	0					205.68	5.96e-53	3043	3579	1	176	-3		94	128	3743	679	179	71.51	4.78	26.36	Yes	No	Probable	Yes
Cluster-1795.53913	-1.18535	4.66042	0.00128977	0.0166378	OE_13501	bestrophin-2-like isoform X1	XP_023241704.1	Centruroides sculpturatus	8.32856	3.65883	0					498.05	0	340	1203	1	290	1		233	265	3686	625	290	91.38	7.87	46.4	No	No	No	No
Cluster-1795.23068	-1.48154	3.40583	7.62e-05	0.00153215	OE_55937	peptidyl-prolyl cis-trans isomerase FKBP8-like	XP_023229640.1	Centruroides sculpturatus	8.32134	2.98187	0					295.43	2.18e-91	1087	1953	95	386	-3		143	211	1955	404	293	72.01	14.99	72.52	Yes	No	No	No
Cluster-1795.43896	-1.41744	2.20077	0.000636382	0.00928041	OE_44877	RNA polymerase II transcription elongation factor, putative	B7P445	Ixodes scapularis	8.30422	3.09955	5	[F]GO:0003746: translation elongation factor activity;[P]GO:0032968: positive regulation of transcription elongation from RNA polymerase II promoter;[P]GO:0016567: protein ubiquitination;[P]GO:0006511: ubiquitin-dependent protein catabolic process;[C]GO:0070449: elongin complex		IPR036433 Elongation factor EF1B gamma, C-terminal domain superfamily;IPR042915 BTB/POZ domain-containing protein 18;IPR042508 F-box/WD repeat-containing protein 5;IPR036959 Peptidase C12, ubiquitin carboxyl-terminal hydrolase superfamily;IPR039049 Elongin B	PF03931 Skp1 family, tetramerisation domain	219.94	7.79e-71	447	797	1	120	3		110	112	822	120	120	93.33	14.6	100	Yes	No	No	No
Cluster-1795.31120	-1.01422	4.77227	0.00372998	0.0391845	OE_44949	structural maintenance of chromosomes protein 6-like	XP_022257401.1	Limulus polyphemus	8.28332	4.09912	0					488.42	0	1648	4041	53	810	-2		275	457	4543	1038	798	57.27	17.57	76.88	Yes	No	No	No
Cluster-1795.32836	-1.21585	2.82789	0.0024581	0.0280545	OE_18874	Makorin, putative (Fragment)	B7Q4B2	Ixodes scapularis	8.26396	3.54816	1	[F]GO:0046872: metal ion binding		IPR040409 Phytochelatin synthase	PF00097 Zinc finger, C3HC4 type (RING finger);PF18044 CCCH-type zinc finger	372.47	5.87e-125	428	1129	130	370	-3		169	200	1143	411	242	82.64	21.17	58.88	No	No	No	No
Cluster-1795.32017	-1.16621	5.21496	0.00143849	0.0181357	OE_13136	large proline-rich protein BAG6-like	XP_023244554.1	Centruroides sculpturatus	8.23587	3.66795	0					258.46	1.75e-76	4997	5629	1	188	-3		142	156	5757	189	211	73.93	3.67	111.64	Yes	No	No	No
Cluster-1795.53917	-1.0855	4.21284	0.0025389	0.0287943	OE_72426	bestrophin-2	XP_015928200.1	Parasteatoda tepidariorum	8.2177	3.86884	3	[F]GO:0005254: chloride channel activity;[C]GO:0034707: chloride channel complex;[C]GO:0005886: plasma membrane		IPR033041 Bestrophin-1;IPR042425 Protein APCDD1		372.86	1.1e-114	1834	2640	212	486	-2		184	224	2809	666	278	80.58	9.9	41.74	Yes	Yes	No	No
Cluster-1795.65041	-1.27621	2.34842	0.00199683	0.0236611	OE_43033	nuclear receptor-binding protein-like isoform X2	XP_013775564.1	Limulus polyphemus	8.20985	3.38151	0					281.57	1.52e-89	173	670	8	173	-2		135	149	842	520	166	89.76	19.71	31.92	Yes	No	No	No
Cluster-1795.21053	-1.11623	3.94751	0.00300318	0.0329392	OE_11349	Heterogeneous nuclear ribonucleoprotein L, partial	KFM66770.1	Stegodyphus mimosarum	8.1568	3.75902	1	[F]GO:0003723: RNA binding		IPR042622 Zinc finger protein 106	PF13893 RNA recognition motif. (a.k.a. RRM, RBD, or RNP domain)	335.88	5.53e-107	1038	1661	9	218	3		155	188	2683	229	210	89.52	7.83	91.7	Yes	No	No	No
Cluster-1795.48019	-1.23218	2.42656	0.00248301	0.0282658	OE_45207	hypothetical protein B5V51_3550	PCG69905.1	Heliothis virescens	8.14022	3.47217	2	[P]GO:0006357: regulation of transcription by RNA polymerase II;[C]GO:0070449: elongin complex		IPR042988 Homeobox protein NOBOX;IPR039049 Elongin B	PF06881 RNA polymerase II transcription factor SIII (Elongin) subunit A;PF08711 TFIIS helical bundle-like domain	58.54	5.55e-07	567	935	280	427	-2		46	69	957	803	148	46.62	15.46	18.43	No	No	No	No
Cluster-1795.49864	-1.24527	3.06773	0.00117126	0.0153968	OE_16254	G-3-P dehydrogenase, putative, partial	EEC05748.1	Ixodes scapularis	8.13651	3.43662	4	[F]GO:0003729: mRNA binding;[F]GO:0003723: RNA binding;[C]GO:0005634: nucleus;[C]GO:1990904: ribonucleoprotein complex		IPR040148 Fragile X mental retardation syndrome-related protein;IPR042622 Zinc finger protein 106;IPR040418 Protein crowded nuclei;IPR025694 Mitochondrial splicing apparatus component MNE1	PF00076 RNA recognition motif. (a.k.a. RRM, RBD, or RNP domain);PF18360 Heterogeneous nuclear ribonucleoprotein Q acidic domain	285.42	7.21e-89	1038	1505	274	428	-2		143	150	1506	438	156	96.15	10.36	35.62	No	No	No	No
Cluster-1795.38497	-1.13577	4.26139	0.00127484	0.016489	OE_3336	Carrier protein, putative	B7PJD2	Ixodes scapularis	8.12903	3.69824	3	[P]GO:0010506: regulation of autophagy;[C]GO:0016021: integral component of membrane;[C]GO:0005764: lysosome		IPR040371 Regulator of MON1-CCZ1 complex;IPR042473 V-type immunoglobulin domain-containing suppressor of T-cell activation;IPR033609 E3 ubiquitin-protein ligase RNF152	PF10277 Frag1/DRAM/Sfk1 family	239.2	1.56e-70	2368	2919	1	184	-3		112	141	3086	185	184	76.63	5.96	99.46	Yes	Yes	No	No
Cluster-1795.46303	-1.07197	4.26602	0.0036766	0.0387585	OE_10333	ATP-dependent zinc metalloprotease YME1 homolog isoform X2	XP_013781437.1	Limulus polyphemus	8.12294	3.85997	0					722.62	0	631	2058	250	726	-1		368	413	3081	733	477	86.58	15.48	65.08	No	No	No	No
Cluster-1795.38425	-1.14884	4.61192	0.00235629	0.0270926	OE_15281	large proline-rich protein BAG6-like	XP_022252816.1	Limulus polyphemus	8.00691	3.60782	0					148.29	1.77e-33	1182	2270	616	994	-2		126	183	3924	999	397	46.1	10.12	39.74	Yes	No	No	No
Cluster-1795.27074	-1.18179	2.89016	0.00363542	0.0384234	OE_2240	haemalin	ANA67892.1	Haemaphysalis flava	8.00428	3.52981	1	[F]GO:0004867: serine-type endopeptidase inhibitor activity		IPR042482 Kunitz-type protease inhibitor 1		84.73	3.62e-17	834	1175	18	139	-1		44	65	1316	140	125	52	9.5	89.29	Yes	Yes	No	Yes
Cluster-1795.1784	-2.32925	3.01359	1.25e-09	8.29e-08	OE_8636	Urease accessory protein ureD, putative	B7PPR0	Ixodes scapularis	7.99208	1.58741	2	[F]GO:0016151: nickel cation binding;[P]GO:0006807: nitrogen compound metabolic process		IPR039002 Hydrogenase maturation factor HybF;IPR036651 Glutamine synthetase, N-terminal domain superfamily	PF01774 UreD urease accessory protein	370.93	6.42e-122	792	1682	27	316	-3		171	223	1951	316	297	75.08	15.22	93.99	No	No	No	No
Cluster-1795.45646	-1.49525	2.77611	0.000177685	0.00318048	OE_38909	putative heterogeneous nuclear ribonucleoprotein A1, A2/B1 homolog isoform X2, partial	QBB01307.1	Cotesia chilonis	7.97628	2.82129	1	[F]GO:0003723: RNA binding		IPR042622 Zinc finger protein 106		145.98	1.09e-60	213	473	13	99	-3		66	78	1243	396	87	89.66	7	21.97	Yes	No	No	No
Cluster-1795.30474	-1.11544	4.20752	0.00120753	0.0157645	OE_96819	Coiled-coil domain-containing protein, putative (Fragment)	B7PJ73	Ixodes scapularis	7.92321	3.65678	0				PF10205 Predicted coiled-coil domain-containing protein;PF10212 Predicted coiled-coil domain-containing protein	433.34	4.18e-141	1823	2899	1	361	-3		228	274	3078	361	361	75.9	11.73	100	Yes	No	No	No
Cluster-1795.29834	-1.06749	3.25794	0.0031823	0.0345342	OE_87293	hypothetical protein B5V51_10020	PCG76223.1	Heliothis virescens	7.90748	3.77209	2	[P]GO:0015914: phospholipid transport;[C]GO:0016021: integral component of membrane		IPR030970 Probable phospholipid ABC transporter-binding protein MlaD;IPR042473 V-type immunoglobulin domain-containing suppressor of T-cell activation	PF03381 LEM3 (ligand-effect modulator 3) family / CDC50 family	219.55	6.02e-97	1259	1753	8	175	-2		106	131	1754	359	168	77.98	9.58	46.8	No	Yes	No	No
Cluster-1795.48647	-1.19093	4.44525	0.00111712	0.014801	OE_96119	large proline-rich protein BAG6-like	XP_022252816.1	Limulus polyphemus	7.90607	3.45988	0					148.29	1.47e-33	1179	2267	616	994	-1		126	183	3572	999	397	46.1	11.11	39.74	Yes	No	No	No
Cluster-1795.50228	-1.33705	3.25735	0.000467967	0.00719179	OE_95902	translation machinery-associated protein 16-like isoform X1	XP_022646355.1	Varroa destructor	7.90345	3.13187	0					143.67	2.83e-37	156	647	8	170	3		72	111	2036	170	164	67.68	8.06	96.47	No	No	No	No
Cluster-1795.75213	-1.95579	2.15478	1.53e-06	4.96e-05	OE_26550	transcription elongation factor B polypeptide 3	XP_013100988.1	Stomoxys calcitrans	7.90208	2.03798	2	[P]GO:0006357: regulation of transcription by RNA polymerase II;[C]GO:0070449: elongin complex		IPR042988 Homeobox protein NOBOX;IPR039049 Elongin B	PF06881 RNA polymerase II transcription factor SIII (Elongin) subunit A;PF08711 TFIIS helical bundle-like domain	68.55	3.37e-10	42	602	141	369	-1		59	97	992	745	229	42.36	23.08	30.74	Yes	Yes	No	No
Cluster-1795.20898	-1.08438	2.94843	0.00401082	0.0414812	OE_69228	Ubiquitin conjugating enzyme interacting protein, putative (Fragment)	B7Q644	Ixodes scapularis	7.89855	3.72904	6	[F]GO:0046872: metal ion binding;[F]GO:0043130: ubiquitin binding;[F]GO:0004842: ubiquitin-protein transferase activity;[P]GO:0043161: proteasome-mediated ubiquitin-dependent protein catabolic process;[P]GO:0097039: protein linear polyubiquitination;[C]GO:0071797: LUBAC complex		IPR040409 Phytochelatin synthase;IPR038870 Ubiquitin-associated protein 1;IPR042494 E3 ubiquitin-protein ligase RNF103;IPR037559 Proteasome subunit beta Pre3;IPR026254 E3 ubiquitin-protein ligase RNF31	PF00097 Zinc finger, C3HC4 type (RING finger)	135.19	3.52e-32	323	886	29	213	-3		72	101	1158	700	194	52.06	16.75	27.71	Yes	No	No	No
Cluster-1795.49394	-1.40224	1.38052	0.00334504	0.0359489	OE_86959	hypothetical protein B7P43_G15490	PNF34364.1	Cryptotermes secundus	7.88363	2.97494	0					121.32	8.09e-33	86	469	32	158	-3		65	84	480	194	129	65.12	26.88	66.49	Yes	No	No	No
Cluster-1795.35343	-1.34792	3.26129	0.000203622	0.00356002	OE_77919	Putative uncharacterized protein	B7Q4Z1	Ixodes scapularis	7.87596	3.09443	0					131.72	1.46e-32	1126	1671	1	174	-1		89	99	1821	221	191	51.83	10.49	86.43	Yes	No	No	No
Cluster-1795.48010	-1.20022	3.1689	0.00160809	0.0198121	OE_71346	nucleolar GTPase/ATPase p130-like protein	RWS11741.1	Dinothrombium tinctorium	7.86281	3.42569	0					70.86	1.18e-11	1350	1472	3	43	-2		32	37	1650	190	41	90.24	2.48	21.58	No	Yes	No	No
Cluster-1795.63993	-1.45409	2.34334	0.000236518	0.00404767	OE_39500	lysine--tRNA ligase	XP_015608827.1	Cephus cinctus	7.8318	2.85712	0					307.76	7.29e-98	499	1053	397	581	-2		146	162	1054	585	185	87.57	17.55	31.62	No	No	No	No
Cluster-1795.68359	-2.14772	1.77153	4.77e-06	0.000136153	OE_41755	titin	XP_026666601.1	Ceratina calcarata	7.80436	1.74901	0					60.85	2.27e-08	51	407	16351	16475	-3		39	64	634	19651	126	50.79	19.87	0.64	No	No	No	No
Cluster-1795.41537	-1.67148	2.64923	5.62e-05	0.00117764	OE_45404	Mitochondrial import inner membrane translocase, subunit TIM23, putative	B7PEW5	Ixodes scapularis	7.78304	2.4487	4	[F]GO:0008320: protein transmembrane transporter activity;[P]GO:0030150: protein import into mitochondrial matrix;[C]GO:0031305: integral component of mitochondrial inner membrane;[C]GO:0005744: TIM23 mitochondrial import inner membrane translocase complex		IPR037930 Tom40;IPR037930 Tom40;IPR039627 Mitochondrial escape protein 2;IPR027111 Mitochondrial import inner membrane translocase subunit Tim50	PF02466 Tim17/Tim22/Tim23/Pmp24 family	199.52	7.25e-60	3	371	75	197	3		96	106	1246	197	123	86.18	9.87	62.44	No	Yes	No	No
Cluster-1795.80486	-1.23776	3.32437	0.000744397	0.010586	OE_59432	Translation factor GUF1 homolog, mitochondrial	B7PJS6	Ixodes scapularis	7.75093	3.28303	8	[F]GO:0005525: GTP binding;[F]GO:0003924: GTPase activity;[F]GO:0043022: ribosome binding;[P]GO:0045727: positive regulation of translation;[P]GO:0006412: translation;[C]GO:0005743: mitochondrial inner membrane;[C]GO:0005759: mitochondrial matrix;[C]GO:0005739: mitochondrion		IPR040385 Rab-like protein 6;IPR042734 Rho-related GTP-binding protein RhoG;IPR037653 Cytochrome B pre-mRNA-processing protein 6;IPR040160 Eukaryotic translation initiation factor 4E-binding protein Mextli;IPR036967 Ribosomal protein S11 superfamily;IPR036656 Cytochrome b-c1 complex subunit 9 superfamily;IPR033851 Mitochondrial intermediate peptidase;IPR042860 MICOS complex subunit MIC25	PF00009 Elongation factor Tu GTP binding domain;PF00679 Elongation factor G C-terminus;PF06421 GTP-binding protein LepA C-terminus;PF14492 Elongation Factor G, domain II	1013.83	0	79	1902	51	660	-1		502	562	2031	661	610	92.13	30.03	92.28	No	No	No	No
Cluster-1795.48258	-0.997143	4.14795	0.00408964	0.0421174	OE_92482	peptidyl-prolyl cis-trans isomerase G	XP_018784962.1	Bactrocera latifrons	7.72509	3.86909	2	[F]GO:0003755: peptidyl-prolyl cis-trans isomerase activity;[P]GO:0006457: protein folding	EC:5.2.1.8	IPR031212 Peptidyl-prolyl cis-trans isomerase FKBP4;IPR037124 GroES chaperonin superfamily		176.02	9.82e-72	2586	2981	20	151	-2		86	96	3078	942	132	72.73	4.29	14.01	Yes	No	No	No
Cluster-1795.74333	-2.02983	2.32911	0.00122761	0.01598	OE_57349	Cysteine and histidine-rich domain (Chord)-containing, zinc binding protein, putative	B7Q1G2	Ixodes scapularis	7.71503	1.88635	0				PF04968 CHORD ;PF04969 CS domain	159.46	2.74e-45	84	638	5	161	3		82	103	638	334	185	55.68	29	55.39	No	No	No	No
Cluster-1795.47999	-1.223	3.77568	0.000748234	0.0106291	OE_7521	hypothetical protein B5V51_3550	PCG69905.1	Heliothis virescens	7.71236	3.30205	2	[P]GO:0006357: regulation of transcription by RNA polymerase II;[C]GO:0070449: elongin complex		IPR042988 Homeobox protein NOBOX;IPR039049 Elongin B	PF06881 RNA polymerase II transcription factor SIII (Elongin) subunit A;PF08711 TFIIS helical bundle-like domain	58.54	3.45e-06	31	399	280	427	1		46	69	2394	803	148	46.62	6.18	18.43	Yes	No	No	No
Cluster-1795.41484	-1.64218	3.65006	0.000253169	0.00428591	OE_19051	uncharacterized protein LOC111634581	XP_023235156.1	Centruroides sculpturatus	7.6823	2.45161	0					55.07	1.08e-06	93	374	6	108	3		29	55	1481	140	103	53.4	6.95	73.57	Yes	No	No	No
Cluster-1795.51133	-1.3838	4.14406	0.00330961	0.0356376	OE_96304	hypothetical protein X975_20185, partial	KFM79409.1	Stegodyphus mimosarum	7.67363	2.93873	3	[F]GO:0001671: ATPase activator activity;[F]GO:0051087: chaperone binding;[F]GO:0051879: Hsp90 protein binding		IPR042978 DnaJ homolog subfamily C member 24;IPR039773 Molecular chaperone regulator BAG;IPR039981 Activator of 90kDa heat shock protein ATPase-like	PF08327 Activator of Hsp90 ATPase homolog 1-like protein;PF09229 Activator of Hsp90 ATPase, N-terminal	412.15	2.68e-136	1206	2228	1	338	-1		189	250	2270	338	341	73.31	15.02	100.89	Yes	No	No	No
Cluster-1795.28560	-1.05289	4.28796	0.00214591	0.0250885	OE_81527	probable serine/threonine-protein kinase clkA	XP_028967007.1	Galendromus occidentalis	7.65208	3.68724	0					205.68	5.8e-53	178	714	1	176	1		94	128	3693	679	179	71.51	4.85	26.36	Yes	No	Probable	Yes
Cluster-1795.22226	-1.5149	4.31232	3.52e-05	0.000785307	OE_1733	Ser/thr protein kinase-lyk4, putative	B7QHV9	Ixodes scapularis	7.61667	2.66629	2	[F]GO:0005524: ATP binding;[F]GO:0004683: calmodulin-dependent protein kinase activity	EC:2.7.11.17	IPR037219 Peptidase M41-like;IPR042696 Calcium/calmodulin-dependent protein kinase type 1B, catalytic domain	PF00069 Protein kinase domain	378.64	2.31e-124	2	679	68	293	2		181	199	4118	447	226	88.05	5.49	50.56	No	No	No	No
Cluster-1795.6237	-1.42258	3.35409	0.000109884	0.00210475	OE_8661	Putative uncharacterized protein (Fragment)	B7P5G6	Ixodes scapularis	7.60998	2.83579	2	[F]GO:0016888: endodeoxyribonuclease activity, producing 5'-phosphomonoesters;[C]GO:0005634: nucleus	EC:3.1.21	IPR022692 Geminivirus AL1 replication-associated protein, central domain;IPR040418 Protein crowded nuclei	PF01026 TatD related DNase	335.11	9.74e-109	80	787	1	236	-3		157	193	2061	236	236	81.78	11.45	100	Yes	No	No	No
Cluster-1795.28557	-1.16479	4.2856	0.0007207	0.0103002	OE_33140	probable serine/threonine-protein kinase clkA	XP_028967007.1	Galendromus occidentalis	7.60365	3.39078	0					205.68	6.32e-53	3160	3696	1	176	-2		94	128	3850	679	179	71.51	4.65	26.36	Yes	No	Probable	Yes
Cluster-1795.63578	-1.03607	4.52619	0.00440171	0.0446278	OE_13421	probable global transcription activator SNF2L2 isoform X5	XP_022255160.1	Limulus polyphemus	7.57023	3.68876	0					1263.06	0	2	2767	525	1442	-2		657	727	3905	1657	925	78.59	23.69	55.82	Yes	Yes	No	No
Cluster-1795.3867	-0.989854	5.32335	0.00385066	0.0401448	OE_8366	citron Rho-interacting kinase-like	XP_022249330.1	Limulus polyphemus	7.50343	3.77703	0					1200.27	0	155	5614	6	1863	2		718	1075	7388	1925	1933	55.61	26.16	100.42	No	No	No	No
Cluster-1795.84278	-1.06983	3.62254	0.00286941	0.0317728	OE_21212	COMM domain-containing protein, putative	B7Q6Q1	Ixodes scapularis	7.49826	3.57293	0				PF07258 COMM domain	254.22	7.85e-77	123	695	1	192	3		131	151	2514	202	192	78.65	7.64	95.05	No	No	No	No
Cluster-1795.44487	-1.04445	3.77689	0.0046162	0.0464253	OE_24261	probable ATP-dependent RNA helicase DDX17 isoform X2	XP_013787310.1	Limulus polyphemus	7.47169	3.62037	0					627.48	0	24	1208	12	415	3		303	342	2378	583	404	84.65	16.99	69.3	No	Yes	No	No
Cluster-1795.71191	-1.48014	3.42172	6.96e-05	0.00141857	OE_14737	Poly(A) polymerase, putative	B7PR64	Ixodes scapularis	7.46335	2.67222	1	[F]GO:0003723: RNA binding		IPR042622 Zinc finger protein 106		217.24	3.52e-61	528	1448	126	429	-2		128	177	1989	438	312	56.73	15.69	71.23	Yes	No	No	No
Cluster-1795.17874	-1.29282	1.48289	0.00448629	0.0453504	OE_57224	phosducin-like protein	XP_028150792.1	Diabrotica virgifera virgifera	7.39485	3.02711	0					40.05	1.28e-05	247	420	1	54	1		25	30	591	280	58	51.72	9.81	20.71	Yes	No	No	No
Cluster-1795.309	-1.15801	2.84072	0.00185367	0.022282	OE_3966	Putative uncharacterized protein (Fragment)	B7Q5C1	Ixodes scapularis	7.37991	3.30468	3	[P]GO:0007007: inner mitochondrial membrane organization;[P]GO:0032979: protein insertion into mitochondrial inner membrane from matrix;[C]GO:0005743: mitochondrial inner membrane		IPR024621 Inner membrane mitoribosome receptor Mba1, mitochondrial;IPR036656 Cytochrome b-c1 complex subunit 9 superfamily		229.18	2.79e-69	246	821	77	268	3		108	140	1522	270	192	72.92	12.61	71.11	Yes	No	No	No
Cluster-1795.10716	-1.24154	3.5975	0.00056592	0.00841934	OE_13270	hypothetical protein IscW_ISCW007063	EEC09599.1	Ixodes scapularis	7.36611	3.11313	1	[C]GO:0016021: integral component of membrane		IPR042473 V-type immunoglobulin domain-containing suppressor of T-cell activation		211.08	1.91e-57	377	1720	6	453	-2		162	230	2240	524	468	49.15	20.89	89.31	Yes	Yes	No	No
Cluster-1795.28133	-1.01511	4.50145	0.00318164	0.0345309	OE_1082	29 kDa ribonucleoprotein B, putative	B7QMU4	Ixodes scapularis	7.35941	3.64008	6	[F]GO:0003729: mRNA binding;[P]GO:2000815: regulation of mRNA stability involved in response to oxidative stress;[C]GO:0005737: cytoplasm;[C]GO:0005634: nucleus;[C]GO:0071014: post-mRNA release spliceosomal complex;[C]GO:1990904: ribonucleoprotein complex		IPR040148 Fragile X mental retardation syndrome-related protein;IPR037296 Staphostatin A/B;IPR040418 Protein crowded nuclei;IPR025694 Mitochondrial splicing apparatus component MNE1	PF00076 RNA recognition motif. (a.k.a. RRM, RBD, or RNP domain)	358.61	4.77e-110	3102	3845	11	248	-2		188	206	4200	364	250	82.4	5.95	68.68	Yes	No	No	No
Cluster-1795.68237	-1.39616	2.83811	0.000183942	0.00327156	OE_42129	pre-mRNA-splicing factor SLU7	XP_021004512.1	Parasteatoda tepidariorum	7.30397	2.77506	0					353.6	4.51e-114	686	1366	222	448	-3		165	193	1407	573	227	85.02	16.13	39.62	Yes	No	No	No
Cluster-1795.37436	-1.57919	2.96398	0.00164635	0.0202243	OE_38139	Alpha-macroglobulin, putative	B7PXK7	Ixodes scapularis	7.29426	2.44906	1	[C]GO:0005576: extracellular region		IPR038903 Allergen Asp f 4	PF01759 UNC-6/NTR/C345C module;PF07677 A-macroglobulin receptor binding domain	153.3	4.66e-41	613	1218	83	278	-2		79	118	1219	287	203	58.13	16.65	70.73	Yes	No	No	No
Cluster-1795.68247	-1.67216	2.64448	1.8e-05	0.000438697	OE_58904	Pre-mRNA-splicing factor SLU7, partial	KFM82742.1	Stegodyphus mimosarum	7.29118	2.28274	3	[F]GO:0030628: pre-mRNA 3'-splice site binding;[F]GO:0000386: second spliceosomal transesterification activity;[P]GO:0000398: mRNA splicing, via spliceosome		IPR039974 Pre-mRNA-splicing factor SLU7;IPR039974 Pre-mRNA-splicing factor SLU7;IPR040252 U1 small nuclear ribonucleoprotein 70kDa	PF11708 Pre-mRNA splicing Prp18-interacting factor	305.83	5.35e-99	335	949	3	207	-1		142	170	1183	384	205	82.93	17.33	53.39	Yes	No	No	No
Cluster-1795.21756	-1.42429	4.24215	0.000110914	0.0021203	OE_12988	calpain-7-like	XP_021002020.1	Parasteatoda tepidariorum	7.25569	2.70034	0					1055.82	0	942	3428	1	822	-2		513	631	3585	822	836	75.48	23.32	101.7	Yes	No	No	No
Cluster-1795.70947	-1.39502	2.89988	0.000351407	0.00563073	OE_58914	Failed axon connections, putative	B7PUR9	Ixodes scapularis	7.24766	2.7499	0				PF17171 Glutathione S-transferase, C-terminal domain;PF17172 Glutathione S-transferase N-terminal domain	304.29	1.23e-97	613	1089	54	212	-2		143	153	1357	379	159	96.23	11.72	41.95	Yes	No	No	No
Cluster-1795.30183	-1.27267	3.51098	0.000562754	0.00838249	OE_45445	SWI/SNF-related matrix-associated actin-dependent regulator of chromatin subfamily B member 1-like	XP_013777822.1	Limulus polyphemus	7.21942	2.98506	0					88.97	1.94e-16	1944	2114	312	368	-1		43	45	2114	368	57	78.95	2.7	15.49	Yes	No	No	No
Cluster-1795.41788	-1.19106	4.21271	0.000584092	0.00864477	OE_81528	probable serine/threonine-protein kinase clkA	XP_028967007.1	Galendromus occidentalis	7.20578	3.15504	0					205.68	6.18e-53	178	714	1	176	1		94	128	3808	679	179	71.51	4.7	26.36	Yes	No	Probable	Yes
Cluster-1795.57131	-1.25327	2.88149	0.000831916	0.0116018	OE_72208	methionine aminopeptidase, putative	ISCW022177-PA	Ixodes scapularis	7.16197	2.9993	0					398.28	5.16e-134	1	708	18	261	-3		191	214	1430	384	244	87.7	17.06	63.54	Yes	No	No	No
Cluster-1795.22637	-0.953892	4.90745	0.00444052	0.0449612	OE_2661	elongator complex protein 1-like	XP_023219485.1	Centruroides sculpturatus	7.15798	3.69482	0					821.62	0	1574	5524	1	1264	-2		480	740	5597	1264	1321	56.02	23.6	104.51	No	No	No	No
Cluster-1795.37878	-1.22422	2.76025	0.00199172	0.0236091	OE_95239	dnaJ homolog subfamily C member 7-like, partial	XP_023227498.1	Centruroides sculpturatus	7.14004	3.06061	0					100.52	2.08e-20	869	1048	391	450	-3		47	57	1314	483	61	93.44	4.64	12.63	Yes	No	No	No
Cluster-1795.63396	-1.29392	4.53438	0.000291635	0.00483123	OE_86621	norepinephrine/norepinephrine transporter, putative	ISCW005703-PA	Ixodes scapularis	7.12769	2.9051	0					1021.54	0	914	2998	1	696	2		508	559	4951	702	710	78.73	14.34	101.14	Yes	No	No	No
Cluster-1795.18364	-1.34021	4.62431	0.000148521	0.00271574	OE_3850	nicotinic acetylcholine receptor alpha5	ASU46162.1	Rhipicephalus microplus	7.09008	2.7986	5	[F]GO:0022848: acetylcholine-gated cation-selective channel activity;[F]GO:0004888: transmembrane signaling receptor activity;[C]GO:0030054: cell junction;[C]GO:0016021: integral component of membrane;[C]GO:0045211: postsynaptic membrane		IPR032932 Neuronal acetylcholine receptor subunit beta-2;IPR042385 CD160 ANTIGEN;IPR028462 Desmoplakin;IPR042473 V-type immunoglobulin domain-containing suppressor of T-cell activation;IPR008133 5-hydroxytryptamine 3 receptor, A subunit		643.65	0	3089	4609	5	552	-1		337	395	4981	552	548	72.08	11	99.28	Yes	Yes	No	Yes
Cluster-1795.33413	-1.03694	4.30671	0.00434074	0.0441199	OE_11335	KH domain RNA binding protein, putative (Fragment)	B7PN34	Ixodes scapularis	7.08509	3.45068	2	[F]GO:0003723: RNA binding;[P]GO:0006355: regulation of transcription, DNA-templated		IPR042622 Zinc finger protein 106;IPR040373 Transcription factor castor	PF00013 KH domain;PF09005 Domain of unknown function (DUF1897)	456.06	1.01e-142	1	1167	140	517	1		252	267	4242	609	411	64.96	9.69	67.49	Yes	No	No	No
Cluster-1795.57325	-1.48928	3.66815	0.000101395	0.00196183	OE_14591	Cleavage and polyadenylation specificity factor, putative	B7PPS9	Ixodes scapularis	7.07615	2.5166	2	[F]GO:0003723: RNA binding;[C]GO:0005849: mRNA cleavage factor complex		IPR042622 Zinc finger protein 106;IPR034770 Cleavage and polyadenylation specificity factor subunit 7	PF00076 RNA recognition motif. (a.k.a. RRM, RBD, or RNP domain)	123.64	6.99e-27	305	559	392	476	-2		65	69	2711	540	85	81.18	3.14	15.74	Yes	No	No	No
Cluster-1795.56133	-1.1357	3.53341	0.00262894	0.029593	OE_18099	Retrovirus-related Pol polyprotein from transposon 17.6, partial	KFM63209.1	Stegodyphus mimosarum	7.06211	3.21728	1	[F]GO:0003676: nucleic acid binding		IPR040050 Zinc finger protein 830	PF00078 Reverse transcriptase (RNA-dependent DNA polymerase);PF05380 Pao retrotransposon peptidase	77.41	3.44e-12	2025	2228	289	356	3		37	46	2432	529	68	67.65	2.8	12.85	Yes	No	No	No
Cluster-1795.53014	-1.19125	4.15813	0.00142785	0.0180249	OE_13787	uncharacterized protein LOC107439652	XP_015907808.1	Parasteatoda tepidariorum	7.05034	3.08622	0					72.4	1.02e-20	193	678	2	163	1		43	76	3608	350	162	46.91	4.49	46.29	Yes	Yes	No	No
Cluster-1795.53916	-1.11888	3.97735	0.00146697	0.0184308	OE_25820	bestrophin-2	XP_015928200.1	Parasteatoda tepidariorum	7.04104	3.23977	3	[F]GO:0005254: chloride channel activity;[C]GO:0034707: chloride channel complex;[C]GO:0005886: plasma membrane		IPR033041 Bestrophin-1;IPR042425 Protein APCDD1		246.13	8.52e-123	1875	2459	288	486	-3		122	159	2908	666	202	78.71	6.95	30.33	Yes	No	No	No
Cluster-1795.11286	-1.09374	2.68018	0.00351372	0.0374133	OE_56929	Dihydroxyacetone kinase, putative (Fragment)	B7PVU5	Ixodes scapularis	7.02919	3.29181	3	[F]GO:0004371: glycerone kinase activity;[P]GO:0019563: glycerol catabolic process;[C]GO:0005829: cytosol	EC:2.7.1.29	IPR036117 DhaL domain superfamily;IPR039643 Dihydroxyacetone kinase phosphotransferase subunit DhaM;IPR031264 Retinol-binding protein 1	PF02733 Dak1 domain	459.14	3.45e-158	3	1088	72	427	-3		232	287	1261	427	363	79.06	28.79	85.01	No	No	No	No	Glycerolipid metabolism	map00561
Cluster-1795.24788	-1.30554	4.38592	0.000694046	0.00998668	OE_45641	Putative uncharacterized protein	B7PPV5	Ixodes scapularis	7.0189	2.84027	2	[F]GO:0061630: ubiquitin protein ligase activity;[P]GO:0043161: proteasome-mediated ubiquitin-dependent protein catabolic process		IPR042755 E3 ubiquitin-protein ligase COP1;IPR037559 Proteasome subunit beta Pre3	PF09783 Vacuolar import and degradation protein	411.38	2.82e-133	2986	3594	1	205	-3		191	200	3683	205	205	97.56	5.57	100	Yes	No	No	No
Cluster-1795.73959	-1.02151	3.59744	0.00421397	0.0431059	OE_19642	F-box protein, putative (Fragment)	B7PTZ9	Ixodes scapularis	6.99294	3.44407	0				PF12937 F-box-like;PF13418 Galactose oxidase, central domain	766.92	0	104	1846	2	542	2		392	444	2384	542	588	75.51	24.66	108.49	No	No	No	No
Cluster-1795.8047	-1.10108	3.58516	0.0024442	0.0279318	OE_29092	tRNA pseudouridine synthase D, putative	B7QGJ0	Ixodes scapularis	6.98929	3.25465	4	[F]GO:0009982: pseudouridine synthase activity;[F]GO:0003723: RNA binding;[P]GO:0001522: pseudouridine synthesis;[C]GO:0005634: nucleus		IPR041708 Pseudouridine synthase PUS1/ PUS2-like;IPR042622 Zinc finger protein 106;IPR039048 Mitochondrial mRNA pseudouridine synthase Trub2;IPR040418 Protein crowded nuclei	PF01142 tRNA pseudouridine synthase D (TruD)	640.57	0	143	1900	1	547	-3		332	425	2277	549	597	71.19	26.22	108.74	No	No	No	No
Cluster-1795.47485	-1.52734	4.57769	1.21e-05	0.000309432	OE_55631	RNA helicase, putative	B7PAK3	Ixodes scapularis	6.94229	2.40705	6	[F]GO:0005524: ATP binding;[F]GO:0004386: helicase activity;[F]GO:0004654: polyribonucleotide nucleotidyltransferase activity;[F]GO:0003723: RNA binding;[P]GO:0000390: spliceosomal complex disassembly;[C]GO:0071013: catalytic step 2 spliceosome	EC:2.7.7.8	IPR037219 Peptidase M41-like;IPR030881 DEAD-box ATP-dependent RNA helicase CshB;IPR014069 Guanosine pentaphosphate synthetase I/polyribonucleotide nucleotidyltransferase;IPR042622 Zinc finger protein 106;IPR028211 Pre-mRNA-splicing factor Ntr2;IPR032847 Pre-mRNA-processing factor 17	PF00271 Helicase conserved C-terminal domain;PF00575 S1 RNA binding domain;PF04408 Helicase associated domain (HA2);PF07717 Oligonucleotide/oligosaccharide-binding (OB)-fold	1610.51	0	1153	3969	166	1112	-1		824	839	4740	1122	947	88.6	19.98	84.4	Yes	No	No	No	Purine metabolism;Pyrimidine metabolism	map00230;map00240
Cluster-1795.64042	-1.33814	3.66236	0.000975399	0.013222	OE_17549	hypothetical protein C0J52_06406	PSN43747.1	Blattella germanica	6.93108	2.73619	2	[F]GO:0003723: RNA binding;[P]GO:0006396: RNA processing		IPR042622 Zinc finger protein 106;IPR039771 Exosome complex component Csl4		484.95	2.33e-156	843	2306	40	535	-3		231	330	2485	871	498	66.27	20.04	57.18	No	No	No	No
Cluster-1795.22229	-1.45277	3.03919	6.89e-05	0.00140676	OE_46030	Ser/thr protein kinase-lyk4, putative	B7QHV9	Ixodes scapularis	6.9255	2.52903	2	[F]GO:0005524: ATP binding;[F]GO:0004683: calmodulin-dependent protein kinase activity	EC:2.7.11.17	IPR037219 Peptidase M41-like;IPR042696 Calcium/calmodulin-dependent protein kinase type 1B, catalytic domain	PF00069 Protein kinase domain	433.34	1.54e-145	939	1694	39	290	3		207	225	1694	447	252	89.29	14.88	56.38	No	No	No	No
Cluster-1795.15743	-1.60799	3.29702	2.93e-05	0.000669797	OE_2049	DNA repair protein XRCC1 isoform X1	XP_015923169.1	Parasteatoda tepidariorum	6.91448	2.2711	0					457.22	3.01e-150	82	1953	1	650	1		277	381	2059	654	677	56.28	32.88	103.52	Yes	No	No	No
Cluster-1795.23090	-1.00029	4.69044	0.00367067	0.0387202	OE_8953	uncharacterized protein LOC111620308	XP_023217989.1	Centruroides sculpturatus	6.90612	3.45102	0					282.72	1.53e-83	3791	4648	1	285	-2		139	197	5345	285	286	68.88	5.35	100.35	Yes	No	No	No
Cluster-1795.13556	-1.50689	3.19286	0.000384876	0.0060829	OE_4997	GRIP and coiled-coil domain-containing protein 2-like isoform X3	XP_014227995.1	Trichogramma pretiosum	6.8719	2.42073	0					61.62	3.76e-07	567	1712	2585	2957	-2		96	162	1965	3020	402	40.3	20.46	13.31	Yes	No	No	No
Cluster-1795.39148	-1.53496	4.48067	1.18e-05	0.000302716	OE_47742	neuronal acetylcholine receptor subunit alpha-2 isoform X2	XP_021004266.1	Parasteatoda tepidariorum	6.86667	2.3683	0					657.14	0	260	1660	3	481	2		329	375	4711	483	484	77.48	10.27	100.21	Yes	Yes	No	No
Cluster-1795.19218	-1.12221	3.24311	0.00189906	0.0227406	OE_33327	dnaJ homolog subfamily C member 21-like	XP_013782491.1	Limulus polyphemus	6.84858	3.14322	0					459.53	9.64e-154	223	1722	1	513	-1		254	334	1863	532	522	63.98	28.02	98.12	Yes	No	No	No
Cluster-1795.47715	-1.1811	4.2071	0.00216323	0.0252458	OE_57185	eukaryotic initiation factor 4A-III, partial	XP_023014685.1	Leptinotarsa decemlineata	6.84347	3.02046	0					290.81	1.1e-88	1532	1975	22	169	-3		141	145	3834	169	148	97.97	3.86	87.57	Yes	No	No	No
Cluster-1795.41633	-1.01663	3.45739	0.00415593	0.0426557	OE_56115	hypothetical secreted protein 1840	DAA34189.1	Amblyomma variegatum	6.82378	3.3725	1	[F]GO:0008270: zinc ion binding		IPR040204 E3 ubiquitin-protein ligase UBR7		133.27	1.24e-33	138	599	1	157	3		76	97	2160	158	159	61.01	7.36	100.63	No	No	No	No
Cluster-1795.52258	-1.49633	2.98474	6.41e-05	0.00132037	OE_56126	Protein arginine N-methyltransferase PRMT1, putative	B7QNN4	Ixodes scapularis	6.79839	2.41189	3	[F]GO:0008168: methyltransferase activity;[P]GO:0006479: protein methylation;[C]GO:0005634: nucleus	EC:2.1.1	IPR041370 Methyltransferase EEF1AKMT1/ZCCHC4;IPR038899 Methyltransferase-like protein 22;IPR040418 Protein crowded nuclei	PF13649 Methyltransferase domain	424.09	3.28e-142	793	1599	1	281	-2		212	228	1780	399	281	81.14	15.79	70.43	Yes	No	No	No
Cluster-1795.52881	-1.56275	4.50211	9.71e-06	0.000254536	OE_41579	RNA helicase, putative	B7PAK3	Ixodes scapularis	6.79187	2.29728	6	[F]GO:0005524: ATP binding;[F]GO:0004386: helicase activity;[F]GO:0004654: polyribonucleotide nucleotidyltransferase activity;[F]GO:0003723: RNA binding;[P]GO:0000390: spliceosomal complex disassembly;[C]GO:0071013: catalytic step 2 spliceosome	EC:2.7.7.8	IPR037219 Peptidase M41-like;IPR030881 DEAD-box ATP-dependent RNA helicase CshB;IPR014069 Guanosine pentaphosphate synthetase I/polyribonucleotide nucleotidyltransferase;IPR042622 Zinc finger protein 106;IPR028211 Pre-mRNA-splicing factor Ntr2;IPR032847 Pre-mRNA-processing factor 17	PF00271 Helicase conserved C-terminal domain;PF00575 S1 RNA binding domain;PF04408 Helicase associated domain (HA2);PF07717 Oligonucleotide/oligosaccharide-binding (OB)-fold	1602.42	0	1092	3908	166	1112	-1		821	836	4679	1122	947	88.28	20.24	84.4	Yes	No	No	No	Purine metabolism;Pyrimidine metabolism	map00230;map00240
Cluster-1795.23196	-1.14752	4.03486	0.00125366	0.0162604	OE_16306	bestrophin-2	XP_015928200.1	Parasteatoda tepidariorum	6.78758	3.06136	3	[F]GO:0005254: chloride channel activity;[C]GO:0034707: chloride channel complex;[C]GO:0005886: plasma membrane		IPR033041 Bestrophin-1;IPR042425 Protein APCDD1		246.13	9.23e-123	450	1034	288	486	3		122	159	3129	666	202	78.71	6.46	30.33	Yes	No	No	No
Cluster-1795.14347	-1.03015	4.94233	0.00336349	0.0361259	OE_3240	Putative uncharacterized protein	B7PDK5	Ixodes scapularis	6.76947	3.31335	4	[F]GO:0004596: peptide alpha-N-acetyltransferase activity;[P]GO:0017196: N-terminal peptidyl-methionine acetylation;[P]GO:0006474: N-terminal protein amino acid acetylation;[C]GO:0031417: NatC complex		IPR007244 -alpha-acetyltransferase 35, NatC auxiliary subunit;IPR006464 N-acetyltransferase RimI/Ard1;IPR034110 LSM domain containing 1	PF04112 Mak10 subunit, NatC N(alpha)-terminal acetyltransferase	1170.61	0	16	2196	1	728	1		576	632	6130	728	729	86.69	11.89	100.14	No	No	No	No
Cluster-1795.31893	-1.60209	3.40747	1.03e-05	0.000268538	OE_41676	putative diphosphomevalonate decarboxylase	ASL06789.1	Ornithodoros turicata	6.75734	2.2264	5	[F]GO:0005524: ATP binding;[F]GO:0004163: diphosphomevalonate decarboxylase activity;[P]GO:0006695: cholesterol biosynthetic process;[P]GO:0019287: isopentenyl diphosphate biosynthetic process, mevalonate pathway;[C]GO:0005829: cytosol	EC:4.1.1.33	IPR037219 Peptidase M41-like;IPR029765 Diphosphomevalonate decarboxylase;IPR042829 3-keto-steroid reductase;IPR029765 Diphosphomevalonate decarboxylase;IPR031264 Retinol-binding protein 1		721.08	0	1448	2653	1	402	-2		353	367	2744	402	402	91.29	14.65	100	No	No	No	No	Terpenoid backbone biosynthesis	map00900
Cluster-1795.72259	-1.06866	5.16558	0.00274482	0.0306237	OE_97077	Putative uncharacterized protein	B7Q1T3	Ixodes scapularis	6.73213	3.208	3	[P]GO:0045454: cell redox homeostasis;[C]GO:0005623: cell;[C]GO:0016021: integral component of membrane		IPR017937 Thioredoxin, conserved site;IPR042473 V-type immunoglobulin domain-containing suppressor of T-cell activation	PF00085 Thioredoxin;PF00226 DnaJ domain	1172.53	0	44	2392	1	791	2		577	652	7379	791	799	81.6	10.83	101.01	No	Yes	No	Yes
Cluster-1795.56333	-0.994259	4.69196	0.00412351	0.042384	OE_39509	elongator complex protein 1-like	XP_023219485.1	Centruroides sculpturatus	6.72625	3.3751	0					801.2	0	1331	5173	1	1229	-1		468	721	5245	1264	1285	56.11	24.5	101.66	No	No	No	No
Cluster-1795.40512	-1.445	0.692318	0.00213823	0.0250107	OE_68972	RNA-binding protein Nob1, putative	B7QCB6	Ixodes scapularis	6.71395	2.45116	6	[F]GO:0004521: endoribonuclease activity;[F]GO:0046872: metal ion binding;[P]GO:0000469: cleavage involved in rRNA processing;[P]GO:0030490: maturation of SSU-rRNA;[C]GO:0005634: nucleus;[C]GO:0030688: preribosome, small subunit precursor		IPR039787 Poly(U)-specific endoribonuclease;IPR040409 Phytochelatin synthase;IPR017117 Ribonuclease Nob1, eukaryote;IPR042859 Nucleolar protein 11;IPR040418 Protein crowded nuclei;IPR028160 Ribosome biogenesis protein Slx9-like	PF08772 Nin one binding (NOB1) Zn-ribbon like;PF17146 PIN domain of ribonuclease	167.93	3.01e-49	1	357	1	119	-2		78	100	397	393	119	84.03	29.97	30.28	No	No	No	No
Cluster-1795.37430	-1.68759	2.40176	0.000755938	0.0107131	OE_31597	Alpha-macroglobulin, putative	B7PXK7	Ixodes scapularis	6.70243	2.09119	1	[C]GO:0005576: extracellular region		IPR038903 Allergen Asp f 4	PF01759 UNC-6/NTR/C345C module;PF07677 A-macroglobulin receptor binding domain	130.18	1.75e-33	142	681	105	278	-1		68	101	873	287	181	55.8	20.73	63.07	Yes	No	No	Yes
Cluster-1795.54192	-1.5444	3.02546	2.73e-05	0.000629669	OE_37137	Protein arginine N-methyltransferase PRMT1, putative	B7QNN4	Ixodes scapularis	6.68597	2.29161	3	[F]GO:0008168: methyltransferase activity;[P]GO:0006479: protein methylation;[C]GO:0005634: nucleus	EC:2.1.1	IPR041370 Methyltransferase EEF1AKMT1/ZCCHC4;IPR038899 Methyltransferase-like protein 22;IPR040418 Protein crowded nuclei	PF13649 Methyltransferase domain	419.08	6.49e-140	1065	1844	16	281	-3		206	220	1855	399	266	82.71	14.34	66.67	No	No	No	No
Cluster-1795.7472	-1.24917	3.20502	0.000961129	0.0130739	OE_8653	SEC14-like protein 2 isoform X1	XP_015908833.1	Parasteatoda tepidariorum	6.68124	2.81238	0					348.59	9.99e-112	755	1939	3	383	-1		176	244	2056	389	395	61.77	19.21	101.54	Yes	No	No	No
Cluster-1795.41313	-1.44073	1.44185	0.00229383	0.0265091	OE_95737	PTN/MK heparinbinding family, C-terminal domain-containing protein	ISCW023508-PA	Ixodes scapularis	6.65715	2.43438	0					108.23	5.74e-27	136	351	25	95	1		50	57	608	208	72	79.17	11.84	34.62	Yes	No	No	Yes
Cluster-1795.13094	-1.22232	2.70567	0.000958637	0.0130475	OE_57634	RNA polymerase-associated protein LEO1, putative	B7PV64	Ixodes scapularis	6.64725	2.84643	6	[F]GO:1990269: RNA polymerase II C-terminal domain phosphoserine binding;[P]GO:0016570: histone modification;[P]GO:0032968: positive regulation of transcription elongation from RNA polymerase II promoter;[P]GO:0006368: transcription elongation from RNA polymerase II promoter;[C]GO:0016593: Cdc73/Paf1 complex;[C]GO:0005634: nucleus		IPR031101 RNA polymerase-associated protein Ctr9;IPR042915 BTB/POZ domain-containing protein 18;IPR039049 Elongin B;IPR007852 Cdc73/Parafibromin;IPR040418 Protein crowded nuclei	PF04004 Leo1-like protein	370.55	3.46e-119	571	1392	231	525	1		199	215	1393	699	295	72.88	21.18	42.2	Yes	No	No	No
Cluster-1795.32235	-1.03042	3.29558	0.00443074	0.0448894	OE_13384	Heterogeneous nuclear ribonucleoprotein K, partial	KFM59260.1	Stegodyphus mimosarum	6.63751	3.24878	1	[F]GO:0003723: RNA binding		IPR042622 Zinc finger protein 106	PF00013 KH domain	245.36	1.29e-70	1108	1818	9	246	1		126	161	2197	483	245	65.71	11.15	50.72	Yes	No	No	No
Cluster-1795.11587	-1.22122	3.93094	0.000485176	0.00740251	OE_8602	26S proteasome non-ATPase regulatory subunit, putative	B7PLI2	Ixodes scapularis	6.62276	2.84067	4	[P]GO:0070682: proteasome regulatory particle assembly;[C]GO:0005737: cytoplasm;[C]GO:0005634: nucleus;[C]GO:0008540: proteasome regulatory particle, base subcomplex		IPR038966 Translation machinery-associated protein 17;IPR037296 Staphostatin A/B;IPR040418 Protein crowded nuclei;IPR035263 26S proteasome regulatory subunit 10B	PF18265 Nas2 N_terminal domain	223.02	7.14e-64	2615	3226	19	229	-3		107	144	3321	230	211	68.25	6.35	91.74	No	No	No	No
Cluster-1795.71592	-1.2055	3.81328	0.000775244	0.0109479	OE_26893	acetylcholinesterase, putative	ISCW020835-PA	Ixodes scapularis	6.62049	2.8713	0					386.34	5.29e-119	132	1832	36	617	3		221	317	3135	647	590	53.73	18.82	91.19	Yes	No	Highly probable	Yes
Cluster-1795.38970	-1.57704	3.46018	4.49e-05	0.000968732	OE_32928	Phosphoenolpyruvate carboxykinase, putative	B7P5D6	Ixodes scapularis	6.61388	2.21274	13	[F]GO:0005525: GTP binding;[F]GO:0016301: kinase activity;[F]GO:0030145: manganese ion binding;[F]GO:0004613: phosphoenolpyruvate carboxykinase (GTP) activity;[P]GO:0071333: cellular response to glucose stimulus;[P]GO:0006094: gluconeogenesis;[P]GO:0046327: glycerol biosynthetic process from pyruvate;[P]GO:0019543: propionate catabolic process;[P]GO:0006090: pyruvate metabolic process;[P]GO:00339…	EC:4.1.1.32	IPR040385 Rab-like protein 6;IPR042016 Apulose kinase;IPR036580 Phosphatase 2C, C-terminal domain superfamily;IPR018091 Phosphoenolpyruvate carboxykinase, GTP-utilising, conserved site;IPR039035 cAMP-dependent protein kinase catalytic subunit alpha;IPR035078 Phosphoenolpyruvate carboxykinase, GTP-utilising, N-terminal;IPR024896 Propionate kinase PduW;IPR010121 Pyruvate, phosphate dikinase;IPR0312…	PF17297 Phosphoenolpyruvate carboxykinase N-terminal domain	342.43	4.36e-109	1895	2530	64	277	-3		170	190	2532	288	215	88.37	8.49	74.65	No	No	No	No	Glycolysis / Gluconeogenesis;Citrate cycle (TCA cycle);Pyruvate metabolism	map00010;map00020;map00620
Cluster-1795.53142	-1.81188	1.66175	2.46e-05	0.000575385	OE_57357	Putative uncharacterized protein	B7QG43	Ixodes scapularis	6.58845	1.87895	3	[F]GO:0003723: RNA binding;[P]GO:0000470: maturation of LSU-rRNA;[C]GO:0030686: 90S preribosome		IPR042622 Zinc finger protein 106;IPR039770 Ribosome biogenesis protein Rpf2;IPR028160 Ribosome biogenesis protein Slx9-like	PF00687 Ribosomal protein L1p/L10e family	144.05	2.56e-38	476	799	89	196	-2		70	83	800	366	108	76.85	13.5	29.51	No	No	No	No
Cluster-1795.40783	-1.97776	3.09079	3.21e-05	0.000726886	OE_81775	hypothetical protein C7M84_005363	ROT76053.1	Penaeus vannamei	6.55898	1.66626	0					59.69	1.91e-07	233	538	665	766	2		35	43	1776	812	103	41.75	5.8	12.68	Yes	No	No	No
Cluster-1795.11046	-1.4795	2.48788	0.000182468	0.00324945	OE_26003	ubiquinol-cytochrome-c reductase complex assembly factor 1-like isoform X2	XP_022694787.1	Varroa jacobsoni	6.55316	2.35305	0					184.5	5.73e-53	657	1214	28	215	-2		88	130	1458	223	188	69.15	12.89	84.3	Yes	No	No	No
Cluster-1795.6058	-1.27749	3.46941	0.000375676	0.00595684	OE_16703	conserved hypothetical protein	EEC00861.1	Ixodes scapularis	6.45084	2.66159	0					63.16	7.54e-08	780	1151	283	402	-2		47	66	2511	402	127	51.97	5.06	31.59	Yes	No	No	No
Cluster-1795.53550	-1.20305	4.16166	0.00187492	0.0225013	OE_75679	Transcription elongation regulator, putative (Fragment)	B7P3Q3	Ixodes scapularis	6.43445	2.79206	1	[C]GO:0005634: nucleus		IPR040418 Protein crowded nuclei	PF00397 WW domain;PF01846 FF domain	788.1	0	1942	3984	4	698	-1		418	494	4428	698	697	70.88	15.74	99.86	Yes	No	No	No
Cluster-1795.79495	-1.47373	2.80561	0.000590734	0.00873245	OE_82073	collagen alpha-1(XXVI) chain-like isoform X2	XP_023215465.1	Centruroides sculpturatus	6.42741	2.31597	0					59.31	8.05e-07	859	1194	26	129	-2		38	51	1552	533	116	43.97	7.47	21.76	Yes	Yes	No	Yes
Cluster-625.0	-2.28893	1.38517	2.84e-06	8.63e-05	OE_56780	titin isoform X3	XP_015834191.1	Tribolium castaneum	6.39886	1.29881	0					37.74	6.43e-07	24	188	22657	22711	-2		20	28	651	24436	55	50.91	8.45	0.23	Yes	No	No	No
Cluster-1795.34693	-1.35269	1.3988	0.00350514	0.0373342	OE_45402	Mitochondrial import inner membrane translocase, subunit TIM23, putative	B7PEW5	Ixodes scapularis	6.35704	2.49966	4	[F]GO:0008320: protein transmembrane transporter activity;[P]GO:0030150: protein import into mitochondrial matrix;[C]GO:0031305: integral component of mitochondrial inner membrane;[C]GO:0005744: TIM23 mitochondrial import inner membrane translocase complex		IPR037930 Tom40;IPR037930 Tom40;IPR039627 Mitochondrial escape protein 2;IPR027111 Mitochondrial import inner membrane translocase subunit Tim50	PF02466 Tim17/Tim22/Tim23/Pmp24 family	201.06	2.33e-63	206	586	71	197	2		98	108	617	197	127	85.04	20.58	64.47	No	Yes	No	No
Cluster-1795.1489	-1.15928	3.47456	0.00117776	0.0154634	OE_14009	Zinc finger protein, putative	B7PP19	Ixodes scapularis	6.3469	2.84194	1	[F]GO:0003676: nucleic acid binding		IPR040050 Zinc finger protein 830		199.9	1.95e-56	1960	2544	13	204	-3		90	128	2657	207	196	65.31	7.38	94.69	No	No	No	No
Cluster-1795.21716	-1.0315	4.40368	0.00349814	0.0372842	OE_1312	Lumican, putative (Fragment)	B7PKB9	Ixodes scapularis	6.30832	3.08392	1	[F]GO:0004721: phosphoprotein phosphatase activity	EC:3.1.3.16	IPR042165 Phosphatidylglycerophosphatase and protein-tyrosine phosphatase 1	PF13855 Leucine rich repeat	870.92	0	1604	3145	19	534	-1		448	471	4405	546	516	91.28	11.71	94.51	No	No	No	No
Cluster-1795.37431	-1.2508	3.07752	0.000818271	0.0114525	OE_41894	Putative uncharacterized protein	B7Q4Z1	Ixodes scapularis	6.29455	2.64749	0					131.72	1.95e-32	1390	1935	1	174	-2		89	99	1960	221	191	51.83	9.74	86.43	Yes	No	No	No
Cluster-1795.27425	-1.1145	3.92613	0.00152196	0.0189491	OE_3091	Coiled-coil domain-containing protein, putative (Fragment)	B7PJ73	Ixodes scapularis	6.27267	2.89522	0				PF10205 Predicted coiled-coil domain-containing protein;PF10212 Predicted coiled-coil domain-containing protein	433.34	8.43e-141	1932	3008	1	361	-1		228	274	3167	361	361	75.9	11.4	100	No	No	No	No
Cluster-1795.35777	-1.1551	3.01741	0.00131335	0.0168727	OE_39377	hypothetical protein B4U80_01545	RWS27880.1	Leptotrombidium deliense	6.26558	2.81211	0					72.4	6.72e-13	1186	1500	14	109	-3		42	61	2048	111	107	57.01	5.22	96.4	Yes	No	No	No
Cluster-1795.80175	-1.10683	4.54324	0.00117506	0.0154404	OE_47825	zinc finger, c2h2 type domaincontaining protein	ISCW019333-PA	Ixodes scapularis	6.25683	2.9042	0					516.15	5.32e-162	3548	4693	1	403	-1		256	286	5377	653	404	70.79	7.51	61.87	Yes	No	No	No
Cluster-1795.11522	-1.08204	4.42176	0.00257953	0.0291692	OE_29014	Putative uncharacterized protein	B7PBG8	Ixodes scapularis	6.19701	2.92607	1	[F]GO:0046872: metal ion binding		IPR040409 Phytochelatin synthase	PF00412 LIM domain	291.97	7.61e-82	1869	4019	1	705	-1		262	351	4355	705	786	44.66	18.05	111.49	Yes	No	No	No
Cluster-1795.21788	-1.2428	3.31837	0.00337537	0.0362295	OE_87638	GABA transporter, putative (Fragment)	B7Q9C4	Ixodes scapularis	6.18528	2.60991	5	[F]GO:0005283: amino acid:sodium symporter activity;[F]GO:0015179: L-amino acid transmembrane transporter activity;[F]GO:0005328: neurotransmitter:sodium symporter activity;[C]GO:0016021: integral component of membrane;[C]GO:0005886: plasma membrane		IPR003028 Sodium:neurotransmitter symporter, glycine, type 1;IPR027201 Large neutral amino acids transporter small subunit 4;IPR037272 Sodium:neurotransmitter symporter superfamily;IPR042473 V-type immunoglobulin domain-containing suppressor of T-cell activation;IPR042425 Protein APCDD1	PF00209 Sodium:neurotransmitter symporter family	756.13	0	851	2188	44	487	2		348	402	2459	494	446	90.13	18.14	90.28	Yes	Yes	No	Yes
Cluster-1795.35783	-1.12942	4.38194	0.00126785	0.0164116	OE_29100	myosin-IIIb	XP_028966557.1	Galendromus occidentalis	6.1771	2.82217	0					789.65	0	3349	5058	13	584	-1		384	471	5139	1308	574	82.06	11.17	43.88	Yes	No	No	No
Cluster-1795.59297	-2.40509	1.43283	1.33e-07	5.61e-06	OE_44837	conserved protein 419	DAA34241.1	Amblyomma variegatum	6.17574	1.16657	0					110.54	3.09e-27	80	502	1	125	-1		67	77	775	203	142	54.23	18.32	69.95	Yes	No	No	No
Cluster-1795.23871	-1.292	2.60362	0.00151589	0.0188889	OE_7863	uncharacterized protein LOC107224060	XP_015519460.1	Neodiprion lecontei	6.12687	2.49359	0					68.17	2.59e-11	914	1150	62	139	-2		38	49	1364	139	79	62.03	5.79	56.83	Yes	No	No	No
Cluster-1795.5240	-1.06082	3.95807	0.00235795	0.0271084	OE_83917	Mg2+ and Co2+ transporter, putative	B7PZS2	Ixodes scapularis	6.092	2.91896	1	[F]GO:0003677: DNA binding		IPR042839 Forkhead box protein M1	PF04379 ApaG domain ;PF08755 Hemimethylated DNA-binding protein YccV like	583.18	0	68	985	22	331	2		272	295	3508	338	310	95.16	8.84	91.72	No	No	No	No
Cluster-1795.23872	-1.09299	3.55298	0.0038389	0.040065	OE_19074	Glycerate kinase, putative (Fragment)	B7PB48	Ixodes scapularis	6.08759	2.8566	4	[F]GO:0008887: glycerate kinase activity;[F]GO:0016618: hydroxypyruvate reductase activity;[P]GO:0006468: protein phosphorylation;[C]GO:0005737: cytoplasm	EC:2.7.1.31;EC:1.1.1.81	IPR039760 MOFRL domain-containing protein;IPR023756 Glyoxylate/hydroxypyruvate reductase B;IPR037313 Serine/threonine-protein kinase N, first HR1 domain;IPR037296 Staphostatin A/B	PF05161 MOFRL family;PF13660 Domain of unknown function (DUF4147)	409.45	1.96e-131	877	2310	1	490	-2		242	322	2674	491	497	64.79	18.59	101.22	No	No	No	No	Glyoxylate and dicarboxylate metabolism;Glyoxylate and dicarboxylate metabolism;Glycerolipid metabolism;Glycine, serine and threonine metabolism;Glycine, serine and threonine metabolism	map00630;map00630;map00561;map00260;map00260
Cluster-1795.27331	-1.25589	3.21692	0.000620268	0.00909446	OE_58547	calpain-7-like	XP_023219504.1	Centruroides sculpturatus	6.08468	2.5444	0					394.82	3.1e-164	936	1727	655	918	-2		176	220	2127	918	264	83.33	12.41	28.76	No	No	No	No
Cluster-1795.48817	-1.48378	4.59586	0.000195897	0.00344704	OE_16274	Putative uncharacterized protein	B7PPV5	Ixodes scapularis	6.06412	2.16938	2	[F]GO:0061630: ubiquitin protein ligase activity;[P]GO:0043161: proteasome-mediated ubiquitin-dependent protein catabolic process		IPR042755 E3 ubiquitin-protein ligase COP1;IPR037559 Proteasome subunit beta Pre3	PF09783 Vacuolar import and degradation protein	411.38	2.82e-130	102	710	1	205	3		191	200	5334	205	205	97.56	3.84	100	Yes	No	No	No
Cluster-1795.32284	-1.74874	3.25762	3.51e-05	0.000784271	OE_25145	Alpha-macroglobulin, putative	B7PXK7	Ixodes scapularis	6.04298	1.80469	1	[C]GO:0005576: extracellular region		IPR038903 Allergen Asp f 4	PF01759 UNC-6/NTR/C345C module;PF07677 A-macroglobulin receptor binding domain	174.1	1.09e-48	362	925	41	220	-3		83	125	1305	287	188	66.49	14.41	65.51	Yes	No	No	No
Cluster-1795.61409	-1.24747	3.23884	0.00304215	0.0332766	OE_48961	hypothetical protein IscW_ISCW018565	EEC08984.1	Ixodes scapularis	6.03153	2.54366	0					87.81	7.22e-19	99	281	1	61	-3		41	51	2134	63	61	83.61	2.86	96.83	Yes	No	No	No
Cluster-1795.21785	-1.59595	2.65421	0.000473216	0.007253	OE_42138	GABA transporter, putative	ISCW010973-PA	Ixodes scapularis	6.02781	1.98629	0					813.14	0	3	1466	14	491	-3		402	434	1648	604	508	85.43	30.83	84.11	No	Yes	No	No
Cluster-1795.28480	-1.62442	3.07654	2.11e-05	0.00050236	OE_189	Toll, putative	B7PUU5	Ixodes scapularis	6.0264	1.95626	5	[P]GO:0045087: innate immune response;[P]GO:0007165: signal transduction;[C]GO:0009986: cell surface;[C]GO:0016021: integral component of membrane;[C]GO:0005886: plasma membrane		IPR042837 Pentraxin-related protein PTX3;IPR037607 Diacylglycerol kinase;IPR042339 Lymphocyte antigen 6D;IPR042473 V-type immunoglobulin domain-containing suppressor of T-cell activation;IPR042425 Protein APCDD1	PF13676 TIR domain	108.61	6.68e-24	1	258	160	246	1		48	59	2342	250	87	67.82	3.71	34.8	Yes	Yes	No	No
Cluster-1795.36215	-1.05035	4.08294	0.00321353	0.0347966	OE_13784	protein singed	XP_003740159.1	Galendromus occidentalis	6.01257	2.90318	0					725.7	0	1664	3193	8	529	-3		358	423	3324	529	524	80.73	15.76	99.05	No	No	No	No
Cluster-1795.12381	-1.15968	2.7719	0.00257799	0.0291595	OE_2817	RNA pseudouridylate synthase domain-containing protein 2-like isoform X1	XP_013773912.1	Limulus polyphemus	5.95115	2.66574	0					553.9	0	176	1639	8	509	2		272	352	1831	511	508	69.29	27.74	99.41	Yes	No	No	No
Cluster-1795.30930	-1.35029	2.86548	0.000477444	0.00729905	OE_1542	tryptophan 2,3-dioxygenase-like isoform X1	XP_022660173.1	Varroa destructor	5.94836	2.33039	0					441.81	2.06e-149	209	1228	30	368	2		216	266	1799	376	340	78.24	18.9	90.43	No	No	No	No
Cluster-1795.72367	-2.00541	1.21474	0.000109797	0.00210349	OE_39722	M-phase phosphoprotein 6-like	XP_013772817.1	Limulus polyphemus	5.90178	1.47617	0					99.75	5.52e-24	195	533	42	155	-2		51	74	684	155	114	64.91	16.67	73.55	No	No	No	No
Cluster-1795.51653	-1.44727	2.82911	0.000130573	0.00243257	OE_1509	putative tRNA pseudouridine synthase Pus10, partial	KFM73523.1	Stegodyphus mimosarum	5.86079	2.15049	3	[F]GO:0009982: pseudouridine synthase activity;[F]GO:0003723: RNA binding;[P]GO:0001522: pseudouridine synthesis		IPR041708 Pseudouridine synthase PUS1/ PUS2-like;IPR042622 Zinc finger protein 106;IPR039048 Mitochondrial mRNA pseudouridine synthase Trub2		355.91	1.36e-113	125	1402	86	503	-1		185	276	1906	504	427	64.64	22.4	84.72	Yes	Yes	No	No
Cluster-1795.24049	-1.46821	2.00794	0.00112873	0.0149344	OE_38147	CBF1-interacting corepressor, putative (Fragment)	B7Q6B8	Ixodes scapularis	5.85518	2.10562	1	[F]GO:0003714: transcription corepressor activity		IPR042225 Negative cofactor 2 complex subunit beta	PF10197 N-terminal domain of CBF1 interacting co-repressor CIR	361.3	1.5e-120	351	971	1	214	-3		170	184	1036	453	214	85.98	20.66	47.24	Yes	No	No	No
Cluster-1795.61814	-1.09618	3.77564	0.00425635	0.0434436	OE_3574	Pdzk7, putative	B7P5K9	Ixodes scapularis	5.82486	2.7226	10	[F]GO:0051015: actin filament binding;[P]GO:1904970: brush border assembly;[P]GO:0046549: retinal cone cell development;[P]GO:0050953: sensory perception of light stimulus;[P]GO:0007605: sensory perception of sound;[C]GO:0005886: plasma membrane;[C]GO:0002141: stereocilia ankle link;[C]GO:0002142: stereocilia ankle link complex;[C]GO:0032420: stereocilium;[C]GO:0032426: stereocilium tip		IPR039959 Fimbrin/Plastin;IPR037601 ANKS4B, SAM domain;IPR037602 USH1G, SAM domain;IPR042797 Glutaredoxin domain-containing cysteine-rich protein 1;IPR042425 Protein APCDD1;IPR033030 Cadherin-23	PF00595 PDZ domain	480.72	1.21e-155	920	2575	1	586	-2		312	372	2714	721	604	61.59	22.25	83.77	Yes	No	No	No
Cluster-1795.21718	-1.01525	4.30823	0.00348032	0.0371308	OE_19116	Lumican, putative (Fragment)	B7PKB9	Ixodes scapularis	5.8235	2.87978	1	[F]GO:0004721: phosphoprotein phosphatase activity	EC:3.1.3.16	IPR042165 Phosphatidylglycerophosphatase and protein-tyrosine phosphatase 1	PF13855 Leucine rich repeat	870.92	0	1604	3145	19	534	-1		448	471	4528	546	516	91.28	11.4	94.51	No	No	No	No
Cluster-1795.37953	-1.24575	3.05766	0.00113767	0.0150279	OE_2670	Zinc finger protein, putative (Fragment)	B7QCH3	Ixodes scapularis	5.80868	2.44645	2	[F]GO:0061630: ubiquitin protein ligase activity;[P]GO:0016567: protein ubiquitination		IPR042755 E3 ubiquitin-protein ligase COP1;IPR042508 F-box/WD repeat-containing protein 5	PF18408 C2H2 Hakai zinc finger domain	224.56	6.39e-65	554	1285	1	231	2		132	151	1921	368	272	55.51	14.16	73.91	No	No	No	No
Cluster-1795.31131	-1.83446	1.87112	5.97e-05	0.00124238	OE_72122	nucleolar protein 4-like	XP_015926304.1	Parasteatoda tepidariorum	5.78491	1.61151	0					271.17	2.1e-83	82	918	20	274	-1		153	182	1020	631	290	62.76	28.43	45.96	Yes	No	No	No
Cluster-1795.31895	-1.75363	2.52167	8.13e-06	0.000218041	OE_45378	putative diphosphomevalonate decarboxylase	ASL06789.1	Ornithodoros turicata	5.76258	1.7079	5	[F]GO:0005524: ATP binding;[F]GO:0004163: diphosphomevalonate decarboxylase activity;[P]GO:0006695: cholesterol biosynthetic process;[P]GO:0019287: isopentenyl diphosphate biosynthetic process, mevalonate pathway;[C]GO:0005829: cytosol	EC:4.1.1.33	IPR037219 Peptidase M41-like;IPR029765 Diphosphomevalonate decarboxylase;IPR042829 3-keto-steroid reductase;IPR029765 Diphosphomevalonate decarboxylase;IPR031264 Retinol-binding protein 1		436.03	3.95e-147	59	853	1	265	2		215	225	1721	402	265	84.91	15.4	65.92	Yes	No	No	No	Terpenoid backbone biosynthesis	map00900
Cluster-1795.49680	-1.1628	3.13548	0.00290265	0.0320819	OE_86617	DCN1-like protein 4	PRD25195.1	Nephila clavipes	5.75055	2.57197	0					103.99	4.14e-23	952	1119	115	170	1		45	52	2214	178	56	92.86	2.53	31.46	No	No	No	No
Cluster-1795.63548	-1.05438	2.59602	0.00458815	0.0461861	OE_58247	dnaJ homolog subfamily C member 21-like	XP_013782491.1	Limulus polyphemus	5.74292	2.76316	0					353.21	2.67e-114	83	1120	71	412	-2		189	248	1436	532	349	71.06	24.3	65.6	Yes	No	No	No
Cluster-1795.52416	-1.52188	1.92946	0.000600137	0.00884906	OE_38989	serine/arginine repetitive matrix protein 2-like isoform X3	XP_022256011.1	Limulus polyphemus	5.74125	1.98961	0					88.58	9.69e-17	453	803	30	129	-1		54	69	1031	737	117	58.97	11.35	15.88	Yes	No	No	No
Cluster-1795.5083	-1.36987	2.48234	0.00071436	0.0102261	OE_82032	LYR motif-containing protein 1-like isoform X1	XP_013788890.2	Limulus polyphemus	5.70702	2.20785	0					129.8	1.99e-33	167	526	14	135	2		67	83	1472	136	122	68.03	8.29	89.71	Yes	No	No	No
Cluster-1795.22227	-1.32288	3.27004	0.000413743	0.0064698	OE_39216	Ser/thr protein kinase-lyk4, putative	B7QHV9	Ixodes scapularis	5.68461	2.27411	2	[F]GO:0005524: ATP binding;[F]GO:0004683: calmodulin-dependent protein kinase activity	EC:2.7.11.17	IPR037219 Peptidase M41-like;IPR042696 Calcium/calmodulin-dependent protein kinase type 1B, catalytic domain	PF00069 Protein kinase domain	96.29	2.23e-18	2	433	294	445	2		65	87	2544	447	158	55.06	6.21	35.35	No	No	No	No
Cluster-1795.47996	-1.66273	3.17944	7.53e-05	0.00151938	OE_4681	Putative uncharacterized protein	B7PTL1	Ixodes scapularis	5.65215	1.78151	0					73.56	4.97e-12	1445	1981	48	219	-1		49	87	2734	223	181	48.07	6.62	81.17	Yes	No	No	Yes
Cluster-1795.66212	-1.08663	2.58386	0.00481493	0.048022	OE_56608	Serine/threonine protein kinase, putative	B7PAD2	Ixodes scapularis	5.63705	2.6559	7	[F]GO:0005524: ATP binding;[F]GO:0004672: protein kinase activity;[F]GO:0004674: protein serine/threonine kinase activity;[P]GO:0000422: autophagy of mitochondrion;[P]GO:0090141: positive regulation of mitochondrial fission;[P]GO:0006468: protein phosphorylation;[C]GO:0005739: mitochondrion		IPR037219 Peptidase M41-like;IPR039028 PDK/BCKDK protein kinase;IPR042870 DAPK3, catalytic domain;IPR040110 PINK1, protein kinase domain;IPR037313 Serine/threonine-protein kinase N, first HR1 domain;IPR042860 MICOS complex subunit MIC25	PF00069 Protein kinase domain	113.24	2.81e-25	358	816	173	327	-2		69	86	1489	333	156	55.13	10.48	46.85	No	No	No	No
Cluster-1795.27304	-1.06341	3.74284	0.00478142	0.047771	OE_16756	Pdzk7, putative	B7P5K9	Ixodes scapularis	5.59237	2.67417	10	[F]GO:0051015: actin filament binding;[P]GO:1904970: brush border assembly;[P]GO:0046549: retinal cone cell development;[P]GO:0050953: sensory perception of light stimulus;[P]GO:0007605: sensory perception of sound;[C]GO:0005886: plasma membrane;[C]GO:0002141: stereocilia ankle link;[C]GO:0002142: stereocilia ankle link complex;[C]GO:0032420: stereocilium;[C]GO:0032426: stereocilium tip		IPR039959 Fimbrin/Plastin;IPR037601 ANKS4B, SAM domain;IPR037602 USH1G, SAM domain;IPR042797 Glutaredoxin domain-containing cysteine-rich protein 1;IPR042425 Protein APCDD1;IPR033030 Cadherin-23	PF00595 PDZ domain	517.69	1.22e-169	881	2647	1	616	-2		331	395	2786	721	641	61.62	23.01	88.9	Yes	No	No	No
Cluster-1795.43488	-1.63033	3.91545	1.95e-05	0.000468901	OE_25411	Phosphoenolpyruvate carboxykinase, putative	B7P5D6	Ixodes scapularis	5.58513	1.80138	13	[F]GO:0005525: GTP binding;[F]GO:0016301: kinase activity;[F]GO:0030145: manganese ion binding;[F]GO:0004613: phosphoenolpyruvate carboxykinase (GTP) activity;[P]GO:0071333: cellular response to glucose stimulus;[P]GO:0006094: gluconeogenesis;[P]GO:0046327: glycerol biosynthetic process from pyruvate;[P]GO:0019543: propionate catabolic process;[P]GO:0006090: pyruvate metabolic process;[P]GO:00339…	EC:4.1.1.32	IPR040385 Rab-like protein 6;IPR042016 Apulose kinase;IPR036580 Phosphatase 2C, C-terminal domain superfamily;IPR018091 Phosphoenolpyruvate carboxykinase, GTP-utilising, conserved site;IPR039035 cAMP-dependent protein kinase catalytic subunit alpha;IPR035078 Phosphoenolpyruvate carboxykinase, GTP-utilising, N-terminal;IPR024896 Propionate kinase PduW;IPR010121 Pyruvate, phosphate dikinase;IPR0312…	PF17297 Phosphoenolpyruvate carboxykinase N-terminal domain	349.36	8.11e-108	43	768	30	277	1		180	203	4172	288	249	81.53	5.97	86.46	No	No	No	No	Glycolysis / Gluconeogenesis;Citrate cycle (TCA cycle);Pyruvate metabolism	map00010;map00020;map00620
Cluster-1795.20012	-1.05773	2.9193	0.00394526	0.040925	OE_4956	Quinone oxidoreductase, putative	B7PCR9	Ixodes scapularis	5.56696	2.6725	2	[F]GO:0003960: NADPH:quinone reductase activity;[C]GO:0005739: mitochondrion	EC:1.6.5.5	IPR042860 MICOS complex subunit MIC25	PF08240 Alcohol dehydrogenase GroES-like domain;PF13602 Zinc-binding dehydrogenase	242.66	3.84e-71	3	545	197	377	3		121	144	2075	382	181	79.56	8.72	47.38	Yes	No	No	No
Cluster-1795.24726	-1.10381	2.4869	0.00500694	0.0494858	OE_41371	uncharacterized protein LOC107456872	XP_015930327.1	Parasteatoda tepidariorum	5.52346	2.56488	0					132.49	6.23e-31	283	912	8	213	-1		80	121	1389	569	217	55.76	15.62	38.14	Yes	No	No	No
Cluster-1795.50223	-1.37327	2.84047	0.000639602	0.00931759	OE_26660	translation machinery-associated protein 16	XP_003738193.1	Galendromus occidentalis	5.50608	2.12841	0					144.82	1.42e-37	1315	1803	6	167	-2		69	107	2158	171	163	65.64	7.55	95.32	Yes	No	No	No
Cluster-1795.15340	-1.14976	4.57679	0.00137058	0.0174376	OE_13306	uncharacterized protein LOC100903036	XP_003744369.1	Galendromus occidentalis	5.50068	2.47759	0					639.8	0	3096	5210	10	817	-1		384	477	5369	845	817	58.38	15.22	96.69	Yes	Yes	No	No
Cluster-1795.23510	-1.40981	4.0922	0.000307176	0.00504309	OE_15258	aminopeptidase N-like	XP_023222297.1	Centruroides sculpturatus	5.48006	2.06019	0					870.54	0	2190	5015	4	958	-1		434	607	5105	962	956	63.49	18.73	99.38	No	Yes	No	No
Cluster-1795.38709	-1.59922	2.38833	0.000162562	0.00294292	OE_24208	ATP binding protein, putative	B7QJ30	Ixodes scapularis	5.45901	1.80627	0				PF02114 Phosducin	71.25	2e-11	1232	1357	197	238	2		29	38	1614	238	42	90.48	2.6	17.65	No	No	No	No
Cluster-1795.9480	-1.26391	2.33591	0.00218027	0.0254018	OE_59770	Putative uncharacterized protein	B7QK42	Ixodes scapularis	5.45257	2.27362	6	[P]GO:0016197: endosomal transport;[P]GO:0015031: protein transport;[C]GO:0030119: AP-type membrane coat adaptor complex;[C]GO:0005829: cytosol;[C]GO:0005770: late endosome;[C]GO:0005764: lysosome		IPR038741 AP-5 complex subunit beta-1;IPR039937 Sorting nexin SNX20/SNX21;IPR029392 AP-5 complex subunit sigma-1;IPR031264 Retinol-binding protein 1;IPR033759 Systemic RNA interference defective protein 5;IPR033609 E3 ubiquitin-protein ligase RNF152	PF00928 Adaptor complexes medium subunit family	263.46	3.41e-81	7	768	1	259	-1		132	171	1254	460	259	66.02	20.65	56.3	Yes	No	No	No
Cluster-1795.51407	-1.06961	3.63098	0.00356068	0.0377882	OE_71703	serine/threonine protein kinase, putative	ISCW020637-PA	Ixodes scapularis	5.44497	2.59165	0					910.21	0	1774	3327	5	510	-3		458	472	3329	510	518	91.12	15.56	101.57	Yes	No	No	No
Cluster-1795.33584	-1.08746	4.20109	0.00360209	0.0381332	OE_15219	zinc finger CCCH domain-containing protein 13-like	XP_013790720.1	Limulus polyphemus	5.40369	2.54044	0					155.22	2.78e-35	216	1691	803	1351	-3		164	243	4666	1365	571	42.56	12.24	41.83	Yes	No	No	No
Cluster-1795.4712	-1.44159	1.14857	0.00378288	0.0396077	OE_57146	hypothetical conserved protein 857	DAA34779.1	Amblyomma variegatum	5.39572	1.99617	1	[C]GO:0016021: integral component of membrane		IPR042473 V-type immunoglobulin domain-containing suppressor of T-cell activation		129.03	3.82e-36	277	561	2	96	-3		64	76	674	96	95	80	14.09	98.96	Yes	Yes	No	No
Cluster-1795.40485	-1.40486	1.99235	0.00198066	0.0235095	OE_38917	E3 ubiquitin-protein ligase RNF181-like isoform X2	XP_023225850.1	Centruroides sculpturatus	5.3442	2.02571	0					187.96	1.83e-56	545	1000	1	149	-1		85	108	1138	149	152	71.05	13.36	102.01	No	No	No	No
Cluster-1795.47484	-1.53643	4.21575	5.17e-05	0.00109647	OE_7226	RNA helicase, putative	B7PAK3	Ixodes scapularis	5.33239	1.83552	6	[F]GO:0005524: ATP binding;[F]GO:0004386: helicase activity;[F]GO:0004654: polyribonucleotide nucleotidyltransferase activity;[F]GO:0003723: RNA binding;[P]GO:0000390: spliceosomal complex disassembly;[C]GO:0071013: catalytic step 2 spliceosome	EC:2.7.7.8	IPR037219 Peptidase M41-like;IPR030881 DEAD-box ATP-dependent RNA helicase CshB;IPR014069 Guanosine pentaphosphate synthetase I/polyribonucleotide nucleotidyltransferase;IPR042622 Zinc finger protein 106;IPR028211 Pre-mRNA-splicing factor Ntr2;IPR032847 Pre-mRNA-processing factor 17	PF00271 Helicase conserved C-terminal domain;PF00575 S1 RNA binding domain;PF04408 Helicase associated domain (HA2);PF07717 Oligonucleotide/oligosaccharide-binding (OB)-fold	1597.41	0	1050	3866	166	1112	-2		819	834	4641	1122	947	88.07	20.41	84.4	Yes	No	No	No	Purine metabolism;Pyrimidine metabolism	map00230;map00240
Cluster-1795.36922	-1.08513	3.68371	0.0021814	0.0254058	OE_97791	Uridine cytidine kinase I, putative	B7PHT7	Ixodes scapularis	5.32622	2.51082	4	[F]GO:0005524: ATP binding;[F]GO:0016301: kinase activity;[F]GO:0004849: uridine kinase activity;[C]GO:0005829: cytosol	EC:2.7.1.48	IPR037219 Peptidase M41-like;IPR042016 Apulose kinase;IPR029933 Uridine-cytidine kinase-like 1;IPR031264 Retinol-binding protein 1	PF00485 Phosphoribulokinase / Uridine kinase family	360.15	6.02e-114	2453	3217	10	257	-2		188	205	3341	257	258	79.46	7.72	100.39	Yes	No	No	No	Drug metabolism - other enzymes;Pyrimidine metabolism	map00983;map00240
Cluster-1795.28181	-1.14074	3.83023	0.001552	0.0192575	OE_19443	serine protease 4	AMO02566.1	Tityus serrulatus	5.31799	2.41279	1	[F]GO:0004252: serine-type endopeptidase activity	EC:3.4.21	IPR039245 Peroxisomal/glyoxysomal leader peptide-processing protease		393.66	3.85e-124	1752	2654	36	334	-2		171	223	3870	334	301	74.09	7.78	90.12	Yes	No	No	Yes
Cluster-1795.22232	-1.46104	2.57836	0.000234425	0.00401822	OE_46029	Ser/thr protein kinase-lyk4, putative	B7QHV9	Ixodes scapularis	5.31242	1.92351	2	[F]GO:0005524: ATP binding;[F]GO:0004683: calmodulin-dependent protein kinase activity	EC:2.7.11.17	IPR037219 Peptidase M41-like;IPR042696 Calcium/calmodulin-dependent protein kinase type 1B, catalytic domain	PF00069 Protein kinase domain	373.24	1.67e-122	2	670	68	290	2		179	196	1594	447	223	87.89	13.99	49.89	No	No	No	No
Cluster-1795.48818	-1.88747	4.03537	2.53e-06	7.78e-05	OE_41971	conserved hypothetical protein	XP_002429185.1	Pediculus humanus corporis	5.29111	1.43145	0				PF09783 Vacuolar import and degradation protein	65.08	1.84e-10	4671	4754	41	68	-2		28	28	4755	68	28	100	0.59	41.18	Yes	No	No	No
Cluster-1795.35167	-1.06916	3.16927	0.00355479	0.037763	OE_7019	non-homologous end-joining factor 1-like isoform X1	XP_013783414.1	Limulus polyphemus	5.28119	2.51785	0					90.89	2.28e-17	71	889	14	301	2		81	140	2520	301	295	47.46	11.71	98.01	Yes	No	No	No
Cluster-1795.44465	-1.31022	2.958	0.000610963	0.00897498	OE_92850	RNA-directed DNA polymerase from mobile element jockey-like	XP_013192038.1	Amyelois transitella	5.27948	2.12848	0					53.91	7.02e-05	70	237	621	676	1		25	37	1906	967	56	66.07	2.94	5.79	Yes	No	No	No
Cluster-1795.32727	-1.36942	2.17651	0.00294628	0.0324468	OE_26014	Carbon catabolite repressor protein, putative	B7QBK9	Ixodes scapularis	5.26331	2.02658	6	[F]GO:0000175: 3'-5'-exoribonuclease activity;[F]GO:0004535: poly(A)-specific ribonuclease activity;[P]GO:0000289: nuclear-transcribed mRNA poly(A) tail shortening;[C]GO:0030014: CCR4-NOT complex;[C]GO:0005737: cytoplasm;[C]GO:0005634: nucleus	EC:3.1.13;EC:3.1.13.4	IPR039636 CCR4-NOT transcription complex subunit 7;IPR040109 Nocturnin;IPR030844 PAN2-PAN3 deadenylation complex subunit PAN3;IPR039780 CCR4-NOT transcription complex subunit 4;IPR037296 Staphostatin A/B;IPR040418 Protein crowded nuclei	PF03372 Endonuclease/Exonuclease/phosphatase family	528.48	0	341	1225	1	292	2		254	271	1250	292	296	91.55	23.68	101.37	No	No	No	No
Cluster-1795.62089	-1.14073	3.49307	0.00216083	0.0252291	OE_39331	Abhydrolase domain-containing protein, putative	B7PSU1	Ixodes scapularis	5.25252	2.3839	4	[F]GO:0004177: aminopeptidase activity;[F]GO:0052689: carboxylic ester hydrolase activity;[P]GO:0055088: lipid homeostasis;[C]GO:0005811: lipid droplet	EC:3.4.11;EC:3.1.1;EC:3.1.1.1	IPR041756 Peptidase M28, SGAP-like;IPR037461 CtCE2-like domain;IPR039960 MDM10-complementing protein 1;IPR042998 Perilipin-1	PF00561 alpha/beta hydrolase fold	293.12	5.88e-127	490	1068	199	391	1		130	158	2898	424	193	81.87	6.66	45.52	No	No	No	No	Drug metabolism - other enzymes	map00983
Cluster-1795.31288	-1.11532	5.04621	0.00434128	0.0441208	OE_2798	diacylglycerol kinase theta-like	XP_022654736.1	Varroa destructor	5.24099	2.41771	0					1651.72	0	5056	7896	2	1017	-2		816	878	9172	1025	1020	86.08	11.12	99.51	Yes	No	No	No
Cluster-1795.35779	-1.29923	3.7432	0.00217621	0.0253666	OE_81543	myosin-IIIb	XP_028966557.1	Galendromus occidentalis	5.23328	2.12281	0					789.65	0	2157	3866	13	584	-1		384	471	3947	1308	574	82.06	14.54	43.88	No	No	No	No
Cluster-1795.38735	-1.03819	4.31019	0.00346023	0.0369813	OE_4758	SEC14-like protein 3 isoform X2	XP_022241547.1	Limulus polyphemus	5.22076	2.54054	0					535.41	2.63e-173	3783	4958	1	399	-3		253	310	5164	407	399	77.69	7.73	98.03	Yes	No	No	No
Cluster-1795.75211	-1.40744	3.13912	0.000238424	0.00407383	OE_76386	armadillo repeat-containing protein 8-like	XP_013791573.2	Limulus polyphemus	5.20917	1.9641	0					958.36	0	122	2146	1	674	2		487	568	2684	674	677	83.9	25.22	100.45	No	No	No	No
Cluster-1795.22612	-1.34009	2.44325	0.000776808	0.0109668	OE_190	Toll, putative	B7PUU4	Ixodes scapularis	5.15209	2.03684	5	[P]GO:0045087: innate immune response;[P]GO:0007165: signal transduction;[C]GO:0009986: cell surface;[C]GO:0016021: integral component of membrane;[C]GO:0005886: plasma membrane		IPR042837 Pentraxin-related protein PTX3;IPR037607 Diacylglycerol kinase;IPR042339 Lymphocyte antigen 6D;IPR042473 V-type immunoglobulin domain-containing suppressor of T-cell activation;IPR042425 Protein APCDD1	PF13676 TIR domain	440.65	1.57e-149	107	1312	2	414	2		221	269	1544	421	414	64.98	26.81	98.34	Yes	Yes	No	No
Cluster-1795.63719	-0.992415	3.88452	0.00448486	0.0453433	OE_13666	elongation of very long chain fatty acids protein 4	XP_003737667.1	Galendromus occidentalis	5.05366	2.5395	0					254.99	3e-74	1942	2670	22	266	1		124	157	4005	273	245	64.08	6.12	89.74	Yes	Yes	No	No
Cluster-1795.68240	-1.39491	2.74897	0.000235421	0.00403316	OE_38878	pre-mRNA-splicing factor SLU7	XP_021004512.1	Parasteatoda tepidariorum	5.05231	1.91836	0					344.35	1.56e-108	16	663	226	441	-2		159	187	1837	573	216	86.57	11.76	37.7	Yes	No	No	No
Cluster-1795.62090	-1.06212	3.40553	0.00419122	0.0429441	OE_46327	Abhydrolase domain-containing protein, putative	B7PSU1	Ixodes scapularis	5.02496	2.40879	4	[F]GO:0004177: aminopeptidase activity;[F]GO:0052689: carboxylic ester hydrolase activity;[P]GO:0055088: lipid homeostasis;[C]GO:0005811: lipid droplet	EC:3.4.11;EC:3.1.1;EC:3.1.1.1	IPR041756 Peptidase M28, SGAP-like;IPR037461 CtCE2-like domain;IPR039960 MDM10-complementing protein 1;IPR042998 Perilipin-1	PF00561 alpha/beta hydrolase fold	441.43	5.04e-144	66	1037	23	391	3		209	265	2867	424	369	71.82	12.87	87.03	No	No	No	No	Drug metabolism - other enzymes	map00983
Cluster-1795.68238	-1.40458	2.56555	0.000305584	0.00502215	OE_21248	Pre-mRNA-splicing factor SLU7, partial	KFM82742.1	Stegodyphus mimosarum	5.01476	1.89249	3	[F]GO:0030628: pre-mRNA 3'-splice site binding;[F]GO:0000386: second spliceosomal transesterification activity;[P]GO:0000398: mRNA splicing, via spliceosome		IPR039974 Pre-mRNA-splicing factor SLU7;IPR039974 Pre-mRNA-splicing factor SLU7;IPR040252 U1 small nuclear ribonucleoprotein 70kDa	PF11708 Pre-mRNA splicing Prp18-interacting factor	306.22	2.42e-97	335	952	2	207	-3		142	171	1578	384	206	83.01	13.05	53.65	Yes	No	No	No
[truncated: 113 more rows]
